# Supplementary material for: Highly diverse RNA viruses and phage sequences concealed within birds
Source: Microbiol Spectr. 2024 Jun 11;12(7):e00802-24. doi: 10.1128/spectrum.00802-24 (PMC11218532; doi:10.1128/spectrum.00802-24)
Supplement: Table S1 — Details of the 192 bird libraries and the 1,800 RNA viruses. [file spectrum.00802-24-s0002.xlsx]

## Sheet: Sheet1
Supplementary Table 1. Details of the 192 bird libraries and the 1,800 RNA viruses identified in this study.
library name	Location of Sampling	Habitat of bird	sample size	SRA no.	Bird English name	Order name	Family name	Genus name	Species name
beangoose230	Poyang Lake, Jiangxi	Wild	20	SRX19052190	Bean Goose	Anseriformes	Anatidae	Anser	Anser fabalis
beangoose231	Poyang Lake, Jiangxi	Wild	20	SRX19052191	Bean Goose	Anseriformes	Anatidae	Anser	Anser fabalis
beangoose232	Poyang Lake, Jiangxi	Wild	20	SRX19052202	Bean Goose	Anseriformes	Anatidae	Anser	Anser fabalis
beangoose233	Poyang Lake, Jiangxi	Wild	20	SRX19052212	Bean Goose	Anseriformes	Anatidae	Anser	Anser fabalis
beangoose236	Poyang Lake, Jiangxi	Wild	20	SRX19052213	Bean Goose	Anseriformes	Anatidae	Anser	Anser fabalis
beangoose238	Poyang Lake, Jiangxi	Wild	20	SRX19052214	Bean Goose	Anseriformes	Anatidae	Anser	Anser fabalis
beangoose239	Poyang Lake, Jiangxi	Wild	20	SRX19052215	Bean Goose	Anseriformes	Anatidae	Anser	Anser fabalis
beangoose240	Poyang Lake, Jiangxi	Wild	20	SRX19052216	Bean Goose	Anseriformes	Anatidae	Anser	Anser fabalis
beangoose241	Poyang Lake, Jiangxi	Wild	20	SRX19052217	Bean Goose	Anseriformes	Anatidae	Anser	Anser fabalis
beangoose242	Poyang Lake, Jiangxi	Wild	20	SRX19052218	Bean Goose	Anseriformes	Anatidae	Anser	Anser fabalis
beangoose243	Poyang Lake, Jiangxi	Wild	20	SRX19052192	Bean Goose	Anseriformes	Anatidae	Anser	Anser fabalis
beangoose244	Poyang Lake, Jiangxi	Wild	20	SRX19052193	Bean Goose	Anseriformes	Anatidae	Anser	Anser fabalis
beangoose245	Poyang Lake, Jiangxi	Wild	20	SRX19052194	Bean Goose	Anseriformes	Anatidae	Anser	Anser fabalis
beangoose246	Poyang Lake, Jiangxi	Wild	20	SRX19052195	Bean Goose	Anseriformes	Anatidae	Anser	Anser fabalis
beangoose247	Poyang Lake, Jiangxi	Wild	20	SRX19052196	Bean Goose	Anseriformes	Anatidae	Anser	Anser fabalis
beangoose249	Poyang Lake, Jiangxi	Wild	20	SRX19052197	Bean Goose	Anseriformes	Anatidae	Anser	Anser fabalis
beangoose250	Poyang Lake, Jiangxi	Wild	20	SRX19052198	Bean Goose	Anseriformes	Anatidae	Anser	Anser fabalis
beangoose251	Poyang Lake, Jiangxi	Wild	20	SRX19052199	Bean Goose	Anseriformes	Anatidae	Anser	Anser fabalis
beangoose252	Poyang Lake, Jiangxi	Wild	20	SRX19052200	Bean Goose	Anseriformes	Anatidae	Anser	Anser fabalis
beangoose253	Poyang Lake, Jiangxi	Wild	20	SRX19052201	Bean Goose	Anseriformes	Anatidae	Anser	Anser fabalis
beangoose254	Poyang Lake, Jiangxi	Wild	20	SRX19052203	Bean Goose	Anseriformes	Anatidae	Anser	Anser fabalis
beangoose255	Poyang Lake, Jiangxi	Wild	27	SRX19052204	Bean Goose	Anseriformes	Anatidae	Anser	Anser fabalis
BirdFe015	Xingkai Lake, Heilongjiang	Wild	21	SRX7544567	White-fronted Goose	Anseriformes	Anatidae	Anser	Anser albifrons
BirdFe022	Xingkai Lake, Heilongjiang	Wild	15	SRX7551691	White-fronted Goose	Anseriformes	Anatidae	Anser	Anser albifrons
Black-facedBunting129	Changbaishan Mountain, Jilin	Wild	22	SRX7543750	Black-facedBunting	Passeriformes	Emberizidae	Emberiza	Emberiza spodocephala
Black-facedBunting201	Changbaishan Mountain, Jilin	Wild	18	SRX7543772	Black-facedBunting	Passeriformes	Emberizidae	Emberiza	Emberiza spodocephala
Black-facedBunting97	MES Mountain, Heilongjiang	Wild	20	SRX7543776	Black-facedBunting	Passeriformes	Emberizidae	Emberiza	Emberiza spodocephala
Black-facedBunting98	MES Mountain, Heilongjiang	Wild	19	SRX7543778	Black-facedBunting	Passeriformes	Emberizidae	Emberiza	Emberiza spodocephala
blackswan219	Doumuhu Lake, Hunan	Wild	16	SRX7543785	Black Swan	Anseriformes	Anatidae	Cygnus	Cygnus atratus
BluePeacock205	Farms in Xupu County, Hunan	Housed	15	SRX7544864	Blue Peacock	Galliformes	Phasianidae	Pavo	Pavo cristatus
bluepeacock210	Farms in Xupu County, Hunan	Housed	20	SRX7543674	Blue peacock	Galliformes	Phasianidae	Pavo	Pavo cristatus
bluepeacock211	Farms in Xupu County, Hunan	Housed	20	SRX7543814	Blue peacock	Galliformes	Phasianidae	Pavo	Pavo cristatus
bluepeacock212	Farms in Xupu County, Hunan	Housed	20	SRX9352563	Blue peacock	Galliformes	Phasianidae	Pavo	Pavo cristatus
Bluepeacock75	HaZ Zoo, Zhejiang	Housed	21	SRX7543630	Blue Peacock	Galliformes	Phasianidae	Pavo	Pavo cristatus
brambling141	MES Mountain, Heilongjiang	Wild	17	SRX7543232	Brambling	Passeriformes	Passeridae	Fringilla	Fringilla montifringilla
brambling25	Xinqing bird banding station, Heilongjiang	Wild	15	SRX9196528	Brambling	Passeriformes	Passeridae	Fringilla	Fringilla montifringilla
brambling26	Xinqing bird banding station, Heilongjiang	Wild	20	SRX7543752	Brambling	Passeriformes	Passeridae	Fringilla	Fringilla montifringilla
brambling28	Xinqing bird banding station, Heilongjiang	Wild	20	SRX7543734	Brambling	Passeriformes	Passeridae	Fringilla	Fringilla montifringilla
brambling30	Xinqing bird banding station, Heilongjiang	Wild	17	SRX7543731	Brambling	Passeriformes	Passeridae	Fringilla	Fringilla montifringilla
brambling31	Xinqing bird banding station, Heilongjiang	Wild	16	SRX9736424	Brambling	Passeriformes	Passeridae	Fringilla	Fringilla montifringilla
Brownbrowrockpipit144	MES Mountain, Heilongjiang	Wild	13	SRX7543723	Brown Brow rockpipit	Passeriformes	Prunellidea	Prunella	Prunella montanella
Brownbrowrockpipit34	Xinqing bird banding station, Heilongjiang	Wild	22	SRX7543711	Brown Brow rockpipit	Passeriformes	Prunellidea	Prunella	Prunella montanella
brownshrike136	Changbaishan Mountain, Jilin	Wild	10	SRX7543826	Brown Shrike	Passeriformes	Laniidae	Lanius	Lanius cristatus
bunting127	Changbaishan Mountain, Jilin	Wild	10	SRX9196656	Meadow Bunting Emberiza cioides	Passeriformes	Emberizidae	Emberiza	Emberiza cioides
CabotsTragopan223	Wild Animal First Aid Center of Sangzhi County, Hunan	Housed	15	SRX7543663	Yellow-bellied Tragopan	Galliformes	Phasianidae	Tragopan	Tragopan caboti
Chestnut-flankedWhite-eye153	MES Mountain, Heilongjiang	Wild	17	SRX7543633	Chestnut-flanked White-eye	Passeriformes	Zosteropidae	Zosterops	Zosterops erythropleurus
Chestnut-flankedWhite-eye59	Xinqing bird banding station, Heilongjiang	Wild	12	SRX7543522	Chestnut-flanked White-eye	Passeriformes	Zosteropidae	Zosterops	Zosterops erythropleurus
coaltit130	Changbaishan Mountain, Jilin	Wild	15	SRX7543488	Coal Tit	Passeriformes	Paridae	Parus spilonotus	Periparus ater
coaltit131	Changbaishan Mountain, Jilin	Wild	17	SRX7543227	Coal Tit	Passeriformes	Paridae	Parus spilonotus	Periparus ater
coaltit195	Changbaishan Mountain, Jilin	Wild	17	SRX7544018	Coal Tit	Passeriformes	Paridae	Parus spilonotus	Periparus ater
coaltit196	Changbaishan Mountain, Jilin	Wild	18	SRX7544017	Coal Tit	Passeriformes	Paridae	Parus spilonotus	Periparus ater
coaltit197	Changbaishan Mountain, Jilin	Wild	16	SRX7544016	Coal Tit	Passeriformes	Paridae	Parus spilonotus	Periparus ater
crane190	MES Mountain, Heilongjiang	Wild	12	SRX9196699	hooded crane	Gruiformes	Gruidae	Grus	Grus monacha
crane191	MES Mountain, Heilongjiang	Wild	10	SRX9198535	hooded crane	Gruiformes	Gruidae	Grus	Grus monacha
crane193	Changbaishan Mountain, Jilin	Wild	9	SRX9198256	Crane	Gruiformes	Gruidae	Grus	Grus japonensis
crane70	HaZ Zoo, Zhejiang	Housed	15	SRX7544012	Crane	Gruiformes	Gruidae	Grus	Grus japonensis
crane71	HaZ Zoo, Zhejiang	Housed	22	SRX9198339	Crane	Gruiformes	Gruidae	Grus	Grus japonensis
CraneFe073	DaL Zoo, Liaoning	Housed	7	SRX7543887	Red-crowned Crane	Gruiformes	Gruidae	Grus	Grus japonensis
CraneFe079	DaL Zoo, Liaoning	Housed	9	SRX7543643	White-naped Crane	Gruiformes	Gruidae	Grus	Grus vipio
CraneFe080	DaL Zoo, Liaoning	Housed	16	SRX19052205	Channel-billed Toucan	Piciformes	Ramphastidae	Ramphastos	Ramphastos vitellinus
DaurianRedstart170	Changbaishan Mountain, Jilin	Wild	16	SRX7543586	Daurian Redstart	Passeriformes	Turdidae	Phoenicurus	Phoenicurus auroreus
duskythrush148	MES Mountain, Heilongjiang	Wild	12	SRX7543527	Dusky Thrush	Passeriformes	Turdidae	Turdus	Turdus naumanni
duskythrush149	MES Mountain, Heilongjiang	Wild	12	SRX7543516	Dusky Thrush	Passeriformes	Turdidae	Turdus	Turdus naumanni
DuskyWarbler110	MES Mountain, Heilongjiang	Wild	11	SRX7543509	Dusky Warbler	Passeriformes	Sylviidae	Phylloscopus	Phylloscopus fuscatus
duskywarbler184	MES Mountain, Heilongjiang	Wild	8	SRX7543502	Dusky Warbler	Passeriformes	Sylviidae	Phylloscopus	Phylloscopus fuscatus
DuskyWarbler62	Changbaishan Mountain, Jilin	Wild	7	SRX7543233	Dusky Warbler	Passeriformes	Sylviidae	Phylloscopus	Phylloscopus fuscatus
eagle206	Farms in Xupu County, Hunan	Housed	20	SRX9198522	Sparrow Hawk	Accipitriformes	Accipitridae	Accipiter	Accipiter nisus
eagle208	Farms in Xupu County, Hunan	Housed	20	SRX9198544	Sparrow Hawk	Accipitriformes	Accipitridae	Accipiter	Accipiter nisus
eagle209	Farms in Xupu County, Hunan	Housed	20	SRX9198772	Sparrow Hawk	Accipitriformes	Accipitridae	Accipiter	Accipiter nisus
EasternCrownedWarbler123	MES Mountain, Heilongjiang	Wild	16	SRX7544128	Eastern Crowned Warble	Passeriformes	Muscicapidae	Phylloscopus	Phylloscopus coronatus
Egret01	Chongming island, Shanghai	Wild	15	SRX7696399	Egret	Ciconiiformes	Ardeidae	Egretta	Little Egret
Egret02	Chongming island, Shanghai	Wild	16	SRX7544125	Egret	Ciconiiformes	Ardeidae	Egretta	Little Egret
Egret04	Chongming island, Shanghai	Wild	20	SRX7544124	Egret	Ciconiiformes	Ardeidae	Egretta	Little Egret
ElliotsPheasant225	Wild Animal First Aid Center of Sangzhi County, Hunan	Housed	15	SRX9198885	Elliot's Pheasant	Galliformes	Phasianidae	Syrmaticus	Syrmaticus ellioti
Flamingo02	SHH Wildlife Park, Shanghai	Housed	16	SRX7544118	Flamingo	Phoenicopteriformes	Phoenicopteridae	Phoeniconaias	Phoenicopterus roseus
Flamingo03	SHH Wildlife Park, Shanghai	Housed	10	SRX7544117	Flamingo	Phoenicopteriformes	Phoenicopteridae	Phoeniconaias	Phoenicopterus roseus
Flamingo06	SHH Wildlife Park, Shanghai	Housed	15	SRX7544114	Flamingo	Ciconiiformes	Ciconiidae	Phoeniconaias	Phoenicopteridae
Flamingo07	SHH Wildlife Park, Shanghai	Housed	13	SRX7544108	Flamingo	Ciconiiformes	Ciconiidae	Phoeniconaias	Phoenicopteridae
flamingo67	SHH Wildlife Park, Shanghai	Housed	5	SRX7543718	Flamingo	Ciconiiformes	Ciconiidae	Phoeniconaias	Phoenicopteridae
flycatcher107	MES Mountain, Heilongjiang	Wild	5	SRX9198854	Red-breasted Flycatcher	Passeriformes	Muscicapidae	Ficedula	Ficedula parva
flycatcher172	MES Mountain, Heilongjiang	Wild	16	SRX7543680	Red-breasted Flycatcher	Passeriformes	Muscicapidae	Ficedula	Ficedula parva
goldenpheasant215	Farm in Sangzhi County, Hunan	Housed	17	SRX7544549	Golden Pheasant	Galliformes	Phasianidae	Chrysolophus	Chrysolophuspictus
goldenpheasant222	Wild Animal First Aid Center of Sangzhi County, Hunan	Wild	15	SRX7544547	Golden Pheasant	Galliformes	Phasianidae	Chrysolophus	Chrysolophus pictus
Grey-backedThrush104	MES Mountain, Heilongjiang	Wild	15	SRX7544520	Grey-backed Thrush	Passeriformes	Muscicapidae	Turdus	Turdus hortulorum
Grey-backedThrush105	MES Mountain, Heilongjiang	Wild	15	SRX7544446	Grey-backed Thrush	Passeriformes	Muscicapidae	Turdus	Turdus hortulorum
hawfinch61	Xinqing bird banding station, Heilongjiang	Wild	17	SRX7543815	Hawfinch	Passeriformes	Paridae	Coccothraustes	Coccothraustes coccothraustes
hazelgrouse256	Wild Animal First Aid Center of Sangzhi County, Hunan	Housed	5	SRX9198856	Hazel grouse	Galliformes	Tetraonidae	Bonasa	Bonasia bonasia
hornbill69	HaZ Zoo, Zhejiang	Housed	14	SRX7544555	Daurian Redstart	Passeriformes	Muscicapidae	Phoenicurus	Phoenicurus auroreus
jynxtorquilla32	Xinqing bird banding station, Heilongjiang	Wild	9	SRX7543807	Eurasian wryneck	Piciformes	Turdidae	Jynx	Jynx torquilla
kingfisher46	MES Mountain, Heilongjiang	Wild	10	SRX19052206	Kingfisher	Coraciiformes	Alcedinidae	Alcedo	Alcedo atthis
LittleBunting43	Xinqing bird banding station, Heilongjiang	Wild	11	SRX7543781	Little Bunting	Passeriformes	Emberizidae	Emberiza	Emberiza pusilla
long-tailedRosefinch177	Changbaishan Mountain, Jilin	Wild	15	SRX9196657	Long-tailed Rosefinch	Passeriformes	Passeridae	Carpodacus	Carpodacus sibiricus
long-tailedRosefinch178	Changbaishan Mountain, Jilin	Wild	13	SRX7543685	Long-tailed Rosefinch	Passeriformes	Passeridae	Carpodacus	Carpodacus sibiricus
long-tailedtit163	MES Mountain, Heilongjiang	Wild	13	SRX7543673	Long-tailed Tit	Passeriformes	Paridae	Aegithalos	Aegithalos caudatus
long-tailedtit164	MES Mountain, Heilongjiang	Wild	13	SRX7543661	Long-tailed Tit	Passeriformes	Paridae	Aegithalos	Aegithalos caudatus
long-tailedTit192	Changbaishan Mountain, Jilin	Wild	18	SRX7543632	Long-tailed Tit	Passeriformes	Paridae	Aegithalos	Aegithalos caudatus
Lorikeet01	SFS Zoo, Suzhou	Housed	15	SRX19052207	Lorikeet	Psittaciformes	Psittaciformes	Trichoglossus	Trichoglossus haematodus
Lorikeet02	SFS Zoo, Suzhou	Housed	16	SRX19052208	Lorikeet	Psittaciformes	Psittaciformes	Trichoglossus	Trichoglossus haematodus
Lorikeet03	SFS Zoo, Suzhou	Housed	13	SRX19052209	Lorikeet	Psittaciformes	Psittaciformes	Trichoglossus	Trichoglossus haematodus
magpie165	MES Mountain, Heilongjiang	Wild	10	SRX9736447	Azure-winged Magpie	Passeriformes	Corvidae	Cyanopica	Cyanopica cyanus
magpie166	MES Mountain, Heilongjiang	Wild	11	SRX7543201	Azure-winged Magpie	Passeriformes	Corvidae	Cyanopica	Cyanopica cyanus
MugimakiFlycatcher159	MES Mountain, Heilongjiang	Wild	18	SRX7543203	Mugimaki Flycatcher	Passeriformes	Muscicapidae	Ficedula	Ficedula mugimaki
MugimakiFlycatcher160	MES Mountain, Heilongjiang	Wild	17	SRX7543204	Mugimaki Flycatcher	Passeriformes	Muscicapidae	Ficedula	Ficedula mugimaki
nuthatch157	MES Mountain, Heilongjiang	Wild	14	SRX7543486	Wood Nuthatch	Passeriformes	Sittidae	Sitta	Sitta europaea
nuthatch158	MES Mountain, Heilongjiang	Wild	13	SRX7543493	Wood Nuthatch	Passeriformes	Sittidae	Sitta	Sitta europaea
OtistardaFe049	HEB Zoo, Heilongjiang	Housed	10	SRX7543503	Crane	Gruiformes	Gruidae	unclassified	Gruidae
OtistardaFe060	HEB Zoo, Heilongjiang	Housed	8	SRX7543515	Ruddy Shelduck	Anseriformes	Anatidae	Tadorna	Tadorna ferruginea
owl175	Changbaishan Mountain, Jilin	Wild	10	SRX9196658	Oriental Scops Owl	Strigiformes	Strigidae	Otus	Otus scops
PallassLeafWarbler155	MES Mountain, Heilongjiang	Wild	13	SRX7543523	Pallas's Leaf Warbler	Passeriformes	Sylviidae	Phylloscopus	Phylloscopus proregulus
PallassLeafWarbler156	MES Mountain, Heilongjiang	Wild	12	SRX7543533	Pallas's Leaf Warbler	Passeriformes	Sylviidae	Phylloscopus	Phylloscopus proregulus
parrot74	HaZ Zoo, Zhejiang	Housed	20	SRX7543571	Macaws	Psittaciformes	Psittacidae	Ara	Ara glaucogularis
parrot76	Suzhou Zoo, Jiangsu	Housed	16	SRX7543628	Nanday Conure	Psittaciformes	Psittacidae	Aratinga	Nandayus nenday
parrot77	Suzhou Zoo, Jiangsu	Housed	16	SRX7544568	lory	Psittaciformes	Psittacidae	Trichoglossus	Trichoglossus moluccanus
parrot78	Suzhou Zoo, Jiangsu	Housed	15	SRX7544563	Macaws	Psittaciformes	Psittacidae	Ara	Ara glaucogularis
parrot81	LZM Zoo, Zhejiang	Housed	14	SRX7544564	Mealy Amazon	Psittaciformes	Psittacidae	Amazona	Amazona farinosa
parrot82	LZM Zoo, Zhejiang	Housed	15	SRX9196700	Macaws	Psittaciformes	Psittacidae	Ara	Ara glaucogularis
parrot83	LZM Zoo, Zhejiang	Housed	15	SRX7544546	Macaws	Psittaciformes	Psittacidae	Ara	Ara glaucogularis
parrot86	LZM Zoo, Zhejiang	Housed	15	SRX9196701	Macaws	Psittaciformes	Psittacidae	Ara	Ara glaucogularis
ParrotFe061	DaL Zoo, Liaoning	Housed	17	SRX19052210	blackheaded hawfinch	Passeriformes	Passeridae	Eophona	Eophona personata
PeacockFe039	DaL Zoo, Liaoning	Housed	20	SRX19052211	Hawfinch	Passeriformes	Passeridae	Coccothraustes coccothraustes	Coccothraustes coccothraustes
pheasant217	Farm in Sangzhi County, Hunan	Housed	16	SRX7545232	Silver pheasant	Galliformes	Phasianidae	Lophura	Lophura nycthemera
pheasant68	HaZ Zoo, Zhejiang	Housed	17	SRX7543531	Reeves's Pheasant	Galliformes	Phasianidae	Syrmaticus	Syrmaticus reevesii
Red-breastedFlycatcher133	Changbaishan Mountain, Jilin	Wild	7	SRX7543528	Red-breasted Flycatcher	Passeriformes	Muscicapidae	Ficedula	Ficedula parva
Red-flankedBluetail198	Changbaishan Mountain, Jilin	Wild	19	SRX7543514	Red-flankedBluetail	Passeriformes	Muscicapidae	Tarsiger	Tarsiger cyanurus
Red-flankedBluetail199	Changbaishan Mountain, Jilin	Wild	18	SRX7543490	Red-flankedBluetail	Passeriformes	Muscicapidae	Tarsiger	Tarsiger cyanurus
Red-flankedBluetail200	Changbaishan Mountain, Jilin	Wild	20	SRX7543230	Red-flankedBluetail	Passeriformes	Muscicapidae	Tarsiger	Tarsiger cyanurus
Red-flankedBluetail92	MES Mountain, Heilongjiang	Wild	15	SRX7544799	Red-flankedBluetail	Passeriformes	Muscicapidae	Tarsiger	Tarsiger cyanurus
Red-flankedBluetail93	MES Mountain, Heilongjiang	Wild	15	SRX7544647	Red-flankedBluetail	Passeriformes	Muscicapidae	Tarsiger	Tarsiger cyanurus
Red-flankedBluetail94	Changbaishan Mountain, Jilin	Wild	19	SRX7544638	Red-flankedBluetail	Passeriformes	Muscicapidae	Tarsiger	Tarsiger cyanurus
redstart169	MES Mountain, Heilongjiang	Wild	20	SRX7544601	Daurian Redstart	Passeriformes	Turdidae	Phoenicurus	Phoenicurus auroreus
reedwarbler179	Changbaishan Mountain, Jilin	Wild	7	SRX9198858	Thick-billed Warbler	Passeriformes	Acrocephalidae	Acrocephalus	Arundinax aedon
ReevessPheasant221	Wild Animal First Aid Center of Sangzhi County, Hunan	Housed	15	SRX9352587	Reeves’s Pheasant	Galliformes	Phasianidae	Syrmaticus	Syrmaticus reevesii
robin114	MES Mountain, Heilongjiang	Wild	16	SRX7544597	Rufous-tailed Robin	Passeriformes	Turdidae	Luscinia	Luscinia sibilans
robin180	MES Mountain, Heilongjiang	Wild	14	SRX7544594	Red-flanked Bush Robin	Passeriformes	Muscicapidae	Tarsiger	Tarsiger cyanurus
robin181	MES Mountain, Heilongjiang	Wild	15	SRX7544593	Red-flanked Bush Robin	Passeriformes	Muscicapidae	Tarsiger	Tarsiger cyanurus
Rufous-tailedRobin167	MES Mountain, Heilongjiang	Wild	12	SRX7544583	Rufous-tailed Robin	Passeriformes	Turdidae	Luscinia	Luscinia sibilans
Rufous-tailedRobin168	MES Mountain, Heilongjiang	Wild	12	SRX7544580	Rufous-tailed Robin	Passeriformes	Turdidae	Luscinia	Luscinia sibilans
RusticBunting35	Xinqing bird banding station, Heilongjiang	Wild	18	SRX7544826	Rustic Bunting	Passeriformes	Emberizidae	Emberiza	Emberiza rustica
SiberianBlueRobin121	MES Mountain, Heilongjiang	Wild	15	SRX7544824	blue peacock	Passeriformes	turdidae	Luscinia	Luscinia cyane
SiberianRubythroat103	MES Mountain, Heilongjiang	Wild	19	SRX7544822	Siberian Rubythroat	Passeriformes	Turdidae	Luscinia	Luscinia calliope
SiberianRubythroat50	Xinqing bird banding station, Heilongjiang	Wild	20	SRX7544811	Siberian Rubythroat	Passeriformes	Turdidae	Luscinia	Luscinia calliope
SiberianRubythroat51	Xinqing bird banding station, Heilongjiang	Wild	19	SRX7544625	Siberian Rubythroat	Passeriformes	Turdidae	Luscinia	Luscinia calliope
SiberianRubythroat52	Xinqing bird banding station, Heilongjiang	Wild	18	SRX7544646	Siberian Rubythroat	Passeriformes	Turdidae	Luscinia	Luscinia calliope
silverpheasant213	Farms in Xupu County, Hunan	Wild	15	SRX7544810	Silver pheasant	Galliformes	Phasianidae	Lophura	Lophura nycthemera
siskin58	Xinqing bird banding station, Heilongjiang	Wild	13	SRX7544542	Siskin	Passeriformes	Fringillidae	Carduelis	Spinus spinus
sparrow143	MES Mountain, Heilongjiang	Wild	17	SRX7544447	Sparrow	Passeriformes	Passeridae	Passer	Passer montanus
stonechat111	MES Mountain, Heilongjiang	Wild	13	SRX7544109	Common Stonechat	Passeriformes	Muscicapidae	Stony genus	Saxicola torquata
stork73	HaZ Zoo, Zhejiang	Housed	16	SRX7543542	Flamingo	Phoenicopteriformes	Phoenicopteridae	Phoeniconaias	Phoeniconaias minor
swallow134	Changbaishan Mountain, Jilin	Wild	18	SRX7543520	Red-rumped Swallow	Passeriformes	Hirundinidae	Hirundo	Cecropis daurica
swan66	HaZ Zoo, Zhejiang	Housed	20	SRX7543511	Tundra Swan	Anseriformes	Anatidae	Cygnus	Cygnus columbianus
thrush106	MES Mountain, Heilongjiang	Wild	13	SRX7544607	Grey-backed Thrush	Passeriformes	Turdidae	Turdus	Turdus hortulorum
thrush146	MES Mountain, Heilongjiang	Wild	13	SRX7544645	Red tailed thrush	Passeriformes	Turdidae	not applicable	Turdus naumanni
thrush173	MES Mountain, Heilongjiang	Wild	10	SRX7544800	Pale Thrush	Passeriformes	Turdidae	Turdus	Turdus pallidus
thrush95	MES Mountain, Heilongjiang	Wild	14	SRX7544554	Pale Thrush	Passeriformes	Turdidae	Turdus	Turdus pallidus
thrush96	MES Mountain, Heilongjiang	Wild	14	SRX7544556	Pale Thrush	Passeriformes	Turdidae	Turdus	Turdus pallidus
tit100	MES Mountain, Heilongjiang	Wild	19	SRX7544809	Long-tailed Tit	Passeriformes	Paridae	Aegithalos	Aegithalos caudatus
tit162	MES Mountain, Heilongjiang	Wild	20	SRX7544823	Marsh Tit	Passeriformes	Paridae	Parus	Poecile palustris
tomtit99	MES Mountain, Heilongjiang	Wild	19	SRX7544865	Great Tit	Passeriformes	Paridae	Parus	Parus major
toucan79	LZM Zoo, Zhejiang	Housed	19	SRX7545231	toucan	Piciformes	Ramphastidae	Ramphastos	Ramphastos toco
toucan80	LZM Zoo, Zhejiang	Housed	16	SRX7545320	toucan	Piciformes	Ramphastidae	Ramphastos	Ramphastos toco
TristramsBunting101	MES Mountain, Heilongjiang	Wild	15	SRX9352588	TristramsBunting	Passeriformes	Emberizidae	Emberiza	Emberiza tristrami
TristramsBunting102	MES Mountain, Heilongjiang	Wild	16	SRX7545066	TristramsBunting	Passeriformes	Emberizidae	Emberiza	Emberiza tristrami
wagtail171	MES Mountain, Heilongjiang	Wild	6	SRX7545410	Grey Wagtail	Passeriformes	Motacillidae	Motacilla	Motacilla cinerea
wagtail88	MES Mountain, Heilongjiang	Wild	11	SRX7545202	Grey Wagtail	Passeriformes	Motacillidae	Motacilla	Motacilla cinerea
warbler203	MES Mountain, Heilongjiang	Wild	16	SRX7551021	Yellow-browed Willow Warbler	Passeriformes	Sylviidae	Phylloscopus	Phylloscopus inornatus
warbler204	MES Mountain, Heilongjiang	Wild	11	SRX7544548	warbler	Passeriformes	Sylviidae	Phylloscopus	Phylloscopus
Whitebellygoldenpheasant226	Wild Animal First Aid Center of Sangzhi County, Hunan	Wild	15	SRX7544544	Whitebellygoldenpheasant	Galliformes	Phasianidae	Chrysolophus	Chrysolophus amherstiae
WhitegeeseFe001	Xingkai Lake, Heilongjiang	Wild	15	SRX7543681	White-fronted Goose	Anseriformes	Anatidae	Anser	Anser albifrons
WhitegeeseFe003	Xingkai Lake, Heilongjiang	Wild	13	SRX7543670	White-fronted Goose	Anseriformes	Anatidae	Anser	Anser albifrons
WhitegeeseFe007	Xingkai Lake, Heilongjiang	Wild	13	SRX7543620	White-fronted Goose	Anseriformes	Anatidae	Anser	Anser albifrons
WhitegeeseFe009	Xingkai Lake, Heilongjiang	Wild	19	SRX7543568	White-fronted Goose	Anseriformes	Anatidae	Anser	Anser albifrons
whitestork72	HaZ Bay Wetland Park, Zhejiang	Wild	17	SRX7543532	Oriental White Stork	Ciconiiformes	Ciconiidae	Ciconia	Ciconia boyciana
WildGoose05	Qinghai Lake, Qinghai	Wild	13	SRX7543513	Bar-headed Goose	Anseriformes	Anatidae	Anser	Anser indicus
wildgoose220	Doumuhu Lake, Hunan	Wild	15	SRX9198859	Graylag Goose	Anseriformes	Anatidae	Anser	Anser anser
willowwarbler109	MES Mountain, Heilongjiang	Wild	11	SRX7543489	Pale-legged Leaf-warbler	Passeriformes	Muscicapidae	Phylloscopus	Phylloscopus tenellipes
willowwarbler119	MES Mountain, Heilongjiang	Wild	9	SRX7543231	Trick-billed Willow Warbler	Passeriformes	Sylviidae	Phylloscopus	Phylloscopus schwarzi
willowwarbler174	MES Mountain, Heilongjiang	Wild	19	SRX7543749	Trick-billed Willow Warbler	Passeriformes	Sylviidae	Phylloscopus	Phylloscopus schwarzi
woodpecker139	MES Mountain, Heilongjiang	Wild	13	SRX7544559	White-backed Woodpecker	Piciformes	Picidae	Dendrocopus	Dendrocopos leucotos
woodpecker140	MES Mountain, Heilongjiang	Wild	13	SRX7544562	Lesser Spotted Woodpecker	Piciformes	Picidae	Dendrocopus	Dendrocopos minor
woodpecker49	MES Mountain, Heilongjiang	Wild	10	SRX7544558	White-backed Woodpecker	Piciformes	Picidae	Dendrocopus	Dendrocopos leucotos
Yellow-browedBunting117	MES Mountain, Heilongjiang	Wild	10	SRX7544570	Yellow-browed Bunting	Passeriformes	Emberizidae	Emberiza	Emberiza chrysophrys
Yellow-browedBunting150	MES Mountain, Heilongjiang	Wild	12	SRX7544579	Yellow-browed Bunting	Passeriformes	Emberizidae	Emberiza	Emberiza chrysophrys
Yellow-browedBunting44	Xinqing bird banding station, Heilongjiang	Wild	20	SRX7544566	Yellow-browed Bunting	Passeriformes	Emberizidae	Emberiza	Emberiza chrysophrys
Yellow-browedWarbler115	MES Mountain, Heilongjiang	Wild	20	SRX7544581	Yellow-browed Willow Warbler	Passeriformes	Sylviidae	Phylloscopus	Phylloscopus inornatus
Yellow-browedWarbler116	MES Mountain, Heilongjiang	Wild	20	SRX7544584	Yellow-browed Willow Warbler	Passeriformes	Sylviidae	Phylloscopus	Phylloscopus inornatus
Yellow-browedWarbler132	Changbaishan Mountain, Jilin	Wild	13	SRX7544592	Yellow-browed Willow Warbler	Passeriformes	Sylviidae	Phylloscopus	Phylloscopus inornatus
Yellow-browedWarbler202	Changbaishan Mountain, Jilin	Wild	16	SRX7544595	Yellow-browed Willow Warbler	Passeriformes	Sylviidae	Phylloscopus	Phylloscopus inornatus
Yellow-rumpedFlycatcher108	MES Mountain, Heilongjiang	Wild	14	SRX7544596	Yellow-rumped Flycatcher	Passeriformes	Muscicapidae	Ficedula	Ficedula zanthopygia
Yellow-throatedBunting135	Changbaishan Mountain, Jilin	Wild	13	SRX7544600	Yellow-throated Bunting	Passeriformes	Emberizidae	Emberiza	Emberiza elegans
Yellow-throatedBunting188	MES Mountain, Heilongjiang	Wild	18	SRX9736417	Yellow-throated Bunting	Passeriformes	Emberizidae	Emberiza	Emberiza elegans
Yellow-throatedBunting89	MES Mountain, Heilongjiang	Wild	18	SRX7544934	Yellow-throated Bunting	Passeriformes	Emberizidae	Emberiza	Emberiza elegans
Yellow-throatedBunting90	MES Mountain, Heilongjiang	Wild	19	SRX7544933	Yellow-throated Bunting	Passeriformes	Emberizidae	Emberiza	Emberiza elegans

## Sheet: bird-allrna-1800
Supplementary Table 1. Details of the 192 bird libraries and the 1,800 RNA viruses identified in this study.
qseqid	Genbank no.	pident	length	mismatch	gapopen	qstart	qend	sstart	send	evalue	bitscore	stitle	qlen	slen	qcovhsp	scovhsp	Kingdom	Phylum	Class	Order	Family
beangoose230_contig_2966	OQ423515	46.2	288	148	3	1692	2540	4	289	4.55e-65	233	URG16177.1 MAG: RNA dependent RNA polymerase, partial [Leviviridae sp.]	2554	363	33.2	78.8	k__Viruses	p__Lenarviricota	c__Leviviricetes	o__Norzivirales	f__Fiersviridae
beangoose230_contig_4475	OQ423516	49.2	433	196	6	1243	17	1	433	1.41e-118	373	QDH89056.1 RNA-dependent RNA polymerase [Leviviridae sp.]	1673	597	73.3	72.5	k__Viruses	p__Lenarviricota	c__Leviviricetes	o__Norzivirales	f__Fiersviridae
beangoose230_contig_4476	OQ423517	48.9	403	182	6	429	1565	1	403	1.5e-107	343	QDH89056.1 RNA-dependent RNA polymerase [Leviviridae sp.]	1573	597	72.3	67.5	k__Viruses	p__Lenarviricota	c__Leviviricetes	o__Norzivirales	f__Fiersviridae
beangoose230_contig_99	OQ423514	43.3	351	194	3	1349	312	2	352	1.61e-81	271	URG15799.1 MAG: RNA dependent RNA polymerase, partial [Leviviridae sp.]	1798	370	57.7	94.9	k__Viruses	p__Lenarviricota	c__Leviviricetes	o__Norzivirales	f__Fiersviridae
beangoose231_contig_286	OQ423518	48	546	259	10	1791	205	1	538	8.03e-155	470	DAD52519.1 TPA_asm: RNA-directed RNA polymerase [ssRNA phage SRR5467137_1]	2123	547	74.8	98.4	k__Viruses	p__Lenarviricota	c__Leviviricetes	o__Norzivirales	f__Fiersviridae
beangoose232_contig_1471	OQ423520	53.2	359	168	0	20	1096	19	377	1.36e-124	382	UQB76456.1 nonstructural protein [Flumine marna-like virus 2]	1617	437	66.6	82.2	k__Viruses	p__Pisuviricota	c__Pisoniviricetes	o__Picornavirales	f__Marnaviridae
beangoose232_contig_1830	OQ423521	46.2	288	148	3	854	6	4	289	5.87e-66	232	URG16177.1 MAG: RNA dependent RNA polymerase, partial [Leviviridae sp.]	1998	363	42.5	78.8	k__Viruses	p__Lenarviricota	c__Leviviricetes	o__Norzivirales	f__Fiersviridae
beangoose232_contig_2573	OQ423522	49.8	476	234	3	1424	9	8	482	1.6e-146	447	DAD52782.1 TPA_asm: RNA-directed RNA polymerase [ssRNA phage SRR7976325_21]	1893	594	74.8	80	k__Viruses	p__Lenarviricota	c__Leviviricetes	o__Norzivirales	f__Fiersviridae
beangoose232_contig_3052	OQ423523	47.7	459	236	2	1377	1	29	483	1.26e-132	410	DAD50630.1 TPA_asm: RNA-directed RNA polymerase [ssRNA phage SRR6960507_10]	1628	639	84.6	71.2	k__Viruses	p__Lenarviricota	c__Leviviricetes	o__Norzivirales	f__Solspiviridae
beangoose232_contig_3348	OQ423524	55.8	475	200	3	148	1551	39	510	4.68e-165	510	AWA82236.1 hypothetical protein, partial [Kiln Barn virus]	1553	1219	90.4	38.7	k__Viruses	p__Negarnaviricota	c__Monjiviricetes	o__Mononegavirales	f__Mymonaviridae
beangoose232_contig_90	OQ423519	50	482	221	7	1399	5	1	479	9.43e-148	447	DAD52519.1 TPA_asm: RNA-directed RNA polymerase [ssRNA phage SRR5467137_1]	1738	547	80.3	87.6	k__Viruses	p__Lenarviricota	c__Leviviricetes	o__Norzivirales	f__Fiersviridae
beangoose233_contig_166	OQ423525	43.3	351	194	3	1182	145	2	352	1.85e-79	271	URG15799.1 MAG: RNA dependent RNA polymerase, partial [Leviviridae sp.]	2443	370	42.5	94.9	k__Viruses	p__Lenarviricota	c__Leviviricetes	o__Norzivirales	f__Fiersviridae
beangoose236_contig_191	OQ423526	43.3	351	194	3	1368	331	2	352	4.27e-78	271	URG15799.1 MAG: RNA dependent RNA polymerase, partial [Leviviridae sp.]	3060	370	33.9	94.9	k__Viruses	p__Lenarviricota	c__Leviviricetes	o__Norzivirales	f__Fiersviridae
beangoose238_contig_147	OQ423527	46.3	216	112	3	648	1	4	215	6.11e-46	181	URG16177.1 MAG: RNA dependent RNA polymerase, partial [Leviviridae sp.]	2771	363	23.4	58.4	k__Viruses	p__Lenarviricota	c__Leviviricetes	o__Norzivirales	f__Fiersviridae
beangoose239_contig_29	OQ423528	48	546	259	10	301	1887	1	538	6.64e-155	470	DAD52519.1 TPA_asm: RNA-directed RNA polymerase [ssRNA phage SRR5467137_1]	2103	547	75.5	98.4	k__Viruses	p__Lenarviricota	c__Leviviricetes	o__Norzivirales	f__Fiersviridae
beangoose240_contig_2129	OQ423530	55.6	502	217	5	180	1670	31	531	4.2e-181	534	QDH91523.1 RNA-dependent RNA polymerase [Leviviridae sp.]	1753	595	85.1	84.2	k__Viruses	p__Lenarviricota	c__Leviviricetes	o__Norzivirales	f__Fiersviridae
beangoose240_contig_70	OQ423529	48	546	259	10	1809	223	1	538	9.61e-156	470	DAD52519.1 TPA_asm: RNA-directed RNA polymerase [ssRNA phage SRR5467137_1]	1924	547	82.5	98.4	k__Viruses	p__Lenarviricota	c__Leviviricetes	o__Norzivirales	f__Fiersviridae
beangoose241_contig_496	OQ423531	43.3	351	194	3	1445	408	2	352	1.24e-78	271	URG15799.1 MAG: RNA dependent RNA polymerase, partial [Leviviridae sp.]	2788	370	37.2	94.9	k__Viruses	p__Lenarviricota	c__Leviviricetes	o__Norzivirales	f__Fiersviridae
beangoose242_contig_1888	OQ423534	49.5	281	137	4	845	3	4	279	9.28e-71	247	URG16177.1 MAG: RNA dependent RNA polymerase, partial [Leviviridae sp.]	2374	363	35.5	76	k__Viruses	p__Lenarviricota	c__Leviviricetes	o__Norzivirales	f__Fiersviridae
beangoose242_contig_703	OQ423532	45.9	484	238	6	1383	4	1	484	1.53e-122	391	QDH89056.1 RNA-dependent RNA polymerase [Leviviridae sp.]	2351	597	58.7	81.1	k__Viruses	p__Lenarviricota	c__Leviviricetes	o__Norzivirales	f__Fiersviridae
beangoose242_contig_940	OQ423533	48.8	447	205	6	1302	34	1	447	1.94e-119	382	QDH89056.1 RNA-dependent RNA polymerase [Leviviridae sp.]	2272	597	55.9	74.9	k__Viruses	p__Lenarviricota	c__Leviviricetes	o__Norzivirales	f__Fiersviridae
beangoose243_contig_125	OQ423535	48	546	259	10	117	1703	1	538	4.65e-156	470	DAD52519.1 TPA_asm: RNA-directed RNA polymerase [ssRNA phage SRR5467137_1]	1861	547	85.3	98.4	k__Viruses	p__Lenarviricota	c__Leviviricetes	o__Norzivirales	f__Fiersviridae
beangoose244_contig_234	OQ423536	43.3	351	194	3	1398	361	2	352	8.98e-80	271	URG15799.1 MAG: RNA dependent RNA polymerase, partial [Leviviridae sp.]	2328	370	44.6	94.9	k__Viruses	p__Lenarviricota	c__Leviviricetes	o__Norzivirales	f__Fiersviridae
beangoose244_contig_706	OQ423537	48.6	428	196	6	1596	2807	1	428	3.64e-110	363	QDH89056.1 RNA-dependent RNA polymerase [Leviviridae sp.]	2807	597	43.2	71.7	k__Viruses	p__Lenarviricota	c__Leviviricetes	o__Norzivirales	f__Fiersviridae
beangoose245_contig_1430	OQ423538	47	315	162	3	1012	80	8	321	1.94e-78	269	DAD52782.1 TPA_asm: RNA-directed RNA polymerase [ssRNA phage SRR7976325_21]	1676	594	55.7	52.9	k__Viruses	p__Lenarviricota	c__Leviviricetes	o__Norzivirales	f__Fiersviridae
beangoose245_contig_1819	OQ423539	41.9	577	294	8	1625	12	1	575	3.11e-127	398	QDH89056.1 RNA-dependent RNA polymerase [Leviviridae sp.]	1908	597	84.6	96.3	k__Viruses	p__Lenarviricota	c__Leviviricetes	o__Norzivirales	f__Fiersviridae
beangoose245_contig_2796	OQ423540	59.3	518	209	2	1553	3	1	517	1.64e-200	594	QDH90719.1 RNA-dependent RNA polymerase, partial [Leviviridae sp.]	2659	568	58.3	91	k__Viruses	p__Lenarviricota	c__Leviviricetes	o__Norzivirales	f__Fiersviridae
beangoose245_contig_2829	OQ423541	26	446	275	12	1384	101	1338	1746	1.04e-23	119	UNY41977.1 polyprotein 1, partial [Picornavirales sp.]	1803	2197	71.2	18.6	k__Viruses	p__Pisuviricota	c__Pisoniviricetes	o__Picornavirales	f__unclassified Picornavirales family
beangoose246_contig_1056	OQ423543	28.1	562	345	17	1622	6	27	552	1.72e-47	195	UNY41978.1 polyprotein 2 [Picornavirales sp.]	2716	891	59.5	59	k__Viruses	p__Pisuviricota	c__Pisoniviricetes	o__Picornavirales	f__unclassified Picornavirales family
beangoose246_contig_1490	OQ423544	46.3	218	113	3	915	1568	4	217	4.69e-49	184	URG16177.1 MAG: RNA dependent RNA polymerase, partial [Leviviridae sp.]	1568	363	41.7	59	k__Viruses	p__Lenarviricota	c__Leviviricetes	o__Norzivirales	f__Fiersviridae
beangoose246_contig_347	OQ423542	48	546	259	10	1816	230	1	538	1.03e-155	470	DAD52519.1 TPA_asm: RNA-directed RNA polymerase [ssRNA phage SRR5467137_1]	1932	547	82.1	98.4	k__Viruses	p__Lenarviricota	c__Leviviricetes	o__Norzivirales	f__Fiersviridae
beangoose247_contig_2547	OQ423546	46.2	550	287	5	1648	5	83	625	5.02e-153	463	DAD50630.1 TPA_asm: RNA-directed RNA polymerase [ssRNA phage SRR6960507_10]	1664	639	98.8	85	k__Viruses	p__Lenarviricota	c__Leviviricetes	o__Norzivirales	f__Solspiviridae
beangoose247_contig_656	OQ423545	58.2	201	80	2	600	1	3	200	3.43e-63	234	QDH87891.1 RNA-dependent RNA polymerase [Leviviridae sp.]	2426	599	24.7	33.1	k__Viruses	p__Lenarviricota	c__Leviviricetes	o__Norzivirales	f__Fiersviridae
beangoose249_contig_103	OQ423548	50.7	469	213	6	1374	13	1	466	4.08e-147	445	DAD52519.1 TPA_asm: RNA-directed RNA polymerase [ssRNA phage SRR5467137_1]	1713	547	79.5	85.2	k__Viruses	p__Lenarviricota	c__Leviviricetes	o__Norzivirales	f__Fiersviridae
beangoose249_contig_1374	OQ423549	50.2	426	207	3	1268	3	8	432	7.08e-125	404	DAD52782.1 TPA_asm: RNA-directed RNA polymerase [ssRNA phage SRR7976325_21]	3164	594	40	71.5	k__Viruses	p__Lenarviricota	c__Leviviricetes	o__Norzivirales	f__Fiersviridae
beangoose249_contig_1476	OQ423550	50.3	334	149	6	572	1549	1	325	5e-90	290	URG16177.1 MAG: RNA dependent RNA polymerase, partial [Leviviridae sp.]	1554	363	62.9	89.5	k__Viruses	p__Lenarviricota	c__Leviviricetes	o__Norzivirales	f__Fiersviridae
beangoose249_contig_39	OQ423547	44.3	273	147	3	806	3	2	274	7.74e-57	209	URG15799.1 MAG: RNA dependent RNA polymerase, partial [Leviviridae sp.]	2217	370	36.3	73.8	k__Viruses	p__Lenarviricota	c__Leviviricetes	o__Norzivirales	f__Fiersviridae
beangoose249_contig_3979	OQ423551	57	519	210	6	3	1532	85	599	4.24e-195	568	QNL09585.1 hypothetical protein, partial [Clinch noda-like virus 1]	1539	614	99.4	83.9	k__Viruses	p__Kitrinoviricota	c__Magsaviricetes	o__Nodamuvirales	f__Nodaviridae
beangoose249_contig_4434	OQ423552	46.4	616	321	5	1902	61	29	637	5.25e-175	528	DAD50630.1 TPA_asm: RNA-directed RNA polymerase [ssRNA phage SRR6960507_10]	2383	639	77.3	95.3	k__Viruses	p__Lenarviricota	c__Leviviricetes	o__Norzivirales	f__Solspiviridae
beangoose250_contig_170	OQ423554	50.4	361	174	4	1078	2	1	358	8.98e-98	327	DAD52519.1 TPA_asm: RNA-directed RNA polymerase [ssRNA phage SRR5467137_1]	2676	547	40.2	65.4	k__Viruses	p__Lenarviricota	c__Leviviricetes	o__Norzivirales	f__Fiersviridae
beangoose250_contig_39	OQ423553	44.1	297	161	3	1935	2810	2	298	5.42e-62	226	URG15799.1 MAG: RNA dependent RNA polymerase, partial [Leviviridae sp.]	2836	370	30.9	80.3	k__Viruses	p__Lenarviricota	c__Leviviricetes	o__Norzivirales	f__Fiersviridae
beangoose251_contig_747	OQ423555	46.1	503	246	7	1551	115	1	502	2.7e-125	405	QDH89056.1 RNA-dependent RNA polymerase [Leviviridae sp.]	3158	597	45.5	84.1	k__Viruses	p__Lenarviricota	c__Leviviricetes	o__Norzivirales	f__Fiersviridae
beangoose251_contig_832	OQ423556	46.4	545	283	5	12	1640	100	637	3.66e-155	468	DAD50630.1 TPA_asm: RNA-directed RNA polymerase [ssRNA phage SRR6960507_10]	1658	639	98.3	84.2	k__Viruses	p__Lenarviricota	c__Leviviricetes	o__Norzivirales	f__Solspiviridae
beangoose252_contig_1004	OQ423558	40.8	76	45	0	1641	1414	970	1045	1.31e-07	68.2	UNY41977.1 polyprotein 1, partial [Picornavirales sp.]	1641	2197	13.9	3.5	k__Viruses	p__Pisuviricota	c__Pisoniviricetes	o__Picornavirales	f__unclassified Picornavirales family
beangoose252_contig_26	OQ423557	53	438	201	4	1455	148	1	435	1.18e-141	445	DAD52519.1 TPA_asm: RNA-directed RNA polymerase [ssRNA phage SRR5467137_1]	3008	547	43.5	79.5	k__Viruses	p__Lenarviricota	c__Leviviricetes	o__Norzivirales	f__Fiersviridae
beangoose253_contig_83	OQ423559	50.1	345	167	4	1031	3	1	342	1.37e-92	312	DAD52519.1 TPA_asm: RNA-directed RNA polymerase [ssRNA phage SRR5467137_1]	2467	547	41.7	62.5	k__Viruses	p__Lenarviricota	c__Leviviricetes	o__Norzivirales	f__Fiersviridae
beangoose254_contig_1225	OQ423563	49.4	488	242	3	1455	4	8	494	9.58e-146	455	DAD52782.1 TPA_asm: RNA-directed RNA polymerase [ssRNA phage SRR7976325_21]	2771	594	52.4	82	k__Viruses	p__Lenarviricota	c__Leviviricetes	o__Norzivirales	f__Fiersviridae
beangoose254_contig_32	OQ423560	39.8	472	257	4	1336	2	174	645	3.02e-98	325	UHS72083.1 hypothetical protein 1 [Tombusviridae sp.]	1531	803	87.2	58.8	k__Viruses	p__Kitrinoviricota	c__Tolucaviricetes	o__Tolivirales	f__Tombusviridae
beangoose254_contig_504	OQ423561	43.7	197	107	3	1708	2298	4	196	4.39e-37	154	URG16177.1 MAG: RNA dependent RNA polymerase, partial [Leviviridae sp.]	2300	363	25.7	53.2	k__Viruses	p__Lenarviricota	c__Leviviricetes	o__Norzivirales	f__Fiersviridae
beangoose254_contig_870	OQ423562	50.9	375	161	5	1681	2736	1	375	1.74e-100	337	QDH89056.1 RNA-dependent RNA polymerase [Leviviridae sp.]	2778	597	38	62.8	k__Viruses	p__Lenarviricota	c__Leviviricetes	o__Norzivirales	f__Fiersviridae
beangoose255_contig_1203	OQ423567	49.1	428	194	6	1450	2661	1	428	3.19e-111	364	QDH89056.1 RNA-dependent RNA polymerase [Leviviridae sp.]	2661	597	45.5	71.7	k__Viruses	p__Lenarviricota	c__Leviviricetes	o__Norzivirales	f__Fiersviridae
beangoose255_contig_1886	OQ423568	46.8	556	287	5	13	1674	77	625	2.49e-157	474	DAD50630.1 TPA_asm: RNA-directed RNA polymerase [ssRNA phage SRR6960507_10]	1675	639	99.2	85.9	k__Viruses	p__Lenarviricota	c__Leviviricetes	o__Norzivirales	f__Solspiviridae
beangoose255_contig_364	OQ423564	43.3	351	194	3	1414	377	2	352	1.44e-77	271	URG15799.1 MAG: RNA dependent RNA polymerase, partial [Leviviridae sp.]	3414	370	30.4	94.9	k__Viruses	p__Lenarviricota	c__Leviviricetes	o__Norzivirales	f__Fiersviridae
beangoose255_contig_415	OQ423565	49.4	389	192	3	1159	5	8	395	3.47e-107	356	DAD52782.1 TPA_asm: RNA-directed RNA polymerase [ssRNA phage SRR7976325_21]	2983	594	38.7	65.3	k__Viruses	p__Lenarviricota	c__Leviviricetes	o__Norzivirales	f__Fiersviridae
beangoose255_contig_547	OQ423566	48.9	403	182	6	1141	5	1	403	1.53e-102	343	QDH89056.1 RNA-dependent RNA polymerase [Leviviridae sp.]	2922	597	38.9	67.5	k__Viruses	p__Lenarviricota	c__Leviviricetes	o__Norzivirales	f__Fiersviridae
BirdFe015_contig_60	OQ423569	35	506	290	18	155	1627	16	497	5.52e-57	216	QGY72575.1 RNA dependent RNA polymerase [Plasmopara viticola lesion associated ourmia-like virus 45]	2069	674	71.2	71.5	k__Viruses	p__Lenarviricota	c__Miaviricetes	o__Ourlivirales	f__Botourmiaviridae
BirdFe022_contig_13	OQ423570	26.3	581	323	13	1547	6	473	1015	1.76e-40	169	UNY41996.1 polyprotein 2 [Picornavirales sp.]	1548	1750	99.6	31	k__Viruses	p__Pisuviricota	c__Pisoniviricetes	o__Picornavirales	f__unclassified Picornavirales family
Black-facedBunting129_contig_120	OQ423578	48.5	972	457	13	274	3144	127	1069	1.26e-280	832	UHK03282.1 RNA-dependent RNA polymerase [Hangzhou nephotettix cincticeps totivirus 1]	3213	1278	89.4	73.8	k__Viruses	p__Duplornaviricota	c__Chrymotiviricetes	o__Ghabrivirales	f__Totiviridae
Black-facedBunting129_contig_16	OQ423574	40	462	253	7	1385	54	206	661	1.79e-97	326	QKK82931.1 hypothetical protein 1 [Viola philippica permutotetra like virus]	1567	924	85	49.4	k__Viruses	p__unclassified Orthornavirae phylum	c__unclassified Orthornavirae class	o__unclassified Orthornavirae order	f__Permutotetraviridae
Black-facedBunting129_contig_206	OQ423579	36.8	497	276	12	949	2394	2	475	4.27e-75	266	QUS52804.1 hypothetical protein 2 [Mute swan feces associated tombus-like virus 6]	2715	519	53.3	91.3	k__Viruses	p__Kitrinoviricota	c__Tolucaviricetes	o__Tolivirales	f__Tombusviridae
Black-facedBunting129_contig_299	OQ423580	30.7	436	276	11	112	1377	1488	1911	2.85e-44	184	QJI53528.1 polyprotein [Picornavirales sp.]	2049	2990	61.8	14.2	k__Viruses	p__Pisuviricota	c__Pisoniviricetes	o__Picornavirales	f__unclassified Picornavirales family
Black-facedBunting129_contig_336	OQ423581	40.6	726	355	20	2138	3	424	1087	1.9e-136	453	QKE55018.1 hypothetical protein [Picornaviridae sp.]	2140	1892	99.8	35.1	k__Viruses	p__Pisuviricota	c__Pisoniviricetes	o__Picornavirales	f__Picornaviridae
Black-facedBunting129_contig_37	OQ423575	29.7	2039	1184	60	659	6379	212	2133	8.64e-198	677	AWU65842.1 putative nonstructural protein [Calhevirus 3]	8901	2133	64.3	90.1	k__Viruses	p__Pisuviricota	c__Pisoniviricetes	o__Picornavirales	f__unclassified Picornavirales family
Black-facedBunting129_contig_48	OQ423576	48.4	730	342	15	2155	35	9	726	7.46e-194	578	YP_009333214.1 RNA-dependent RNA polymerase [narna-like virus 6]	2155	755	98.4	95.1	k__Viruses	p__unclassified Viruses phylum	c__unclassified Viruses class	o__unclassified Viruses order	f__unclassified Viruses family
Black-facedBunting129_contig_78	OQ423577	45.8	731	369	10	2274	115	9	723	5.99e-201	597	QKN88956.1 hypothetical protein [Picornavirales sp.]	2302	724	93.8	98.8	k__Viruses	p__Pisuviricota	c__Pisoniviricetes	o__Picornavirales	f__unclassified Picornavirales family
Black-facedBunting201_contig_11	OQ423582	40.2	2622	1438	36	322	7926	12	2589	0	1872	QJI53577.1 hypothetical protein 1 [Picornavirales sp.]	11340	2589	67.1	99.6	k__Viruses	p__Pisuviricota	c__Pisoniviricetes	o__Picornavirales	f__unclassified Picornavirales family
Black-facedBunting201_contig_115	OQ423588	54.3	551	243	5	1640	3	1	547	2.48e-184	577	UHR49803.1 hypothetical protein [Sanya orius sauteri Solinvi-like virus 1]	3263	1076	50.2	50.8	k__Viruses	p__Pisuviricota	c__Pisoniviricetes	o__Picornavirales	f__Solinviviridae
Black-facedBunting201_contig_159	OQ423589	29.4	804	467	27	2557	4740	1001	1779	1.19e-62	250	UQB76098.1 RNA-dependent RNA polymerase [Flumine seco-like virus 5]	5107	1813	42.8	43	k__Viruses	p__Pisuviricota	c__Pisoniviricetes	o__Picornavirales	f__Secoviridae
Black-facedBunting201_contig_191	OQ423590	53.4	206	92	2	1	618	1171	1372	7.19e-56	217	UNY42046.1 polyprotein 1 [Picornavirales sp.]	1842	1378	33.6	14.7	k__Viruses	p__Pisuviricota	c__Pisoniviricetes	o__Picornavirales	f__unclassified Picornavirales family
Black-facedBunting201_contig_223	OQ423591	35.4	175	112	1	522	1	564	738	1.9e-24	120	ASY03252.1 RNA-dependent RNA-polymerase [Norway luteo-like virus 1]	1635	1021	31.9	17.1	k__Viruses	p__Kitrinoviricota	c__Tolucaviricetes	o__Tolivirales	f__Luteoviridae
Black-facedBunting201_contig_24	OQ423583	50.4	1154	552	8	175	3612	1	1142	0	1116	UHK03049.1 RNA-dependent RNA polymerase [Guiyang permutotetra-like virus 2]	4165	1261	82.5	90.6	k__Viruses	p__unclassified Orthornavirae phylum	c__unclassified Orthornavirae class	o__unclassified Orthornavirae order	f__Permutotetraviridae
Black-facedBunting201_contig_25	OQ423584	51.1	444	212	4	1346	21	1	441	9.01e-145	446	UHK03141.1 RNA-dependent RNA polymerase [Sanya tombus-like virus 1]	2433	495	54.5	89.1	k__Viruses	p__Kitrinoviricota	c__Tolucaviricetes	o__Tolivirales	f__Tombusviridae
Black-facedBunting201_contig_271	OQ423592	56.3	536	224	6	4	1605	25	552	7.14e-208	606	APG77159.1 RNA-dependent RNA polymerase, partial [Hubei narna-like virus 20]	1613	750	99.3	70.4	k__Viruses	p__unclassified Viruses phylum	c__unclassified Viruses class	o__unclassified Viruses order	f__unclassified Viruses family
Black-facedBunting201_contig_45	OQ423585	49.9	457	217	4	1462	110	5	455	1.55e-136	434	QPZ88361.1 RNA-dependent RNA polymerase, partial [Soybean thrips tombus-like virus 7]	3628	465	37.3	97	k__Viruses	p__Kitrinoviricota	c__Tolucaviricetes	o__Tolivirales	f__Tombusviridae
Black-facedBunting201_contig_47	OQ423586	42	2140	1110	30	692	6940	35	2099	0	1634	QKE55058.1 polyprotein, partial [Picornaviridae sp.]	7377	2101	84.7	98.3	k__Viruses	p__Pisuviricota	c__Pisoniviricetes	o__Picornavirales	f__Picornaviridae
Black-facedBunting201_contig_68	OQ423587	53.3	614	262	5	2045	279	13	626	3.17e-207	606	QPZ88400.1 hypothetical protein [Soybean thrips sobemo-like virus 5]	2047	639	86.3	96.1	k__Viruses	p__Pisuviricota	c__Pisoniviricetes	o__Sobelivirales	f__Solemoviridae
Black-facedBunting97_contig_107	OQ423571	47.2	540	257	10	1	1611	159	673	7.83e-159	483	APG76925.1 RdRp, partial [Shuangao permutotetra-like virus 1]	1950	684	82.6	75.3	k__Viruses	p__unclassified Viruses phylum	c__unclassified Viruses class	o__unclassified Viruses order	f__unclassified Viruses family
Black-facedBunting98_contig_160	OQ423573	42.1	394	222	6	1203	31	412	802	1.85e-84	293	ASY03255.1 RNA-dependent RNA-polymerase [Norway luteo-like virus 2]	1844	851	63.6	45.9	k__Viruses	p__Kitrinoviricota	c__Tolucaviricetes	o__Tolivirales	f__Luteoviridae
Black-facedBunting98_contig_44	OQ423572	51.5	2497	1132	28	133	7551	4	2445	0	2455	QJI53562.1 hypothetical protein 1 [Picornavirales sp.]	7553	2505	98.2	97.5	k__Viruses	p__Pisuviricota	c__Pisoniviricetes	o__Picornavirales	f__unclassified Picornavirales family
Black-facedBunting98_contig_45	OP958887	31.3	796	488	20	3364	5676	1399	2160	1.6e-92	348	QPN36943.1 polyprotein [Goettingen Seco-like virus 1]	5735	2170	40.3	35.1	k__Viruses	p__Pisuviricota	c__Pisoniviricetes	o__Picornavirales	f__Secoviridae
blackswan219_contig_1028	OQ423594	35.3	425	253	10	1700	429	71	474	9.29e-52	205	DAD50764.1 TPA_asm: RNA-directed RNA polymerase [ssRNA phage SRR5208570_1]	3587	612	35.5	66	k__Viruses	p__Lenarviricota	c__Leviviricetes	o__Norzivirales	f__Fiersviridae
blackswan219_contig_10769	OQ423611	40.1	705	402	6	27	2132	79	766	5.89e-162	500	QPB10711.1 RNA polymerase, partial [Bruthen virus]	5125	767	84	89.7	k__Viruses	p__Negarnaviricota	c__Ellioviricetes	o__Bunyavirales	f__Phenuiviridae
blackswan219_contig_12986	OQ423612	43.2	199	108	2	1867	2448	2	200	1.75e-40	170	URG16033.1 MAG: RNA dependent RNA polymerase, partial [Leviviridae sp.]	2487	589	23.4	33.8	k__Viruses	p__Lenarviricota	c__Leviviricetes	o__Norzivirales	f__Fiersviridae
blackswan219_contig_13749	OQ423613	54.1	660	297	3	48	2024	55	709	8.38e-245	731	AII82234.1 hypothetical protein, partial [Fesavirus 4]	2030	1506	97.4	43.5	k__Viruses	p__Pisuviricota	c__Pisoniviricetes	o__Picornavirales	f__unclassified Picornavirales family
blackswan219_contig_1624	OQ423595	33.2	449	245	14	1281	46	157	587	1.1e-43	184	URG14387.1 MAG: RNA dependent RNA polymerase, partial [Picornaviridae sp.]	5638	747	21.9	57.7	k__Viruses	p__Pisuviricota	c__Pisoniviricetes	o__Picornavirales	f__Picornaviridae
blackswan219_contig_1667	OQ423596	37.9	472	250	14	1658	339	55	515	3.16e-64	242	QDH88857.1 RNA-dependent RNA polymerase [Leviviridae sp.]	3598	630	36.7	73.2	k__Viruses	p__Lenarviricota	c__Leviviricetes	o__Norzivirales	f__Fiersviridae
blackswan219_contig_16947	OQ423614	51.7	584	281	1	1754	3	329	911	1.25e-203	605	URG14666.1 MAG: RNA dependent RNA polymerase, partial [Picornaviridae sp.]	1759	975	99.6	59.8	k__Viruses	p__Pisuviricota	c__Pisoniviricetes	o__Picornavirales	f__Picornaviridae
blackswan219_contig_17271	OQ423615	53.7	270	110	8	1	780	121	385	3.63e-71	243	UOL49014.1 hypothetical protein 1 [Leviviridae sp.]	1620	385	48.1	68.8	k__Viruses	p__Lenarviricota	c__Leviviricetes	o__Norzivirales	f__Fiersviridae
blackswan219_contig_22399	OQ423616	49.9	688	327	9	2	2020	192	876	8.29e-212	659	QYF49596.1 polyprotein, partial [Henan sediment hypovirus 2]	2029	2095	99.5	32.7	k__Viruses	p__Pisuviricota	c__Duplopiviricetes	o__Durnavirales	f__Hypoviridae
blackswan219_contig_2273	OQ423597	30.5	573	348	14	260	1897	27	576	4.71e-67	240	QIS88054.1 RNA-dependent RNA polymerase [Mackintosh virus]	1905	577	86	95.3	k__Viruses	p__unclassified Viruses phylum	c__unclassified Viruses class	o__unclassified Viruses order	f__unclassified Viruses family
blackswan219_contig_2337	OQ423598	40.3	781	438	17	1360	3657	1216	1983	1.04e-148	511	QCP68848.1 RNA-depedent RNA polymerase, partial [Pernambuco virus]	4383	1999	52.4	38.4	k__Viruses	p__unclassified Viruses phylum	c__unclassified Viruses class	o__unclassified Viruses order	f__unclassified Viruses family
blackswan219_contig_3068	OQ423599	57.9	585	244	1	1976	3724	1	585	1.56e-223	666	QDH86477.1 RNA-dependent RNA polymerase [Leviviridae sp.]	3728	597	46.9	98	k__Viruses	p__Lenarviricota	c__Leviviricetes	o__Norzivirales	f__Fiersviridae
blackswan219_contig_3307	OQ423600	47	2018	1026	22	6016	2	253	2240	0	1797	QKE55014.1 nonstructural protein [Picornaviridae sp.]	6883	2336	87.4	85.1	k__Viruses	p__Pisuviricota	c__Pisoniviricetes	o__Picornavirales	f__Picornaviridae
blackswan219_contig_3596	OQ423601	49.9	555	268	7	2125	3768	1	552	1.02e-147	469	QDH86477.1 RNA-dependent RNA polymerase [Leviviridae sp.]	3768	597	43.6	92.5	k__Viruses	p__Lenarviricota	c__Leviviricetes	o__Norzivirales	f__Fiersviridae
blackswan219_contig_3763	OQ423602	46.2	383	200	5	1545	406	3	382	4.77e-99	328	URG15836.1 MAG: RNA dependent RNA polymerase, partial [Leviviridae sp.]	3154	385	36.1	98.7	k__Viruses	p__Lenarviricota	c__Leviviricetes	o__Norzivirales	f__Fiersviridae
blackswan219_contig_3781	OQ423603	50.9	584	244	6	2000	3721	3	553	1.64e-180	555	QDH88083.1 RNA-dependent RNA polymerase [Leviviridae sp.]	3784	579	45.5	95.2	k__Viruses	p__Lenarviricota	c__Leviviricetes	o__Norzivirales	f__Fiersviridae
blackswan219_contig_4072	OQ423604	33.4	362	204	12	1067	18	732	1068	1.79e-37	166	QKN22658.1 RNA-dependent RNA polymerase [Erysiphe necator associated virga-like virus 5]	3591	1143	29.2	29.5	k__Viruses	p__Kitrinoviricota	c__Alsuviricetes	o__Martellivirales	f__Virgaviridae
blackswan219_contig_5203	OQ423605	36.1	731	424	18	3044	906	145	850	5.79e-124	420	QIS87975.1 RNA-dependent RNA polymerase, partial [Tarbeyev virus]	4684	850	45.7	83.1	k__Viruses	p__unclassified Viruses phylum	c__unclassified Viruses class	o__unclassified Viruses order	f__unclassified Viruses family
blackswan219_contig_62	OQ423593	44.1	415	212	7	1275	70	14	421	1.56e-93	315	UHR49791.1 RNA-dependent RNA polymerase, partial [Sanya levivirus 1]	2559	529	47.1	77.1	k__Viruses	p__Lenarviricota	c__Leviviricetes	o__Norzivirales	f__Fiersviridae
blackswan219_contig_6328	OQ423606	33.5	493	281	12	1677	277	3	474	3.26e-57	221	DAD50764.1 TPA_asm: RNA-directed RNA polymerase [ssRNA phage SRR5208570_1]	3383	612	41.4	77.1	k__Viruses	p__Lenarviricota	c__Leviviricetes	o__Norzivirales	f__Fiersviridae
blackswan219_contig_6558	OQ423607	42.3	459	243	8	57	1427	11	449	5.29e-106	338	UHM27559.1 RNA-dependent RNA polymerase [Sanya levivirus 4]	1572	565	87.2	77.7	k__Viruses	p__Lenarviricota	c__Leviviricetes	o__Norzivirales	f__Fiersviridae
blackswan219_contig_7905	OQ423608	43.8	438	216	7	2116	3417	12	423	8.63e-97	332	UHM27556.1 RNA-dependent RNA polymerase [Sanya levivirus 3]	3859	558	33.7	73.8	k__Viruses	p__Lenarviricota	c__Leviviricetes	o__Norzivirales	f__Fiersviridae
blackswan219_contig_8035	OQ423609	46.9	578	277	10	1669	2	9	578	5.47e-156	482	QKE55015.1 polyprotein [Picornaviridae sp.]	2302	743	72.5	76.7	k__Viruses	p__Pisuviricota	c__Pisoniviricetes	o__Picornavirales	f__Picornaviridae
blackswan219_contig_8511	OQ423610	38	345	204	3	1869	2897	1	337	1.37e-57	213	URG15610.1 MAG: RNA dependent RNA polymerase, partial [Leviviridae sp.]	2919	337	35.3	100	k__Viruses	p__Lenarviricota	c__Leviviricetes	o__Norzivirales	f__Fiersviridae
BluePeacock205_contig_12951	OQ423631	23.8	315	212	8	2563	1661	1877	2177	6.33e-10	77.8	QXU65887.1 polyprotein [Striga-associated poty-like virus 1]	4045	2462	22.3	12.2	k__Viruses	p__Pisuviricota	c__Stelpaviricetes	o__Stellavirales	f__Astroviridae
BluePeacock205_contig_13075	OQ423632	44.7	371	195	5	1520	417	594	957	3.91e-87	302	QKE55019.1 hypothetical protein [Picornaviridae sp.]	1520	1199	72.6	30.4	k__Viruses	p__Pisuviricota	c__Pisoniviricetes	o__Picornavirales	f__Picornaviridae
BluePeacock205_contig_15704	OQ423633	30.9	518	290	13	1823	273	1	451	2.83e-52	204	DAD50733.1 TPA_asm: RNA-directed RNA polymerase [ssRNA phage SRR6960803_4]	2483	586	62.5	77	k__Viruses	p__Lenarviricota	c__Leviviricetes	o__Norzivirales	f__Duinviridae
BluePeacock205_contig_24199	OP958893	37.4	420	254	4	4	1254	90	503	7.66e-77	271	YP_009553695.1 RdRP [Picalivirus A]	2828	507	44.2	81.7	k__Viruses	p__unclassified Viruses phylum	c__unclassified Viruses class	o__unclassified Viruses order	f__unclassified Viruses family
BluePeacock205_contig_2707	OQ423624	48.6	636	298	9	2498	4360	1	622	3.31e-178	556	QDH91200.1 RNA-dependent RNA polymerase [Leviviridae sp.]	4448	628	41.9	99	k__Viruses	p__Lenarviricota	c__Leviviricetes	o__Norzivirales	f__Fiersviridae
BluePeacock205_contig_30445	OQ423634	48.2	517	248	7	1789	257	430	932	6.36e-154	477	UQB75998.1 RNA-dependent RNA polymerase [Flumine botourmiavirus 3]	1791	951	85.6	52.9	k__Viruses	p__Lenarviricota	c__Miaviricetes	o__Ourlivirales	f__Botourmiaviridae
BluePeacock205_contig_3783	OQ423625	48.7	639	298	7	2251	4128	1	622	1.29e-179	558	QDH91200.1 RNA-dependent RNA polymerase [Leviviridae sp.]	4231	628	44.4	99	k__Viruses	p__Lenarviricota	c__Leviviricetes	o__Norzivirales	f__Fiersviridae
BluePeacock205_contig_3915	OQ423626	34.6	1266	746	29	3745	125	1280	2522	1.18e-200	657	QKK82964.1 hypothetical protein, partial [Trichosanthes kirilowii picorna-like virus]	3750	2551	96.6	48.7	k__Viruses	p__Pisuviricota	c__Pisoniviricetes	o__Picornavirales	f__unclassified Picornavirales family
BluePeacock205_contig_394	OQ423623	49	249	114	3	980	252	1	242	1.07e-57	216	QIS88004.1 RNA-dependent RNA polymerase [Cope virus]	4299	384	17	63	k__Viruses	p__unclassified Viruses phylum	c__unclassified Viruses class	o__unclassified Viruses order	f__unclassified Viruses family
BluePeacock205_contig_4	OQ423622	48.2	658	278	9	2011	131	1	626	1.1e-184	573	QDH91200.1 RNA-dependent RNA polymerase [Leviviridae sp.]	4491	628	41.9	99.7	k__Viruses	p__Lenarviricota	c__Leviviricetes	o__Norzivirales	f__Fiersviridae
BluePeacock205_contig_4607	OQ423627	31.9	511	327	12	3049	1523	5	496	2.59e-55	213	YP_009553695.1 RdRP [Picalivirus A]	3564	507	42.8	97	k__Viruses	p__unclassified Viruses phylum	c__unclassified Viruses class	o__unclassified Viruses order	f__unclassified Viruses family
BluePeacock205_contig_7822	OQ423628	50	234	106	4	701	6	1	225	3.32e-61	226	QIS88004.1 RNA-dependent RNA polymerase [Cope virus]	4018	384	17.3	58.6	k__Viruses	p__unclassified Viruses phylum	c__unclassified Viruses class	o__unclassified Viruses order	f__unclassified Viruses family
BluePeacock205_contig_8380	OQ423629	47.6	399	200	2	1222	26	1	390	1.11e-99	341	DAD52703.1 TPA_asm: RNA-directed RNA polymerase [ssRNA phage SRR7976310_3]	3736	604	32	64.6	k__Viruses	p__Lenarviricota	c__Leviviricetes	o__Timlovirales	f__Blumeviridae
BluePeacock205_contig_9964	OQ423630	47.9	169	87	1	531	25	11	178	1.06e-37	152	QRI44222.1 nonstructural polyprotein [Picornavirales sp.]	2210	239	22.9	70.3	k__Viruses	p__Pisuviricota	c__Pisoniviricetes	o__Picornavirales	f__unclassified Picornavirales family
bluepeacock210_contig_10281	OQ423636	47.7	709	369	2	22	2145	1	708	3.14e-221	648	UAW00437.1 MAG: RNA-dependent RNA polymerase [Porcine picobirnavirus]	2218	737	95.8	96.1	k__Viruses	p__Pisuviricota	c__Duplopiviricetes	o__Durnavirales	f__Picobirnaviridae
bluepeacock210_contig_1225	OP958894	27.6	490	313	12	3095	4498	732	1201	2.48e-31	148	QDW81304.1 RNA-dependent RNA polymerase [Rhizoctonia solani dsRNA virus 10]	5182	1475	27.1	31.9	k__Viruses	p__unclassified Viruses phylum	c__unclassified Viruses class	o__unclassified Viruses order	f__unclassified Viruses family
bluepeacock210_contig_324	OQ423635	38.7	2964	104	3	4050	235	20	2963	0	1561	QKN88983.1 polyprotein [Picornavirales sp.]	4051	2963	94.2	99.4	k__Viruses	p__Pisuviricota	c__Pisoniviricetes	o__Picornavirales	f__unclassified Picornavirales family
bluepeacock211_contig_2018	OQ423637	37.2	548	322	11	1620	19	1	540	1.49e-97	317	UDL14441.1 putative RNA-dependent RNA polymerase, partial [Picobirnaviridae sp.]	1646	559	97.3	96.6	k__Viruses	p__Pisuviricota	c__Duplopiviricetes	o__Durnavirales	f__Picobirnaviridae
bluepeacock212_contig_1118	OQ423639	36.8	1214	702	22	155	3712	880	2056	1.38e-227	723	QED42932.1 putative RdRp [Entomophthora benyvirus E]	3884	2062	91.6	57.1	k__Viruses	p__Kitrinoviricota	c__Alsuviricetes	o__Hepelivirales	f__Benyviridae
bluepeacock212_contig_12390	OQ423647	50	356	167	5	1577	2623	8	359	4.73e-96	324	DAD52782.1 TPA_asm: RNA-directed RNA polymerase [ssRNA phage SRR7976325_21]	2624	594	39.9	59.3	k__Viruses	p__Lenarviricota	c__Leviviricetes	o__Norzivirales	f__Fiersviridae
bluepeacock212_contig_166	OQ423638	47.9	656	321	8	32	1984	69	708	1.04e-181	562	UHS72384.1 RNA-dependent RNA polymerase [Betanecrovirus sp.]	3662	723	53.3	88.5	k__Viruses	p__Kitrinoviricota	c__Tolucaviricetes	o__Tolivirales	f__Tombusviridae
bluepeacock212_contig_17743	OQ423648	48.7	261	127	4	778	5	1	257	4.26e-67	238	URG15680.1 MAG: RNA dependent RNA polymerase, partial [Leviviridae sp.]	2218	422	34.9	60.9	k__Viruses	p__Lenarviricota	c__Leviviricetes	o__Norzivirales	f__Fiersviridae
bluepeacock212_contig_18475	OQ423649	41.9	577	294	8	1619	6	1	575	1.01e-127	398	QDH89056.1 RNA-dependent RNA polymerase [Leviviridae sp.]	1800	597	89.7	96.3	k__Viruses	p__Lenarviricota	c__Leviviricetes	o__Norzivirales	f__Fiersviridae
bluepeacock212_contig_2457	OQ423640	37.6	372	215	7	1709	2776	5	375	4.21e-59	220	URG15322.1 MAG: RNA dependent RNA polymerase, partial [Leviviridae sp.]	3046	407	35.1	91.2	k__Viruses	p__Lenarviricota	c__Leviviricetes	o__Norzivirales	f__Fiersviridae
bluepeacock212_contig_3446	OQ423641	37.5	502	279	10	1610	144	11	490	2.41e-78	277	QDH87175.1 RNA-dependent RNA polymerase, partial [Riboviria sp.]	3261	504	45	95.2	k__Viruses	p__unclassified Viruses phylum	c__unclassified Viruses class	o__unclassified Viruses order	f__unclassified Viruses family
bluepeacock212_contig_3489	OQ423642	39.8	437	231	11	1334	45	9	420	9.89e-79	268	UHM27556.1 RNA-dependent RNA polymerase [Sanya levivirus 3]	1662	558	77.6	73.8	k__Viruses	p__Lenarviricota	c__Leviviricetes	o__Norzivirales	f__Fiersviridae
bluepeacock212_contig_4012	OQ423643	41.8	625	334	15	17	1843	151	761	2.61e-124	403	UHS72334.1 RNA-dependent RNA polymerase [Tombusviridae sp.]	2486	785	73.5	77.8	k__Viruses	p__Kitrinoviricota	c__Tolucaviricetes	o__Tolivirales	f__Tombusviridae
bluepeacock212_contig_4178	OQ423644	42.2	322	181	3	952	2	2	323	4.97e-66	234	URG15799.1 MAG: RNA dependent RNA polymerase, partial [Leviviridae sp.]	2207	370	43.1	87	k__Viruses	p__Lenarviricota	c__Leviviricetes	o__Norzivirales	f__Fiersviridae
bluepeacock212_contig_5169	OQ423645	44.8	420	221	8	2186	3433	38	450	4.52e-96	331	UHM27553.1 RNA-dependent RNA polymerase [Sanya levivirus 2]	3500	625	35.7	66.1	k__Viruses	p__Lenarviricota	c__Leviviricetes	o__Norzivirales	f__Fiersviridae
bluepeacock212_contig_9389	OQ423646	34.3	484	253	12	1572	130	4	425	3.51e-66	238	DAD50733.1 TPA_asm: RNA-directed RNA polymerase [ssRNA phage SRR6960803_4]	1833	586	78.7	72	k__Viruses	p__Lenarviricota	c__Leviviricetes	o__Norzivirales	f__Duinviridae
Bluepeacock75_contig_2005	OQ423619	40.7	519	292	5	1535	3	783	1293	4.1e-124	412	QUS52647.1 polyprotein [Mute swan feces associated hepatovirus 3]	1536	2217	99.8	23	k__Viruses	p__Pisuviricota	c__Pisoniviricetes	o__Picornavirales	f__Picornaviridae
Bluepeacock75_contig_2251	OQ423620	40.3	871	472	19	2707	155	210	1052	4.34e-199	635	QUS52647.1 polyprotein [Mute swan feces associated hepatovirus 3]	2708	2217	94.3	38	k__Viruses	p__Pisuviricota	c__Pisoniviricetes	o__Picornavirales	f__Picornaviridae
Bluepeacock75_contig_347	OQ423617	59.4	1061	414	6	24	3200	1054	2099	0	1215	QKN22647.1 RNA-dependent RNA polymerase [Erysiphe necator associated deltaflexivirus 2]	4646	2100	68.4	49.8	k__Viruses	p__Kitrinoviricota	c__Alsuviricetes	o__Tymovirales	f__Deltaflexiviridae
Bluepeacock75_contig_356	OQ423618	46.2	1765	861	24	7422	2290	30	1760	0	1504	UNY42016.1 polyprotein 1 [Picornavirales sp.]	8037	1760	63.9	98.4	k__Viruses	p__Pisuviricota	c__Pisoniviricetes	o__Picornavirales	f__unclassified Picornavirales family
Bluepeacock75_contig_4663	OQ423621	48.7	581	292	4	1875	148	1205	1784	1.73e-180	577	QUS52647.1 polyprotein [Mute swan feces associated hepatovirus 3]	2063	2217	83.8	26.2	k__Viruses	p__Pisuviricota	c__Pisoniviricetes	o__Picornavirales	f__Picornaviridae
brambling141_contig_107	OQ423680	53.6	194	87	2	1318	1893	1408	1600	1.58e-51	204	QXV86615.1 nonstructural polyprotein [Hepeviridae sp.]	2411	1702	30.4	11.3	k__Viruses	p__Kitrinoviricota	c__Alsuviricetes	o__Hepelivirales	f__Hepeviridae
brambling141_contig_132	OQ423681	37.2	492	300	5	2160	697	1543	2029	9.24e-95	335	QDH89037.1 RNA-dependent RNA polymerase [Picornavirales sp.]	2160	2041	67.8	23.9	k__Viruses	p__Pisuviricota	c__Pisoniviricetes	o__Picornavirales	f__unclassified Picornavirales family
brambling141_contig_138	OQ423682	32.8	594	362	16	1868	3598	18	591	2e-73	270	UQB76008.1 non-structural polyprotein [Flumine dicistrovirus 38]	4444	614	39	93.5	k__Viruses	p__Pisuviricota	c__Pisoniviricetes	o__Picornavirales	f__Dicistroviridae
brambling141_contig_160	OQ423683	33.2	431	283	3	353	1642	249	675	4.98e-68	245	UNY42189.1 polyprotein 2, partial [Picornavirales sp.]	1820	710	70.9	60.1	k__Viruses	p__Pisuviricota	c__Pisoniviricetes	o__Picornavirales	f__unclassified Picornavirales family
brambling141_contig_37	OQ423678	58.2	569	233	3	1702	11	5	573	2.33e-217	638	QYF49919.1 hypothetical protein, partial [Sichuan sediment noda-like virus 5]	1756	915	96.4	62.2	k__Viruses	p__Kitrinoviricota	c__Magsaviricetes	o__Nodamuvirales	f__Nodaviridae
brambling141_contig_434	OQ423684	35.2	301	182	2	19	918	202	490	2.34e-44	182	UQB76016.1 non-structural polyprotein, partial [Flumine dicistrovirus 9]	1888	1070	47.7	27	k__Viruses	p__Pisuviricota	c__Pisoniviricetes	o__Picornavirales	f__Dicistroviridae
brambling141_contig_93	OQ423679	25.5	278	196	7	2876	2052	42	311	1.3e-11	83.6	ASG92552.1 putative non-structural protein, partial [Picornavirales Q_sR_OV_025]	5119	1373	16.1	19.7	k__Viruses	p__Pisuviricota	c__Pisoniviricetes	o__Picornavirales	f__unclassified Picornavirales family
brambling25_contig_113	OQ423662	36.6	921	510	15	2612	24	358	1262	4.37e-166	530	QDH86882.1 RNA-dependent RNA polymerase [Picornavirales sp.]	2612	1383	99.1	65.4	k__Viruses	p__Pisuviricota	c__Pisoniviricetes	o__Picornavirales	f__unclassified Picornavirales family
brambling25_contig_115	OQ423663	42.5	1236	622	13	3575	3	1223	2414	2.31e-304	936	ULG00029.1 hypothetical protein [Marnaviridae sp.]	3576	2678	99.9	44.5	k__Viruses	p__Pisuviricota	c__Pisoniviricetes	o__Picornavirales	f__Marnaviridae
brambling25_contig_128	OQ423664	37	341	208	3	711	1730	270	604	7.2e-61	228	UHS72135.1 hypothetical protein 1, partial [Tombusviridae sp.]	1732	897	58.9	37.3	k__Viruses	p__Kitrinoviricota	c__Tolucaviricetes	o__Tolivirales	f__Tombusviridae
brambling25_contig_151	OQ423665	43.8	559	277	10	1575	1	199	754	3.72e-124	394	UNY42027.1 polyprotein 2 [Picornavirales sp.]	1580	832	99.7	66.8	k__Viruses	p__Pisuviricota	c__Pisoniviricetes	o__Picornavirales	f__unclassified Picornavirales family
brambling25_contig_187	OQ423666	42.9	373	175	3	2496	1381	128	463	2.98e-89	301	URG14431.1 MAG: RNA dependent RNA polymerase, partial [Picornaviridae sp.]	2497	467	44.7	71.9	k__Viruses	p__Pisuviricota	c__Pisoniviricetes	o__Picornavirales	f__Picornaviridae
brambling25_contig_29	OQ423650	28.3	713	430	20	21	2099	417	1068	2.29e-61	236	URG14944.1 MAG: RNA dependent RNA polymerase [Picornaviridae sp.]	2168	1638	95.9	39.8	k__Viruses	p__Pisuviricota	c__Pisoniviricetes	o__Picornavirales	f__Picornaviridae
brambling25_contig_303	OQ423667	42.7	639	316	10	4	1785	199	832	1.05e-146	457	UNY42027.1 polyprotein 2 [Picornavirales sp.]	2031	832	87.7	76.2	k__Viruses	p__Pisuviricota	c__Pisoniviricetes	o__Picornavirales	f__unclassified Picornavirales family
brambling25_contig_327	OQ423668	25.1	403	287	8	1313	117	281	672	2.21e-27	132	UNY41996.1 polyprotein 2 [Picornavirales sp.]	2168	1750	55.2	22.4	k__Viruses	p__Pisuviricota	c__Pisoniviricetes	o__Picornavirales	f__unclassified Picornavirales family
brambling25_contig_33	OQ423651	47.4	428	213	5	22	1293	958	1377	3.77e-115	382	QDH86882.1 RNA-dependent RNA polymerase [Picornavirales sp.]	1591	1383	79.9	30.4	k__Viruses	p__Pisuviricota	c__Pisoniviricetes	o__Picornavirales	f__unclassified Picornavirales family
brambling25_contig_34	OQ423652	30.6	1642	974	46	1197	5891	305	1857	2.89e-178	614	QDH91380.1 RNA-dependent RNA polymerase [Picornavirales sp.]	9098	1863	51.6	83.4	k__Viruses	p__Pisuviricota	c__Pisoniviricetes	o__Picornavirales	f__unclassified Picornavirales family
brambling25_contig_36	OQ423653	52.9	501	227	7	1584	103	32	530	1.1e-166	503	UNY42027.1 polyprotein 2 [Picornavirales sp.]	1586	832	93.4	60	k__Viruses	p__Pisuviricota	c__Pisoniviricetes	o__Picornavirales	f__unclassified Picornavirales family
brambling25_contig_38	OQ423654	34.4	712	393	10	2045	3	59	727	9.42e-112	378	QDH86882.1 RNA-dependent RNA polymerase [Picornavirales sp.]	2069	1383	98.7	48.4	k__Viruses	p__Pisuviricota	c__Pisoniviricetes	o__Picornavirales	f__unclassified Picornavirales family
brambling25_contig_41	OQ423655	50.5	497	207	3	1489	2	1	459	1.23e-158	475	URG14431.1 MAG: RNA dependent RNA polymerase, partial [Picornaviridae sp.]	1972	467	75.5	98.3	k__Viruses	p__Pisuviricota	c__Pisoniviricetes	o__Picornavirales	f__Picornaviridae
brambling25_contig_420	OQ423669	37	254	156	3	1622	867	492	743	5.94e-36	156	UNY41996.1 polyprotein 2 [Picornavirales sp.]	1653	1750	45.7	14.4	k__Viruses	p__Pisuviricota	c__Pisoniviricetes	o__Picornavirales	f__unclassified Picornavirales family
brambling25_contig_49	OQ423656	29	927	602	15	2725	71	250	1162	2.8e-98	358	UNY41996.1 polyprotein 2 [Picornavirales sp.]	3692	1750	71.9	52.2	k__Viruses	p__Pisuviricota	c__Pisoniviricetes	o__Picornavirales	f__unclassified Picornavirales family
brambling25_contig_60	OQ423657	37.8	1289	696	23	1	3762	9	1226	4.86e-249	760	QDH86882.1 RNA-dependent RNA polymerase [Picornavirales sp.]	3762	1383	100	88.1	k__Viruses	p__Pisuviricota	c__Pisoniviricetes	o__Picornavirales	f__unclassified Picornavirales family
brambling25_contig_66	OQ423658	30	1317	832	30	3770	3	254	1541	8.34e-142	495	UNY42026.1 polyprotein 1 [Picornavirales sp.]	5185	1849	72.7	69.7	k__Viruses	p__Pisuviricota	c__Pisoniviricetes	o__Picornavirales	f__unclassified Picornavirales family
brambling25_contig_70	OQ423659	27.4	1021	678	22	1674	4607	258	1258	1.21e-97	360	UNY41996.1 polyprotein 2 [Picornavirales sp.]	4619	1750	63.5	57.2	k__Viruses	p__Pisuviricota	c__Pisoniviricetes	o__Picornavirales	f__unclassified Picornavirales family
brambling25_contig_84	OQ423660	54.3	352	159	2	1076	21	21	370	2.75e-115	367	QJZ28423.1 hypothetical protein 3 [Kummerowia striata luteovirus]	2670	382	39.6	91.6	k__Viruses	p__Kitrinoviricota	c__Tolucaviricetes	o__Tolivirales	f__Tombusviridae
brambling25_contig_89	OQ423661	52.3	598	258	4	1810	17	381	951	3.53e-194	594	QDH86882.1 RNA-dependent RNA polymerase [Picornavirales sp.]	1844	1383	97.3	41.3	k__Viruses	p__Pisuviricota	c__Pisoniviricetes	o__Picornavirales	f__unclassified Picornavirales family
brambling26_contig_63	OQ423670	34.3	329	192	8	1266	313	12	327	3.87e-48	184	QTJ63710.1 RNA-dependent RNA polymerase, partial [Dipteran tombus-related virus]	1820	386	52.4	81.9	k__Viruses	p__Kitrinoviricota	c__Tolucaviricetes	o__Tolivirales	f__Tombusviridae
brambling28_contig_35	OQ423671	44.7	533	258	10	4	1563	214	722	1.2e-122	400	UHK03282.1 RNA-dependent RNA polymerase [Hangzhou nephotettix cincticeps totivirus 1]	1565	1278	99.7	39.8	k__Viruses	p__Duplornaviricota	c__Chrymotiviricetes	o__Ghabrivirales	f__Totiviridae
brambling28_contig_52	OQ423672	54.3	644	267	7	67	1938	1	637	1.47e-219	646	QPZ88400.1 hypothetical protein [Soybean thrips sobemo-like virus 5]	2703	639	69.3	99.7	k__Viruses	p__Pisuviricota	c__Pisoniviricetes	o__Sobelivirales	f__Solemoviridae
brambling30_contig_26	OQ423674	50	818	380	13	1	2412	253	1055	2.69e-262	777	AKH67353.1 RNA-dependent RNA polymerase, partial [Drosophila A virus]	3233	1062	74.6	75.6	k__Viruses	p__unclassified Viruses phylum	c__unclassified Viruses class	o__unclassified Viruses order	f__unclassified Viruses family
brambling30_contig_261	OQ423676	36	620	316	17	1738	59	68	666	8.7e-92	312	ASG92553.1 putative structural protein [Picornavirales Q_sR_OV_025]	1738	889	96.7	67.4	k__Viruses	p__Pisuviricota	c__Pisoniviricetes	o__Picornavirales	f__unclassified Picornavirales family
brambling30_contig_4	OQ423673	32.9	793	459	18	2862	622	13	778	1.34e-117	390	QKE55017.1 polyprotein [Picornaviridae sp.]	3021	785	74.2	97.6	k__Viruses	p__Pisuviricota	c__Pisoniviricetes	o__Picornavirales	f__Picornaviridae
brambling30_contig_65	OQ423675	46.8	378	169	9	40	1107	203	570	3.91e-87	307	UHS71820.1 RNA-dependent RNA polymerase, partial [Permutotetraviridae sp.]	2357	957	45.3	38.5	k__Viruses	p__unclassified Orthornavirae phylum	c__unclassified Orthornavirae class	o__unclassified Orthornavirae order	f__Permutotetraviridae
brambling30_contig_80	OP958899	33.5	215	136	4	2243	2881	1255	1464	5.24e-19	106	AWK77870.1 nonstructural polyprotein [Robinvale bee virus 6]	2900	1756	22	12	k__Viruses	p__Pisuviricota	c__Pisoniviricetes	o__Picornavirales	f__unclassified Picornavirales family
brambling31_contig_43	OQ423677	41.4	425	226	7	2	1267	7	411	1.09e-106	337	QRW41864.1 RNA-dependent RNA polymerase [Kellev virus]	1610	441	78.6	91.8	k__Viruses	p__unclassified Viruses phylum	c__unclassified Viruses class	o__unclassified Viruses order	f__unclassified Viruses family
Brownbrowrockpipit144_contig_114	OQ423692	59.3	651	246	12	199	2124	2025	2665	1.34e-242	755	YP_009448192.1 polyprotein [Passerivirus sp.]	2339	2668	82.3	24	k__Viruses	p__Pisuviricota	c__Pisoniviricetes	o__Picornavirales	f__Picornaviridae
Brownbrowrockpipit144_contig_1143	OQ423706	40	642	310	11	1978	74	1453	2026	2.24e-133	447	UNY42004.1 polyprotein [Picornavirales sp.]	2190	2738	87	21	k__Viruses	p__Pisuviricota	c__Pisoniviricetes	o__Picornavirales	f__unclassified Picornavirales family
Brownbrowrockpipit144_contig_138	OQ423693	59.6	473	191	0	1911	3329	1	473	2.31e-186	564	UHM27702.1 RNA-dependent RNA polymerase [Fushun diaea subdola tombus-like virus 2]	3515	493	40.4	95.9	k__Viruses	p__Kitrinoviricota	c__Tolucaviricetes	o__Tolivirales	f__Tombusviridae
Brownbrowrockpipit144_contig_1469	OQ423707	45	504	261	12	41	1534	75	568	1.8e-120	387	ADI48250.1 putative RdRp [Bat guano associated nodavirus GF-4n]	1534	954	97.4	51.8	k__Viruses	p__Kitrinoviricota	c__Magsaviricetes	o__Nodamuvirales	f__Nodaviridae
Brownbrowrockpipit144_contig_219	OQ423694	58	1059	413	7	160	3321	580	1611	0	1235	ULF99922.1 hypothetical protein [Marnaviridae sp.]	3330	2666	95	38.7	k__Viruses	p__Pisuviricota	c__Pisoniviricetes	o__Picornavirales	f__Marnaviridae
Brownbrowrockpipit144_contig_262	OQ423695	42.3	471	258	8	1585	203	43	509	2.87e-106	351	QJI53489.1 RNA-dependent RNA polymerase [Riboviria sp.]	2402	657	57.6	71.1	k__Viruses	p__unclassified Viruses phylum	c__unclassified Viruses class	o__unclassified Viruses order	f__unclassified Viruses family
Brownbrowrockpipit144_contig_297	OQ423696	55	766	330	4	294	2546	1	766	1.79e-291	851	QKQ15135.1 hypothetical protein 1 [Kummerowia striata marnavirus]	4113	766	54.8	100	k__Viruses	p__Pisuviricota	c__Pisoniviricetes	o__Picornavirales	f__Marnaviridae
Brownbrowrockpipit144_contig_388	OQ423697	51	2941	1253	29	8479	119	252	3157	0	2791	UHK03190.1 polyprotein [Hangzhou dicistro-like virus 1]	9512	3219	87.9	90.3	k__Viruses	p__Pisuviricota	c__Pisoniviricetes	o__Picornavirales	f__Dicistroviridae
Brownbrowrockpipit144_contig_42	OQ423688	31.2	702	401	18	2924	975	10	681	9.07e-73	279	UHK03192.1 RNA-dependent RNA polymerase [Hangzhou astrovirus 1]	8280	1067	25.2	63	k__Viruses	p__Pisuviricota	c__Stelpaviricetes	o__Stellavirales	f__Astroviridae
Brownbrowrockpipit144_contig_430	OQ423698	26.7	491	295	15	483	1910	53	493	5.17e-38	164	QJI53560.1 hypothetical protein 1 [Picornavirales sp.]	1912	2300	74.7	19.2	k__Viruses	p__Pisuviricota	c__Pisoniviricetes	o__Picornavirales	f__unclassified Picornavirales family
Brownbrowrockpipit144_contig_44	OQ423689	29.4	415	248	11	1342	107	113	485	3.2e-36	154	YP_009337133.1 RNA-dependent RNA polymerase [Wenling narna-like virus 4]	1677	578	73.7	64.5	k__Viruses	p__unclassified Viruses phylum	c__unclassified Viruses class	o__unclassified Viruses order	f__unclassified Viruses family
Brownbrowrockpipit144_contig_512	OQ423699	47.9	476	222	12	1515	139	76	542	1.28e-123	394	UHS71802.1 RNA-dependent RNA polymerase, partial [Permutotetraviridae sp.]	1748	836	78.8	55.9	k__Viruses	p__unclassified Orthornavirae phylum	c__unclassified Orthornavirae class	o__unclassified Orthornavirae order	f__Permutotetraviridae
Brownbrowrockpipit144_contig_579	OQ423700	38.2	186	106	5	2038	1487	346	524	2.25e-18	103	NP_734022.1 RNA-dependent RNA polymerase [Apple latent spherical virus]	2458	709	22.5	25.2	k__Viruses	p__Pisuviricota	c__Pisoniviricetes	o__Picornavirales	f__Secoviridae
Brownbrowrockpipit144_contig_656	OQ423701	58.4	291	121	0	884	12	32	322	6.36e-105	335	QKE44131.1 hypothetical protein 2 [Forsythia suspensa tombusvirus]	1606	532	54.4	54.7	k__Viruses	p__Kitrinoviricota	c__Tolucaviricetes	o__Tolivirales	f__Tombusviridae
Brownbrowrockpipit144_contig_67	OP958902	33	321	205	7	840	1790	294	608	7.3e-32	144	YP_009337805.1 RNA-dependent RNA polymerase [Hubei narna-like virus 13]	2074	722	45.9	43.6	k__Viruses	p__unclassified Viruses phylum	c__unclassified Viruses class	o__unclassified Viruses order	f__unclassified Viruses family
Brownbrowrockpipit144_contig_693	OQ423702	47.8	783	388	9	2369	48	60	830	4.87e-240	706	ADI48250.1 putative RdRp [Bat guano associated nodavirus GF-4n]	2396	954	96.9	80.8	k__Viruses	p__Kitrinoviricota	c__Magsaviricetes	o__Nodamuvirales	f__Nodaviridae
Brownbrowrockpipit144_contig_795	OQ423703	56.2	626	269	3	64	1935	1095	1717	1.46e-229	697	ASM94051.1 hypothetical protein [Barns Ness breadcrumb sponge aquatic picorna-like virus 1]	1996	1719	93.8	36.2	k__Viruses	p__Pisuviricota	c__Pisoniviricetes	o__Picornavirales	f__unclassified Picornavirales family
Brownbrowrockpipit144_contig_91	OQ423690	36.1	1176	623	21	3420	4	70	1154	1.93e-216	698	QJI53550.1 hypothetical protein 1 [Picornavirales sp.]	3905	2300	87.5	47.2	k__Viruses	p__Pisuviricota	c__Pisoniviricetes	o__Picornavirales	f__unclassified Picornavirales family
Brownbrowrockpipit144_contig_911	OQ423704	27.9	366	248	7	453	1541	151	503	4.48e-30	138	YP_009255227.1 nonstructural protein [Antarctic picorna-like virus 1]	1612	1553	67.6	22.7	k__Viruses	p__Pisuviricota	c__Pisoniviricetes	o__Picornavirales	f__unclassified Picornavirales family
Brownbrowrockpipit144_contig_938	OQ423705	27.4	620	364	22	73	1743	1975	2571	4.48e-42	177	QKE55052.1 hypothetical protein [Picornaviridae sp.]	2079	2585	80.4	23.1	k__Viruses	p__Pisuviricota	c__Pisoniviricetes	o__Picornavirales	f__Picornaviridae
Brownbrowrockpipit144_contig_97	OQ423691	47.7	715	326	15	2498	414	145	831	1.98e-184	561	ASM94052.1 hypothetical protein [Barns Ness breadcrumb sponge aquatic picorna-like virus 1]	2528	845	82.5	81.3	k__Viruses	p__Pisuviricota	c__Pisoniviricetes	o__Picornavirales	f__unclassified Picornavirales family
Brownbrowrockpipit34_contig_167	OQ423686	43	502	248	3	1778	276	1	465	1.69e-125	391	URG14431.1 MAG: RNA dependent RNA polymerase, partial [Picornaviridae sp.]	2057	467	73.1	99.6	k__Viruses	p__Pisuviricota	c__Pisoniviricetes	o__Picornavirales	f__Picornaviridae
Brownbrowrockpipit34_contig_249	OQ423687	51	459	215	8	1359	1	5	459	1.55e-138	436	QKI29238.1 hypothetical protein 2 [Amygdalus persica sobemo-like virus]	3099	483	43.9	94.2	k__Viruses	p__Pisuviricota	c__Pisoniviricetes	o__Sobelivirales	f__Solemoviridae
Brownbrowrockpipit34_contig_63	OQ423685	29	569	369	7	1591	3282	138	676	8.44e-67	253	UNY42189.1 polyprotein 2, partial [Picornavirales sp.]	4265	710	39.7	75.9	k__Viruses	p__Pisuviricota	c__Pisoniviricetes	o__Picornavirales	f__unclassified Picornavirales family
brownshrike136_contig_1052	OQ423744	37.7	820	473	14	2453	21	1583	2373	6.78e-158	521	AVM87420.1 polyprotein [Guangdong fish caecilians picornavirus]	2456	2482	99.1	31.9	k__Viruses	p__Pisuviricota	c__Pisoniviricetes	o__Picornavirales	f__unclassified Picornavirales family
brownshrike136_contig_108	OQ423713	37.1	124	78	0	9	380	325	448	9.52e-15	90.1	QZZ63382.1 hypothetical protein [Leuven Tombus-like virus 3]	1754	546	21.2	22.7	k__Viruses	p__Kitrinoviricota	c__Tolucaviricetes	o__Tolivirales	f__Tombusviridae
brownshrike136_contig_161	OQ423714	28	565	363	17	1579	2	407	966	2.03e-51	204	URG15016.1 MAG: RNA dependent RNA polymerase, partial [Picornaviridae sp.]	1919	1242	82.2	45.1	k__Viruses	p__Pisuviricota	c__Pisoniviricetes	o__Picornavirales	f__Picornaviridae
brownshrike136_contig_175	OQ423715	42	414	231	7	1277	2497	1655	2066	9.12e-88	318	UDL14009.1 MAG: RNA dependent RNA polymerase [Xiangshan martelli-like virus 2]	2497	2663	48.9	15.5	k__Viruses	p__Kitrinoviricota	c__Alsuviricetes	o__Martellivirales	f__unclassified Martellivirales family
brownshrike136_contig_192	OQ423716	30.7	638	401	15	31	1881	1571	2188	1.75e-82	315	QKW94199.1 non-structural polyprotein [PNG bee virus 1]	11628	2191	35.7	28.2	k__Viruses	p__Pisuviricota	c__Pisoniviricetes	o__Picornavirales	f__Caliciviridae
brownshrike136_contig_211	OQ423717	42.8	757	367	12	2411	162	268	965	4.28e-164	538	QKN88795.1 polyprotein [Caliciviridae sp.]	2413	2480	93.2	28.1	k__Viruses	p__Pisuviricota	c__Pisoniviricetes	o__Picornavirales	f__Caliciviridae
brownshrike136_contig_214	OQ423718	33	1606	942	42	1237	5805	635	2189	8.04e-218	731	QKK82955.1 hypothetical protein [Erigeron annuus picorna-like virus]	7697	2189	59.4	71	k__Viruses	p__Pisuviricota	c__Pisoniviricetes	o__Picornavirales	f__unclassified Picornavirales family
brownshrike136_contig_22	OQ423708	40.6	889	411	31	3384	814	191	994	2.4e-172	548	YP_009337778.1 RdRp [Hubei permutotetra-like virus 9]	3434	1126	74.9	71.4	k__Viruses	p__unclassified Viruses phylum	c__unclassified Viruses class	o__unclassified Viruses order	f__unclassified Viruses family
brownshrike136_contig_23	OQ423709	40.5	889	412	31	2874	304	191	994	3.34e-173	545	YP_009337778.1 RdRp [Hubei permutotetra-like virus 9]	2924	1126	87.9	71.4	k__Viruses	p__unclassified Viruses phylum	c__unclassified Viruses class	o__unclassified Viruses order	f__unclassified Viruses family
brownshrike136_contig_232	OQ423719	47.8	2763	1284	42	1344	9308	11	2724	0	2448	QKN88953.1 hypothetical protein [Picornavirales sp.]	9309	2776	85.6	97.8	k__Viruses	p__Pisuviricota	c__Pisoniviricetes	o__Picornavirales	f__unclassified Picornavirales family
brownshrike136_contig_258	OQ423720	41.6	889	458	17	2581	14	345	1205	1.17e-199	618	QDH86882.1 RNA-dependent RNA polymerase [Picornavirales sp.]	2594	1383	99	62.3	k__Viruses	p__Pisuviricota	c__Pisoniviricetes	o__Picornavirales	f__unclassified Picornavirales family
brownshrike136_contig_276	OQ423721	52.2	1010	444	17	3011	30	181	1167	3.12e-296	876	UHK03024.1 polyprotein [Guiyang permutotetra-like virus 1]	3118	1441	95.6	68.5	k__Viruses	p__unclassified Orthornavirae phylum	c__unclassified Orthornavirae class	o__unclassified Orthornavirae order	f__Permutotetraviridae
brownshrike136_contig_285	OQ423722	33.3	120	70	3	3	362	595	704	1.08e-08	71.6	UHS71734.1 RNA-dependent RNA polymerase [Permutotetraviridae sp.]	1699	1428	21.2	7.7	k__Viruses	p__unclassified Orthornavirae phylum	c__unclassified Orthornavirae class	o__unclassified Orthornavirae order	f__Permutotetraviridae
brownshrike136_contig_318	OQ423723	56.8	400	171	1	1196	3	2	401	9.97e-163	486	QHA33892.1 RdRp [Atrato Sobemo-like virus 1]	2037	456	58.6	87.7	k__Viruses	p__Pisuviricota	c__Pisoniviricetes	o__Sobelivirales	f__Solemoviridae
brownshrike136_contig_326	OQ423724	51.2	2124	968	21	6744	508	27	2127	0	2135	QKE55023.1 polyprotein [Picornaviridae sp.]	6780	2305	92	91.1	k__Viruses	p__Pisuviricota	c__Pisoniviricetes	o__Picornavirales	f__Picornaviridae
brownshrike136_contig_331	OQ423725	57	611	242	4	1	1821	189	782	4.97e-233	698	UNY42105.1 polyprotein, partial [Picornavirales sp.]	1909	1483	95.4	40.1	k__Viruses	p__Pisuviricota	c__Pisoniviricetes	o__Picornavirales	f__unclassified Picornavirales family
brownshrike136_contig_339	OQ423726	35.8	1405	826	19	4141	23	8	1368	3.7e-246	792	QDH86882.1 RNA-dependent RNA polymerase [Picornavirales sp.]	8799	1383	46.8	98.4	k__Viruses	p__Pisuviricota	c__Pisoniviricetes	o__Picornavirales	f__unclassified Picornavirales family
brownshrike136_contig_349	OQ423727	54.4	401	180	2	1101	2300	117	515	4.86e-131	416	UNY47210.1 hypothetical protein 2 [Benyviridae sp.]	2301	692	52.2	57.7	k__Viruses	p__Kitrinoviricota	c__Alsuviricetes	o__Hepelivirales	f__Benyviridae
brownshrike136_contig_353	OQ423728	53.2	763	334	11	3922	1682	1119	1874	4.83e-243	766	ULF99784.1 hypothetical protein 1 [Dicistroviridae sp.]	4491	1875	49.9	40.3	k__Viruses	p__Pisuviricota	c__Pisoniviricetes	o__Picornavirales	f__Dicistroviridae
brownshrike136_contig_378	OQ423729	34.2	441	262	9	3287	2040	454	891	8.69e-64	249	QYC92632.1 putative RdRp [Rhodnius prolixus virus 4]	3319	1291	37.6	33.9	k__Viruses	p__unclassified Viruses phylum	c__unclassified Viruses class	o__unclassified Viruses order	f__unclassified Viruses family
brownshrike136_contig_383	OQ423730	58.6	505	203	4	1507	5	51	553	5.96e-206	593	QQO81406.1 RNA-dependent RNA polymerase, partial [Soybean thrips partiti-like virus 10]	1531	569	98.2	88.4	k__Viruses	p__Pisuviricota	c__Duplopiviricetes	o__Durnavirales	f__Partitiviridae
brownshrike136_contig_430	OQ423731	33.8	370	233	2	493	1566	437	806	4.3e-48	198	ULF99780.1 hypothetical protein 1 [Dicistroviridae sp.]	2456	1944	43.7	19	k__Viruses	p__Pisuviricota	c__Pisoniviricetes	o__Picornavirales	f__Dicistroviridae
brownshrike136_contig_517	OQ423732	40.1	434	234	10	1586	2845	1	422	4.69e-81	281	QQD36926.1 RNA-dependent RNA polymerase, partial [Aedes sobemo-like virus]	2928	436	43	96.8	k__Viruses	p__Pisuviricota	c__Pisoniviricetes	o__Sobelivirales	f__Solemoviridae
brownshrike136_contig_550	OQ423733	57.4	338	141	2	1206	193	2	336	1.96e-128	395	QDH91544.1 RNA-dependent RNA polymerase, partial [Riboviria sp.]	2165	337	46.8	99.4	k__Viruses	p__unclassified Viruses phylum	c__unclassified Viruses class	o__unclassified Viruses order	f__unclassified Viruses family
brownshrike136_contig_580	OQ423734	40.7	423	227	10	1671	2891	78	492	7.54e-81	282	UDY81139.1 MAG: RNA-dependent RNA polymerase [Varroa destructor virus 3/5]	2902	492	42.1	84.3	k__Viruses	p__unclassified Viruses phylum	c__unclassified Viruses class	o__unclassified Viruses order	f__unclassified Viruses family
brownshrike136_contig_587	OQ423735	31	448	303	5	1006	2340	1	445	2.36e-53	211	YP_009272817.1 RNA-dependent RNA polymerase [Duwamo virus]	3468	647	38.5	68.8	k__Viruses	p__unclassified Viruses phylum	c__unclassified Viruses class	o__unclassified Viruses order	f__unclassified Viruses family
brownshrike136_contig_59	OQ423710	47.7	507	241	5	1522	2	355	837	3.8e-135	435	UHK03282.1 RNA-dependent RNA polymerase [Hangzhou nephotettix cincticeps totivirus 1]	1735	1278	87.7	37.8	k__Viruses	p__Duplornaviricota	c__Chrymotiviricetes	o__Ghabrivirales	f__Totiviridae
brownshrike136_contig_597	OQ423736	51.1	438	210	3	1549	236	15	448	2.2e-142	438	QZZ63382.1 hypothetical protein [Leuven Tombus-like virus 3]	2157	546	60.9	79.5	k__Viruses	p__Kitrinoviricota	c__Tolucaviricetes	o__Tolivirales	f__Tombusviridae
brownshrike136_contig_617	OQ423737	54.1	209	94	2	1106	1732	15	221	5.52e-65	233	QZZ63382.1 hypothetical protein [Leuven Tombus-like virus 3]	1745	546	35.9	37.9	k__Viruses	p__Kitrinoviricota	c__Tolucaviricetes	o__Tolivirales	f__Tombusviridae
brownshrike136_contig_625	OQ423738	56.8	424	180	2	323	1591	238	659	7.92e-170	509	URG16889.1 MAG: RNA dependent RNA polymerase, partial [Narnaviridae sp.]	1631	734	77.8	57.5	k__Viruses	p__Lenarviricota	c__Amabiliviricetes	o__Wolframvirales	f__Narnaviridae
brownshrike136_contig_63	OQ423711	42.3	1424	779	20	5518	1307	396	1796	0	1105	QJI53542.1 hypothetical protein 1 [Picornavirales sp.]	5532	1797	76.1	78	k__Viruses	p__Pisuviricota	c__Pisoniviricetes	o__Picornavirales	f__unclassified Picornavirales family
brownshrike136_contig_66	OQ423712	23.5	417	284	11	1224	4	1	392	1.44e-14	90.9	URG14919.1 MAG: RNA dependent RNA polymerase, partial [Picornaviridae sp.]	5393	421	22.6	93.1	k__Viruses	p__Pisuviricota	c__Pisoniviricetes	o__Picornavirales	f__Picornaviridae
brownshrike136_contig_670	OQ423739	31	1120	646	40	3471	250	413	1451	4.01e-107	384	UDL14011.1 MAG: RNA dependent RNA polymerase [Xiangshan martelli-like virus 3]	3477	2713	92.7	38.3	k__Viruses	p__Kitrinoviricota	c__Alsuviricetes	o__Martellivirales	f__unclassified Martellivirales family
brownshrike136_contig_748	OQ423740	48.5	1313	548	23	50	3928	426	1630	0	1082	UDL14008.1 MAG: RNA dependent RNA polymerase [Xiangshan tymo-like virus]	3933	1871	98.6	64.4	k__Viruses	p__Kitrinoviricota	c__Alsuviricetes	o__Tymovirales	f__Tymoviridae
brownshrike136_contig_810	OQ423741	43.4	438	241	5	1555	245	1459	1890	1.58e-106	361	DAZ87487.1 TPA_asm: non-structural polyprotein [Strongylocentrotus intermedius associated picornavirus 1]	1565	1899	83.8	22.7	k__Viruses	p__Pisuviricota	c__Pisoniviricetes	o__Picornavirales	f__Picornaviridae
brownshrike136_contig_830	OQ423742	54.8	703	309	8	2099	3	2365	3062	4.94e-229	720	UFP63464.1 polyprotein [Nephotettix cincticeps positive-stranded RNA virus-1]	2114	3192	99.2	21.9	k__Viruses	p__Pisuviricota	c__Pisoniviricetes	o__Picornavirales	f__Iflaviridae
brownshrike136_contig_993	OQ423743	33.7	332	189	8	1733	747	67	370	2.67e-32	144	UHS71537.1 hypothetical protein 1 [Barnaviridae sp.]	1771	615	55.7	49.4	k__Viruses	p__Pisuviricota	c__Pisoniviricetes	o__Sobelivirales	f__Barnaviridae
bunting127_contig_59	OQ423745	29.6	507	291	18	2089	695	77	559	1.94e-31	143	QUS52861.1 hypothetical protein 1 [Hypera postica associated sobemovirus 1]	2453	634	56.9	76.2	k__Viruses	p__Pisuviricota	c__Pisoniviricetes	o__Sobelivirales	f__Solemoviridae
CabotsTragopan223_contig_10877	OQ423766	40	660	365	13	117	2072	3	639	3.27e-132	431	UQB76286.1 RNA-dependent RNA polymerase, partial [Flumine noda-like virus 15]	3825	655	51.1	97.3	k__Viruses	p__Kitrinoviricota	c__Magsaviricetes	o__Nodamuvirales	f__Nodaviridae
CabotsTragopan223_contig_11344	OQ423767	58	395	162	2	1782	2954	1	395	3.68e-132	422	QDH88199.1 RNA-dependent RNA polymerase [Leviviridae sp.]	2971	603	39.5	65.5	k__Viruses	p__Lenarviricota	c__Leviviricetes	o__Norzivirales	f__Fiersviridae
CabotsTragopan223_contig_12366	OQ423768	54.7	358	148	4	9	1064	1	350	3.7e-122	380	USC30140.1 MAG: putative RNA-dependent RNA polymerase, partial [Nodaviridae sp.]	2286	354	46.2	98.9	k__Viruses	p__Kitrinoviricota	c__Magsaviricetes	o__Nodamuvirales	f__Nodaviridae
CabotsTragopan223_contig_1321	OQ423749	43	509	284	4	1532	9	1	504	1.02e-119	392	URG15596.1 MAG: RNA dependent RNA polymerase, partial [Leviviridae sp.]	3489	549	43.7	91.8	k__Viruses	p__Lenarviricota	c__Leviviricetes	o__Norzivirales	f__Fiersviridae
CabotsTragopan223_contig_17158	OQ423769	49	249	114	3	720	1448	1	242	2.64e-61	216	QIS88004.1 RNA-dependent RNA polymerase [Cope virus]	1543	384	47.2	63	k__Viruses	p__unclassified Viruses phylum	c__unclassified Viruses class	o__unclassified Viruses order	f__unclassified Viruses family
CabotsTragopan223_contig_22039	OQ423770	48.1	262	131	4	787	5	18	275	8.01e-65	233	DAD51155.1 TPA_asm: RNA-directed RNA polymerase [ssRNA phage SRR7976310_12]	1877	534	41.7	48.3	k__Viruses	p__Lenarviricota	c__Leviviricetes	o__Norzivirales	f__Fiersviridae
CabotsTragopan223_contig_22298	OQ423771	44.5	512	228	10	1469	3	1	479	3.28e-119	387	QDH90982.1 RNA-dependent RNA polymerase [Leviviridae sp.]	2786	629	52.7	76.2	k__Viruses	p__Lenarviricota	c__Leviviricetes	o__Norzivirales	f__Fiersviridae
CabotsTragopan223_contig_23753	OQ423772	55.8	172	75	1	522	10	1	172	9.18e-50	191	QDH90627.1 RNA-dependent RNA polymerase, partial [Leviviridae sp.]	2071	436	24.8	39.4	k__Viruses	p__Lenarviricota	c__Leviviricetes	o__Norzivirales	f__Fiersviridae
CabotsTragopan223_contig_2600	OQ423750	45	498	187	8	1941	3431	1	412	6.93e-117	385	QDH89582.1 RNA-dependent RNA polymerase [Leviviridae sp.]	3431	600	43.5	68.7	k__Viruses	p__Lenarviricota	c__Leviviricetes	o__Norzivirales	f__Fiersviridae
CabotsTragopan223_contig_2601	OQ423751	42.5	334	128	3	1001	3	1	271	2.78e-69	252	QDH90115.1 RNA-dependent RNA polymerase, partial [Leviviridae sp.]	2970	531	33.6	51	k__Viruses	p__Lenarviricota	c__Leviviricetes	o__Norzivirales	f__Fiersviridae
CabotsTragopan223_contig_2602	OQ423752	42.3	404	168	8	1200	1	1	343	5.82e-80	285	DAD52506.1 TPA_asm: RNA-directed RNA polymerase [ssRNA phage SRR5467091_11]	3168	624	37.9	55	k__Viruses	p__Lenarviricota	c__Leviviricetes	o__Timlovirales	f__Steitzviridae
CabotsTragopan223_contig_2629	OQ423753	56.3	556	239	2	1662	7	1	556	1.03e-203	615	QDH86477.1 RNA-dependent RNA polymerase [Leviviridae sp.]	3790	597	43.7	93.1	k__Viruses	p__Lenarviricota	c__Leviviricetes	o__Norzivirales	f__Fiersviridae
CabotsTragopan223_contig_26755	OQ423773	50.8	238	112	3	715	2	1	233	2.63e-67	241	UJQ85832.1 hypothetical protein 3 [Leviviridae sp.]	1647	662	43.4	35.2	k__Viruses	p__Lenarviricota	c__Leviviricetes	o__Norzivirales	f__Fiersviridae
CabotsTragopan223_contig_3198	OQ423754	46.1	445	204	10	1780	3078	51	471	6.58e-97	327	URG16108.1 MAG: RNA dependent RNA polymerase, partial [Leviviridae sp.]	3089	514	42.1	81.9	k__Viruses	p__Lenarviricota	c__Leviviricetes	o__Norzivirales	f__Fiersviridae
CabotsTragopan223_contig_3340	OQ423755	42.8	586	314	10	1716	4	1	580	8.76e-120	394	QDH89970.1 RNA-dependent RNA polymerase [Leviviridae sp.]	3597	599	47.6	96.8	k__Viruses	p__Lenarviricota	c__Leviviricetes	o__Norzivirales	f__Fiersviridae
CabotsTragopan223_contig_3664	OQ423756	46.7	460	228	7	1389	22	1	447	1.7e-109	367	DAD51190.1 TPA_asm: RNA-directed RNA polymerase [ssRNA phage SRR7976325_23]	3694	576	37	77.6	k__Viruses	p__Lenarviricota	c__Leviviricetes	o__Timlovirales	f__Steitzviridae
CabotsTragopan223_contig_3902	OQ423757	43.6	319	160	5	1847	2749	1	317	9.84e-64	238	QDH86667.1 RNA-dependent RNA polymerase, partial [Leviviridae sp.]	2749	609	32.8	52.1	k__Viruses	p__Lenarviricota	c__Leviviricetes	o__Norzivirales	f__Fiersviridae
CabotsTragopan223_contig_3984	OQ423758	52.1	522	235	6	1545	7	1	516	1.32e-148	471	QDH86477.1 RNA-dependent RNA polymerase [Leviviridae sp.]	3624	597	42.5	86.4	k__Viruses	p__Lenarviricota	c__Leviviricetes	o__Norzivirales	f__Fiersviridae
CabotsTragopan223_contig_4025	OQ423759	47	453	232	7	2188	3546	1	445	8.02e-110	367	DAD51190.1 TPA_asm: RNA-directed RNA polymerase [ssRNA phage SRR7976325_23]	3549	576	38.3	77.3	k__Viruses	p__Lenarviricota	c__Leviviricetes	o__Timlovirales	f__Steitzviridae
CabotsTragopan223_contig_4039	OQ423760	58.5	448	170	7	1646	2965	2	441	2.94e-159	491	URG16365.1 MAG: RNA dependent RNA polymerase, partial [Leviviridae sp.]	2967	553	44.5	79.6	k__Viruses	p__Lenarviricota	c__Leviviricetes	o__Norzivirales	f__Fiersviridae
CabotsTragopan223_contig_430	OQ423746	40.2	363	205	7	1873	2943	26	382	1.05e-68	249	QDH88311.1 RNA-dependent RNA polymerase [Riboviria sp.]	2956	509	36.2	70.1	k__Viruses	p__unclassified Viruses phylum	c__unclassified Viruses class	o__unclassified Viruses order	f__unclassified Viruses family
CabotsTragopan223_contig_5178	OQ423761	42.9	301	165	3	907	5	1	294	1.78e-65	237	URG15786.1 MAG: RNA dependent RNA polymerase, partial [Leviviridae sp.]	2691	425	33.6	69.2	k__Viruses	p__Lenarviricota	c__Leviviricetes	o__Norzivirales	f__Fiersviridae
CabotsTragopan223_contig_5983	OQ423762	41.9	583	309	11	55	1725	24	602	6.69e-130	404	DAD50487.1 TPA_asm: RNA-directed RNA polymerase [ssRNA phage Gerhypos.4_65]	1745	633	95.8	91.5	k__Viruses	p__Lenarviricota	c__Leviviricetes	o__Timlovirales	f__Steitzviridae
CabotsTragopan223_contig_6152	OQ423763	33.4	791	506	10	2345	3	211	990	2.37e-106	378	QIP68011.1 RNA-dependent RNA polymerase [Bremia lactucae associated yuevirus-like virus 1]	3063	2106	76.5	37	k__Viruses	p__unclassified Viruses phylum	c__unclassified Viruses class	o__unclassified Viruses order	f__unclassified Viruses family
CabotsTragopan223_contig_720	OQ423747	40.9	572	316	6	1689	25	3	569	1.4e-120	396	DAD52488.1 TPA_asm: RNA-directed RNA polymerase [ssRNA phage SRR5467090_8]	3581	597	46.5	95	k__Viruses	p__Lenarviricota	c__Leviviricetes	o__Timlovirales	f__Steitzviridae
CabotsTragopan223_contig_728	OQ423748	42.5	445	236	5	1891	3177	3	443	2.18e-94	323	DAD52488.1 TPA_asm: RNA-directed RNA polymerase [ssRNA phage SRR5467090_8]	3177	597	40.5	73.9	k__Viruses	p__Lenarviricota	c__Leviviricetes	o__Timlovirales	f__Steitzviridae
CabotsTragopan223_contig_7352	OQ423764	41.1	475	268	6	3057	1660	14	485	1.26e-93	317	QKN88964.1 hypothetical protein 1 [Picornavirales sp.]	3113	485	44.9	97.3	k__Viruses	p__Pisuviricota	c__Pisoniviricetes	o__Picornavirales	f__unclassified Picornavirales family
CabotsTragopan223_contig_7613	OQ423765	42.3	674	311	11	1818	1	85	748	1.23e-157	489	UQB75998.1 RNA-dependent RNA polymerase [Flumine botourmiavirus 3]	1976	951	92	69.8	k__Viruses	p__Lenarviricota	c__Miaviricetes	o__Ourlivirales	f__Botourmiaviridae
Chestnut-flankedWhite-eye153_contig_104	OQ423783	42.1	863	464	11	276	2843	2	835	1.73e-220	696	QKE55038.1 polyprotein [Picornaviridae sp.]	2844	2264	90.3	36.8	k__Viruses	p__Pisuviricota	c__Pisoniviricetes	o__Picornavirales	f__Picornaviridae
Chestnut-flankedWhite-eye153_contig_123	OQ423784	35.2	389	218	14	473	1603	109	475	2.73e-39	164	QJI53806.1 hypothetical protein 1 [Solemoviridae sp.]	1963	540	57.6	68	k__Viruses	p__Pisuviricota	c__Pisoniviricetes	o__Sobelivirales	f__Solemoviridae
Chestnut-flankedWhite-eye153_contig_129	OQ423785	42.6	486	271	5	1615	179	14	498	2.42e-129	428	QKE55038.1 polyprotein [Picornaviridae sp.]	1616	2264	88.9	21.4	k__Viruses	p__Pisuviricota	c__Pisoniviricetes	o__Picornavirales	f__Picornaviridae
Chestnut-flankedWhite-eye153_contig_139	OQ423786	30.9	301	178	12	1610	759	55	342	9.65e-20	106	QUS52863.1 hypothetical protein 1 [Hypera postica associated sobemovirus 2]	1981	580	43	49.7	k__Viruses	p__Pisuviricota	c__Pisoniviricetes	o__Sobelivirales	f__Solemoviridae
Chestnut-flankedWhite-eye153_contig_161	OQ423787	56.4	1810	722	11	16	5424	735	2483	0	1982	ULR75443.1 polyprotein [Exitianus capicola iflavirus 2]	5658	2486	95.6	70.4	k__Viruses	p__Pisuviricota	c__Pisoniviricetes	o__Picornavirales	f__Iflaviridae
Chestnut-flankedWhite-eye153_contig_18	OQ423780	47.5	722	344	7	2149	2	12	704	4.11e-222	649	QKN88956.1 hypothetical protein [Picornavirales sp.]	2171	724	98.9	95.7	k__Viruses	p__Pisuviricota	c__Pisoniviricetes	o__Picornavirales	f__unclassified Picornavirales family
Chestnut-flankedWhite-eye153_contig_182	OQ423788	53.8	379	169	4	653	1786	1	374	8.55e-129	398	UHK03141.1 RNA-dependent RNA polymerase [Sanya tombus-like virus 1]	1831	495	61.9	75.6	k__Viruses	p__Kitrinoviricota	c__Tolucaviricetes	o__Tolivirales	f__Tombusviridae
Chestnut-flankedWhite-eye153_contig_209	OQ423789	53.5	437	196	4	1327	23	1	432	9.74e-152	456	UHM27515.1 RNA-dependent RNA polymerase [Sanya tombus-like virus 3]	1822	472	71.6	91.5	k__Viruses	p__Kitrinoviricota	c__Tolucaviricetes	o__Tolivirales	f__Tombusviridae
Chestnut-flankedWhite-eye153_contig_312	OQ423790	47.1	418	208	7	1237	2	7	417	5.47e-119	371	UHK03141.1 RNA-dependent RNA polymerase [Sanya tombus-like virus 1]	1679	495	73.6	83	k__Viruses	p__Kitrinoviricota	c__Tolucaviricetes	o__Tolivirales	f__Tombusviridae
Chestnut-flankedWhite-eye153_contig_340	OQ423791	47.3	1276	633	10	404	4177	370	1623	0	1157	UHK03057.1 polyprotein [Guiyang Dicistro-like virus 2]	4483	2899	84.2	43.3	k__Viruses	p__Pisuviricota	c__Pisoniviricetes	o__Picornavirales	f__Dicistroviridae
Chestnut-flankedWhite-eye153_contig_390	OQ423792	42.5	351	193	5	1049	15	5	352	8.08e-85	285	QED21502.1 RNA-dependent RNA polymerase [Mycroft virus]	1923	493	53.8	70.6	k__Viruses	p__Pisuviricota	c__Pisoniviricetes	o__Sobelivirales	f__Solemoviridae
Chestnut-flankedWhite-eye153_contig_40	OQ423781	50.2	550	268	4	10	1653	5	550	2.2e-186	553	UHK03002.1 RNA-dependent RNA polymerase [Hangzhou iflavirus 3]	1654	793	99.4	68.9	k__Viruses	p__Pisuviricota	c__Pisoniviricetes	o__Picornavirales	f__Iflaviridae
Chestnut-flankedWhite-eye153_contig_53	OQ423782	57.8	862	351	7	205	2766	10	866	0	1013	QXN75416.1 MAG: RNA-dependent RNA polymerase [Grapevine-associated noda-like virus 1]	3174	962	80.7	89.1	k__Viruses	p__Kitrinoviricota	c__Magsaviricetes	o__Nodamuvirales	f__Nodaviridae
Chestnut-flankedWhite-eye153_contig_569	OQ423793	54	276	122	3	850	23	54	324	3.35e-90	300	QPZ88366.1 RNA-dependent RNA polymerase, partial [Soybean thrips tombus-like virus 9]	1984	492	41.7	55.1	k__Viruses	p__Kitrinoviricota	c__Tolucaviricetes	o__Tolivirales	f__Tombusviridae
Chestnut-flankedWhite-eye59_contig_124	OQ423776	53.7	1619	704	9	4788	16	60	1661	0	1758	AII82258.1 polyprotein [Fesavirus 1]	5161	1743	92.5	91.9	k__Viruses	p__Pisuviricota	c__Pisoniviricetes	o__Picornavirales	f__unclassified Picornavirales family
Chestnut-flankedWhite-eye59_contig_175	OQ423777	33.6	143	92	1	1797	1369	519	658	3.11e-10	78.6	QKN88949.1 hypothetical protein [Picornavirales sp.]	3506	2915	12.2	4.8	k__Viruses	p__Pisuviricota	c__Pisoniviricetes	o__Picornavirales	f__unclassified Picornavirales family
Chestnut-flankedWhite-eye59_contig_176	OQ423778	49.3	511	245	7	324	1844	6	506	4.18e-155	505	QJI53525.1 hypothetical protein 1 [Picornavirales sp.]	1849	2569	82.3	19.5	k__Viruses	p__Pisuviricota	c__Pisoniviricetes	o__Picornavirales	f__unclassified Picornavirales family
Chestnut-flankedWhite-eye59_contig_295	OQ423779	52	479	210	4	1390	2	377	851	1.3e-147	468	YP_003800001.1 RNA-directed RNA polymerase, partial [Spissistilus festinus virus 1]	1622	1338	85.6	35.5	k__Viruses	p__unclassified Viruses phylum	c__unclassified Viruses class	o__unclassified Viruses order	f__unclassified Viruses family
Chestnut-flankedWhite-eye59_contig_47	OQ423774	53.3	1546	680	17	4622	15	1813	3326	0	1653	QJI53447.1 polyprotein [Totiviridae sp.]	4624	3763	99.7	40.2	k__Viruses	p__Duplornaviricota	c__Chrymotiviricetes	o__Ghabrivirales	f__Totiviridae
Chestnut-flankedWhite-eye59_contig_48	OQ423775	25.8	1577	961	57	4876	488	187	1668	3.41e-77	297	UQB76340.1 RNA-dependent RNA polymerase, partial [Flumine seco-like virus 2]	5416	1670	81	88.7	k__Viruses	p__Pisuviricota	c__Pisoniviricetes	o__Picornavirales	f__Secoviridae
coaltit130_contig_182	OQ423797	29.4	565	339	15	1696	29	1170	1683	3.98e-63	237	QHD64830.1 RdRp [Erysiphe necator associated picorna-like virus 1]	1708	2891	97.7	17.8	k__Viruses	p__Pisuviricota	c__Pisoniviricetes	o__Picornavirales	f__unclassified Picornavirales family
coaltit130_contig_38	OQ423794	46.2	372	177	9	1276	212	18	383	5.48e-93	308	UCJ00142.1 MAG: polyprotein, partial [Myna calicivirus]	1790	594	59.5	61.6	k__Viruses	p__Pisuviricota	c__Pisoniviricetes	o__Picornavirales	f__Caliciviridae
coaltit130_contig_45	OQ423795	55.8	414	179	2	1235	3	546	958	6.33e-159	488	ASY03252.1 RNA-dependent RNA-polymerase [Norway luteo-like virus 1]	1530	1021	80.6	40.5	k__Viruses	p__Kitrinoviricota	c__Tolucaviricetes	o__Tolivirales	f__Luteoviridae
coaltit130_contig_73	OQ423796	52.2	410	190	4	439	1665	1753	2157	6.84e-135	445	QJI53451.1 polyprotein [Totiviridae sp.]	1665	2630	73.7	15.4	k__Viruses	p__Duplornaviricota	c__Chrymotiviricetes	o__Ghabrivirales	f__Totiviridae
coaltit131_contig_175	OQ423802	58.7	528	200	3	202	1785	1	510	4.25e-207	600	UHM27572.1 RNA-dependent RNA polymerase [Sanya tombus-like virus 2]	1962	514	80.7	99.2	k__Viruses	p__Kitrinoviricota	c__Tolucaviricetes	o__Tolivirales	f__Tombusviridae
coaltit131_contig_22	OQ423798	53	498	220	7	1538	75	405	898	8.14e-149	472	UHK03024.1 polyprotein [Guiyang permutotetra-like virus 1]	1544	1441	94.8	34.3	k__Viruses	p__unclassified Orthornavirae phylum	c__unclassified Orthornavirae class	o__unclassified Orthornavirae order	f__Permutotetraviridae
coaltit131_contig_39	OQ423799	36.8	1669	943	30	5026	200	112	1729	0	978	QCP68848.1 RNA-depedent RNA polymerase, partial [Pernambuco virus]	5068	1999	95.2	80.9	k__Viruses	p__unclassified Viruses phylum	c__unclassified Viruses class	o__unclassified Viruses order	f__unclassified Viruses family
coaltit131_contig_41	OQ423800	39.6	518	263	8	125	1576	38	539	6.03e-102	329	QJI53806.1 hypothetical protein 1 [Solemoviridae sp.]	1752	540	82.9	93	k__Viruses	p__Pisuviricota	c__Pisoniviricetes	o__Sobelivirales	f__Solemoviridae
coaltit131_contig_44	OQ423801	58.3	865	348	7	25	2586	761	1623	0	1022	URQ09135.1 RNA-dependent RNA polymerase [Halyomorpha halys ifla-like virus 2]	2598	1929	98.6	44.7	k__Viruses	p__Pisuviricota	c__Pisoniviricetes	o__Picornavirales	f__Iflaviridae
coaltit195_contig_131	OQ423805	53.9	610	267	6	2039	234	1	604	7.22e-214	639	UHR49803.1 hypothetical protein [Sanya orius sauteri Solinvi-like virus 1]	2085	1076	86.6	56.1	k__Viruses	p__Pisuviricota	c__Pisoniviricetes	o__Picornavirales	f__Solinviviridae
coaltit195_contig_136	OQ423806	29.8	178	113	5	26	523	728	905	5.84e-07	67	UHK03190.1 polyprotein [Hangzhou dicistro-like virus 1]	2352	3219	21.2	5.5	k__Viruses	p__Pisuviricota	c__Pisoniviricetes	o__Picornavirales	f__Dicistroviridae
coaltit195_contig_153	OQ423807	54.1	712	317	5	3929	6052	1	706	4.28e-243	745	UQB76342.1 RNA-dependent RNA polymerase, partial [Flumine seco-like virus 4]	6418	706	33.1	100	k__Viruses	p__Pisuviricota	c__Pisoniviricetes	o__Picornavirales	f__Secoviridae
coaltit195_contig_165	OQ423808	30.9	288	177	9	387	1205	879	1159	1.84e-28	133	QZZ63368.1 hypothetical protein [Leuven Picorna-like virus 5]	1623	2976	50.5	9.4	k__Viruses	p__Pisuviricota	c__Pisoniviricetes	o__Picornavirales	f__unclassified Picornavirales family
coaltit195_contig_183	OQ423809	26.6	233	152	5	2138	2836	1239	1452	1.14e-08	73.9	AUD40070.1 polyprotein [Mobovirus A]	4734	2428	14.8	8.8	k__Viruses	p__Pisuviricota	c__Pisoniviricetes	o__Picornavirales	f__unclassified Picornavirales family
coaltit195_contig_232	OQ423810	46.3	1266	618	16	3679	2	427	1670	0	1093	UHK03043.1 RNA-dependent RNA polymerase [Guiyang picorna-like virus 2]	3971	2141	92.6	58.1	k__Viruses	p__Pisuviricota	c__Pisoniviricetes	o__Picornavirales	f__Picornaviridae
coaltit195_contig_26	OQ423803	46.9	1052	520	17	1	3072	42	1082	8.18e-299	876	YP_009337276.1 RdRp [Hubei permutotetra-like virus 11]	3553	1092	86.5	95.3	k__Viruses	p__unclassified Viruses phylum	c__unclassified Viruses class	o__unclassified Viruses order	f__unclassified Viruses family
coaltit195_contig_382	OQ423811	51.4	278	135	0	1256	2089	557	834	1.87e-87	306	ASY03252.1 RNA-dependent RNA-polymerase [Norway luteo-like virus 1]	2097	1021	39.8	27.2	k__Viruses	p__Kitrinoviricota	c__Tolucaviricetes	o__Tolivirales	f__Luteoviridae
coaltit195_contig_77	OQ423804	43.9	736	375	17	2378	243	261	982	1.72e-189	582	QUS52855.1 RNA-dependent RNA polymerase [Hypera postica associated permutotetravirus]	2410	1120	88.6	64.5	k__Viruses	p__unclassified Orthornavirae phylum	c__unclassified Orthornavirae class	o__unclassified Orthornavirae order	f__Permutotetraviridae
coaltit196_contig_102	OQ423817	41	527	289	12	1572	40	401	921	6.66e-90	306	QKK82931.1 hypothetical protein 1 [Viola philippica permutotetra like virus]	1574	924	97.4	56.4	k__Viruses	p__unclassified Orthornavirae phylum	c__unclassified Orthornavirae class	o__unclassified Orthornavirae order	f__Permutotetraviridae
coaltit196_contig_143	OQ423818	48.7	431	200	4	504	1772	1	418	1.33e-137	418	QQO81417.1 RNA-dependent RNA polymerase [Soybean thrips sobemo-like virus 8]	1781	442	71.3	94.6	k__Viruses	p__Pisuviricota	c__Pisoniviricetes	o__Sobelivirales	f__Solemoviridae
coaltit196_contig_16	OQ423812	43.2	1543	801	19	296	4765	374	1894	0	1201	UHK03043.1 RNA-dependent RNA polymerase [Guiyang picorna-like virus 2]	4811	2141	92.9	71	k__Viruses	p__Pisuviricota	c__Pisoniviricetes	o__Picornavirales	f__Picornaviridae
coaltit196_contig_174	OQ423819	37	538	295	13	148	1683	224	743	6.99e-98	338	QJI53562.1 hypothetical protein 1 [Picornavirales sp.]	1684	2505	91.2	20.8	k__Viruses	p__Pisuviricota	c__Pisoniviricetes	o__Picornavirales	f__unclassified Picornavirales family
coaltit196_contig_18	OQ423813	56.1	2613	1121	12	8105	309	434	3033	0	3001	QKQ15125.1 polyprotein [Reineckia carnea iflaviridae]	8183	3062	95.3	84.9	k__Viruses	p__Pisuviricota	c__Pisoniviricetes	o__Picornavirales	f__Iflaviridae
coaltit196_contig_261	OQ423820	44.3	524	280	8	3	1565	749	1263	3.01e-127	421	QJI53562.1 hypothetical protein 1 [Picornavirales sp.]	1565	2505	99.9	20.6	k__Viruses	p__Pisuviricota	c__Pisoniviricetes	o__Picornavirales	f__unclassified Picornavirales family
coaltit196_contig_32	OQ423814	36.3	1160	630	23	3235	2	2	1134	3.12e-207	653	QQP18689.1 polyprotein, partial [Soybean thrips picorna-like virus 8]	3894	1406	83.1	80.6	k__Viruses	p__Pisuviricota	c__Pisoniviricetes	o__Picornavirales	f__unclassified Picornavirales family
coaltit196_contig_61	OQ423815	42.4	2271	1174	45	1	6606	550	2755	0	1689	UCW41643.1 polyprotein [Budalangi Iflavi-like virus]	6607	2891	100	76.3	k__Viruses	p__Pisuviricota	c__Pisoniviricetes	o__Picornavirales	f__Iflaviridae
coaltit196_contig_89	OQ423816	51.9	499	221	8	1462	2	2360	2851	8.52e-156	503	YP_009553501.1 polyprotein [Nephila clavipes virus 1]	1500	3128	97.4	15.7	k__Viruses	p__Pisuviricota	c__Pisoniviricetes	o__Picornavirales	f__unclassified Picornavirales family
coaltit197_contig_140	OQ423825	59.9	771	307	1	2375	63	1806	2574	0	1001	QKN89043.1 polyprotein [Iflaviridae sp.]	2375	2615	97.4	29.4	k__Viruses	p__Pisuviricota	c__Pisoniviricetes	o__Picornavirales	f__Iflaviridae
coaltit197_contig_181	OQ423826	58.1	906	342	13	28	2682	183	1071	0	1015	QJI53588.1 hypothetical protein [Picornavirales sp.]	2704	3017	98.2	29.5	k__Viruses	p__Pisuviricota	c__Pisoniviricetes	o__Picornavirales	f__unclassified Picornavirales family
coaltit197_contig_206	OQ423827	24.4	316	219	8	1136	2062	1534	1836	1.15e-14	93.2	UHK03190.1 polyprotein [Hangzhou dicistro-like virus 1]	3615	3219	25.6	9.4	k__Viruses	p__Pisuviricota	c__Pisoniviricetes	o__Picornavirales	f__Dicistroviridae
coaltit197_contig_250	OQ423828	51.1	356	163	3	1833	2885	5	354	5.74e-109	356	QPZ88361.1 RNA-dependent RNA polymerase, partial [Soybean thrips tombus-like virus 7]	2902	465	36.3	75.3	k__Viruses	p__Kitrinoviricota	c__Tolucaviricetes	o__Tolivirales	f__Tombusviridae
coaltit197_contig_264	OQ423829	38.7	1613	880	31	6245	1584	435	1997	0	1011	QCP68848.1 RNA-depedent RNA polymerase, partial [Pernambuco virus]	6246	1999	74.6	78.2	k__Viruses	p__unclassified Viruses phylum	c__unclassified Viruses class	o__unclassified Viruses order	f__unclassified Viruses family
coaltit197_contig_276	OQ423830	43.1	796	439	7	2382	4	56	840	8.74e-214	638	QYF49938.1 protein A [Guangxi forest noda-like virus]	2386	942	99.7	83.3	k__Viruses	p__Kitrinoviricota	c__Magsaviricetes	o__Nodamuvirales	f__Nodaviridae
coaltit197_contig_36	OQ423821	51.4	646	303	4	1	1920	22	662	1.23e-214	627	QKN88956.1 hypothetical protein [Picornavirales sp.]	1947	724	98.6	88.5	k__Viruses	p__Pisuviricota	c__Pisoniviricetes	o__Picornavirales	f__unclassified Picornavirales family
coaltit197_contig_37	OQ423822	36.2	3121	1736	77	93	9044	316	3319	0	1691	UHK03210.1 polyprotein [Hangzhou dicistro-like virus 2]	9046	3654	99	82.2	k__Viruses	p__Pisuviricota	c__Pisoniviricetes	o__Picornavirales	f__Dicistroviridae
coaltit197_contig_39	OQ423823	54	1408	598	14	4316	210	1093	2490	0	1451	QJI53588.1 hypothetical protein [Picornavirales sp.]	4318	3017	95.1	46.3	k__Viruses	p__Pisuviricota	c__Pisoniviricetes	o__Picornavirales	f__unclassified Picornavirales family
coaltit197_contig_59	OP958911	29.4	303	177	12	7710	8585	1836	2112	3.97e-15	96.3	AEL31292.1 polyprotein [Rhinovirus C]	8862	2142	9.9	12.9	k__Viruses	p__Pisuviricota	c__Pisoniviricetes	o__Picornavirales	f__Picornaviridae
coaltit197_contig_75	OQ423824	49.2	803	384	14	1	2358	126	921	7.39e-227	684	QKK82931.1 hypothetical protein 1 [Viola philippica permutotetra like virus]	3511	924	67.2	86.1	k__Viruses	p__unclassified Orthornavirae phylum	c__unclassified Orthornavirae class	o__unclassified Orthornavirae order	f__Permutotetraviridae
crane190_contig_3349	OQ423900	43.6	296	137	6	1934	2761	17	302	2.55e-51	201	URG16240.1 MAG: RNA dependent RNA polymerase, partial [Leviviridae sp.]	2788	542	29.7	52.8	k__Viruses	p__Lenarviricota	c__Leviviricetes	o__Norzivirales	f__Fiersviridae
crane190_contig_4741	OQ423901	43.3	305	157	6	886	11	17	318	1.94e-56	214	QTH80066.1 RNA-dependent RNA polymerase, partial [Ulae virus]	2487	548	35.2	55.1	k__Viruses	p__unclassified Viruses phylum	c__unclassified Viruses class	o__unclassified Viruses order	f__unclassified Viruses family
crane191_contig_4023	OQ423902	59.5	518	206	2	1555	2	315	828	1.94e-218	638	URG14572.1 MAG: RNA dependent RNA polymerase, partial [Picornaviridae sp.]	1556	904	99.9	56.9	k__Viruses	p__Pisuviricota	c__Pisoniviricetes	o__Picornavirales	f__Picornaviridae
crane191_contig_4298	OQ423903	27	403	246	13	1169	9	88	458	2.89e-23	114	USE07772.1 MAG: putative RNA-dependent RNA polymerase, partial [Picobirnavirus sp.]	1521	468	76.3	79.3	k__Viruses	p__Pisuviricota	c__Duplopiviricetes	o__Durnavirales	f__Picobirnaviridae
crane191_contig_5453	OQ423904	28	489	313	14	1042	2448	89	558	7.21e-35	155	UNY42181.1 polyprotein, partial [Picornavirales sp.]	2494	860	56.4	54.7	k__Viruses	p__Pisuviricota	c__Pisoniviricetes	o__Picornavirales	f__unclassified Picornavirales family
crane193_contig_1166	OQ423906	23.6	2239	1295	80	7356	1393	362	2435	4e-93	353	QUS52703.1 polyprotein [Mute swan feces associated picorna-like virus 7]	9402	2822	63.4	73.5	k__Viruses	p__Pisuviricota	c__Pisoniviricetes	o__Picornavirales	f__unclassified Picornavirales family
crane193_contig_1394	OQ423907	25.5	458	289	15	1262	2509	225	672	1.17e-13	89	URG14706.1 MAG: RNA dependent RNA polymerase, partial [Picornaviridae sp.]	3510	730	35.6	61.4	k__Viruses	p__Pisuviricota	c__Pisoniviricetes	o__Picornavirales	f__Picornaviridae
crane193_contig_2337	OQ423908	51.2	383	179	5	1801	2937	39	417	1.46e-107	356	UHM27627.1 RNA-dependent RNA polymerase [Fushun levivirus 4]	2945	573	38.6	66.1	k__Viruses	p__Lenarviricota	c__Leviviricetes	o__Norzivirales	f__Fiersviridae
crane193_contig_4250	OQ423909	29.9	321	209	7	42	977	1457	1770	1.85e-27	132	UQB76098.1 RNA-dependent RNA polymerase [Flumine seco-like virus 5]	2085	1813	44.9	17.3	k__Viruses	p__Pisuviricota	c__Pisoniviricetes	o__Picornavirales	f__Secoviridae
crane193_contig_663	OQ423905	44.1	690	361	9	1	2034	1828	2504	6.93e-174	563	UHK03114.1 polyprotein [Sanya gryllotalpa orientalis Solinvi-like virus 1]	2039	4125	99.8	16.4	k__Viruses	p__Pisuviricota	c__Pisoniviricetes	o__Picornavirales	f__Solinviviridae
crane70_contig_1046	OQ423850	51.2	342	149	5	1012	2	52	380	1.52e-89	303	UHM27627.1 RNA-dependent RNA polymerase [Fushun levivirus 4]	2319	573	43.6	57.4	k__Viruses	p__Lenarviricota	c__Leviviricetes	o__Norzivirales	f__Fiersviridae
crane70_contig_1078	OQ423851	39.2	217	122	3	988	1623	6	217	2.25e-38	160	QDH89115.1 RNA-dependent RNA polymerase [Leviviridae sp.]	1648	593	38.6	35.8	k__Viruses	p__Lenarviricota	c__Leviviricetes	o__Norzivirales	f__Fiersviridae
crane70_contig_1086	OQ423852	57.3	1243	496	11	3714	1	16	1228	0	1385	ULF99718.1 hypothetical protein 1 [Picornavirales sp.]	4290	1615	86.6	75.1	k__Viruses	p__Pisuviricota	c__Pisoniviricetes	o__Picornavirales	f__unclassified Picornavirales family
crane70_contig_1134	OQ423853	48.6	558	243	6	1721	3292	27	574	1.14e-158	494	UJQ85714.1 hypothetical protein 3 [Leviviridae sp.]	3307	598	47.5	91.6	k__Viruses	p__Lenarviricota	c__Leviviricetes	o__Norzivirales	f__Fiersviridae
crane70_contig_1176	OQ423854	58	698	267	4	2049	13	258	948	8.17e-268	817	QKE55052.1 hypothetical protein [Picornaviridae sp.]	2050	2585	99.4	26.7	k__Viruses	p__Pisuviricota	c__Pisoniviricetes	o__Picornavirales	f__Picornaviridae
crane70_contig_119	OQ423834	44.1	549	264	11	1945	3570	36	548	8.61e-129	417	URG16123.1 MAG: RNA dependent RNA polymerase, partial [Leviviridae sp.]	3611	552	45	92.9	k__Viruses	p__Lenarviricota	c__Leviviricetes	o__Norzivirales	f__Fiersviridae
crane70_contig_1245	OQ423855	49.2	398	180	11	1378	218	65	451	2.58e-100	338	DAD51155.1 TPA_asm: RNA-directed RNA polymerase [ssRNA phage SRR7976310_12]	3302	534	35.2	72.5	k__Viruses	p__Lenarviricota	c__Leviviricetes	o__Norzivirales	f__Fiersviridae
crane70_contig_1268	OQ423856	38.6	624	337	8	192	1943	161	778	1.78e-126	409	UHS72038.1 hypothetical protein [Tombusviridae sp.]	2550	793	68.7	77.9	k__Viruses	p__Kitrinoviricota	c__Tolucaviricetes	o__Tolivirales	f__Tombusviridae
crane70_contig_1448	OQ423857	43.9	619	318	6	2616	841	173	789	4.68e-168	522	UHS72083.1 hypothetical protein 1 [Tombusviridae sp.]	2924	803	60.7	76.8	k__Viruses	p__Kitrinoviricota	c__Tolucaviricetes	o__Tolivirales	f__Tombusviridae
crane70_contig_1477	OQ423858	59.4	315	125	2	2026	2964	15	328	4.69e-108	355	QDH91264.1 RNA-dependent RNA polymerase, partial [Leviviridae sp.]	2996	490	31.3	64.1	k__Viruses	p__Lenarviricota	c__Leviviricetes	o__Norzivirales	f__Fiersviridae
crane70_contig_1478	OQ423859	49.4	628	301	6	1857	4	109	729	7.89e-188	576	QYF49966.1 hypothetical protein [Hubei sediment noda-like virus 5]	2058	1233	90.1	50.4	k__Viruses	p__Kitrinoviricota	c__Magsaviricetes	o__Nodamuvirales	f__Nodaviridae
crane70_contig_151	OQ423835	32.8	1347	802	36	3827	3	90	1405	1.11e-187	609	QDH88625.1 RNA-dependent RNA polymerase [Riboviria sp.]	3828	1770	99.9	74.4	k__Viruses	p__unclassified Viruses phylum	c__unclassified Viruses class	o__unclassified Viruses order	f__unclassified Viruses family
crane70_contig_1695	OQ423860	55.8	371	160	2	1	1113	1400	1766	7.32e-124	413	QDH88625.1 RNA-dependent RNA polymerase [Riboviria sp.]	1819	1770	61.2	20.7	k__Viruses	p__unclassified Viruses phylum	c__unclassified Viruses class	o__unclassified Viruses order	f__unclassified Viruses family
crane70_contig_1752	OQ423861	41.1	197	112	4	1031	450	32	227	3.69e-32	143	QYF49921.1 hypothetical protein 2 [Hubei sediment noda-like virus 2]	2555	461	22.8	42.5	k__Viruses	p__Kitrinoviricota	c__Magsaviricetes	o__Nodamuvirales	f__Nodaviridae
crane70_contig_1769	OQ423862	43	179	95	4	530	6	39	214	4.83e-24	119	UHM27627.1 RNA-dependent RNA polymerase [Fushun levivirus 4]	1914	573	27.4	30.7	k__Viruses	p__Lenarviricota	c__Leviviricetes	o__Norzivirales	f__Fiersviridae
crane70_contig_1798	OQ423863	43.1	399	162	11	8	1069	92	470	1.32e-76	270	APG77202.1 RNA-dependent RNA polymerase [Hubei narna-like virus 8]	2788	510	38.1	74.3	k__Viruses	p__unclassified Viruses phylum	c__unclassified Viruses class	o__unclassified Viruses order	f__unclassified Viruses family
crane70_contig_183	OQ423836	52.2	435	208	0	1124	2428	7	441	2.42e-138	433	QDH86755.1 RNA-dependent RNA polymerase [Leviviridae sp.]	2431	603	53.7	72.1	k__Viruses	p__Lenarviricota	c__Leviviricetes	o__Norzivirales	f__Fiersviridae
crane70_contig_1841	OQ423864	32	734	463	13	371	2548	1	706	1.54e-96	353	AVM87440.1 polyprotein [Wenling banjofish picornavirus 1]	3641	2402	59.8	29.4	k__Viruses	p__Pisuviricota	c__Pisoniviricetes	o__Picornavirales	f__unclassified Picornavirales family
crane70_contig_1852	OQ423865	55.6	676	284	7	1	1998	1205	1874	1.17e-237	750	ULF99784.1 hypothetical protein 1 [Dicistroviridae sp.]	4341	1875	46	35.7	k__Viruses	p__Pisuviricota	c__Pisoniviricetes	o__Picornavirales	f__Dicistroviridae
crane70_contig_1853	OQ423866	33.8	523	299	11	1522	2	13	504	1.76e-69	261	YP_009255227.1 nonstructural protein [Antarctic picorna-like virus 1]	2325	1553	65.4	31.7	k__Viruses	p__Pisuviricota	c__Pisoniviricetes	o__Picornavirales	f__unclassified Picornavirales family
crane70_contig_192	OQ423837	21.9	1121	668	34	3105	25	100	1107	5.98e-30	142	QDH88625.1 RNA-dependent RNA polymerase [Riboviria sp.]	3117	1770	98.8	56.9	k__Viruses	p__unclassified Viruses phylum	c__unclassified Viruses class	o__unclassified Viruses order	f__unclassified Viruses family
crane70_contig_1957	OQ423867	39.1	660	381	6	2034	61	81	721	4.37e-142	447	UNY42017.1 polyprotein 2 [Picornavirales sp.]	2035	883	97	72.6	k__Viruses	p__Pisuviricota	c__Pisoniviricetes	o__Picornavirales	f__unclassified Picornavirales family
crane70_contig_2059	OQ423868	37.8	629	356	10	408	2213	14	634	5.74e-117	400	QIZ64096.1 polyprotein [Clownfish picornavirus]	2221	2314	81.3	26.8	k__Viruses	p__Pisuviricota	c__Pisoniviricetes	o__Picornavirales	f__unclassified Picornavirales family
crane70_contig_21	OQ423832	52.8	599	270	5	1850	60	14	601	8.49e-206	620	QDH86755.1 RNA-dependent RNA polymerase [Leviviridae sp.]	3694	603	48.5	97.5	k__Viruses	p__Lenarviricota	c__Leviviricetes	o__Norzivirales	f__Fiersviridae
crane70_contig_2253	OQ423869	42.7	452	228	9	2051	3364	53	487	7.95e-90	313	DAD52515.1 TPA_asm: RNA-directed RNA polymerase [ssRNA phage SRR5467091_8]	3608	576	36.4	75.5	k__Viruses	p__Lenarviricota	c__Leviviricetes	o__Norzivirales	f__Fiersviridae
crane70_contig_2257	OQ423870	57.5	193	79	2	581	3	40	229	3.39e-60	216	URG17097.1 MAG: RNA dependent RNA polymerase, partial [Narnaviridae sp.]	1858	368	31.2	51.6	k__Viruses	p__Lenarviricota	c__Amabiliviricetes	o__Wolframvirales	f__Narnaviridae
crane70_contig_2311	OQ423871	32.6	574	349	11	26	1651	313	880	5.39e-70	256	UNY42205.1 polyprotein, partial [Picornavirales sp.]	1752	1180	92.8	48.1	k__Viruses	p__Pisuviricota	c__Pisoniviricetes	o__Picornavirales	f__unclassified Picornavirales family
crane70_contig_2410	OQ423872	52.4	694	312	8	2079	31	264	950	3.08e-240	721	UNY42136.1 polyprotein, partial [Picornavirales sp.]	2080	1531	98.5	44.9	k__Viruses	p__Pisuviricota	c__Pisoniviricetes	o__Picornavirales	f__unclassified Picornavirales family
crane70_contig_2431	OQ423873	55.1	343	151	3	1437	412	17	357	1.36e-117	362	USC30110.1 MAG: putative RNA-dependent RNA polymerase, partial [Nodaviridae sp.]	1583	369	64.8	92.4	k__Viruses	p__Kitrinoviricota	c__Magsaviricetes	o__Nodamuvirales	f__Nodaviridae
crane70_contig_2435	OQ423874	30.9	725	447	20	2124	1	1748	2435	4.88e-75	278	AVM87420.1 polyprotein [Guangdong fish caecilians picornavirus]	2247	2482	94.5	27.7	k__Viruses	p__Pisuviricota	c__Pisoniviricetes	o__Picornavirales	f__unclassified Picornavirales family
crane70_contig_2456	OQ423875	38.6	560	328	4	1688	27	876	1425	9.4e-115	390	AVM87450.1 polyprotein [Guangdong spotted longbarbel catfish picornavirus]	1961	2283	84.8	24.1	k__Viruses	p__Pisuviricota	c__Pisoniviricetes	o__Picornavirales	f__unclassified Picornavirales family
crane70_contig_25	OQ423833	54.1	255	113	3	1861	2619	5	257	3.01e-66	240	URG16146.1 MAG: RNA dependent RNA polymerase, partial [Leviviridae sp.]	2621	467	29	54.2	k__Viruses	p__Lenarviricota	c__Leviviricetes	o__Norzivirales	f__Fiersviridae
crane70_contig_2502	OQ423876	55.5	389	172	1	1166	3	6	394	1.05e-130	421	QDH90684.1 RNA-dependent RNA polymerase, partial [Leviviridae sp.]	3244	611	35.9	63.7	k__Viruses	p__Lenarviricota	c__Leviviricetes	o__Norzivirales	f__Fiersviridae
crane70_contig_2514	OQ423877	53.6	677	289	6	224	2254	8	659	1.08e-251	731	URG16889.1 MAG: RNA dependent RNA polymerase, partial [Narnaviridae sp.]	2630	734	77.2	88.8	k__Viruses	p__Lenarviricota	c__Amabiliviricetes	o__Wolframvirales	f__Narnaviridae
crane70_contig_262	OQ423838	52.2	452	212	2	2003	648	1185	1632	3.22e-143	468	UBJ26066.1 putative RNA-dependent RNA polymerase [Dicistroviridae sp.]	2085	1632	65	27.5	k__Viruses	p__Pisuviricota	c__Pisoniviricetes	o__Picornavirales	f__Dicistroviridae
crane70_contig_2764	OQ423878	39	492	288	7	337	1785	94	582	7.87e-94	328	UDL17009.1 MAG: nonstructural polyprotein [Bulinus globosus virus 1]	1956	1523	74.1	32.1	k__Viruses	p__Pisuviricota	c__Pisoniviricetes	o__Picornavirales	f__unclassified Picornavirales family
crane70_contig_282	OQ423839	31.3	1619	1001	34	723	5375	245	1819	1.65e-196	662	UNY42026.1 polyprotein 1 [Picornavirales sp.]	7493	1849	62.1	85.2	k__Viruses	p__Pisuviricota	c__Pisoniviricetes	o__Picornavirales	f__unclassified Picornavirales family
crane70_contig_2862	OQ423879	34.4	1184	691	20	3982	599	21	1174	2.76e-187	625	QDH88923.1 RNA-dependent RNA polymerase [Picornavirales sp.]	5828	1768	58.1	65.3	k__Viruses	p__Pisuviricota	c__Pisoniviricetes	o__Picornavirales	f__unclassified Picornavirales family
crane70_contig_2894	OQ423880	32.4	188	111	6	35	583	1991	2167	7.22e-09	72	QGA89259.1 polyprotein [Enterovirus F]	1547	2167	35.5	8.2	k__Viruses	p__Pisuviricota	c__Pisoniviricetes	o__Picornavirales	f__Picornaviridae
crane70_contig_3001	OQ423881	37.3	731	426	17	233	2368	222	939	8.49e-120	407	QUS52669.1 RNA-dependent RNA polymerase [Mute swan feces associated noda-like virus 6]	3895	944	54.8	76.1	k__Viruses	p__Kitrinoviricota	c__Magsaviricetes	o__Nodamuvirales	f__Nodaviridae
crane70_contig_3006	OQ423882	43.8	610	297	11	271	2034	1	586	1.47e-147	452	QRI44214.1 hypothetical protein, partial [Picornavirales sp.]	2036	601	86.6	97.5	k__Viruses	p__Pisuviricota	c__Pisoniviricetes	o__Picornavirales	f__unclassified Picornavirales family
crane70_contig_3236	OQ423883	45.2	1448	760	12	1029	5339	148	1573	0	1248	UBJ26056.1 RNA-dependent RNA polymerase [Dicistroviridae sp.]	6018	1573	71.6	90.7	k__Viruses	p__Pisuviricota	c__Pisoniviricetes	o__Picornavirales	f__Dicistroviridae
crane70_contig_328	OQ423840	54.2	1893	844	13	406	6048	8	1889	0	2075	QKE55012.1 polyprotein, partial [Picornaviridae sp.]	6089	1969	92.7	95.6	k__Viruses	p__Pisuviricota	c__Pisoniviricetes	o__Picornavirales	f__Picornaviridae
crane70_contig_3345	OQ423884	34.5	804	460	21	345	2672	125	889	2.86e-118	393	QUS52669.1 RNA-dependent RNA polymerase [Mute swan feces associated noda-like virus 6]	2676	944	87	81	k__Viruses	p__Kitrinoviricota	c__Magsaviricetes	o__Nodamuvirales	f__Nodaviridae
crane70_contig_3374	OQ423885	39.2	561	320	14	106	1746	547	1100	8.01e-101	342	QJZ28421.1 hypothetical protein 1 [Kummerowia striata luteovirus]	1746	1197	94	46.3	k__Viruses	p__Kitrinoviricota	c__Tolucaviricetes	o__Tolivirales	f__Tombusviridae
crane70_contig_340	OQ423841	39.8	2165	1102	34	1356	7355	204	2331	0	1458	ULG00048.1 hypothetical protein [Locarnavirus sp.]	7374	2714	81.4	78.4	k__Viruses	p__Pisuviricota	c__Pisoniviricetes	o__Picornavirales	f__Marnaviridae
crane70_contig_341	OQ423842	34.4	1450	845	35	6233	2004	238	1621	1.08e-215	714	UNY42039.1 polyprotein 1 [Picornavirales sp.]	8383	1621	50.5	85.4	k__Viruses	p__Pisuviricota	c__Pisoniviricetes	o__Picornavirales	f__unclassified Picornavirales family
crane70_contig_3435	OQ423886	35.6	663	374	15	158	2119	156	774	1.29e-89	317	UHS72334.1 RNA-dependent RNA polymerase [Tombusviridae sp.]	3352	785	58.5	78.9	k__Viruses	p__Kitrinoviricota	c__Tolucaviricetes	o__Tolivirales	f__Tombusviridae
crane70_contig_3462	OQ423887	43.6	530	285	9	1964	3532	1	523	7.85e-117	387	QDH88991.1 RNA-dependent RNA polymerase, partial [Leviviridae sp.]	3540	616	44.3	84.9	k__Viruses	p__Lenarviricota	c__Leviviricetes	o__Norzivirales	f__Fiersviridae
crane70_contig_3523	OQ423888	50.6	425	202	5	123	1382	4	425	1.75e-127	389	UHS72136.1 hypothetical protein 2 [Tombusviridae sp.]	1584	425	79.5	99.3	k__Viruses	p__Kitrinoviricota	c__Tolucaviricetes	o__Tolivirales	f__Tombusviridae
crane70_contig_3741	OQ423889	48.5	507	245	5	1532	15	19	510	5.86e-150	459	QDH87300.1 RNA-dependent RNA polymerase [Leviviridae sp.]	2052	607	74	81.1	k__Viruses	p__Lenarviricota	c__Leviviricetes	o__Norzivirales	f__Fiersviridae
crane70_contig_416	OP958914	25.6	1418	919	47	4048	8028	242	1614	1.48e-73	287	QDH88923.1 RNA-dependent RNA polymerase [Picornavirales sp.]	8170	1768	48.7	77.7	k__Viruses	p__Pisuviricota	c__Pisoniviricetes	o__Picornavirales	f__unclassified Picornavirales family
crane70_contig_424	OP958915	27.9	778	461	27	2133	40	9	766	4.22e-51	204	QIJ70061.1 RNA-dependent RNA polymerase, partial [Haverford narna-like virus]	2375	875	88.2	86.6	k__Viruses	p__Lenarviricota	c__Amabiliviricetes	o__Wolframvirales	f__Narnaviridae
crane70_contig_4293	OQ423890	42.9	863	434	14	2562	40	1433	2258	5e-203	645	AVM87450.1 polyprotein [Guangdong spotted longbarbel catfish picornavirus]	2577	2283	97.9	36.2	k__Viruses	p__Pisuviricota	c__Pisoniviricetes	o__Picornavirales	f__unclassified Picornavirales family
crane70_contig_444	OQ423843	50.4	1300	627	10	17	3904	683	1968	0	1278	QKE55012.1 polyprotein, partial [Picornaviridae sp.]	4144	1969	93.8	65.3	k__Viruses	p__Pisuviricota	c__Pisoniviricetes	o__Picornavirales	f__Picornaviridae
crane70_contig_4555	OQ423891	26.1	433	293	7	2306	1038	179	594	5.8e-32	145	URG14788.1 MAG: RNA dependent RNA polymerase, partial [Picornaviridae sp.]	3446	612	36.8	68	k__Viruses	p__Pisuviricota	c__Pisoniviricetes	o__Picornavirales	f__Picornaviridae
crane70_contig_4876	OQ423892	29.2	298	192	8	1358	498	743	1032	1.04e-22	117	UBJ26100.1 hypothetical protein [Red panda picorna-like virus]	1903	2895	45.2	10	k__Viruses	p__Pisuviricota	c__Pisoniviricetes	o__Picornavirales	f__unclassified Picornavirales family
crane70_contig_5048	OP958917	37.7	591	354	7	8	1765	146	727	1.09e-128	410	QDH90580.1 RNA-dependent RNA polymerase [Picornavirales sp.]	2197	737	80	79	k__Viruses	p__Pisuviricota	c__Pisoniviricetes	o__Picornavirales	f__unclassified Picornavirales family
crane70_contig_507	OQ423844	40.4	2477	1284	49	6977	6	178	2615	0	1604	ULF99999.1 hypothetical protein [Marnaviridae sp.]	8123	2692	85.8	90.6	k__Viruses	p__Pisuviricota	c__Pisoniviricetes	o__Picornavirales	f__Marnaviridae
crane70_contig_5356	OQ423893	29.4	385	246	7	325	1425	318	694	7.56e-31	141	QDH91489.1 RNA-dependent RNA polymerase [Picornavirales sp.]	1789	1719	61.5	21.9	k__Viruses	p__Pisuviricota	c__Pisoniviricetes	o__Picornavirales	f__unclassified Picornavirales family
crane70_contig_5441	OQ423894	28.6	532	305	19	1572	139	34	544	9.07e-36	156	UBJ26102.1 hypothetical protein 2, partial [Red panda picorna-like virus]	1853	857	77.4	59.6	k__Viruses	p__Pisuviricota	c__Pisoniviricetes	o__Picornavirales	f__unclassified Picornavirales family
crane70_contig_5566	OQ423895	41.4	529	294	8	1594	26	362	880	9.19e-126	400	URG14536.1 MAG: RNA dependent RNA polymerase, partial [Picornaviridae sp.]	1597	896	98.2	57.9	k__Viruses	p__Pisuviricota	c__Pisoniviricetes	o__Picornavirales	f__Picornaviridae
crane70_contig_5960	OQ423896	40	608	355	7	2003	186	1190	1789	3.26e-120	407	ULF99655.1 hypothetical protein [Picornavirales sp.]	2011	2986	90.4	20.1	k__Viruses	p__Pisuviricota	c__Pisoniviricetes	o__Picornavirales	f__unclassified Picornavirales family
crane70_contig_6	OQ423831	59.8	398	160	0	2521	3714	1	398	2.52e-157	491	URG16284.1 MAG: RNA dependent RNA polymerase, partial [Leviviridae sp.]	3764	492	31.7	80.9	k__Viruses	p__Lenarviricota	c__Leviviricetes	o__Norzivirales	f__Fiersviridae
crane70_contig_638	OQ423845	34.3	1449	848	34	6233	2004	238	1621	1.34e-219	713	UNY42039.1 polyprotein 1 [Picornavirales sp.]	6327	1621	66.9	85.4	k__Viruses	p__Pisuviricota	c__Pisoniviricetes	o__Picornavirales	f__unclassified Picornavirales family
crane70_contig_645	OQ423846	42.1	489	260	8	2187	3614	50	528	5.95e-117	386	DAD52257.1 TPA_asm: RNA-directed RNA polymerase [ssRNA phage SRR6960507_8]	3619	569	39.5	84.2	k__Viruses	p__Lenarviricota	c__Leviviricetes	o__Norzivirales	f__Fiersviridae
crane70_contig_648	OQ423847	31.2	973	592	21	2897	3	421	1324	3.26e-126	435	UNY41999.1 polyprotein [Picornavirales sp.]	2915	2743	99.3	33	k__Viruses	p__Pisuviricota	c__Pisoniviricetes	o__Picornavirales	f__unclassified Picornavirales family
crane70_contig_72	OP958912	26.3	1433	886	35	3677	7783	274	1600	2.43e-103	383	QDH89303.1 RNA-dependent RNA polymerase [Picornavirales sp.]	8140	1755	50.5	75.6	k__Viruses	p__Pisuviricota	c__Pisoniviricetes	o__Picornavirales	f__unclassified Picornavirales family
crane70_contig_738	OQ423848	47.6	271	133	5	809	3	51	314	6.21e-61	227	DAD51155.1 TPA_asm: RNA-directed RNA polymerase [ssRNA phage SRR7976310_12]	2614	534	30.9	49.4	k__Viruses	p__Lenarviricota	c__Leviviricetes	o__Norzivirales	f__Fiersviridae
crane70_contig_880	OQ423849	52.3	583	269	3	1982	3706	1	582	2.96e-189	578	QDH87287.1 RNA-dependent RNA polymerase [Leviviridae sp.]	3726	605	46.3	96.2	k__Viruses	p__Lenarviricota	c__Leviviricetes	o__Norzivirales	f__Fiersviridae
crane71_contig_186	OQ423898	41.1	521	287	9	1524	4	4466	4980	6.9e-109	375	YP_009380535.1 polyprotein 1ab [Goat torovirus]	3861	6732	73.6	7.7	k__Viruses	p__Pisuviricota	c__Pisoniviricetes	o__Nidovirales	f__Tobaniviridae
crane71_contig_192	OQ423899	34.4	822	514	12	2654	249	1003	1819	4.65e-117	408	UNY42026.1 polyprotein 1 [Picornavirales sp.]	3075	1849	78.2	44.2	k__Viruses	p__Pisuviricota	c__Pisoniviricetes	o__Picornavirales	f__unclassified Picornavirales family
crane71_contig_2	OQ423897	58.3	575	229	2	2	1723	218	782	3.17e-230	676	QKW94219.1 non-structural polyprotein [PNG bee virus 14]	1894	991	90.9	57	k__Viruses	p__Kitrinoviricota	c__Magsaviricetes	o__Nodamuvirales	f__Nodaviridae
CraneFe073_contig_1049	OQ423915	25.1	733	452	19	10	2040	820	1511	2.25e-44	184	ULF99616.1 polyprotein, partial [Ampivirus sp.]	2043	1665	99.4	41.6	k__Viruses	p__Pisuviricota	c__Pisoniviricetes	o__Picornavirales	f__Picornaviridae
CraneFe073_contig_1147	OQ423916	24.5	838	507	27	2319	13	93	873	2.21e-34	155	AVM87439.1 polyprotein [Wuhan sharpbelly picornavirus 1]	2325	2212	99.2	35.3	k__Viruses	p__Pisuviricota	c__Pisoniviricetes	o__Picornavirales	f__unclassified Picornavirales family
CraneFe073_contig_148	OQ423910	31.4	1185	725	29	3858	328	775	1879	2.63e-152	530	ULF99752.1 hypothetical protein [Picornavirales sp.]	5004	2489	70.6	44.4	k__Viruses	p__Pisuviricota	c__Pisoniviricetes	o__Picornavirales	f__unclassified Picornavirales family
CraneFe073_contig_1876	OQ423917	29.8	608	373	9	1848	34	20	576	2.57e-80	291	ULF99752.1 hypothetical protein [Picornavirales sp.]	2076	2489	87.4	22.4	k__Viruses	p__Pisuviricota	c__Pisoniviricetes	o__Picornavirales	f__unclassified Picornavirales family
CraneFe073_contig_2283	OQ423918	44.1	515	280	7	1548	19	1139	1650	6.96e-143	465	AUW34302.1 polyprotein, partial [gruhelivirus A1]	1569	2155	97.5	23.8	k__Viruses	p__Pisuviricota	c__Pisoniviricetes	o__Picornavirales	f__Picornaviridae
CraneFe073_contig_440	OQ423911	36.3	520	301	15	921	2435	573	1077	1.54e-84	305	ULF99728.1 polyprotein, partial [Picornavirales sp.]	2443	1307	62	38.6	k__Viruses	p__Pisuviricota	c__Pisoniviricetes	o__Picornavirales	f__unclassified Picornavirales family
CraneFe073_contig_459	OQ423912	32.7	391	235	9	1347	229	112	492	3.79e-40	169	DAD52320.1 TPA_asm: RNA-directed RNA polymerase [ssRNA phage SRR6960799_23]	2509	577	44.6	66	k__Viruses	p__Lenarviricota	c__Leviviricetes	o__Norzivirales	f__Fiersviridae
CraneFe073_contig_865	OQ423913	47.4	247	124	3	727	5	8	254	1.83e-62	232	DAD51202.1 TPA_asm: RNA-directed RNA polymerase, partial [ssRNA phage SRR7976325_5]	2534	578	28.5	42.7	k__Viruses	p__Lenarviricota	c__Leviviricetes	o__Norzivirales	f__Duinviridae
CraneFe073_contig_923	OQ423914	35.7	960	542	19	2814	1	269	1175	3.49e-179	570	UNY42136.1 polyprotein, partial [Picornavirales sp.]	2814	1531	100	59.2	k__Viruses	p__Pisuviricota	c__Pisoniviricetes	o__Picornavirales	f__unclassified Picornavirales family
CraneFe079_contig_259	OQ423920	39.8	799	417	18	2285	75	1066	1862	1.06e-172	558	QKE55013.1 polyprotein, partial [Picornaviridae sp.]	2303	2153	96	37	k__Viruses	p__Pisuviricota	c__Pisoniviricetes	o__Picornavirales	f__Picornaviridae
CraneFe079_contig_26	OQ423919	31.3	367	232	9	1084	11	4	359	2.82e-37	157	URG16187.1 MAG: RNA dependent RNA polymerase, partial [Leviviridae sp.]	2839	429	37.8	83	k__Viruses	p__Lenarviricota	c__Leviviricetes	o__Norzivirales	f__Fiersviridae
CraneFe080_contig_69	OP958919	31	129	81	2	3	389	254	374	1.79e-06	63.9	UHM27690.1 RNA-dependent RNA polymerase [Fushun diaea subdola tombus-like virus 1]	1790	500	21.6	24.2	k__Viruses	p__Kitrinoviricota	c__Tolucaviricetes	o__Tolivirales	f__Tombusviridae
DaurianRedstart170_contig_119	OQ423924	47.3	581	263	12	1889	159	61	602	8.66e-154	468	QVG74775.1 RNA-dependent RNA polymerase [Riboviria sp.]	1889	646	91.6	83.9	k__Viruses	p__unclassified Viruses phylum	c__unclassified Viruses class	o__unclassified Viruses order	f__unclassified Viruses family
DaurianRedstart170_contig_129	OQ423925	51.1	708	341	5	3	2120	212	916	3.86e-268	774	QYF49973.1 RNA-dependent RNA polymerase, partial [Beijing forest noda-like virus]	2145	947	98.7	74.4	k__Viruses	p__Kitrinoviricota	c__Magsaviricetes	o__Nodamuvirales	f__Nodaviridae
DaurianRedstart170_contig_17	OQ423921	31.6	880	513	16	374	2770	10	881	4e-104	369	QKN88788.1 polyprotein [Caliciviridae sp.]	2806	2276	85.4	38.3	k__Viruses	p__Pisuviricota	c__Pisoniviricetes	o__Picornavirales	f__Caliciviridae
DaurianRedstart170_contig_178	OQ423926	42.5	816	442	19	4310	1902	81	882	8.72e-188	598	QUS52855.1 RNA-dependent RNA polymerase [Hypera postica associated permutotetravirus]	4468	1120	53.9	71.6	k__Viruses	p__unclassified Orthornavirae phylum	c__unclassified Orthornavirae class	o__unclassified Orthornavirae order	f__Permutotetraviridae
DaurianRedstart170_contig_241	OQ423927	47.4	981	457	20	2830	2	480	1439	2.78e-264	846	AOY34452.1 polyprotein, partial [Crab spider picornavirus]	4423	3080	64	31.2	k__Viruses	p__Pisuviricota	c__Pisoniviricetes	o__Picornavirales	f__unclassified Picornavirales family
DaurianRedstart170_contig_48	OQ423922	29.2	804	468	27	3809	1626	1001	1779	3.62e-62	250	UQB76098.1 RNA-dependent RNA polymerase [Flumine seco-like virus 5]	7298	1813	29.9	43	k__Viruses	p__Pisuviricota	c__Pisoniviricetes	o__Picornavirales	f__Secoviridae
DaurianRedstart170_contig_613	OQ423928	38.3	593	342	7	1723	2	60	647	7.85e-119	397	QXV86615.1 nonstructural polyprotein [Hepeviridae sp.]	1723	1702	99.9	34.5	k__Viruses	p__Kitrinoviricota	c__Alsuviricetes	o__Hepelivirales	f__Hepeviridae
DaurianRedstart170_contig_71	OQ423923	34.4	1213	644	28	172	3432	4	1190	6.94e-190	610	QJI53787.1 nonstructural polyprotein [Hepeviridae sp.]	5040	1703	94.8	69.7	k__Viruses	p__Kitrinoviricota	c__Alsuviricetes	o__Hepelivirales	f__Hepeviridae
DaurianRedstart170_contig_843	OQ423929	48.7	462	228	7	104	1480	2061	2516	1.35e-126	422	QXV86407.1 RNA-dependent RNA polymerase [Polycipiviridae sp.]	1755	2559	78.5	17.8	k__Viruses	p__Pisuviricota	c__Pisoniviricetes	o__Picornavirales	f__Polycipiviridae
duskythrush148_contig_110	OQ423937	38.9	681	280	11	220	1869	2	677	9.61e-134	426	UNY42047.1 polyprotein 2 [Picornavirales sp.]	2081	869	79.3	77.8	k__Viruses	p__Pisuviricota	c__Pisoniviricetes	o__Picornavirales	f__unclassified Picornavirales family
duskythrush148_contig_112	OQ423938	39	484	226	7	12	1259	195	677	8.86e-99	327	UNY42047.1 polyprotein 2 [Picornavirales sp.]	1510	869	82.6	55.6	k__Viruses	p__Pisuviricota	c__Pisoniviricetes	o__Picornavirales	f__unclassified Picornavirales family
duskythrush148_contig_133	OQ423939	23.7	979	620	35	2910	133	282	1186	3.34e-42	183	QKK13171.1 hypothetical protein 1 [Kummerowia striata dicistrovirus]	4131	1727	67.2	52.4	k__Viruses	p__Pisuviricota	c__Pisoniviricetes	o__Picornavirales	f__Dicistroviridae
duskythrush148_contig_138	OQ423940	47.9	1073	519	13	2	3196	392	1432	0	972	YP_009667031.1 non-structural polyprotein [Marine RNA virus BC-4]	3197	1642	99.9	63.4	k__Viruses	p__Pisuviricota	c__Pisoniviricetes	o__Picornavirales	f__Marnaviridae
duskythrush148_contig_164	OQ423941	31.2	443	290	7	66	1358	156	595	2.6e-47	200	QKK82956.1 hypothetical protein, partial [Cotoneaster microphyllus picorna-like virus]	4685	2098	27.6	21	k__Viruses	p__Pisuviricota	c__Pisoniviricetes	o__Picornavirales	f__unclassified Picornavirales family
duskythrush148_contig_197	OQ423942	31.7	495	325	8	1494	19	1	485	7.38e-66	244	UNY42107.1 polyprotein 1, partial [Picornavirales sp.]	2365	732	62.4	66.3	k__Viruses	p__Pisuviricota	c__Pisoniviricetes	o__Picornavirales	f__unclassified Picornavirales family
duskythrush148_contig_251	OQ423943	41.2	857	443	20	95	2629	30	837	8.58e-184	562	UNY42108.1 polyprotein 2 [Picornavirales sp.]	2795	837	90.7	96.5	k__Viruses	p__Pisuviricota	c__Pisoniviricetes	o__Picornavirales	f__unclassified Picornavirales family
duskythrush148_contig_260	OQ423944	41.3	392	221	5	1874	720	9	398	1.22e-85	286	UQB76010.1 non-structural polyprotein [Flumine dicistrovirus 44]	2043	440	56.5	88.6	k__Viruses	p__Pisuviricota	c__Pisoniviricetes	o__Picornavirales	f__Dicistroviridae
duskythrush148_contig_406	OQ423945	52.8	542	250	5	498	2111	318	857	1.93e-179	547	YP_009352229.1 RNA-dependent RNA polymerase [Ixeridium yellow mottle virus 2]	2366	872	68.2	61.9	k__Viruses	p__Kitrinoviricota	c__Tolucaviricetes	o__Tolivirales	f__Tombusviridae
duskythrush148_contig_51	OQ423930	45.6	193	100	4	4079	4648	32	222	1.8e-34	151	QYF49934.1 hypothetical protein 2 [Hubei sediment noda-like virus 3]	5082	456	11.2	41.9	k__Viruses	p__Kitrinoviricota	c__Magsaviricetes	o__Nodamuvirales	f__Nodaviridae
duskythrush148_contig_53	OQ423931	25.2	1387	880	40	4444	422	49	1323	3.88e-88	328	AVM87557.1 nonstructural polyprotein, partial [Wenling thamnaconus septentrionalis hepevirus]	4610	1375	87.3	92.7	k__Viruses	p__Kitrinoviricota	c__Alsuviricetes	o__Hepelivirales	f__Hepeviridae
duskythrush148_contig_55	OQ423932	32.7	786	467	26	2321	66	933	1690	9.62e-83	315	QXV86615.1 nonstructural polyprotein [Hepeviridae sp.]	4993	1702	45.2	44.5	k__Viruses	p__Kitrinoviricota	c__Alsuviricetes	o__Hepelivirales	f__Hepeviridae
duskythrush148_contig_65	OQ423933	53.8	704	318	4	2624	525	1	701	3.47e-238	736	UQB76342.1 RNA-dependent RNA polymerase, partial [Flumine seco-like virus 4]	6972	706	30.1	99.3	k__Viruses	p__Pisuviricota	c__Pisoniviricetes	o__Picornavirales	f__Secoviridae
duskythrush148_contig_69	OQ423934	39.6	1840	979	31	1674	7058	1	1752	0	1242	UNY42115.1 polyprotein, partial [Picornavirales sp.]	9177	1821	58.7	96.2	k__Viruses	p__Pisuviricota	c__Pisoniviricetes	o__Picornavirales	f__unclassified Picornavirales family
duskythrush148_contig_77	OQ423935	46.2	489	253	5	2762	1308	1706	2188	6.21e-127	439	QKK82955.1 hypothetical protein [Erigeron annuus picorna-like virus]	3182	2189	45.7	22.1	k__Viruses	p__Pisuviricota	c__Pisoniviricetes	o__Picornavirales	f__unclassified Picornavirales family
duskythrush148_contig_82	OQ423936	32	1367	811	22	4064	3	34	1294	1.59e-225	702	UNY42046.1 polyprotein 1 [Picornavirales sp.]	4065	1378	99.9	91.5	k__Viruses	p__Pisuviricota	c__Pisoniviricetes	o__Picornavirales	f__unclassified Picornavirales family
duskythrush148_contig_934	OQ423946	56.1	403	176	1	1258	50	10	411	4.3e-162	476	USC30128.1 MAG: putative RNA-dependent RNA polymerase, partial [Nodaviridae sp.]	1506	411	80.3	97.8	k__Viruses	p__Kitrinoviricota	c__Magsaviricetes	o__Nodamuvirales	f__Nodaviridae
duskythrush149_contig_138	OQ423949	43.1	422	209	7	1190	3	21	437	3.99e-88	307	UNY42054.1 polyprotein 2 [Picornavirales sp.]	2182	922	54.4	45.2	k__Viruses	p__Pisuviricota	c__Pisoniviricetes	o__Picornavirales	f__unclassified Picornavirales family
duskythrush149_contig_91	OQ423947	34.4	969	586	19	262	3078	1240	2188	4.14e-165	550	QKK82955.1 hypothetical protein [Erigeron annuus picorna-like virus]	3352	2189	84	43.4	k__Viruses	p__Pisuviricota	c__Pisoniviricetes	o__Picornavirales	f__unclassified Picornavirales family
duskythrush149_contig_96	OQ423948	41.2	294	170	2	140	1018	264	555	1.75e-65	248	UNY42046.1 polyprotein 1 [Picornavirales sp.]	2114	1378	41.6	21.2	k__Viruses	p__Pisuviricota	c__Pisoniviricetes	o__Picornavirales	f__unclassified Picornavirales family
DuskyWarbler110_contig_3	OQ423956	32	1260	702	27	3417	1	293	1518	1.27e-161	550	UHR49740.1 RNA-dependent RNA polymerase [Beihai picorna-like virus 77]	4769	1940	71.7	63.2	k__Viruses	p__unclassified Viruses phylum	c__unclassified Viruses class	o__unclassified Viruses order	f__unclassified Viruses family
DuskyWarbler110_contig_5	OQ423957	28.3	159	87	3	1141	1539	216	373	4.22e-06	63.2	UNY41987.1 polyprotein [Picornavirales sp.]	1541	2909	25.9	5.4	k__Viruses	p__Pisuviricota	c__Pisoniviricetes	o__Picornavirales	f__unclassified Picornavirales family
DuskyWarbler110_contig_9	OQ423958	35.7	1462	807	27	4034	3	1601	3047	1.18e-272	868	UBJ26009.1 putative polyprotein [Red panda feces-associated Iflaviridae]	4098	3268	98.4	44.3	k__Viruses	p__Pisuviricota	c__Pisoniviricetes	o__Picornavirales	f__Iflaviridae
duskywarbler184_contig_105	OQ423959	49.7	352	167	4	1042	2	15	361	6.83e-101	338	QXV86431.1 RNA-dependent RNA polymerase [Nodaviridae sp.]	3281	504	31.7	68.8	k__Viruses	p__Kitrinoviricota	c__Magsaviricetes	o__Nodamuvirales	f__Nodaviridae
duskywarbler184_contig_106	OQ423960	41.4	394	215	6	1198	56	31	421	3.36e-100	320	ATY36110.1 RdRp [Vespa velutina partiti-like virus 2]	1607	457	71.1	85.6	k__Viruses	p__Pisuviricota	c__Duplopiviricetes	o__Durnavirales	f__Partitiviridae
duskywarbler184_contig_123	OQ423961	42	421	191	11	1258	8	162	533	5.35e-87	291	QIJ70117.1 hypothetical protein [Jeffords solemo-like virus]	1811	556	69.1	66.9	k__Viruses	p__Pisuviricota	c__Pisoniviricetes	o__Sobelivirales	f__Solemoviridae
duskywarbler184_contig_262	OQ423962	49.5	745	367	3	36	2243	1370	2114	8.33e-228	721	QNM37809.1 hypothetical protein [Insect picorna-like virus 1]	3476	2184	63.5	34.1	k__Viruses	p__Pisuviricota	c__Pisoniviricetes	o__Picornavirales	f__Picornaviridae
duskywarbler184_contig_356	OQ423963	43.9	230	114	6	818	162	581	806	3.33e-43	178	UHM27699.1 hypothetical protein FuTmV1_gp1 [Fushun tombus-like virus 1]	1754	1276	37.5	17.7	k__Viruses	p__Kitrinoviricota	c__Tolucaviricetes	o__Tolivirales	f__Tombusviridae
DuskyWarbler62_contig_131	OQ423953	51.4	360	166	4	1308	2378	4	357	1.38e-113	363	QHA33892.1 RdRp [Atrato Sobemo-like virus 1]	2393	456	44.8	77.6	k__Viruses	p__Pisuviricota	c__Pisoniviricetes	o__Sobelivirales	f__Solemoviridae
DuskyWarbler62_contig_155	OQ423954	52	333	159	1	1085	2080	25	357	3.48e-107	350	QJI53489.1 RNA-dependent RNA polymerase [Riboviria sp.]	2082	657	47.8	50.7	k__Viruses	p__unclassified Viruses phylum	c__unclassified Viruses class	o__unclassified Viruses order	f__unclassified Viruses family
DuskyWarbler62_contig_222	OQ423955	37.9	1792	1024	34	5245	17	628	2379	0	1147	NP_620559.1 polyprotein [Infectious flacherie virus]	5435	3085	96.2	56.8	k__Viruses	p__Pisuviricota	c__Pisoniviricetes	o__Picornavirales	f__Iflaviridae
DuskyWarbler62_contig_23	OQ423951	45.1	226	119	3	1504	836	9	232	9.36e-49	186	QIJ56915.1 hypothetical protein [Scaphoideus titanus sobemo-like virus 2]	1561	466	42.9	48.1	k__Viruses	p__Pisuviricota	c__Pisoniviricetes	o__Sobelivirales	f__Solemoviridae
DuskyWarbler62_contig_7	OQ423950	45.9	444	214	7	1881	592	148	579	5.18e-101	332	QUS52863.1 hypothetical protein 1 [Hypera postica associated sobemovirus 2]	2118	580	60.9	74.5	k__Viruses	p__Pisuviricota	c__Pisoniviricetes	o__Sobelivirales	f__Solemoviridae
DuskyWarbler62_contig_92	OQ423952	47.3	457	226	6	237	1598	30	474	2.1e-119	394	UHS71734.1 RNA-dependent RNA polymerase [Permutotetraviridae sp.]	1605	1428	84.9	31.2	k__Viruses	p__unclassified Orthornavirae phylum	c__unclassified Orthornavirae class	o__unclassified Orthornavirae order	f__Permutotetraviridae
eagle206_contig_1319	OQ423964	39.4	464	268	9	1379	3	21	476	2.28e-86	298	DAD49885.1 TPA_asm: RNA-directed RNA polymerase, partial [ssRNA phage ESE007]	3005	524	45.8	87	k__Viruses	p__Lenarviricota	c__Leviviricetes	o__Norzivirales	f__Fiersviridae
eagle208_contig_3285	OQ423965	31.5	378	215	10	1138	17	157	494	1.88e-36	154	QIS88033.1 RNA-dependent RNA polymerase [Ousland virus]	1536	596	73	56.7	k__Viruses	p__unclassified Viruses phylum	c__unclassified Viruses class	o__unclassified Viruses order	f__unclassified Viruses family
eagle209_contig_420	OQ423966	39.3	455	263	9	1559	207	37	482	2.15e-88	291	DAD49885.1 TPA_asm: RNA-directed RNA polymerase, partial [ssRNA phage ESE007]	1561	524	86.7	85.1	k__Viruses	p__Lenarviricota	c__Leviviricetes	o__Norzivirales	f__Fiersviridae
EasternCrownedWarbler123_contig_151	OQ423970	28.3	293	175	10	906	70	127	398	8.57e-16	94.4	UHK03282.1 RNA-dependent RNA polymerase [Hangzhou nephotettix cincticeps totivirus 1]	1725	1278	48.5	21.3	k__Viruses	p__Duplornaviricota	c__Chrymotiviricetes	o__Ghabrivirales	f__Totiviridae
EasternCrownedWarbler123_contig_164	OQ423971	52.1	424	194	2	25	1278	1429	1849	1.2e-129	441	UQT67976.1 polyprotein [Recilia dorsalis iflavirus 1]	2529	3195	49.6	13.2	k__Viruses	p__Pisuviricota	c__Pisoniviricetes	o__Picornavirales	f__Iflaviridae
EasternCrownedWarbler123_contig_181	OQ423972	43.3	466	258	5	1400	9	4	465	1.98e-116	375	QKN22631.1 RNA-dependent RNA polymerase [Erysiphe necator associated tombus-like virus 9]	2737	495	50.9	93.3	k__Viruses	p__Kitrinoviricota	c__Tolucaviricetes	o__Tolivirales	f__Tombusviridae
EasternCrownedWarbler123_contig_196	OQ423973	54.5	649	290	5	1982	42	207	852	1.23e-241	702	UPT53754.1 MAG: RNA-dependent RNA polymerase [Zeugodacus tau noda-like virus isolate Bz]	1999	868	97.1	74.4	k__Viruses	p__Kitrinoviricota	c__Magsaviricetes	o__Nodamuvirales	f__Nodaviridae
EasternCrownedWarbler123_contig_207	OQ423974	48.1	700	342	8	114	2183	39	727	1.69e-203	649	QYC92630.1 putative RdRp [Rhodnius prolixus virus 3]	4860	1299	42.6	53	k__Viruses	p__unclassified Viruses phylum	c__unclassified Viruses class	o__unclassified Viruses order	f__unclassified Viruses family
EasternCrownedWarbler123_contig_221	OQ423975	50.2	942	414	15	10	2748	361	1276	5.07e-286	885	QKN88980.1 polyprotein [Picornavirales sp.]	2752	3133	99.5	29.2	k__Viruses	p__Pisuviricota	c__Pisoniviricetes	o__Picornavirales	f__unclassified Picornavirales family
EasternCrownedWarbler123_contig_234	OQ423976	51.9	459	206	3	1454	120	1	458	7.38e-153	468	QXV86398.1 RNA-dependent RNA polymerase [Solemoviridae sp.]	2549	492	52.4	93.1	k__Viruses	p__Pisuviricota	c__Pisoniviricetes	o__Sobelivirales	f__Solemoviridae
EasternCrownedWarbler123_contig_337	OQ423977	45.5	473	248	4	1644	250	28	498	6.29e-144	450	QZZ63347.1 hypothetical protein [Leuven Sobemo-like virus 2]	3055	500	45.7	94.2	k__Viruses	p__Pisuviricota	c__Pisoniviricetes	o__Sobelivirales	f__Solemoviridae
EasternCrownedWarbler123_contig_456	OQ423978	56.8	563	228	4	21	1685	2265	2820	1.36e-202	639	UQJ82152.1 polyprotein [Exitianus exitiosus virus 2]	1689	2947	98.6	18.9	k__Viruses	p__Pisuviricota	c__Pisoniviricetes	o__Picornavirales	f__Iflaviridae
EasternCrownedWarbler123_contig_493	OQ423979	55.9	565	247	2	1734	40	4	566	2.93e-212	625	UHR49718.1 RNA-dependent RNA polymerase [Hangzhou lispivirus 1]	1735	933	97.7	60.3	k__Viruses	p__Negarnaviricota	c__Monjiviricetes	o__Mononegavirales	f__Lispiviridae
EasternCrownedWarbler123_contig_64	OQ423967	33.6	703	455	8	2249	165	491	1189	4.26e-115	389	UHK03281.1 hypothetical protein FNCTV1_gp1 [Hangzhou nephotettix cincticeps totivirus 1]	2498	1209	83.5	57.8	k__Viruses	p__Duplornaviricota	c__Chrymotiviricetes	o__Ghabrivirales	f__Totiviridae
EasternCrownedWarbler123_contig_655	OQ423980	51.4	350	165	4	1035	1	2	351	1.96e-102	327	QTJ63620.1 RNA-dependent RNA polymerase [Coleopteran tombus-related virus]	1626	462	63.7	75.8	k__Viruses	p__Kitrinoviricota	c__Tolucaviricetes	o__Tolivirales	f__Tombusviridae
EasternCrownedWarbler123_contig_76	OQ423968	43.9	574	311	5	2316	607	2	568	3.94e-156	481	QJI53489.1 RNA-dependent RNA polymerase [Riboviria sp.]	2498	657	68.5	86.3	k__Viruses	p__unclassified Viruses phylum	c__unclassified Viruses class	o__unclassified Viruses order	f__unclassified Viruses family
EasternCrownedWarbler123_contig_98	OQ423969	53.1	557	255	4	761	2422	1	554	2.28e-204	609	UHK03002.1 RNA-dependent RNA polymerase [Hangzhou iflavirus 3]	2422	793	68.6	69.9	k__Viruses	p__Pisuviricota	c__Pisoniviricetes	o__Picornavirales	f__Iflaviridae
Egret01_contig_213	OQ423981	43.3	356	180	8	1986	3047	24	359	6.31e-70	256	DAD50733.1 TPA_asm: RNA-directed RNA polymerase [ssRNA phage SRR6960803_4]	3181	586	33.4	57.3	k__Viruses	p__Lenarviricota	c__Leviviricetes	o__Norzivirales	f__Duinviridae
Egret01_contig_303	OQ423982	43.9	415	225	5	1440	202	35	443	1.18e-88	305	DAD52830.1 TPA_asm: RNA-directed RNA polymerase, partial [ssRNA phage SRR5995670_1]	2838	582	43.7	70.3	k__Viruses	p__Lenarviricota	c__Leviviricetes	o__Norzivirales	f__Duinviridae
Egret02_contig_1510	OQ423983	47.3	581	300	6	1736	9	1151	1730	1.36e-170	545	QKE55029.1 polyprotein [Picornaviridae sp.]	1737	2220	99.5	26.1	k__Viruses	p__Pisuviricota	c__Pisoniviricetes	o__Picornavirales	f__Picornaviridae
Egret04_contig_159	OQ423984	42.3	497	284	2	17	1507	1649	2142	1.87e-115	387	QKE55029.1 polyprotein [Picornaviridae sp.]	1550	2220	96.2	22.3	k__Viruses	p__Pisuviricota	c__Pisoniviricetes	o__Picornavirales	f__Picornaviridae
ElliotsPheasant225_contig_11273	OQ423991	52.1	491	235	0	3026	1554	137	627	3.96e-179	545	QYF49781.1 putative RNA-dependent RNA polymerase [Sichuan farmland cysto-like virus]	3031	627	48.6	78.3	k__Viruses	p__Duplornaviricota	c__Vidaverviricetes	o__Mindivirales	f__Cystoviridae
ElliotsPheasant225_contig_22990	OQ423992	43.6	433	239	4	1417	122	1	429	8.25e-107	337	UQB76292.1 RNA-dependent RNA polymerase, partial [Flumine noda-like virus 25]	1600	446	81	96.2	k__Viruses	p__Kitrinoviricota	c__Magsaviricetes	o__Nodamuvirales	f__Nodaviridae
ElliotsPheasant225_contig_2436	OQ423986	31.8	484	297	9	1808	378	1	458	1.96e-59	228	DAD52830.1 TPA_asm: RNA-directed RNA polymerase, partial [ssRNA phage SRR5995670_1]	4253	582	33.6	78.7	k__Viruses	p__Lenarviricota	c__Leviviricetes	o__Norzivirales	f__Duinviridae
ElliotsPheasant225_contig_2707	OQ423987	33.7	427	250	11	1247	3	44	449	1.88e-52	201	UCS96387.1 MAG: RNA-dependent RNA polymerase, partial [Riboviria sp.]	2434	453	51.2	89.6	k__Viruses	p__unclassified Viruses phylum	c__unclassified Viruses class	o__unclassified Viruses order	f__unclassified Viruses family
ElliotsPheasant225_contig_2718	OQ423988	46	520	248	6	1832	279	1	489	2.48e-138	422	DAD57153.1 TPA: MAG TPA: viral RNA dependent RNA polymerase [Riboviria sp.]	1834	490	84.7	99.8	k__Viruses	p__unclassified Viruses phylum	c__unclassified Viruses class	o__unclassified Viruses order	f__unclassified Viruses family
ElliotsPheasant225_contig_5963	OQ423989	51.6	587	259	7	54	1784	1	572	5.33e-192	564	QDH91200.1 RNA-dependent RNA polymerase [Leviviridae sp.]	1804	628	96	91.1	k__Viruses	p__Lenarviricota	c__Leviviricetes	o__Norzivirales	f__Fiersviridae
ElliotsPheasant225_contig_8817	OQ423990	40.7	831	406	14	2557	284	116	932	7.42e-191	582	UQB75998.1 RNA-dependent RNA polymerase [Flumine botourmiavirus 3]	2588	951	87.9	85.9	k__Viruses	p__Lenarviricota	c__Miaviricetes	o__Ourlivirales	f__Botourmiaviridae
ElliotsPheasant225_contig_942	OQ423985	31.7	388	210	12	2601	3752	9	345	4.77e-34	152	DAD50733.1 TPA_asm: RNA-directed RNA polymerase [ssRNA phage SRR6960803_4]	3752	586	30.7	57.5	k__Viruses	p__Lenarviricota	c__Leviviricetes	o__Norzivirales	f__Duinviridae
Flamingo02_contig_1385	OQ423996	31.6	585	310	18	9	1553	185	749	1.23e-63	234	UJQ92905.1 putative RNA-dependent RNA polymerase, partial [Narnaviridae sp.]	1570	872	98.4	64.8	k__Viruses	p__Lenarviricota	c__Amabiliviricetes	o__Wolframvirales	f__Narnaviridae
Flamingo02_contig_208	OQ423993	39.3	145	83	3	5	427	58	201	7.79e-20	99.8	UBY12875.1 polyprotein, partial [Kobuvirus sp.]	1679	202	25.2	71.3	k__Viruses	p__Pisuviricota	c__Pisoniviricetes	o__Picornavirales	f__Picornaviridae
Flamingo02_contig_454	OQ423994	40	493	262	13	91	1512	28	505	1.98e-90	304	URG14486.1 MAG: RNA dependent RNA polymerase, partial [Picornaviridae sp.]	1512	802	94	59.6	k__Viruses	p__Pisuviricota	c__Pisoniviricetes	o__Picornavirales	f__Picornaviridae
Flamingo02_contig_597	OQ423995	39.2	441	259	7	770	2083	36	470	1.74e-86	294	QUS52804.1 hypothetical protein 2 [Mute swan feces associated tombus-like virus 6]	2380	519	55.2	83.8	k__Viruses	p__Kitrinoviricota	c__Tolucaviricetes	o__Tolivirales	f__Tombusviridae
Flamingo03_contig_716	OQ423997	48.9	176	88	2	740	213	44	217	9.43e-42	168	QUS52804.1 hypothetical protein 2 [Mute swan feces associated tombus-like virus 6]	1639	519	32.2	33.5	k__Viruses	p__Kitrinoviricota	c__Tolucaviricetes	o__Tolivirales	f__Tombusviridae
Flamingo06_contig_51	OQ423998	38.9	306	173	6	45	935	72	372	3.01e-53	195	USC30166.1 MAG: putative RNA dependent RNA polymerase, partial [Tombusviridae sp.]	1539	373	57.9	80.7	k__Viruses	p__Kitrinoviricota	c__Tolucaviricetes	o__Tolivirales	f__Tombusviridae
Flamingo07_contig_144	OQ423999	38.6	687	395	11	2048	33	50	724	2.39e-137	438	UQB76069.1 RNA-dependent RNA polymerase [Flumine noda-like virus 3]	2196	926	91.8	72.9	k__Viruses	p__Kitrinoviricota	c__Magsaviricetes	o__Nodamuvirales	f__Nodaviridae
flamingo67_contig_10179	OQ424074	32.9	395	227	9	1173	7	29	391	4.74e-48	186	DAD50733.1 TPA_asm: RNA-directed RNA polymerase [ssRNA phage SRR6960803_4]	1522	586	76.7	61.9	k__Viruses	p__Lenarviricota	c__Leviviricetes	o__Norzivirales	f__Duinviridae
flamingo67_contig_1041	OQ424033	58.9	384	158	0	1993	3144	1	384	1.51e-145	453	QDH91213.1 RNA-dependent RNA polymerase, partial [Leviviridae sp.]	3160	455	36.5	84.4	k__Viruses	p__Lenarviricota	c__Leviviricetes	o__Norzivirales	f__Fiersviridae
flamingo67_contig_1090	OQ424034	58.7	375	154	1	1671	2792	1	375	2.3e-140	443	DAD52550.1 TPA_asm: RNA-directed RNA polymerase [ssRNA phage SRR6255513_1]	2796	645	40.1	58.1	k__Viruses	p__Lenarviricota	c__Leviviricetes	o__Timlovirales	f__Steitzviridae
flamingo67_contig_1126	OQ424035	50.2	470	223	5	2211	3590	19	487	3.59e-146	463	DAD52257.1 TPA_asm: RNA-directed RNA polymerase [ssRNA phage SRR6960507_8]	3591	569	38.4	82.4	k__Viruses	p__Lenarviricota	c__Leviviricetes	o__Norzivirales	f__Fiersviridae
flamingo67_contig_1130	OQ424036	53.1	386	177	4	1823	2974	15	398	2.84e-121	387	URG15678.1 MAG: RNA dependent RNA polymerase, partial [Leviviridae sp.]	3043	404	37.9	95	k__Viruses	p__Lenarviricota	c__Leviviricetes	o__Norzivirales	f__Fiersviridae
flamingo67_contig_114	OP958928	27.3	300	169	13	3401	4198	784	1068	2.62e-12	85.5	UBJ26101.1 hypothetical protein 1 [Red panda picorna-like virus]	4198	1393	19	20.5	k__Viruses	p__Pisuviricota	c__Pisoniviricetes	o__Picornavirales	f__unclassified Picornavirales family
flamingo67_contig_1291	OQ424037	48.6	477	240	4	141	1568	7	479	1.06e-147	444	QKI28846.1 hypothetical protein 2 [Ginkgo biloba tombusvirus]	1670	500	85.5	94.6	k__Viruses	p__Kitrinoviricota	c__Tolucaviricetes	o__Tolivirales	f__Tombusviridae
flamingo67_contig_1355	OQ424038	44.5	227	121	2	1183	1860	1	223	2.52e-47	186	UHM27621.1 RNA-dependent RNA polymerase, partial [Fushun levivirus 2]	1862	578	36.4	38.6	k__Viruses	p__Lenarviricota	c__Leviviricetes	o__Norzivirales	f__Fiersviridae
flamingo67_contig_1402	OQ424039	55	218	97	1	658	5	2	218	6.18e-60	222	URG16146.1 MAG: RNA dependent RNA polymerase, partial [Leviviridae sp.]	2537	467	25.8	46.5	k__Viruses	p__Lenarviricota	c__Leviviricetes	o__Norzivirales	f__Fiersviridae
flamingo67_contig_141	OQ424004	49.3	363	138	6	1988	3055	1	324	7.32e-97	330	QDH91166.1 RNA-dependent RNA polymerase [Leviviridae sp.]	3057	607	34.9	53.4	k__Viruses	p__Lenarviricota	c__Leviviricetes	o__Norzivirales	f__Fiersviridae
flamingo67_contig_1429	OQ424040	50.9	481	211	4	1387	2	1	475	1.13e-150	473	DAD51199.1 TPA_asm: RNA-directed RNA polymerase [ssRNA phage SRR7976325_22]	3370	562	41.1	84.5	k__Viruses	p__Lenarviricota	c__Leviviricetes	o__Norzivirales	f__Fiersviridae
flamingo67_contig_1481	OQ424041	57.2	502	207	2	1874	3358	1	501	1.7e-189	573	DAD51199.1 TPA_asm: RNA-directed RNA polymerase [ssRNA phage SRR7976325_22]	3361	562	44.2	89.1	k__Viruses	p__Lenarviricota	c__Leviviricetes	o__Norzivirales	f__Fiersviridae
flamingo67_contig_159	OQ424005	46.9	510	262	4	1591	71	46	549	2.82e-151	456	QKI79997.1 RNA-dependent RNA polymerase [Erysiphe necator associated abispo virus 8]	1717	550	88.6	91.6	k__Viruses	p__unclassified Viruses phylum	c__unclassified Viruses class	o__unclassified Viruses order	f__unclassified Viruses family
flamingo67_contig_1627	OQ424042	26.3	513	305	18	3168	1804	237	734	8.36e-20	109	ASG92545.1 putative non-structural protein [Picornavirales Q_sR_OV_023]	3430	1910	39.8	26.1	k__Viruses	p__Pisuviricota	c__Pisoniviricetes	o__Picornavirales	f__unclassified Picornavirales family
flamingo67_contig_1644	OQ424043	54.6	427	192	2	1285	8	12	437	7.62e-141	444	QDH89432.1 RNA-dependent RNA polymerase, partial [Leviviridae sp.]	3145	528	40.6	80.7	k__Viruses	p__Lenarviricota	c__Leviviricetes	o__Norzivirales	f__Fiersviridae
flamingo67_contig_1677	OQ424044	58.2	364	148	3	1762	2847	1	362	1.48e-129	415	QDH87505.1 RNA-dependent RNA polymerase [Leviviridae sp.]	2848	620	38.1	58.4	k__Viruses	p__Lenarviricota	c__Leviviricetes	o__Norzivirales	f__Fiersviridae
flamingo67_contig_1686	OQ424045	52.5	587	257	7	1813	3528	1	580	5.65e-183	561	QDH87565.1 RNA-dependent RNA polymerase [Leviviridae sp.]	3546	653	48.4	88.8	k__Viruses	p__Lenarviricota	c__Leviviricetes	o__Norzivirales	f__Fiersviridae
flamingo67_contig_1692	OQ424046	35	992	565	18	1273	4092	73	1036	2.26e-161	539	QDH86584.1 RNA-dependent RNA polymerase [Picornavirales sp.]	4092	1681	68.9	57.3	k__Viruses	p__Pisuviricota	c__Pisoniviricetes	o__Picornavirales	f__unclassified Picornavirales family
flamingo67_contig_1864	OQ424047	48.5	359	172	5	1983	3050	54	402	1.95e-95	325	DAD52533.1 TPA_asm: RNA-directed RNA polymerase [ssRNA phage SRR6253161_2]	3050	583	35	59.9	k__Viruses	p__Lenarviricota	c__Leviviricetes	o__Norzivirales	f__Fiersviridae
flamingo67_contig_1894	OQ424048	56.8	264	110	3	793	2	7	266	4.48e-89	301	UJQ85636.1 hypothetical protein 3 [Leviviridae sp.]	1884	663	42	39.2	k__Viruses	p__Lenarviricota	c__Leviviricetes	o__Norzivirales	f__Fiersviridae
flamingo67_contig_1919	OQ424049	48	465	226	5	1475	96	65	518	4.49e-126	409	QDH90024.1 RNA-dependent RNA polymerase [Leviviridae sp.]	3291	618	41.9	73.5	k__Viruses	p__Lenarviricota	c__Leviviricetes	o__Norzivirales	f__Fiersviridae
flamingo67_contig_199	OQ424006	56.3	366	158	2	1094	3	1	366	3.51e-126	410	QDH88958.1 RNA-dependent RNA polymerase [Leviviridae sp.]	3143	680	34.7	53.8	k__Viruses	p__Lenarviricota	c__Leviviricetes	o__Norzivirales	f__Fiersviridae
flamingo67_contig_2226	OQ424050	51.3	409	187	7	1968	3176	56	458	1.07e-112	372	UHM27627.1 RNA-dependent RNA polymerase [Fushun levivirus 4]	3182	573	38	70.3	k__Viruses	p__Lenarviricota	c__Leviviricetes	o__Norzivirales	f__Fiersviridae
flamingo67_contig_2292	OQ424051	43.4	564	294	8	2098	3747	13	565	5.33e-137	445	DAD52276.1 TPA_asm: RNA-directed RNA polymerase [ssRNA phage SRR6960799_29]	3748	705	44	78.4	k__Viruses	p__Lenarviricota	c__Leviviricetes	o__Norzivirales	f__Solspiviridae
flamingo67_contig_2328	OQ424052	25.8	718	432	25	669	2606	34	722	5.89e-42	178	UBJ26102.1 hypothetical protein 2, partial [Red panda picorna-like virus]	2824	857	68.6	80.4	k__Viruses	p__Pisuviricota	c__Pisoniviricetes	o__Picornavirales	f__unclassified Picornavirales family
flamingo67_contig_233	OQ424007	37	578	346	5	1793	84	906	1473	1.27e-107	368	AVM87450.1 polyprotein [Guangdong spotted longbarbel catfish picornavirus]	1801	2283	94.9	24.9	k__Viruses	p__Pisuviricota	c__Pisoniviricetes	o__Picornavirales	f__unclassified Picornavirales family
flamingo67_contig_2429	OQ424053	56.4	491	208	4	1477	17	1	489	3.15e-186	566	UJQ85331.1 hypothetical protein 3 [Leviviridae sp.]	3419	576	42.7	84.9	k__Viruses	p__Lenarviricota	c__Leviviricetes	o__Norzivirales	f__Fiersviridae
flamingo67_contig_2430	OQ424054	44.4	439	223	7	1702	2994	1	426	1.01e-110	361	QDH91213.1 RNA-dependent RNA polymerase, partial [Leviviridae sp.]	2995	455	43.2	93.6	k__Viruses	p__Lenarviricota	c__Leviviricetes	o__Norzivirales	f__Fiersviridae
flamingo67_contig_2542	OQ424055	41.9	236	129	7	2460	3146	1	235	5.9e-32	141	URG15110.1 MAG: RNA dependent RNA polymerase, partial [Leviviridae sp.]	3146	400	21.8	58.8	k__Viruses	p__Lenarviricota	c__Leviviricetes	o__Norzivirales	f__Fiersviridae
flamingo67_contig_2543	OQ424056	43.9	465	224	13	1421	78	65	509	5.42e-99	331	DAD51155.1 TPA_asm: RNA-directed RNA polymerase [ssRNA phage SRR7976310_12]	2810	534	47.8	83.3	k__Viruses	p__Lenarviricota	c__Leviviricetes	o__Norzivirales	f__Fiersviridae
flamingo67_contig_2579	OQ424057	53.4	313	145	1	1906	2841	1	313	1.48e-105	349	URG15226.1 MAG: RNA dependent RNA polymerase, partial [Leviviridae sp.]	2841	537	32.9	58.3	k__Viruses	p__Lenarviricota	c__Leviviricetes	o__Norzivirales	f__Fiersviridae
flamingo67_contig_2810	OQ424058	35.5	332	179	10	2354	1398	25	334	4.65e-41	166	QDH90348.1 RNA-dependent RNA polymerase [Riboviria sp.]	2744	356	34.9	87.1	k__Viruses	p__unclassified Viruses phylum	c__unclassified Viruses class	o__unclassified Viruses order	f__unclassified Viruses family
flamingo67_contig_2822	OQ424059	45.3	411	215	6	1422	2639	1	406	2.01e-88	302	URG15596.1 MAG: RNA dependent RNA polymerase, partial [Leviviridae sp.]	2641	549	46.1	74	k__Viruses	p__Lenarviricota	c__Leviviricetes	o__Norzivirales	f__Fiersviridae
flamingo67_contig_290	OQ424008	48.3	147	67	3	424	2	51	194	1.18e-28	131	URG16108.1 MAG: RNA dependent RNA polymerase, partial [Leviviridae sp.]	1668	514	25.4	28	k__Viruses	p__Lenarviricota	c__Leviviricetes	o__Norzivirales	f__Fiersviridae
flamingo67_contig_3035	OQ424060	53	296	133	4	2018	2899	56	347	6.02e-77	274	UHM27627.1 RNA-dependent RNA polymerase [Fushun levivirus 4]	2900	573	30.4	51	k__Viruses	p__Lenarviricota	c__Leviviricetes	o__Norzivirales	f__Fiersviridae
flamingo67_contig_3172	OQ424061	52.7	452	208	4	915	2267	19	465	1.65e-144	446	QDH89093.1 RNA-dependent RNA polymerase [Leviviridae sp.]	2269	563	59.6	79.4	k__Viruses	p__Lenarviricota	c__Leviviricetes	o__Norzivirales	f__Fiersviridae
flamingo67_contig_341	OQ424009	44.2	482	239	9	1405	2	1	466	4.88e-115	374	QDH91249.1 RNA-dependent RNA polymerase, partial [Leviviridae sp.]	2619	598	53.6	77.9	k__Viruses	p__Lenarviricota	c__Leviviricetes	o__Norzivirales	f__Fiersviridae
flamingo67_contig_342	OQ424010	43.5	582	314	9	1710	4	1	580	2.38e-128	417	QDH89398.1 RNA-dependent RNA polymerase [Leviviridae sp.]	3646	599	46.8	96.8	k__Viruses	p__Lenarviricota	c__Leviviricetes	o__Norzivirales	f__Fiersviridae
flamingo67_contig_343	OQ424011	41.5	574	323	8	1280	2968	1	572	5.68e-125	404	QDH89181.1 RNA-dependent RNA polymerase, partial [Leviviridae sp.]	2976	611	56.8	93.6	k__Viruses	p__Lenarviricota	c__Leviviricetes	o__Norzivirales	f__Fiersviridae
flamingo67_contig_346	OQ424012	43.6	369	198	5	1086	1	2	367	6.71e-76	269	URG15596.1 MAG: RNA dependent RNA polymerase, partial [Leviviridae sp.]	2652	549	41	66.7	k__Viruses	p__Lenarviricota	c__Leviviricetes	o__Norzivirales	f__Fiersviridae
flamingo67_contig_361	OQ424013	54.9	510	217	6	49	1557	1371	1874	2.1e-177	567	ULF99784.1 hypothetical protein 1 [Dicistroviridae sp.]	2377	1875	63.5	26.9	k__Viruses	p__Pisuviricota	c__Pisoniviricetes	o__Picornavirales	f__Dicistroviridae
flamingo67_contig_3812	OQ424062	56	252	107	2	756	1	1	248	2.77e-71	255	QDH90627.1 RNA-dependent RNA polymerase, partial [Leviviridae sp.]	3201	436	23.6	56.9	k__Viruses	p__Lenarviricota	c__Leviviricetes	o__Norzivirales	f__Fiersviridae
flamingo67_contig_3879	OQ424063	47.9	507	250	7	88	1569	1581	2086	1.93e-141	463	AVM87450.1 polyprotein [Guangdong spotted longbarbel catfish picornavirus]	1653	2283	89.7	22.2	k__Viruses	p__Pisuviricota	c__Pisoniviricetes	o__Picornavirales	f__unclassified Picornavirales family
flamingo67_contig_402	OQ424014	27.7	1183	596	29	21	3341	416	1415	9.54e-107	381	QPN36956.1 polyprotein 1 [Praha dicistro-like virus 2]	3342	1896	99.4	52.7	k__Viruses	p__Pisuviricota	c__Pisoniviricetes	o__Picornavirales	f__Dicistroviridae
flamingo67_contig_4177	OQ424064	43.2	331	179	4	1979	2956	1	327	2.96e-63	237	DAD51056.1 TPA_asm: RNA-directed RNA polymerase [ssRNA phage SRR6960802_4]	2956	597	33.1	54.8	k__Viruses	p__Lenarviricota	c__Leviviricetes	o__Timlovirales	f__Steitzviridae
flamingo67_contig_42	OQ424001	28.2	525	336	12	1712	3196	252	765	5.79e-36	162	ULF99680.1 putative polyprotein, partial [Picornavirales sp.]	3307	2768	44.9	18.6	k__Viruses	p__Pisuviricota	c__Pisoniviricetes	o__Picornavirales	f__unclassified Picornavirales family
flamingo67_contig_4542	OQ424065	54.2	334	150	2	1006	8	35	366	1.06e-102	340	URG15428.1 MAG: RNA dependent RNA polymerase, partial [Leviviridae sp.]	3252	428	30.7	77.6	k__Viruses	p__Lenarviricota	c__Leviviricetes	o__Norzivirales	f__Fiersviridae
flamingo67_contig_4900	OQ424066	52.9	403	183	4	1192	2	1	402	1.35e-123	402	QDH89028.1 RNA-dependent RNA polymerase [Leviviridae sp.]	3095	642	38.5	62.6	k__Viruses	p__Lenarviricota	c__Leviviricetes	o__Norzivirales	f__Fiersviridae
flamingo67_contig_5	OQ424000	44.2	514	277	3	1481	3013	3	509	5.42e-132	419	URG15872.1 MAG: RNA dependent RNA polymerase, partial [Leviviridae sp.]	3015	528	50.8	96	k__Viruses	p__Lenarviricota	c__Leviviricetes	o__Norzivirales	f__Fiersviridae
flamingo67_contig_527	OQ424015	37	1061	590	24	3005	3	564	1606	3.39e-188	614	UNY42028.1 polyprotein [Picornavirales sp.]	3005	2647	99.9	39.4	k__Viruses	p__Pisuviricota	c__Pisoniviricetes	o__Picornavirales	f__unclassified Picornavirales family
flamingo67_contig_5287	OQ424067	42.7	260	146	2	1877	1098	121	377	4.6e-62	221	USC30235.1 MAG: putative RNA dependent RNA polymerase, partial [Tombusviridae sp.]	1878	389	41.5	66.1	k__Viruses	p__Kitrinoviricota	c__Tolucaviricetes	o__Tolivirales	f__Tombusviridae
flamingo67_contig_537	OQ424016	45.2	575	286	6	90	1733	178	750	5.99e-164	498	UHS72083.1 hypothetical protein 1 [Tombusviridae sp.]	1755	803	93.7	71.4	k__Viruses	p__Kitrinoviricota	c__Tolucaviricetes	o__Tolivirales	f__Tombusviridae
flamingo67_contig_5530	OQ424068	42.7	295	142	6	2115	1270	103	383	1.83e-52	197	UOL49014.1 hypothetical protein 1 [Leviviridae sp.]	2191	385	38.6	73	k__Viruses	p__Lenarviricota	c__Leviviricetes	o__Norzivirales	f__Fiersviridae
flamingo67_contig_585	OQ424017	33.9	1305	726	31	5738	1902	185	1379	2.21e-202	656	UBJ26101.1 hypothetical protein 1 [Red panda picorna-like virus]	5759	1393	66.6	85.8	k__Viruses	p__Pisuviricota	c__Pisoniviricetes	o__Picornavirales	f__unclassified Picornavirales family
flamingo67_contig_6250	OQ424069	39.3	341	186	6	39	1010	336	672	4.06e-59	227	AVM87449.1 polyprotein [Wenling bighead beaked sandfish picornavirus]	1858	2313	52.3	14.6	k__Viruses	p__Pisuviricota	c__Pisoniviricetes	o__Picornavirales	f__unclassified Picornavirales family
flamingo67_contig_639	OQ424018	49.5	568	270	7	1690	26	989	1552	3.25e-175	550	QDH91489.1 RNA-dependent RNA polymerase [Picornavirales sp.]	1690	1719	98.5	32.8	k__Viruses	p__Pisuviricota	c__Pisoniviricetes	o__Picornavirales	f__unclassified Picornavirales family
flamingo67_contig_65	OQ424002	51.3	567	246	6	2021	3685	48	596	1.76e-179	552	DAD51253.1 TPA_asm: RNA-directed RNA polymerase [ssRNA phage SRR7976357_9]	3713	596	44.8	92.1	k__Viruses	p__Lenarviricota	c__Leviviricetes	o__Norzivirales	f__Fiersviridae
flamingo67_contig_653	OQ424019	30.1	359	212	12	950	1966	58	397	6.91e-27	127	URG17105.1 MAG: RNA dependent RNA polymerase, partial [Narnaviridae sp.]	3474	408	29.3	83.3	k__Viruses	p__Lenarviricota	c__Amabiliviricetes	o__Wolframvirales	f__Narnaviridae
flamingo67_contig_69	OQ424003	55.5	434	188	3	1300	2	1	430	5.14e-143	454	QDH91108.1 RNA-dependent RNA polymerase, partial [Leviviridae sp.]	3373	603	38.5	71.3	k__Viruses	p__Lenarviricota	c__Leviviricetes	o__Norzivirales	f__Fiersviridae
flamingo67_contig_703	OQ424020	49.1	452	201	8	1350	7	5	431	8.55e-109	358	URG16146.1 MAG: RNA dependent RNA polymerase, partial [Leviviridae sp.]	3208	467	41.9	91.4	k__Viruses	p__Lenarviricota	c__Leviviricetes	o__Norzivirales	f__Fiersviridae
flamingo67_contig_705	OQ424021	55.2	536	230	5	1645	59	1	533	6.25e-199	583	UJQ85331.1 hypothetical protein 3 [Leviviridae sp.]	2109	576	75.2	92.5	k__Viruses	p__Lenarviricota	c__Leviviricetes	o__Norzivirales	f__Fiersviridae
flamingo67_contig_709	OQ424022	58.6	548	209	6	866	2494	1	535	7.28e-197	583	DAD52404.1 TPA_asm: RNA-directed RNA polymerase [ssRNA phage SRR5466725_4]	2496	590	65.3	90.7	k__Viruses	p__Lenarviricota	c__Leviviricetes	o__Norzivirales	f__Atkinsviridae
flamingo67_contig_7459	OQ424070	55.7	461	198	5	657	2033	2	458	1.09e-160	486	QDH88869.1 RNA-dependent RNA polymerase [Leviviridae sp.]	2061	599	66.8	76.3	k__Viruses	p__Lenarviricota	c__Leviviricetes	o__Norzivirales	f__Fiersviridae
flamingo67_contig_748	OQ424023	51.1	570	251	11	1645	3315	18	572	1e-168	520	UHM27627.1 RNA-dependent RNA polymerase [Fushun levivirus 4]	3333	573	50.1	96.9	k__Viruses	p__Lenarviricota	c__Leviviricetes	o__Norzivirales	f__Fiersviridae
flamingo67_contig_780	OQ424024	49.4	318	152	6	1709	2656	2	312	3.83e-75	266	URG16108.1 MAG: RNA dependent RNA polymerase, partial [Leviviridae sp.]	2657	514	35.7	60.5	k__Viruses	p__Lenarviricota	c__Leviviricetes	o__Norzivirales	f__Fiersviridae
flamingo67_contig_7821	OQ424071	47	525	263	5	7	1542	50	572	5.03e-134	419	USC30080.1 MAG: putative RNA-dependent RNA polymerase, partial [Nodaviridae sp.]	2279	572	67.4	91.4	k__Viruses	p__Kitrinoviricota	c__Magsaviricetes	o__Nodamuvirales	f__Nodaviridae
flamingo67_contig_785	OQ424025	43.6	408	218	6	1197	1	2	406	2.67e-90	306	URG15596.1 MAG: RNA dependent RNA polymerase, partial [Leviviridae sp.]	2444	549	49	73.8	k__Viruses	p__Lenarviricota	c__Leviviricetes	o__Norzivirales	f__Fiersviridae
flamingo67_contig_7993	OQ424072	29.7	661	414	15	1897	32	1763	2411	7.74e-78	283	QDH90548.1 RNA-dependent RNA polymerase [Picornavirales sp.]	1963	2546	95.1	25.5	k__Viruses	p__Pisuviricota	c__Pisoniviricetes	o__Picornavirales	f__unclassified Picornavirales family
flamingo67_contig_8432	OQ424073	37.6	364	197	6	1856	843	36	395	1.04e-59	216	UJQ85329.1 hypothetical protein 1 [Leviviridae sp.]	1917	395	52.9	91.1	k__Viruses	p__Lenarviricota	c__Leviviricetes	o__Norzivirales	f__Fiersviridae
flamingo67_contig_850	OQ424026	55.9	606	253	3	1803	25	1	605	2.29e-216	649	QDH87720.1 RNA-dependent RNA polymerase [Leviviridae sp.]	3776	613	47.1	98.7	k__Viruses	p__Lenarviricota	c__Leviviricetes	o__Norzivirales	f__Fiersviridae
flamingo67_contig_927	OQ424027	56.7	365	155	3	1688	2779	1	363	4.63e-127	407	QDH88514.1 RNA-dependent RNA polymerase [Leviviridae sp.]	2779	604	39.3	60.1	k__Viruses	p__Lenarviricota	c__Leviviricetes	o__Norzivirales	f__Fiersviridae
flamingo67_contig_931	OQ424028	38.6	464	249	12	1581	2951	9	443	7.02e-78	277	UHM27556.1 RNA-dependent RNA polymerase [Sanya levivirus 3]	3088	558	44.4	78	k__Viruses	p__Lenarviricota	c__Leviviricetes	o__Norzivirales	f__Fiersviridae
flamingo67_contig_935	OQ424029	45.7	376	195	6	1401	2516	6	376	1.52e-100	329	URG15678.1 MAG: RNA dependent RNA polymerase, partial [Leviviridae sp.]	2575	404	43.3	91.8	k__Viruses	p__Lenarviricota	c__Leviviricetes	o__Norzivirales	f__Fiersviridae
flamingo67_contig_953	OQ424030	56.5	347	148	2	1052	18	1	346	7.15e-121	387	QDH90930.1 RNA-dependent RNA polymerase [Leviviridae sp.]	2436	598	42.5	57.9	k__Viruses	p__Lenarviricota	c__Leviviricetes	o__Norzivirales	f__Fiersviridae
flamingo67_contig_958	OQ424031	49.4	648	307	6	1940	54	3	648	3.83e-199	605	QDH90949.1 RNA-dependent RNA polymerase [Leviviridae sp.]	3687	651	51.2	99.2	k__Viruses	p__Lenarviricota	c__Leviviricetes	o__Norzivirales	f__Fiersviridae
flamingo67_contig_961	OQ424032	56.1	478	202	3	1047	2471	15	487	3.87e-170	512	QIR30323.1 RNA-dependent RNA polymerase [Plasmopara viticola lesion associated levivirus 1]	2481	520	57.4	91	k__Viruses	p__Lenarviricota	c__Leviviricetes	o__Norzivirales	f__Fiersviridae
flycatcher107_contig_104	OQ424076	50.7	438	212	3	1389	76	15	448	5.5e-139	433	QZZ63382.1 hypothetical protein [Leuven Tombus-like virus 3]	2465	546	53.3	79.5	k__Viruses	p__Kitrinoviricota	c__Tolucaviricetes	o__Tolivirales	f__Tombusviridae
flycatcher107_contig_195	OQ424077	38.2	602	351	11	221	2020	711	1293	1.89e-118	402	QKE55052.1 hypothetical protein [Picornaviridae sp.]	2021	2585	89.1	22.6	k__Viruses	p__Pisuviricota	c__Pisoniviricetes	o__Picornavirales	f__Picornaviridae
flycatcher107_contig_197	OQ424078	29.8	473	318	7	378	1790	215	675	6.75e-53	207	UNY42189.1 polyprotein 2, partial [Picornavirales sp.]	2325	710	60.8	64.9	k__Viruses	p__Pisuviricota	c__Pisoniviricetes	o__Picornavirales	f__unclassified Picornavirales family
flycatcher107_contig_320	OQ424079	48.4	376	180	5	1431	310	29	392	2.66e-97	312	QQO81418.1 hypothetical protein, partial [Soybean thrips sobemo-like virus 9]	1648	414	68.1	87.9	k__Viruses	p__Pisuviricota	c__Pisoniviricetes	o__Sobelivirales	f__Solemoviridae
flycatcher107_contig_76	OQ424075	54.1	1541	637	13	282	4874	119	1599	0	1628	UHK03076.1 polyprotein [Guiyang Dicistro-like virus 4]	4879	2889	94.1	51.3	k__Viruses	p__Pisuviricota	c__Pisoniviricetes	o__Picornavirales	f__Dicistroviridae
flycatcher172_contig_114	OQ424084	48	665	327	7	2181	208	9	661	9.46e-200	595	QKN88956.1 hypothetical protein [Picornavirales sp.]	2396	724	82.4	90.2	k__Viruses	p__Pisuviricota	c__Pisoniviricetes	o__Picornavirales	f__unclassified Picornavirales family
flycatcher172_contig_119	OQ424085	36.7	2745	1503	57	7896	1	240	2863	0	1595	QFP98430.1 polyprotein [Lysiphlebus fabarum rna-virus type A]	8200	2979	96.3	88.1	k__Viruses	p__Pisuviricota	c__Pisoniviricetes	o__Picornavirales	f__Iflaviridae
flycatcher172_contig_1244	OQ424113	55.6	613	229	7	1825	2	25	599	2.06e-213	630	QKN88959.1 hypothetical protein 1 [Picornavirales sp.]	2197	817	83	70.4	k__Viruses	p__Pisuviricota	c__Pisoniviricetes	o__Picornavirales	f__unclassified Picornavirales family
flycatcher172_contig_129	OQ424086	49.8	854	400	15	2668	167	77	921	5.24e-254	744	QKK82931.1 hypothetical protein 1 [Viola philippica permutotetra like virus]	2670	924	93.7	91.5	k__Viruses	p__unclassified Orthornavirae phylum	c__unclassified Orthornavirae class	o__unclassified Orthornavirae order	f__Permutotetraviridae
flycatcher172_contig_1582	OQ424114	30.6	707	429	15	2062	8	244	910	1.1e-93	330	QKK82956.1 hypothetical protein, partial [Cotoneaster microphyllus picorna-like virus]	2063	2098	99.6	31.8	k__Viruses	p__Pisuviricota	c__Pisoniviricetes	o__Picornavirales	f__unclassified Picornavirales family
flycatcher172_contig_1699	OQ424115	33.1	136	80	2	21	428	1290	1414	2.9e-08	70.5	AFG26506.1 polyprotein [Duck hepatitis A virus 3]	1761	2251	23.2	5.6	k__Viruses	p__Pisuviricota	c__Pisoniviricetes	o__Picornavirales	f__Picornaviridae
flycatcher172_contig_173	OQ424087	55.4	1270	514	13	3781	59	498	1744	0	1320	AHX22590.1 RNA-dependent RNA polymerase [Bombyx mori Macula-like virus]	3896	1748	95.6	71.3	k__Viruses	p__Kitrinoviricota	c__Alsuviricetes	o__Tymovirales	f__Tymoviridae
flycatcher172_contig_189	OQ424088	55.9	526	222	5	1585	29	1	523	1.78e-208	599	APG78227.1 RdRp [Hubei partiti-like virus 10]	1604	527	97.1	99.2	k__Viruses	p__unclassified Viruses phylum	c__unclassified Viruses class	o__unclassified Viruses order	f__unclassified Viruses family
flycatcher172_contig_224	OQ424089	29.9	1771	1132	38	5172	4	42	1750	3.5e-195	650	BAP81885.1 putative nonstructural protein, partial [Calhevirus-2a]	5275	2113	98	80.9	k__Viruses	p__Pisuviricota	c__Pisoniviricetes	o__Picornavirales	f__unclassified Picornavirales family
flycatcher172_contig_228	OP958931	34.2	161	86	5	3772	4227	1834	1983	2.93e-10	79	QYI87794.1 polyprotein [rhinovirus C43]	4239	2140	10.8	7	k__Viruses	p__Pisuviricota	c__Pisoniviricetes	o__Picornavirales	f__Picornaviridae
flycatcher172_contig_250	OQ424090	49.1	458	225	5	2069	702	5	456	1.96e-140	431	QPZ88361.1 RNA-dependent RNA polymerase, partial [Soybean thrips tombus-like virus 7]	2250	465	60.8	97.2	k__Viruses	p__Kitrinoviricota	c__Tolucaviricetes	o__Tolivirales	f__Tombusviridae
flycatcher172_contig_275	OQ424091	47.2	634	323	5	1	1881	83	711	2.22e-179	540	QKN88956.1 hypothetical protein [Picornavirales sp.]	2158	724	87.2	86.9	k__Viruses	p__Pisuviricota	c__Pisoniviricetes	o__Picornavirales	f__unclassified Picornavirales family
flycatcher172_contig_283	OQ424092	32.6	1265	705	40	3620	6	1544	2720	4.2e-148	507	QNS17456.1 RNA-dependent RNA polymerase [Serbia picorna-like virus 1]	3620	2779	99.9	42.4	k__Viruses	p__Pisuviricota	c__Pisoniviricetes	o__Picornavirales	f__unclassified Picornavirales family
flycatcher172_contig_299	OQ424093	51.7	681	314	6	2015	3	2219	2894	2.43e-223	702	QFP98430.1 polyprotein [Lysiphlebus fabarum rna-virus type A]	2093	2979	96.2	22.7	k__Viruses	p__Pisuviricota	c__Pisoniviricetes	o__Picornavirales	f__Iflaviridae
flycatcher172_contig_304	OP958933	32.5	428	256	14	251	1483	406	817	2.49e-38	163	ASU47554.1 polymerase [Lone star tick nodavirus]	1703	912	72.4	45.2	k__Viruses	p__Kitrinoviricota	c__Magsaviricetes	o__Nodamuvirales	f__Nodaviridae
flycatcher172_contig_338	OQ424094	35.8	573	304	17	76	1719	592	1125	1.89e-97	337	AWK77891.1 polyprotein, partial [Perth bee virus 8]	1719	2726	95.6	19.6	k__Viruses	p__Pisuviricota	c__Pisoniviricetes	o__Picornavirales	f__unclassified Picornavirales family
flycatcher172_contig_350	OQ424095	46.7	439	222	5	1516	227	269	704	2.96e-121	382	QKN88956.1 hypothetical protein [Picornavirales sp.]	1539	724	83.8	60.2	k__Viruses	p__Pisuviricota	c__Pisoniviricetes	o__Picornavirales	f__unclassified Picornavirales family
flycatcher172_contig_355	OQ424096	42.9	671	362	15	1	1977	221	882	2.81e-153	494	QUS52855.1 RNA-dependent RNA polymerase [Hypera postica associated permutotetravirus]	3040	1120	65	59.1	k__Viruses	p__unclassified Orthornavirae phylum	c__unclassified Orthornavirae class	o__unclassified Orthornavirae order	f__Permutotetraviridae
flycatcher172_contig_363	OQ424097	43.4	417	226	7	1428	2669	2	411	9.79e-98	324	QRW41864.1 RNA-dependent RNA polymerase [Kellev virus]	2706	441	45.9	93	k__Viruses	p__unclassified Viruses phylum	c__unclassified Viruses class	o__unclassified Viruses order	f__unclassified Viruses family
flycatcher172_contig_395	OQ424098	53.8	251	105	4	401	1129	1	248	7.56e-74	244	QTJ63624.1 hypothetical protein [Coleopteran tombus-related virus]	1554	248	46.9	100	k__Viruses	p__Kitrinoviricota	c__Tolucaviricetes	o__Tolivirales	f__Tombusviridae
flycatcher172_contig_400	OP958934	26.5	547	313	21	10	1554	2445	2934	7.35e-36	156	QRW42578.1 polyprotein [Culex Iflavi-like virus 3]	1666	2948	92.7	16.6	k__Viruses	p__Pisuviricota	c__Pisoniviricetes	o__Picornavirales	f__Iflaviridae
flycatcher172_contig_428	OQ424099	57.9	2104	838	13	6252	4	1	2078	0	2511	QKE55040.1 polyprotein [Picornaviridae sp.]	6958	2119	89.8	98.1	k__Viruses	p__Pisuviricota	c__Pisoniviricetes	o__Picornavirales	f__Picornaviridae
flycatcher172_contig_459	OQ424100	55.4	489	217	1	1498	35	2	490	3.63e-190	553	QPZ88366.1 RNA-dependent RNA polymerase, partial [Soybean thrips tombus-like virus 9]	1758	492	83.3	99.4	k__Viruses	p__Kitrinoviricota	c__Tolucaviricetes	o__Tolivirales	f__Tombusviridae
flycatcher172_contig_498	OQ424101	52.2	301	141	2	1405	509	194	493	1.07e-91	301	QUS52796.1 hypothetical protein 1 [Mute swan feces associated tombus-like virus 5]	1747	493	51.3	60.9	k__Viruses	p__Kitrinoviricota	c__Tolucaviricetes	o__Tolivirales	f__Tombusviridae
flycatcher172_contig_503	OQ424102	22.1	1024	615	38	2745	1	941	1890	5.35e-13	87	UNY41963.1 nonstructural polyprotein [Picornavirales sp.]	2747	2317	99.9	41	k__Viruses	p__Pisuviricota	c__Pisoniviricetes	o__Picornavirales	f__unclassified Picornavirales family
flycatcher172_contig_515	OQ424103	41	580	263	18	32	1708	423	944	4.18e-110	374	AWK77843.1 polyprotein [Darwin bee virus 2]	1716	2904	97.7	18	k__Viruses	p__Pisuviricota	c__Pisoniviricetes	o__Picornavirales	f__unclassified Picornavirales family
flycatcher172_contig_527	OQ424104	33.9	171	112	1	37	549	199	368	3.53e-22	110	URG14671.1 MAG: RNA dependent RNA polymerase, partial [Picornaviridae sp.]	1784	380	29.6	44.7	k__Viruses	p__Pisuviricota	c__Pisoniviricetes	o__Picornavirales	f__Picornaviridae
flycatcher172_contig_56	OQ424080	49.7	457	218	4	3069	1717	5	455	1.42e-131	430	QPZ88361.1 RNA-dependent RNA polymerase, partial [Soybean thrips tombus-like virus 7]	5235	465	25.8	97	k__Viruses	p__Kitrinoviricota	c__Tolucaviricetes	o__Tolivirales	f__Tombusviridae
flycatcher172_contig_562	OQ424105	46.9	495	253	4	1464	4	122	614	6.24e-145	472	ULF99742.1 putative polyprotein [Picornavirales sp.]	1554	2876	94	17.1	k__Viruses	p__Pisuviricota	c__Pisoniviricetes	o__Picornavirales	f__unclassified Picornavirales family
flycatcher172_contig_563	OQ424106	43.9	977	505	23	3426	562	25	980	1.31e-257	770	QUS52855.1 RNA-dependent RNA polymerase [Hypera postica associated permutotetravirus]	3461	1120	82.8	85.4	k__Viruses	p__unclassified Orthornavirae phylum	c__unclassified Orthornavirae class	o__unclassified Orthornavirae order	f__Permutotetraviridae
flycatcher172_contig_57	OQ424081	49.9	457	217	4	3069	1717	5	455	4.92e-133	434	QPZ88361.1 RNA-dependent RNA polymerase, partial [Soybean thrips tombus-like virus 7]	5197	465	26	97	k__Viruses	p__Kitrinoviricota	c__Tolucaviricetes	o__Tolivirales	f__Tombusviridae
flycatcher172_contig_636	OQ424107	27.6	503	328	16	209	1672	64	545	2.96e-34	150	ASG92551.1 putative structural protein [Picornavirales Q_sR_OV_011]	1672	974	87.6	49.5	k__Viruses	p__Pisuviricota	c__Pisoniviricetes	o__Picornavirales	f__unclassified Picornavirales family
flycatcher172_contig_638	OQ424108	40.2	470	264	10	1450	68	2	463	5.39e-98	329	QLL27731.1 putative RdRp [Golovinomyces cichoracearum associated tombus-like virus 1]	3113	481	44.4	96	k__Viruses	p__Kitrinoviricota	c__Tolucaviricetes	o__Tolivirales	f__Tombusviridae
flycatcher172_contig_671	OQ424109	33.8	240	141	7	4718	4011	553	778	1.74e-17	102	QKE55017.1 polyprotein [Picornaviridae sp.]	4756	785	14.9	28.8	k__Viruses	p__Pisuviricota	c__Pisoniviricetes	o__Picornavirales	f__Picornaviridae
flycatcher172_contig_757	OQ424110	39.9	306	162	10	856	1728	240	538	3.23e-39	165	YP_009337805.1 RNA-dependent RNA polymerase [Hubei narna-like virus 13]	1757	722	49.7	41.4	k__Viruses	p__unclassified Viruses phylum	c__unclassified Viruses class	o__unclassified Viruses order	f__unclassified Viruses family
flycatcher172_contig_759	OQ424111	48.4	805	379	8	2343	1	2119	2911	1.19e-238	750	QFP98430.1 polyprotein [Lysiphlebus fabarum rna-virus type A]	2487	2979	94.2	26.6	k__Viruses	p__Pisuviricota	c__Pisoniviricetes	o__Picornavirales	f__Iflaviridae
flycatcher172_contig_76	OQ424082	51.8	328	154	4	882	1859	52	377	1.02e-100	328	QTJ63634.1 RNA-dependent RNA polymerase [Hymenopteran tombus-related virus]	1872	563	52.2	57.9	k__Viruses	p__Kitrinoviricota	c__Tolucaviricetes	o__Tolivirales	f__Tombusviridae
flycatcher172_contig_828	OQ424112	30	704	335	21	446	2515	120	679	4.05e-56	220	YP_009337087.1 RNA-dependent RNA polymerase [Hubei narna-like virus 4]	2644	830	78.3	67.5	k__Viruses	p__unclassified Viruses phylum	c__unclassified Viruses class	o__unclassified Viruses order	f__unclassified Viruses family
flycatcher172_contig_87	OQ424083	46.7	621	312	6	2	1843	53	661	3.41e-177	533	QKN88956.1 hypothetical protein [Picornavirales sp.]	2050	724	89.9	84.1	k__Viruses	p__Pisuviricota	c__Pisoniviricetes	o__Picornavirales	f__unclassified Picornavirales family
goldenpheasant215_contig_1721	OQ424116	43.1	786	416	7	870	3215	814	1572	2.1e-197	625	UBJ26105.1 hypothetical protein [Sichuan mosquito picorna-like virus]	3219	1597	72.9	47.5	k__Viruses	p__Pisuviricota	c__Pisoniviricetes	o__Picornavirales	f__unclassified Picornavirales family
goldenpheasant215_contig_2832	OQ424117	49.6	500	197	8	1518	46	680	1133	7.73e-132	422	QPN36952.1 RNA-dependent RNA polymerase, partial [Praha noda-like virus]	1520	1204	96.9	37.7	k__Viruses	p__Kitrinoviricota	c__Magsaviricetes	o__Nodamuvirales	f__Nodaviridae
goldenpheasant222_contig_10044	OP958936	25.6	558	295	21	3206	4618	672	1196	8.5e-15	94	YP_009209482.1 polyprotein [Thelephora terrestris virus 1]	4808	1548	29.4	33.9	k__Viruses	p__Duplornaviricota	c__Chrymotiviricetes	o__Ghabrivirales	f__Totiviridae
goldenpheasant222_contig_10293	OQ424121	49.9	485	223	7	446	1849	1	482	7.14e-148	449	DAD52519.1 TPA_asm: RNA-directed RNA polymerase [ssRNA phage SRR5467137_1]	1870	547	75.1	88.1	k__Viruses	p__Lenarviricota	c__Leviviricetes	o__Norzivirales	f__Fiersviridae
goldenpheasant222_contig_10777	OQ424122	50.2	611	268	7	1929	3662	1	608	8.97e-181	558	QDH91200.1 RNA-dependent RNA polymerase [Leviviridae sp.]	3930	628	44.1	96.8	k__Viruses	p__Lenarviricota	c__Leviviricetes	o__Norzivirales	f__Fiersviridae
goldenpheasant222_contig_13974	OQ424123	51.4	243	118	0	779	51	10	252	2.23e-69	244	QYF49985.1 hypothetical protein, partial [Xinjiang noda-like virus]	2484	372	29.3	65.3	k__Viruses	p__Kitrinoviricota	c__Magsaviricetes	o__Nodamuvirales	f__Nodaviridae
goldenpheasant222_contig_20490	OQ424124	28.5	351	203	9	1057	8	1	304	5.2e-21	109	DAD50733.1 TPA_asm: RNA-directed RNA polymerase [ssRNA phage SRR6960803_4]	1621	586	64.8	51.9	k__Viruses	p__Lenarviricota	c__Leviviricetes	o__Norzivirales	f__Duinviridae
goldenpheasant222_contig_2281	OQ424118	48	640	283	5	2185	4011	1	621	2.36e-177	551	QDH91200.1 RNA-dependent RNA polymerase [Leviviridae sp.]	4067	628	44.9	98.9	k__Viruses	p__Lenarviricota	c__Leviviricetes	o__Norzivirales	f__Fiersviridae
goldenpheasant222_contig_2763	OQ424119	33.5	469	282	8	2449	3834	3	448	2.14e-59	227	DAD52830.1 TPA_asm: RNA-directed RNA polymerase, partial [ssRNA phage SRR5995670_1]	3840	582	36.1	76.6	k__Viruses	p__Lenarviricota	c__Leviviricetes	o__Norzivirales	f__Duinviridae
goldenpheasant222_contig_631	OP958935	38.6	241	140	5	2017	2721	1	239	1.66e-44	174	QDH90161.1 RNA-dependent RNA polymerase [Riboviria sp.]	2755	300	25.6	79.7	k__Viruses	p__unclassified Viruses phylum	c__unclassified Viruses class	o__unclassified Viruses order	f__unclassified Viruses family
goldenpheasant222_contig_6935	OQ424120	43.5	457	246	8	565	1926	1	448	2.69e-99	323	UAW00604.1 MAG: RNA-dependent RNA polymerase [Porcine picobirnavirus]	1932	502	70.5	89.2	k__Viruses	p__Pisuviricota	c__Duplopiviricetes	o__Durnavirales	f__Picobirnaviridae
Grey-backedThrush104_contig_223	OQ424130	41.9	434	230	10	421	1698	10	429	1.29e-91	301	USC30058.1 MAG: putative RNA-dependent RNA polymerase, partial [Nodaviridae sp.]	1939	429	65.9	97.9	k__Viruses	p__Kitrinoviricota	c__Magsaviricetes	o__Nodamuvirales	f__Nodaviridae
Grey-backedThrush104_contig_25	OQ424125	33.7	2172	1295	47	337	6675	29	2113	0	1043	BAP81885.1 putative nonstructural protein, partial [Calhevirus-2a]	8310	2113	76.3	98.7	k__Viruses	p__Pisuviricota	c__Pisoniviricetes	o__Picornavirales	f__unclassified Picornavirales family
Grey-backedThrush104_contig_252	OQ424131	44.6	193	102	4	3353	3922	32	222	9.65e-33	145	QYF49934.1 hypothetical protein 2 [Hubei sediment noda-like virus 3]	4357	456	13.1	41.9	k__Viruses	p__Kitrinoviricota	c__Magsaviricetes	o__Nodamuvirales	f__Nodaviridae
Grey-backedThrush104_contig_274	OQ424132	39.2	388	209	8	1495	350	91	457	1.35e-67	236	QXV86431.1 RNA-dependent RNA polymerase [Nodaviridae sp.]	1503	504	76.2	72.8	k__Viruses	p__Kitrinoviricota	c__Magsaviricetes	o__Nodamuvirales	f__Nodaviridae
Grey-backedThrush104_contig_282	OQ424133	46.1	462	245	3	2965	1589	1232	1692	4.1e-117	408	QXV86615.1 nonstructural polyprotein [Hepeviridae sp.]	3187	1702	43.2	27.1	k__Viruses	p__Kitrinoviricota	c__Alsuviricetes	o__Hepelivirales	f__Hepeviridae
Grey-backedThrush104_contig_360	OQ424134	44.5	373	198	5	1120	20	60	429	1.08e-86	284	USC30058.1 MAG: putative RNA-dependent RNA polymerase, partial [Nodaviridae sp.]	1536	429	71.7	86.2	k__Viruses	p__Kitrinoviricota	c__Magsaviricetes	o__Nodamuvirales	f__Nodaviridae
Grey-backedThrush104_contig_367	OQ424135	37	216	121	4	1619	1008	275	487	3.89e-27	129	QXV86615.1 nonstructural polyprotein [Hepeviridae sp.]	1621	1702	37.8	12.5	k__Viruses	p__Kitrinoviricota	c__Alsuviricetes	o__Hepelivirales	f__Hepeviridae
Grey-backedThrush104_contig_419	OQ424136	26.5	200	143	1	1376	1963	289	488	2.47e-10	77.4	UNY42095.1 polyprotein 1 [Picornavirales sp.]	1977	1614	29.7	12.4	k__Viruses	p__Pisuviricota	c__Pisoniviricetes	o__Picornavirales	f__unclassified Picornavirales family
Grey-backedThrush104_contig_42	OQ424126	54.5	583	245	5	119	1825	22	598	1.42e-213	636	URG17136.1 MAG: RNA dependent RNA polymerase, partial [Narnaviridae sp.]	3308	598	51.6	96.5	k__Viruses	p__Lenarviricota	c__Amabiliviricetes	o__Wolframvirales	f__Narnaviridae
Grey-backedThrush104_contig_46	OQ424127	33.6	2116	1268	44	206	6391	80	2113	0	1006	BAP81885.1 putative nonstructural protein, partial [Calhevirus-2a]	8209	2113	75.4	96.3	k__Viruses	p__Pisuviricota	c__Pisoniviricetes	o__Picornavirales	f__unclassified Picornavirales family
Grey-backedThrush104_contig_49	OQ424128	37.6	1463	834	27	1766	5968	43	1488	1.82e-285	890	QDH88923.1 RNA-dependent RNA polymerase [Picornavirales sp.]	5972	1768	70.4	81.8	k__Viruses	p__Pisuviricota	c__Pisoniviricetes	o__Picornavirales	f__unclassified Picornavirales family
Grey-backedThrush104_contig_56	OQ424129	33.8	2174	1289	48	7155	817	29	2113	0	1045	BAP81885.1 putative nonstructural protein, partial [Calhevirus-2a]	7316	2113	86.6	98.7	k__Viruses	p__Pisuviricota	c__Pisoniviricetes	o__Picornavirales	f__unclassified Picornavirales family
Grey-backedThrush104_contig_645	OQ424137	37.1	439	240	11	32	1252	1347	1781	9.45e-65	240	UQB76098.1 RNA-dependent RNA polymerase [Flumine seco-like virus 5]	1536	1813	79.5	24	k__Viruses	p__Pisuviricota	c__Pisoniviricetes	o__Picornavirales	f__Secoviridae
Grey-backedThrush105_contig_10	OQ424138	38.8	472	260	10	2034	3431	9	457	5.59e-78	280	QXV86431.1 RNA-dependent RNA polymerase [Nodaviridae sp.]	4972	504	28.1	89.1	k__Viruses	p__Kitrinoviricota	c__Magsaviricetes	o__Nodamuvirales	f__Nodaviridae
Grey-backedThrush105_contig_121	OQ424143	41.8	947	486	20	286	2988	1590	2517	1.63e-212	680	QZZ63321.1 hypothetical protein [Nelson Picorna-like virus 4]	2997	2534	90.2	36.6	k__Viruses	p__Pisuviricota	c__Pisoniviricetes	o__Picornavirales	f__unclassified Picornavirales family
Grey-backedThrush105_contig_14	OP958937	34.7	430	249	15	1667	2926	12	419	1.14e-50	198	QLL27731.1 putative RdRp [Golovinomyces cichoracearum associated tombus-like virus 1]	2951	481	42.7	84.8	k__Viruses	p__Kitrinoviricota	c__Tolucaviricetes	o__Tolivirales	f__Tombusviridae
Grey-backedThrush105_contig_150	OQ424144	38.9	429	244	9	4086	5348	11	429	6.37e-75	285	UHK03192.1 RNA-dependent RNA polymerase [Hangzhou astrovirus 1]	5473	1067	23.1	39.3	k__Viruses	p__Pisuviricota	c__Stelpaviricetes	o__Stellavirales	f__Astroviridae
Grey-backedThrush105_contig_198	OQ424145	45.7	771	268	6	2312	3	3	623	1.47e-225	665	URG16889.1 MAG: RNA dependent RNA polymerase, partial [Narnaviridae sp.]	2734	734	84.5	84.6	k__Viruses	p__Lenarviricota	c__Amabiliviricetes	o__Wolframvirales	f__Narnaviridae
Grey-backedThrush105_contig_205	OQ424146	31.5	178	100	4	965	444	1292	1451	5.61e-09	72.8	AUD40070.1 polyprotein [Mobovirus A]	1754	2428	29.8	6.6	k__Viruses	p__Pisuviricota	c__Pisoniviricetes	o__Picornavirales	f__unclassified Picornavirales family
Grey-backedThrush105_contig_229	OQ424147	44.7	266	143	3	796	2	43	305	1.5e-60	229	YP_009336808.1 RNA-dependent RNA polymerase [Changjiang astro-like virus]	3631	525	21.9	50.1	k__Viruses	p__unclassified Viruses phylum	c__unclassified Viruses class	o__unclassified Viruses order	f__unclassified Viruses family
Grey-backedThrush105_contig_273	OQ424148	36.9	564	333	2	1739	117	134	697	2.07e-121	407	YP_009255229.1 nonstructural protein [Antarctic picorna-like virus 2]	1844	1879	88	30	k__Viruses	p__Pisuviricota	c__Pisoniviricetes	o__Picornavirales	f__unclassified Picornavirales family
Grey-backedThrush105_contig_294	OQ424149	39.9	346	202	5	590	1621	37	378	6.8e-76	261	QJI53485.1 RNA-dependent RNA polymerase [Riboviria sp.]	1658	550	62.2	62.2	k__Viruses	p__unclassified Viruses phylum	c__unclassified Viruses class	o__unclassified Viruses order	f__unclassified Viruses family
Grey-backedThrush105_contig_386	OQ424150	33.2	277	175	2	1852	2682	1059	1325	1.6e-37	166	YP_009336711.1 polyprotein [Biomphalaria virus 3]	2685	2852	30.9	9.4	k__Viruses	p__Pisuviricota	c__Pisoniviricetes	o__Picornavirales	f__unclassified Picornavirales family
Grey-backedThrush105_contig_399	OP958939	35.5	377	203	8	11	1141	2096	2432	5.84e-56	216	UBJ26098.1 polyprotein [Red panda picorna-like virus]	1740	2741	65	12.3	k__Viruses	p__Pisuviricota	c__Pisoniviricetes	o__Picornavirales	f__unclassified Picornavirales family
Grey-backedThrush105_contig_400	OQ424151	42.4	559	293	9	35	1642	881	1433	5.39e-120	400	QDH88923.1 RNA-dependent RNA polymerase [Picornavirales sp.]	1643	1768	97.9	31.3	k__Viruses	p__Pisuviricota	c__Pisoniviricetes	o__Picornavirales	f__unclassified Picornavirales family
Grey-backedThrush105_contig_44	OQ424139	47.9	752	378	9	2236	5	11	756	1.46e-232	684	QUS52766.1 hypothetical protein 1 [Mute swan feces associated tombus-like virus 1]	2236	932	99.8	80	k__Viruses	p__Kitrinoviricota	c__Tolucaviricetes	o__Tolivirales	f__Tombusviridae
Grey-backedThrush105_contig_46	OQ424140	30.1	1606	965	39	6662	2109	650	2186	1.44e-157	558	QKK82955.1 hypothetical protein [Erigeron annuus picorna-like virus]	9348	2189	48.7	70.2	k__Viruses	p__Pisuviricota	c__Pisoniviricetes	o__Picornavirales	f__unclassified Picornavirales family
Grey-backedThrush105_contig_516	OQ424152	24.2	396	265	13	1050	2204	2720	3091	1.76e-09	75.1	QKN88969.1 hypothetical protein [Picornavirales sp.]	2206	3497	52.4	10.6	k__Viruses	p__Pisuviricota	c__Pisoniviricetes	o__Picornavirales	f__unclassified Picornavirales family
Grey-backedThrush105_contig_560	OQ424153	32.8	366	225	6	2413	1325	541	888	3.64e-40	174	UNY42182.1 polyprotein 1 [Picornavirales sp.]	2552	1880	42.7	18.5	k__Viruses	p__Pisuviricota	c__Pisoniviricetes	o__Picornavirales	f__unclassified Picornavirales family
Grey-backedThrush105_contig_568	OQ424154	35.5	502	281	12	80	1468	1284	1781	1.63e-68	253	UQB76098.1 RNA-dependent RNA polymerase [Flumine seco-like virus 5]	1725	1813	80.5	27.5	k__Viruses	p__Pisuviricota	c__Pisoniviricetes	o__Picornavirales	f__Secoviridae
Grey-backedThrush105_contig_71	OQ424141	36.1	441	272	8	3055	1751	42	478	5.9e-82	290	QUS52786.1 hypothetical protein 2 [Mute swan feces associated tombus-like virus 5]	3817	536	34.2	81.5	k__Viruses	p__Kitrinoviricota	c__Tolucaviricetes	o__Tolivirales	f__Tombusviridae
Grey-backedThrush105_contig_75	OQ424142	39.7	204	122	1	273	884	1384	1586	5.21e-31	145	DAZ87497.1 TPA_asm: polyprotein [Neosmilaster georgianus associated picornavirus 2]	2949	2787	20.8	7.3	k__Viruses	p__Pisuviricota	c__Pisoniviricetes	o__Picornavirales	f__Picornaviridae
hawfinch61_contig_117	OQ424155	29.3	508	307	11	462	1937	2492	2963	2.36e-48	196	QKK82958.1 hypothetical protein, partial [Abutilon theophrasti picorna-like virus]	1945	3182	75.9	14.8	k__Viruses	p__Pisuviricota	c__Pisoniviricetes	o__Picornavirales	f__unclassified Picornavirales family
hazelgrouse256_contig_79	OQ424156	43.9	2970	1538	47	8732	3	15	2915	0	2243	ULF99686.1 putative polyprotein [Picornavirales sp.]	9801	2938	89.1	98.7	k__Viruses	p__Pisuviricota	c__Pisoniviricetes	o__Picornavirales	f__unclassified Picornavirales family
hornbill69_contig_101	OQ424157	23.3	361	222	12	972	1994	43	368	1.67e-14	89	YP_009336594.1 hypothetical protein 2 [Hubei rhabdo-like virus 4]	2141	418	47.8	78	k__Viruses	p__Negarnaviricota	c__Monjiviricetes	o__Mononegavirales	f__Mymonaviridae
hornbill69_contig_108	OQ424158	54.2	592	220	7	1696	2	33	600	1.22e-198	602	DAD50905.1 TPA_asm: RNA-directed RNA polymerase [ssRNA phage SRR5467091_7]	3769	603	45	94.2	k__Viruses	p__Lenarviricota	c__Leviviricetes	o__Norzivirales	f__Fiersviridae
hornbill69_contig_1091	OQ424169	36.7	485	258	13	2048	3430	73	532	2.87e-71	261	DAD50689.1 TPA_asm: RNA-directed RNA polymerase [ssRNA phage SRR6960799_27]	3644	592	38	77.7	k__Viruses	p__Lenarviricota	c__Leviviricetes	o__Norzivirales	f__Fiersviridae
hornbill69_contig_1229	OQ424170	34.5	1529	806	34	4443	1	312	1692	1.82e-243	771	ULF99784.1 hypothetical protein 1 [Dicistroviridae sp.]	4908	1875	90.5	73.7	k__Viruses	p__Pisuviricota	c__Pisoniviricetes	o__Picornavirales	f__Dicistroviridae
hornbill69_contig_1623	OQ424171	37.6	388	216	9	1108	5	21	402	1.37e-58	216	QDH87494.1 RNA-dependent RNA polymerase, partial [Leviviridae sp.]	2434	402	45.4	95	k__Viruses	p__Lenarviricota	c__Leviviricetes	o__Norzivirales	f__Fiersviridae
hornbill69_contig_1800	OQ424172	30.9	750	470	19	2649	466	515	1238	1.82e-90	327	URG15016.1 MAG: RNA dependent RNA polymerase, partial [Picornaviridae sp.]	3194	1242	68.4	58.3	k__Viruses	p__Pisuviricota	c__Pisoniviricetes	o__Picornavirales	f__Picornaviridae
hornbill69_contig_200	OQ424159	47.8	312	160	2	577	1509	2	311	6.26e-91	298	QIM73977.1 RNA-dependent RNA polymerase, partial [Riboviria sp.]	1513	552	61.7	56.2	k__Viruses	p__unclassified Viruses phylum	c__unclassified Viruses class	o__unclassified Viruses order	f__unclassified Viruses family
hornbill69_contig_2234	OQ424173	26.7	812	533	14	2434	14	448	1202	2.76e-76	287	UNY42152.1 polyprotein, partial [Picornavirales sp.]	3383	1243	71.6	60.7	k__Viruses	p__Pisuviricota	c__Pisoniviricetes	o__Picornavirales	f__unclassified Picornavirales family
hornbill69_contig_2426	OQ424174	55.6	214	87	4	632	3	13	222	2.33e-64	231	DAD51155.1 TPA_asm: RNA-directed RNA polymerase [ssRNA phage SRR7976310_12]	1752	534	36	39.3	k__Viruses	p__Lenarviricota	c__Leviviricetes	o__Norzivirales	f__Fiersviridae
hornbill69_contig_2590	OQ424175	50.5	323	146	4	941	3	5	323	2.94e-96	313	URG15413.1 MAG: RNA dependent RNA polymerase, partial [Leviviridae sp.]	1598	548	58.8	58.2	k__Viruses	p__Lenarviricota	c__Leviviricetes	o__Norzivirales	f__Fiersviridae
hornbill69_contig_262	OP958940	21.3	1523	939	52	1620	5804	421	1811	7.73e-36	164	QPN36948.1 polyprotein [Shenzhen dicistro-like virus]	6435	2785	65	49.9	k__Viruses	p__Pisuviricota	c__Pisoniviricetes	o__Picornavirales	f__Dicistroviridae
hornbill69_contig_270	OQ424160	40.8	1335	650	25	6837	3112	399	1686	1.58e-271	858	QBS55240.1 non-structural protein [Tetranychus urticae-associated dicistrovirus 1]	6840	1693	54.5	76.1	k__Viruses	p__Pisuviricota	c__Pisoniviricetes	o__Picornavirales	f__Dicistroviridae
hornbill69_contig_2779	OQ424176	38.2	445	234	17	247	1506	47	475	1.03e-56	211	DAD49891.1 TPA_asm: RNA-directed RNA polymerase [ssRNA phage ESE016]	1680	594	75	72.2	k__Viruses	p__Lenarviricota	c__Leviviricetes	o__Timlovirales	f__Steitzviridae
hornbill69_contig_2938	OQ424177	55.3	485	205	6	1502	69	1361	1840	1.16e-174	549	ULF99784.1 hypothetical protein 1 [Dicistroviridae sp.]	1547	1875	92.7	25.6	k__Viruses	p__Pisuviricota	c__Pisoniviricetes	o__Picornavirales	f__Dicistroviridae
hornbill69_contig_3666	OQ424178	41.8	282	160	4	546	1388	105	383	1.01e-42	169	UOL49014.1 hypothetical protein 1 [Leviviridae sp.]	1843	385	45.7	72.5	k__Viruses	p__Lenarviricota	c__Leviviricetes	o__Norzivirales	f__Fiersviridae
hornbill69_contig_555	OQ424161	44.8	1469	753	18	5167	821	158	1588	0	1203	QQV35792.1 non-structural polyprotein [Dicistroviridae sp. squirrel/UK/2011]	5243	1588	82.9	90.1	k__Viruses	p__Pisuviricota	c__Pisoniviricetes	o__Picornavirales	f__Dicistroviridae
hornbill69_contig_648	OQ424162	52.8	2052	834	32	187	6120	136	2126	0	1949	ULF99798.1 hypothetical protein [Dicistroviridae sp.]	6120	2862	97	69.6	k__Viruses	p__Pisuviricota	c__Pisoniviricetes	o__Picornavirales	f__Dicistroviridae
hornbill69_contig_702	OQ424163	36.4	517	298	16	359	1852	5	509	2.98e-71	250	URG15324.1 MAG: RNA dependent RNA polymerase, partial [Leviviridae sp.]	1860	548	80.3	92.2	k__Viruses	p__Lenarviricota	c__Leviviricetes	o__Norzivirales	f__Fiersviridae
hornbill69_contig_745	OQ424164	43.9	510	263	12	1522	23	1	497	5.44e-104	343	URG15596.1 MAG: RNA dependent RNA polymerase, partial [Leviviridae sp.]	2594	549	57.8	90.5	k__Viruses	p__Lenarviricota	c__Leviviricetes	o__Norzivirales	f__Fiersviridae
hornbill69_contig_790	OQ424165	40.2	503	258	10	1433	3	48	533	8.15e-98	327	UHR49825.1 RNA-dependent RNA polymerase [Sanya levivirus 1]	2570	558	55.7	87.1	k__Viruses	p__Lenarviricota	c__Leviviricetes	o__Norzivirales	f__Fiersviridae
hornbill69_contig_827	OQ424166	36	539	295	12	1535	6	27	544	7.04e-74	265	QIS88054.1 RNA-dependent RNA polymerase [Mackintosh virus]	2726	577	56.1	89.8	k__Viruses	p__unclassified Viruses phylum	c__unclassified Viruses class	o__unclassified Viruses order	f__unclassified Viruses family
hornbill69_contig_855	OQ424167	29.4	381	204	12	1785	2918	4	322	3.48e-26	127	DAD50733.1 TPA_asm: RNA-directed RNA polymerase [ssRNA phage SRR6960803_4]	2920	586	38.8	54.4	k__Viruses	p__Lenarviricota	c__Leviviricetes	o__Norzivirales	f__Duinviridae
hornbill69_contig_893	OQ424168	32	356	204	10	1054	5	29	352	3.11e-35	155	DAD50733.1 TPA_asm: RNA-directed RNA polymerase [ssRNA phage SRR6960803_4]	3532	586	29.7	55.3	k__Viruses	p__Lenarviricota	c__Leviviricetes	o__Norzivirales	f__Duinviridae
jynxtorquilla32_contig_89	OQ424179	48	417	209	6	310	1557	77	486	4.77e-110	350	UQB76322.1 RNA-dependent RNA polymerase, partial [Flumine nodavirus 8]	1579	609	79	67.3	k__Viruses	p__Kitrinoviricota	c__Magsaviricetes	o__Nodamuvirales	f__Nodaviridae
kingfisher46_contig_15	OQ424180	44.1	1239	662	11	3648	1	618	1849	0	979	UNY41963.1 nonstructural polyprotein [Picornavirales sp.]	3687	2317	98.9	53.2	k__Viruses	p__Pisuviricota	c__Pisoniviricetes	o__Picornavirales	f__unclassified Picornavirales family
kingfisher46_contig_18	OQ424181	47	1936	927	32	767	6340	12	1925	0	1643	QKE55024.1 polyprotein [Picornaviridae sp.]	6344	2115	87.9	90.5	k__Viruses	p__Pisuviricota	c__Pisoniviricetes	o__Picornavirales	f__Picornaviridae
kingfisher46_contig_25	OQ424182	38.5	517	265	15	1516	2	2	477	3.89e-85	293	URG16889.1 MAG: RNA dependent RNA polymerase, partial [Narnaviridae sp.]	1969	734	76.9	64.9	k__Viruses	p__Lenarviricota	c__Amabiliviricetes	o__Wolframvirales	f__Narnaviridae
kingfisher46_contig_68	OQ424183	48.5	503	220	2	58	1563	1	465	2.83e-153	458	URG14431.1 MAG: RNA dependent RNA polymerase, partial [Picornaviridae sp.]	1737	467	86.7	99.6	k__Viruses	p__Pisuviricota	c__Pisoniviricetes	o__Picornavirales	f__Picornaviridae
LittleBunting43_contig_2	OQ424184	59	512	208	2	1823	288	1	510	5.15e-200	600	UHM27572.1 RNA-dependent RNA polymerase [Sanya tombus-like virus 2]	3569	514	43	99.2	k__Viruses	p__Kitrinoviricota	c__Tolucaviricetes	o__Tolivirales	f__Tombusviridae
LittleBunting43_contig_47	OQ424185	57	519	209	4	550	2094	1	509	5.28e-191	584	QJI53485.1 RNA-dependent RNA polymerase [Riboviria sp.]	4128	550	37.4	92.5	k__Viruses	p__unclassified Viruses phylum	c__unclassified Viruses class	o__unclassified Viruses order	f__unclassified Viruses family
long-tailedRosefinch177_contig_138	OQ424186	52.8	477	222	3	78	1505	1839	2313	5.42e-146	474	QJI53588.1 hypothetical protein [Picornavirales sp.]	1505	3017	94.9	15.7	k__Viruses	p__Pisuviricota	c__Pisoniviricetes	o__Picornavirales	f__unclassified Picornavirales family
long-tailedRosefinch178_contig_6	OQ424187	40.6	2174	1103	44	6278	3	168	2234	0	1387	ADL38958.1 polyprotein [Passerivirus A1]	7216	2428	87	85.1	k__Viruses	p__Pisuviricota	c__Pisoniviricetes	o__Picornavirales	f__Picornaviridae
long-tailedtit163_contig_1037	OQ424230	55.1	570	250	5	2	1708	310	874	1.21e-201	598	UHS72261.1 hypothetical protein 1, partial [Tombusviridae sp.]	1723	921	99.1	61.3	k__Viruses	p__Kitrinoviricota	c__Tolucaviricetes	o__Tolivirales	f__Tombusviridae
long-tailedtit163_contig_104	OQ424198	39	2050	1113	38	8615	2688	12	1997	0	1291	QCP68848.1 RNA-depedent RNA polymerase, partial [Pernambuco virus]	10500	1999	56.5	99.3	k__Viruses	p__unclassified Viruses phylum	c__unclassified Viruses class	o__unclassified Viruses order	f__unclassified Viruses family
long-tailedtit163_contig_137	OQ424199	38.1	929	511	24	2	2749	113	990	3.87e-165	525	UHS71792.1 RNA-dependent RNA polymerase [Permutotetraviridae sp.]	2790	1219	98.5	72	k__Viruses	p__unclassified Orthornavirae phylum	c__unclassified Orthornavirae class	o__unclassified Orthornavirae order	f__Permutotetraviridae
long-tailedtit163_contig_141	OQ424200	30.8	539	319	18	2	1594	492	984	4.54e-45	182	UHS71792.1 RNA-dependent RNA polymerase [Permutotetraviridae sp.]	1597	1219	99.7	40.4	k__Viruses	p__unclassified Orthornavirae phylum	c__unclassified Orthornavirae class	o__unclassified Orthornavirae order	f__Permutotetraviridae
long-tailedtit163_contig_15	OQ424188	26.7	636	422	18	3746	1905	154	767	2.17e-47	200	QCP68848.1 RNA-depedent RNA polymerase, partial [Pernambuco virus]	4032	1999	45.7	30.7	k__Viruses	p__unclassified Viruses phylum	c__unclassified Viruses class	o__unclassified Viruses order	f__unclassified Viruses family
long-tailedtit163_contig_161	OQ424201	47.7	959	467	14	2817	1	33	976	2.64e-285	833	YP_009337276.1 RdRp [Hubei permutotetra-like virus 11]	2925	1092	96.3	86.4	k__Viruses	p__unclassified Viruses phylum	c__unclassified Viruses class	o__unclassified Viruses order	f__unclassified Viruses family
long-tailedtit163_contig_162	OQ424202	47.8	845	427	9	236	2752	1161	1997	1.26e-237	764	QCP68848.1 RNA-depedent RNA polymerase, partial [Pernambuco virus]	5410	1999	46.5	41.9	k__Viruses	p__unclassified Viruses phylum	c__unclassified Viruses class	o__unclassified Viruses order	f__unclassified Viruses family
long-tailedtit163_contig_171	OQ424203	29.9	1150	701	30	1	3330	238	1322	1.47e-122	428	BAP81885.1 putative nonstructural protein, partial [Calhevirus-2a]	3330	2113	100	51.3	k__Viruses	p__Pisuviricota	c__Pisoniviricetes	o__Picornavirales	f__unclassified Picornavirales family
long-tailedtit163_contig_172	OQ424204	30.6	1347	841	30	226	4140	257	1551	4.97e-153	525	QKE55014.1 nonstructural protein [Picornaviridae sp.]	4140	2336	94.6	55.4	k__Viruses	p__Pisuviricota	c__Pisoniviricetes	o__Picornavirales	f__Picornaviridae
long-tailedtit163_contig_203	OQ424205	41.9	489	278	5	1261	2721	4	488	1.72e-116	380	QKN22631.1 RNA-dependent RNA polymerase [Erysiphe necator associated tombus-like virus 9]	3287	495	44.4	98	k__Viruses	p__Kitrinoviricota	c__Tolucaviricetes	o__Tolivirales	f__Tombusviridae
long-tailedtit163_contig_204	OQ424206	36.6	1052	571	21	640	3558	312	1346	2.8e-175	586	YP_009553501.1 polyprotein [Nephila clavipes virus 1]	3577	3128	81.6	33.1	k__Viruses	p__Pisuviricota	c__Pisoniviricetes	o__Picornavirales	f__unclassified Picornavirales family
long-tailedtit163_contig_218	OQ424207	28.8	580	370	17	1697	3	1154	1705	8.17e-50	198	AWU65839.1 putative nonstructural protein [Calhevirus 3]	1716	2133	98.8	25.9	k__Viruses	p__Pisuviricota	c__Pisoniviricetes	o__Picornavirales	f__unclassified Picornavirales family
long-tailedtit163_contig_230	OQ424208	28.5	179	94	5	1294	764	1301	1447	3.46e-08	70.9	AUD40070.1 polyprotein [Mobovirus A]	2240	2428	23.7	6.1	k__Viruses	p__Pisuviricota	c__Pisoniviricetes	o__Picornavirales	f__unclassified Picornavirales family
long-tailedtit163_contig_237	OQ424209	48.2	1289	596	15	2	3802	405	1643	0	1139	QHB15178.1 polyprotein [Insect-associated waikavirus 1]	3804	1832	99.9	67.6	k__Viruses	p__Pisuviricota	c__Pisoniviricetes	o__Picornavirales	f__Secoviridae
long-tailedtit163_contig_239	OQ424210	33.9	1691	918	43	4819	2	1427	3002	1.81e-256	831	YP_009553501.1 polyprotein [Nephila clavipes virus 1]	4942	3128	97.5	50.4	k__Viruses	p__Pisuviricota	c__Pisoniviricetes	o__Picornavirales	f__unclassified Picornavirales family
long-tailedtit163_contig_24	OQ424189	43	465	251	9	1366	2	45	505	3.62e-106	347	QJI53489.1 RNA-dependent RNA polymerase [Riboviria sp.]	2002	657	68.2	70.2	k__Viruses	p__unclassified Viruses phylum	c__unclassified Viruses class	o__unclassified Viruses order	f__unclassified Viruses family
long-tailedtit163_contig_25	OQ424190	43.9	433	231	8	1312	38	45	473	5.7e-102	335	QJI53489.1 RNA-dependent RNA polymerase [Riboviria sp.]	1947	657	65.5	65.3	k__Viruses	p__unclassified Viruses phylum	c__unclassified Viruses class	o__unclassified Viruses order	f__unclassified Viruses family
long-tailedtit163_contig_267	OQ424211	44.6	294	148	10	687	1538	6	294	2.6e-59	215	UHK03277.1 RNA-dependent RNA polymerase [Hangzhou tombus-like virus 2]	1540	517	55.3	55.9	k__Viruses	p__Kitrinoviricota	c__Tolucaviricetes	o__Tolivirales	f__Tombusviridae
long-tailedtit163_contig_273	OP958942	32.1	517	310	15	287	1738	1752	2260	7.63e-49	199	QKE55014.1 nonstructural protein [Picornaviridae sp.]	2180	2336	66.6	21.8	k__Viruses	p__Pisuviricota	c__Pisoniviricetes	o__Picornavirales	f__Picornaviridae
long-tailedtit163_contig_279	OQ424212	53.8	277	108	3	833	3	1341	1597	3.59e-80	303	QKN88968.1 hypothetical protein [Picornavirales sp.]	3541	2803	23.5	9.2	k__Viruses	p__Pisuviricota	c__Pisoniviricetes	o__Picornavirales	f__unclassified Picornavirales family
long-tailedtit163_contig_291	OQ424213	39.1	768	447	9	3051	748	1	747	2.28e-163	511	URG14387.1 MAG: RNA dependent RNA polymerase, partial [Picornaviridae sp.]	3207	747	71.8	100	k__Viruses	p__Pisuviricota	c__Pisoniviricetes	o__Picornavirales	f__Picornaviridae
long-tailedtit163_contig_292	OQ424214	44.6	531	290	3	1738	146	221	747	1.19e-144	446	URG14387.1 MAG: RNA dependent RNA polymerase, partial [Picornaviridae sp.]	1738	747	91.7	70.5	k__Viruses	p__Pisuviricota	c__Pisoniviricetes	o__Picornavirales	f__Picornaviridae
long-tailedtit163_contig_307	OQ424215	51.4	457	215	5	1411	44	23	473	1.15e-149	459	QQP18795.2 RNA-dependent RNA polymerase, partial [Soybean thrips tombus-like virus 5]	2391	521	57.2	86.6	k__Viruses	p__Kitrinoviricota	c__Tolucaviricetes	o__Tolivirales	f__Tombusviridae
long-tailedtit163_contig_31	OQ424191	27.3	1912	1183	59	112	5628	154	1931	7.39e-152	529	QCP68848.1 RNA-depedent RNA polymerase, partial [Pernambuco virus]	5693	1999	96.9	88.9	k__Viruses	p__unclassified Viruses phylum	c__unclassified Viruses class	o__unclassified Viruses order	f__unclassified Viruses family
long-tailedtit163_contig_316	OQ424216	32.9	532	328	13	1592	45	1332	1850	7.91e-78	279	QKE55052.1 hypothetical protein [Picornaviridae sp.]	1595	2585	97.1	20.1	k__Viruses	p__Pisuviricota	c__Pisoniviricetes	o__Picornavirales	f__Picornaviridae
long-tailedtit163_contig_32	OQ424192	23	1491	929	55	81	4328	96	1442	3.04e-50	209	QCP68848.1 RNA-depedent RNA polymerase, partial [Pernambuco virus]	4376	1999	97.1	67.4	k__Viruses	p__unclassified Viruses phylum	c__unclassified Viruses class	o__unclassified Viruses order	f__unclassified Viruses family
long-tailedtit163_contig_324	OP958944	32.2	475	276	14	32	1357	1791	2252	1e-50	202	QKE55014.1 nonstructural protein [Picornaviridae sp.]	1842	2336	72	19.8	k__Viruses	p__Pisuviricota	c__Pisoniviricetes	o__Picornavirales	f__Picornaviridae
long-tailedtit163_contig_367	OQ424217	45	834	395	11	2446	20	1	795	1.08e-221	659	QUF61515.1 nonstructural polyprotein [Murray-Darling carp hepevirus]	2535	893	95.7	89	k__Viruses	p__Kitrinoviricota	c__Alsuviricetes	o__Hepelivirales	f__Hepeviridae
long-tailedtit163_contig_42	OQ424193	26.6	2000	1232	61	8105	2355	154	1999	6.73e-146	518	QCP68848.1 RNA-depedent RNA polymerase, partial [Pernambuco virus]	8283	1999	69.4	92.3	k__Viruses	p__unclassified Viruses phylum	c__unclassified Viruses class	o__unclassified Viruses order	f__unclassified Viruses family
long-tailedtit163_contig_505	OQ424218	34.1	580	329	15	480	2072	1206	1781	1.08e-72	269	UQB76098.1 RNA-dependent RNA polymerase [Flumine seco-like virus 5]	2106	1813	75.6	31.8	k__Viruses	p__Pisuviricota	c__Pisoniviricetes	o__Picornavirales	f__Secoviridae
long-tailedtit163_contig_516	OQ424219	26	766	493	21	260	2488	368	1082	5.91e-48	199	QDH90959.1 RNA-dependent RNA polymerase [Picornavirales sp.]	2795	2138	79.7	33.4	k__Viruses	p__Pisuviricota	c__Pisoniviricetes	o__Picornavirales	f__unclassified Picornavirales family
long-tailedtit163_contig_554	OQ424220	54.6	785	305	12	2320	11	23	771	4.58e-270	779	QKN88959.1 hypothetical protein 1 [Picornavirales sp.]	2487	817	92.9	91.7	k__Viruses	p__Pisuviricota	c__Pisoniviricetes	o__Picornavirales	f__unclassified Picornavirales family
long-tailedtit163_contig_557	OQ424221	51.6	91	44	0	1231	1503	1	91	5.03e-20	105	UHM27572.1 RNA-dependent RNA polymerase [Sanya tombus-like virus 2]	1503	514	18.2	17.7	k__Viruses	p__Kitrinoviricota	c__Tolucaviricetes	o__Tolivirales	f__Tombusviridae
long-tailedtit163_contig_560	OQ424222	45.1	506	262	7	1491	4	1446	1945	1.83e-121	404	QKK82955.1 hypothetical protein [Erigeron annuus picorna-like virus]	1501	2189	99.1	22.8	k__Viruses	p__Pisuviricota	c__Pisoniviricetes	o__Picornavirales	f__unclassified Picornavirales family
long-tailedtit163_contig_590	OQ424223	45.7	409	215	5	3183	1972	831	1237	5.62e-102	360	URG15016.1 MAG: RNA dependent RNA polymerase, partial [Picornaviridae sp.]	3183	1242	38.1	32.8	k__Viruses	p__Pisuviricota	c__Pisoniviricetes	o__Picornavirales	f__Picornaviridae
long-tailedtit163_contig_604	OQ424224	41.7	199	107	4	3	590	172	364	1.1e-33	143	QTJ63617.1 RNA-dependent RNA polymerase [Phasmatodean tombus-related virus]	1507	409	39	47.2	k__Viruses	p__Kitrinoviricota	c__Tolucaviricetes	o__Tolivirales	f__Tombusviridae
long-tailedtit163_contig_613	OQ424225	33.5	534	305	15	1735	164	64	557	1.43e-63	231	YP_009337133.1 RNA-dependent RNA polymerase [Wenling narna-like virus 4]	1913	578	82.2	85.5	k__Viruses	p__unclassified Viruses phylum	c__unclassified Viruses class	o__unclassified Viruses order	f__unclassified Viruses family
long-tailedtit163_contig_654	OQ424226	44.6	433	217	6	1510	269	111	539	2.73e-103	331	QJI53806.1 hypothetical protein 1 [Solemoviridae sp.]	1613	540	77	79.4	k__Viruses	p__Pisuviricota	c__Pisoniviricetes	o__Sobelivirales	f__Solemoviridae
long-tailedtit163_contig_68	OQ424194	36.8	1536	851	28	4421	15	507	1989	2.78e-301	922	QCP68848.1 RNA-depedent RNA polymerase, partial [Pernambuco virus]	4421	1999	99.7	74.2	k__Viruses	p__unclassified Viruses phylum	c__unclassified Viruses class	o__unclassified Viruses order	f__unclassified Viruses family
long-tailedtit163_contig_74	OQ424195	46.5	2660	1297	30	7736	3	277	2892	0	2266	UHK03057.1 polyprotein [Guiyang Dicistro-like virus 2]	9138	2899	84.6	90.2	k__Viruses	p__Pisuviricota	c__Pisoniviricetes	o__Picornavirales	f__Dicistroviridae
long-tailedtit163_contig_763	OQ424227	49.1	611	295	6	10	1827	1273	1872	2.1e-184	580	ULF99784.1 hypothetical protein 1 [Dicistroviridae sp.]	1946	1875	93.4	32	k__Viruses	p__Pisuviricota	c__Pisoniviricetes	o__Picornavirales	f__Dicistroviridae
long-tailedtit163_contig_79	OQ424196	27.3	1999	1218	65	112	5862	154	1999	3.17e-155	540	QCP68848.1 RNA-depedent RNA polymerase, partial [Pernambuco virus]	5891	1999	97.6	92.3	k__Viruses	p__unclassified Viruses phylum	c__unclassified Viruses class	o__unclassified Viruses order	f__unclassified Viruses family
long-tailedtit163_contig_865	OQ424228	41.7	465	258	8	1383	1	1109	1564	3.92e-103	351	QIN96635.1 hypothetical protein [Picornaviridae sp.]	1523	3128	90.8	14.6	k__Viruses	p__Pisuviricota	c__Pisoniviricetes	o__Picornavirales	f__Picornaviridae
long-tailedtit163_contig_96	OQ424197	36.5	622	366	13	3859	2027	1396	1999	2.25e-87	326	QCP68848.1 RNA-depedent RNA polymerase, partial [Pernambuco virus]	3865	1999	47.4	30.2	k__Viruses	p__unclassified Viruses phylum	c__unclassified Viruses class	o__unclassified Viruses order	f__unclassified Viruses family
long-tailedtit163_contig_982	OQ424229	39.8	610	313	15	1753	2	2201	2782	6.4e-110	374	QIN96635.1 hypothetical protein [Picornaviridae sp.]	1753	3128	99.9	18.6	k__Viruses	p__Pisuviricota	c__Pisoniviricetes	o__Picornavirales	f__Picornaviridae
long-tailedtit164_contig_140	OQ424239	50.2	578	282	4	1720	2	1352	1928	6.79e-183	578	QCP68848.1 RNA-depedent RNA polymerase, partial [Pernambuco virus]	1892	1999	90.9	28.9	k__Viruses	p__unclassified Viruses phylum	c__unclassified Viruses class	o__unclassified Viruses order	f__unclassified Viruses family
long-tailedtit164_contig_164	OQ424240	24.9	1094	705	38	15	3164	295	1315	7.51e-49	203	BAP81888.1 putative nonstructural protein, partial [Calhevirus-2b]	3165	1801	99.5	56.7	k__Viruses	p__Pisuviricota	c__Pisoniviricetes	o__Picornavirales	f__unclassified Picornavirales family
long-tailedtit164_contig_178	OQ424241	40.7	317	174	5	1	924	366	677	1.48e-61	233	QIJ56920.1 RNA-directed RNA polymerase [Scaphoideus titanus permutotetra-like virus 1]	1908	1101	48.4	28.3	k__Viruses	p__unclassified Orthornavirae phylum	c__unclassified Orthornavirae class	o__unclassified Orthornavirae order	f__Permutotetraviridae
long-tailedtit164_contig_193	OQ424242	53.2	545	252	2	2	1633	94	636	7.24e-193	572	ASM93480.1 RdRp [Caninovirus sp.]	2248	644	72.6	84.3	k__Viruses	p__unclassified Viruses phylum	c__unclassified Viruses class	o__unclassified Viruses order	f__unclassified Viruses family
long-tailedtit164_contig_22	OQ424231	26.6	1997	1235	61	66	5816	154	1999	2.04e-144	514	QCP68848.1 RNA-depedent RNA polymerase, partial [Pernambuco virus]	8198	1999	70.2	92.3	k__Viruses	p__unclassified Viruses phylum	c__unclassified Viruses class	o__unclassified Viruses order	f__unclassified Viruses family
long-tailedtit164_contig_25	OQ424232	27	2008	1213	66	170	5920	154	1999	6.77e-147	521	QCP68848.1 RNA-depedent RNA polymerase, partial [Pernambuco virus]	8303	1999	69.3	92.3	k__Viruses	p__unclassified Viruses phylum	c__unclassified Viruses class	o__unclassified Viruses order	f__unclassified Viruses family
long-tailedtit164_contig_33	OQ424233	26.7	2064	1266	67	258	6191	96	1999	5.09e-145	512	QCP68848.1 RNA-depedent RNA polymerase, partial [Pernambuco virus]	6368	1999	93.2	95.2	k__Viruses	p__unclassified Viruses phylum	c__unclassified Viruses class	o__unclassified Viruses order	f__unclassified Viruses family
long-tailedtit164_contig_39	OQ424234	48.7	787	394	6	4131	1786	1216	1997	4.87e-235	744	QCP68848.1 RNA-depedent RNA polymerase, partial [Pernambuco virus]	4136	1999	56.7	39.1	k__Viruses	p__unclassified Viruses phylum	c__unclassified Viruses class	o__unclassified Viruses order	f__unclassified Viruses family
long-tailedtit164_contig_57	OQ424235	26.7	2057	1275	62	335	6268	96	1999	1.55e-153	538	QCP68848.1 RNA-depedent RNA polymerase, partial [Pernambuco virus]	6757	1999	87.8	95.2	k__Viruses	p__unclassified Viruses phylum	c__unclassified Viruses class	o__unclassified Viruses order	f__unclassified Viruses family
long-tailedtit164_contig_59	OQ424236	25.3	792	504	23	3766	1514	23	767	8.49e-51	211	QCP68848.1 RNA-depedent RNA polymerase, partial [Pernambuco virus]	3837	1999	58.7	37.3	k__Viruses	p__unclassified Viruses phylum	c__unclassified Viruses class	o__unclassified Viruses order	f__unclassified Viruses family
long-tailedtit164_contig_79	OQ424237	38.3	1992	1060	32	162	5855	17	1932	0	1257	QCP68848.1 RNA-depedent RNA polymerase, partial [Pernambuco virus]	5895	1999	96.6	95.8	k__Viruses	p__unclassified Viruses phylum	c__unclassified Viruses class	o__unclassified Viruses order	f__unclassified Viruses family
long-tailedtit164_contig_85	OQ424238	49.5	364	179	2	1707	616	132	490	1.43e-105	337	QPZ88366.1 RNA-dependent RNA polymerase, partial [Soybean thrips tombus-like virus 9]	1709	492	63.9	73	k__Viruses	p__Kitrinoviricota	c__Tolucaviricetes	o__Tolivirales	f__Tombusviridae
long-tailedTit192_contig_165	OQ424248	42.1	95	52	2	1617	1342	362	456	3.15e-13	84.7	QPZ88361.1 RNA-dependent RNA polymerase, partial [Soybean thrips tombus-like virus 7]	1631	465	16.9	20.4	k__Viruses	p__Kitrinoviricota	c__Tolucaviricetes	o__Tolivirales	f__Tombusviridae
long-tailedTit192_contig_189	OQ424249	58.3	557	221	5	578	2233	8	558	2.87e-209	663	UNZ11802.1 polyprotein [Isses picorna-like virus]	2235	2711	74.1	20.3	k__Viruses	p__Pisuviricota	c__Pisoniviricetes	o__Picornavirales	f__unclassified Picornavirales family
long-tailedTit192_contig_302	OQ424250	43.7	552	265	16	1648	38	278	798	6.87e-120	383	QNS17454.1 RNA-dependent RNA polymerase, partial [Serbia narna-like virus 3]	1653	811	97.5	64.2	k__Viruses	p__Lenarviricota	c__Amabiliviricetes	o__Wolframvirales	f__Narnaviridae
long-tailedTit192_contig_34	OQ424243	28	2141	1054	52	1199	7432	272	1990	8.9e-212	724	QZZ63368.1 hypothetical protein [Leuven Picorna-like virus 5]	7466	2976	83.5	57.8	k__Viruses	p__Pisuviricota	c__Pisoniviricetes	o__Picornavirales	f__unclassified Picornavirales family
long-tailedTit192_contig_35	OQ424244	40.9	291	165	4	201	1064	879	1165	1.5e-54	213	QZZ63368.1 hypothetical protein [Leuven Picorna-like virus 5]	1813	2976	47.7	9.6	k__Viruses	p__Pisuviricota	c__Pisoniviricetes	o__Picornavirales	f__unclassified Picornavirales family
long-tailedTit192_contig_38	OQ424245	40.7	915	492	19	9	2663	1441	2334	8.28e-197	635	DAZ87510.1 TPA_asm: polyprotein [Apostichopus japonicus associated picornavirus 5]	2666	2837	99.6	31.5	k__Viruses	p__Pisuviricota	c__Pisoniviricetes	o__Picornavirales	f__Picornaviridae
long-tailedTit192_contig_468	OQ424251	50.4	512	246	5	33	1559	428	934	8.99e-153	471	UHM27610.1 polyprotein [Fushun cicadella viridis iflavirus 1]	1560	944	97.9	53.7	k__Viruses	p__Pisuviricota	c__Pisoniviricetes	o__Picornavirales	f__Iflaviridae
long-tailedTit192_contig_67	OQ424246	48.7	1835	901	18	5418	13	759	2585	0	1755	QKN88747.1 polyprotein [Totiviridae sp.]	5523	2870	97.9	63.7	k__Viruses	p__Duplornaviricota	c__Chrymotiviricetes	o__Ghabrivirales	f__Totiviridae
long-tailedTit192_contig_94	OQ424247	41.1	869	482	21	3499	935	30	882	1.03e-192	602	QUS52855.1 RNA-dependent RNA polymerase [Hypera postica associated permutotetravirus]	3509	1120	73.1	76.2	k__Viruses	p__unclassified Orthornavirae phylum	c__unclassified Orthornavirae class	o__unclassified Orthornavirae order	f__Permutotetraviridae
Lorikeet01_contig_1	OQ424252	42.1	573	306	12	2088	3755	22	585	5.76e-111	374	UHM27553.1 RNA-dependent RNA polymerase [Sanya levivirus 2]	3923	625	42.5	90.2	k__Viruses	p__Lenarviricota	c__Leviviricetes	o__Norzivirales	f__Fiersviridae
Lorikeet01_contig_1100	OQ424258	34.3	545	336	9	194	1786	3	539	1.71e-83	283	DAD49882.1 TPA_asm: RNA-directed RNA polymerase, partial [ssRNA phage ESE006]	1891	553	84.2	97.1	k__Viruses	p__Lenarviricota	c__Leviviricetes	o__Norzivirales	f__Fiersviridae
Lorikeet01_contig_197	OQ424253	37.7	517	284	11	1555	38	3	492	4.05e-87	306	UHM27559.1 RNA-dependent RNA polymerase [Sanya levivirus 4]	3950	565	38.4	86.7	k__Viruses	p__Lenarviricota	c__Leviviricetes	o__Norzivirales	f__Fiersviridae
Lorikeet01_contig_202	OQ424254	48	327	159	6	959	6	47	371	2.5e-76	265	UHR49791.1 RNA-dependent RNA polymerase, partial [Sanya levivirus 1]	2012	529	47.4	61.4	k__Viruses	p__Lenarviricota	c__Leviviricetes	o__Norzivirales	f__Fiersviridae
Lorikeet01_contig_367	OQ424255	43.7	561	284	10	1311	2981	2	534	7.44e-134	425	UHR49825.1 RNA-dependent RNA polymerase [Sanya levivirus 1]	2997	558	55.8	95.5	k__Viruses	p__Lenarviricota	c__Leviviricetes	o__Norzivirales	f__Fiersviridae
Lorikeet01_contig_419	OQ424256	39.8	327	143	4	864	19	2	319	2.99e-60	224	QIS88004.1 RNA-dependent RNA polymerase [Cope virus]	4131	384	20.5	82.8	k__Viruses	p__unclassified Viruses phylum	c__unclassified Viruses class	o__unclassified Viruses order	f__unclassified Viruses family
Lorikeet01_contig_733	OQ424257	34.4	343	180	6	1147	2175	22	319	1.44e-52	202	UHM27559.1 RNA-dependent RNA polymerase [Sanya levivirus 4]	2177	565	47.3	52.7	k__Viruses	p__Lenarviricota	c__Leviviricetes	o__Norzivirales	f__Fiersviridae
Lorikeet02_contig_43	OQ424259	46.3	410	201	4	1219	38	42	448	8.39e-104	347	UHR49791.1 RNA-dependent RNA polymerase, partial [Sanya levivirus 1]	3198	529	37	76.9	k__Viruses	p__Lenarviricota	c__Leviviricetes	o__Norzivirales	f__Fiersviridae
Lorikeet03_contig_208	OQ424261	31.8	381	195	15	1119	1	2	325	1.93e-25	125	DAD50733.1 TPA_asm: RNA-directed RNA polymerase [ssRNA phage SRR6960803_4]	2904	586	38.5	55.3	k__Viruses	p__Lenarviricota	c__Leviviricetes	o__Norzivirales	f__Duinviridae
Lorikeet03_contig_228	OQ424262	46.3	320	156	5	1503	2462	2	305	2.76e-74	263	UHR49791.1 RNA-dependent RNA polymerase, partial [Sanya levivirus 1]	2468	529	38.9	57.5	k__Viruses	p__Lenarviricota	c__Leviviricetes	o__Norzivirales	f__Fiersviridae
Lorikeet03_contig_2894	OQ424263	39.8	327	143	4	1381	2226	2	319	4.61e-62	224	QIS88004.1 RNA-dependent RNA polymerase [Cope virus]	2231	384	37.9	82.8	k__Viruses	p__unclassified Viruses phylum	c__unclassified Viruses class	o__unclassified Viruses order	f__unclassified Viruses family
Lorikeet03_contig_36	OQ424260	46.3	410	201	4	1365	2546	42	448	2.91e-105	346	UHR49791.1 RNA-dependent RNA polymerase, partial [Sanya levivirus 1]	2599	529	45.5	76.9	k__Viruses	p__Lenarviricota	c__Leviviricetes	o__Norzivirales	f__Fiersviridae
magpie165_contig_48	OQ424264	56.3	1466	626	9	16	4380	432	1893	0	1710	URQ09135.1 RNA-dependent RNA polymerase [Halyomorpha halys ifla-like virus 2]	4399	1929	99.2	75.8	k__Viruses	p__Pisuviricota	c__Pisoniviricetes	o__Picornavirales	f__Iflaviridae
magpie166_contig_197	OQ424268	46.9	514	237	12	1495	2	78	571	1.97e-122	383	QXV86493.1 hypothetical protein [Solemoviridae sp.]	1511	649	98.9	76.1	k__Viruses	p__Pisuviricota	c__Pisoniviricetes	o__Sobelivirales	f__Solemoviridae
magpie166_contig_34	OQ424266	40.5	1161	598	27	3353	3	507	1618	4.65e-241	750	QPB10703.1 polyprotein, partial [Netherby virus]	3353	1948	99.9	57.1	k__Viruses	p__Pisuviricota	c__Pisoniviricetes	o__Picornavirales	f__Picornaviridae
magpie166_contig_347	OQ424269	38.5	546	306	10	2233	656	33	568	3.25e-106	347	QJI53812.1 hypothetical protein 1 [Solemoviridae sp.]	2263	569	69.7	94.2	k__Viruses	p__Pisuviricota	c__Pisoniviricetes	o__Sobelivirales	f__Solemoviridae
magpie166_contig_490	OQ424270	39.2	572	306	10	1646	27	127	688	9.56e-108	367	YP_009255232.1 nonstructural protein [Antarctic picorna-like virus 4]	1794	1803	90.3	31.2	k__Viruses	p__Pisuviricota	c__Pisoniviricetes	o__Picornavirales	f__unclassified Picornavirales family
magpie166_contig_61	OQ424267	44.7	752	350	20	2329	107	217	913	4.17e-182	561	QKN89003.1 RNA-dependent RNA polymerase [Riboviria sp.]	2329	1109	95.4	62.8	k__Viruses	p__unclassified Viruses phylum	c__unclassified Viruses class	o__unclassified Viruses order	f__unclassified Viruses family
magpie166_contig_9	OQ424265	55.1	539	235	5	6	1607	33	569	4.43e-207	598	QQO81406.1 RNA-dependent RNA polymerase, partial [Soybean thrips partiti-like virus 10]	1661	569	96.4	94.4	k__Viruses	p__Pisuviricota	c__Duplopiviricetes	o__Durnavirales	f__Partitiviridae
MugimakiFlycatcher159_contig_113	OQ424275	56.3	462	200	2	1414	29	12	471	4.06e-184	535	UOO01014.1 RNA-dependent RNA polymerase, partial [Raccoon River virus]	1570	475	88.3	96.8	k__Viruses	p__unclassified Viruses phylum	c__unclassified Viruses class	o__unclassified Viruses order	f__unclassified Viruses family
MugimakiFlycatcher159_contig_197	OQ424276	36.8	408	245	6	1308	103	8	408	1.85e-71	257	UQB76338.1 RNA-dependent RNA polymerase, partial [Flumine polycipvirus 1]	4775	408	25.3	98.3	k__Viruses	p__Pisuviricota	c__Pisoniviricetes	o__Picornavirales	f__Polycipiviridae
MugimakiFlycatcher159_contig_232	OQ424277	51.1	632	302	5	172	2058	5	632	1.42e-219	644	UHK03002.1 RNA-dependent RNA polymerase [Hangzhou iflavirus 3]	2058	793	91.7	79.2	k__Viruses	p__Pisuviricota	c__Pisoniviricetes	o__Picornavirales	f__Iflaviridae
MugimakiFlycatcher159_contig_261	OQ424278	24.2	442	272	15	413	1561	113	550	2.82e-12	83.2	ULF99978.1 hypothetical protein 2 [Marnaviridae sp.]	1900	838	60.5	52.3	k__Viruses	p__Pisuviricota	c__Pisoniviricetes	o__Picornavirales	f__Marnaviridae
MugimakiFlycatcher159_contig_280	OQ424279	47.9	436	220	3	1300	2	5	436	5.53e-123	398	QPZ88361.1 RNA-dependent RNA polymerase, partial [Soybean thrips tombus-like virus 7]	3570	465	36.4	92.9	k__Viruses	p__Kitrinoviricota	c__Tolucaviricetes	o__Tolivirales	f__Tombusviridae
MugimakiFlycatcher159_contig_352	OQ424280	40.6	532	279	10	621	2183	11	516	8e-113	365	QLI47699.1 RNA-dependent RNA polymerase [Nodaviridae sp.]	2517	546	62.1	92.7	k__Viruses	p__Kitrinoviricota	c__Magsaviricetes	o__Nodamuvirales	f__Nodaviridae
MugimakiFlycatcher159_contig_405	OQ424281	59.7	392	152	5	1185	16	1	388	4.27e-158	471	QQP18778.2 RNA-dependent RNA polymerase, partial [Soybean thrips tombus-like virus 1]	1521	553	76.9	70.2	k__Viruses	p__Kitrinoviricota	c__Tolucaviricetes	o__Tolivirales	f__Tombusviridae
MugimakiFlycatcher159_contig_434	OQ424282	46.3	456	228	10	1395	40	9	451	7.44e-121	382	UHR49680.1 RNA-dependent RNA polymerase [Sanya cydistomyia duplonotatay narnavirus 1]	1537	759	88.2	58.4	k__Viruses	p__Lenarviricota	c__Amabiliviricetes	o__Wolframvirales	f__Narnaviridae
MugimakiFlycatcher159_contig_447	OQ424283	52.9	514	238	3	537	2072	1	512	7.22e-178	530	UHM27572.1 RNA-dependent RNA polymerase [Sanya tombus-like virus 2]	2290	514	67.1	99.6	k__Viruses	p__Kitrinoviricota	c__Tolucaviricetes	o__Tolivirales	f__Tombusviridae
MugimakiFlycatcher159_contig_473	OQ424284	45.8	1108	579	9	1	3267	959	2063	5.04e-308	934	UNY41963.1 nonstructural polyprotein [Picornavirales sp.]	3269	2317	99.9	47.7	k__Viruses	p__Pisuviricota	c__Pisoniviricetes	o__Picornavirales	f__unclassified Picornavirales family
MugimakiFlycatcher159_contig_474	OQ424285	32.4	481	293	12	1495	101	1990	2454	1.47e-59	226	UDL13967.1 MAG: polyprotein [Xiangshan picorna-like virus 1]	1643	2833	84.9	16.4	k__Viruses	p__Pisuviricota	c__Pisoniviricetes	o__Picornavirales	f__unclassified Picornavirales family
MugimakiFlycatcher159_contig_64	OQ424271	29.4	2690	1508	67	7659	40	318	2766	2.92e-314	1013	UNY41987.1 polyprotein [Picornavirales sp.]	7841	2909	97.2	84.2	k__Viruses	p__Pisuviricota	c__Pisoniviricetes	o__Picornavirales	f__unclassified Picornavirales family
MugimakiFlycatcher159_contig_79	OQ424272	59.9	327	131	0	3	983	163	489	4.55e-132	409	QPZ88366.1 RNA-dependent RNA polymerase, partial [Soybean thrips tombus-like virus 9]	2084	492	47.1	66.5	k__Viruses	p__Kitrinoviricota	c__Tolucaviricetes	o__Tolivirales	f__Tombusviridae
MugimakiFlycatcher159_contig_80	OQ424273	50.4	127	62	1	1277	1654	2	128	3.18e-28	130	QPZ88366.1 RNA-dependent RNA polymerase, partial [Soybean thrips tombus-like virus 9]	1671	492	22.6	25.8	k__Viruses	p__Kitrinoviricota	c__Tolucaviricetes	o__Tolivirales	f__Tombusviridae
MugimakiFlycatcher159_contig_95	OQ424274	38.4	211	106	4	1448	840	34	228	9.09e-29	129	QIJ56912.1 hypothetical protein [Scaphoideus titanus sobemo-like virus 1]	1506	421	40.4	46.3	k__Viruses	p__Pisuviricota	c__Pisoniviricetes	o__Sobelivirales	f__Solemoviridae
MugimakiFlycatcher160_contig_145	OQ424287	42.3	646	358	7	2746	821	15	649	1.39e-165	521	YP_009337623.1 RdRp [Hubei permutotetra-like virus 3]	2821	1028	68.3	61.8	k__Viruses	p__unclassified Viruses phylum	c__unclassified Viruses class	o__unclassified Viruses order	f__unclassified Viruses family
MugimakiFlycatcher160_contig_152	OQ424288	37.7	446	246	10	271	1572	12	437	3.87e-86	283	QOI91441.1 RNA-dependent RNA polymerase [Guangzhou sobemo-like virus]	1595	441	81.6	96.6	k__Viruses	p__Pisuviricota	c__Pisoniviricetes	o__Sobelivirales	f__Solemoviridae
MugimakiFlycatcher160_contig_219	OQ424289	29.1	234	125	11	905	1525	12	231	3.97e-06	62.4	DAD57178.1 TPA: MAG TPA: RNA dependent RNA polymerase [Riboviria sp.]	1535	474	40.5	46.4	k__Viruses	p__unclassified Viruses phylum	c__unclassified Viruses class	o__unclassified Viruses order	f__unclassified Viruses family
MugimakiFlycatcher160_contig_296	OQ424290	40.3	593	337	8	61	1821	141	722	1.48e-134	445	QKK82956.1 hypothetical protein, partial [Cotoneaster microphyllus picorna-like virus]	1837	2098	95.9	27.7	k__Viruses	p__Pisuviricota	c__Pisoniviricetes	o__Picornavirales	f__unclassified Picornavirales family
MugimakiFlycatcher160_contig_298	OQ424291	56.1	230	100	1	689	3	2	231	7.56e-78	266	QPZ88366.1 RNA-dependent RNA polymerase, partial [Soybean thrips tombus-like virus 9]	1820	492	37.7	46.7	k__Viruses	p__Kitrinoviricota	c__Tolucaviricetes	o__Tolivirales	f__Tombusviridae
MugimakiFlycatcher160_contig_479	OQ424292	55.1	717	312	7	5	2146	242	951	5.71e-269	783	YP_009337778.1 RdRp [Hubei permutotetra-like virus 9]	2173	1126	98.6	63.1	k__Viruses	p__unclassified Viruses phylum	c__unclassified Viruses class	o__unclassified Viruses order	f__unclassified Viruses family
MugimakiFlycatcher160_contig_90	OQ424286	41.9	2827	1478	44	8335	110	234	2981	0	2140	QQN90112.1 polyprotein [Soybean thrips iflavirus 3]	8421	2983	97.7	92.1	k__Viruses	p__Pisuviricota	c__Pisoniviricetes	o__Picornavirales	f__Iflaviridae
nuthatch157_contig_106	OQ424298	33.7	1774	945	62	404	5263	276	1972	1.87e-241	782	QUS52753.1 polyprotein [Mute swan feces associated sapelovirus 1]	5264	2438	92.3	69.6	k__Viruses	p__Pisuviricota	c__Pisoniviricetes	o__Picornavirales	f__Picornaviridae
nuthatch157_contig_118	OQ424299	41.5	943	505	20	3439	719	52	983	2.09e-208	641	QGL51736.1 nonstructural protein [Vespa velutina associated permutotetra-like virus 2]	3456	1077	78.7	86.5	k__Viruses	p__unclassified Orthornavirae phylum	c__unclassified Orthornavirae class	o__unclassified Orthornavirae order	f__Permutotetraviridae
nuthatch157_contig_13	OQ424293	45.1	532	281	6	1601	12	2	524	4.08e-129	423	AOC55063.1 RNA-dependent RNA polymerase [Pinela virus]	4552	537	34.9	97.4	k__Viruses	p__unclassified Viruses phylum	c__unclassified Viruses class	o__unclassified Viruses order	f__unclassified Viruses family
nuthatch157_contig_158	OQ424300	40.7	528	284	10	2069	507	11	516	9.29e-109	364	QLI47699.1 RNA-dependent RNA polymerase [Nodaviridae sp.]	3822	546	40.9	92.7	k__Viruses	p__Kitrinoviricota	c__Magsaviricetes	o__Nodamuvirales	f__Nodaviridae
nuthatch157_contig_22	OQ424294	45.4	1078	547	19	3337	185	26	1088	7.86e-293	860	YP_009337276.1 RdRp [Hubei permutotetra-like virus 11]	3547	1092	88.9	97.3	k__Viruses	p__unclassified Viruses phylum	c__unclassified Viruses class	o__unclassified Viruses order	f__unclassified Viruses family
nuthatch157_contig_36	OQ424295	46	420	212	5	161	1399	40	451	1.93e-110	350	QZZ63346.1 hypothetical protein [Leuven Sobemo-like virus 2]	1923	451	64.4	91.4	k__Viruses	p__Pisuviricota	c__Pisoniviricetes	o__Sobelivirales	f__Solemoviridae
nuthatch157_contig_46	OQ424296	33.9	1618	860	34	670	5196	281	1797	2.72e-224	743	QJI53528.1 polyprotein [Picornavirales sp.]	5197	2990	87.1	50.7	k__Viruses	p__Pisuviricota	c__Pisoniviricetes	o__Picornavirales	f__unclassified Picornavirales family
nuthatch157_contig_53	OQ424297	46.3	1060	522	19	3832	743	45	1087	8.01e-287	849	YP_009337276.1 RdRp [Hubei permutotetra-like virus 11]	3876	1092	79.7	95.5	k__Viruses	p__unclassified Viruses phylum	c__unclassified Viruses class	o__unclassified Viruses order	f__unclassified Viruses family
nuthatch158_contig_109	OQ424301	37.8	413	243	6	2396	1179	3	408	5.11e-77	274	UQB76338.1 RNA-dependent RNA polymerase, partial [Flumine polycipvirus 1]	6609	408	18.4	99.5	k__Viruses	p__Pisuviricota	c__Pisoniviricetes	o__Picornavirales	f__Polycipiviridae
nuthatch158_contig_132	OQ424302	33.3	418	247	7	1325	93	76	468	2.49e-57	209	AXA52550.1 putative RdRp [Linepithema humile partiti-like virus 1]	1548	479	79.7	82	k__Viruses	p__Pisuviricota	c__Duplopiviricetes	o__Durnavirales	f__Partitiviridae
nuthatch158_contig_220	OQ424303	51.4	498	236	5	1621	146	25	522	4.54e-176	519	QXV86357.1 RNA-dependent RNA polymerase [Partitiviridae sp.]	1682	560	87.8	88.9	k__Viruses	p__Pisuviricota	c__Duplopiviricetes	o__Durnavirales	f__Partitiviridae
OtistardaFe049_contig_338	OQ424304	59.5	358	142	2	753	1817	227	584	9.08e-136	419	QRI44214.1 hypothetical protein, partial [Picornavirales sp.]	1830	601	58.2	59.6	k__Viruses	p__Pisuviricota	c__Pisoniviricetes	o__Picornavirales	f__unclassified Picornavirales family
OtistardaFe060_contig_44	OQ424305	26	734	485	24	3063	973	1349	2061	4.44e-44	188	ULF99737.1 putative polyprotein [Picornavirales sp.]	3273	2819	63.9	25.3	k__Viruses	p__Pisuviricota	c__Pisoniviricetes	o__Picornavirales	f__unclassified Picornavirales family
owl175_contig_1358	OQ424306	57.7	653	269	5	3	1949	1427	2076	1.18e-262	793	QZZ63372.1 hypothetical protein, partial [Leuven Picorna-like virus 9]	1982	2153	98.2	30.2	k__Viruses	p__Pisuviricota	c__Pisoniviricetes	o__Picornavirales	f__unclassified Picornavirales family
owl175_contig_1380	OQ424307	51.9	374	175	3	1743	628	3	373	2.25e-115	363	QDH91315.1 RNA-dependent RNA polymerase, partial [Riboviria sp.]	2168	390	51.5	95.1	k__Viruses	p__unclassified Viruses phylum	c__unclassified Viruses class	o__unclassified Viruses order	f__unclassified Viruses family
PallassLeafWarbler155_contig_105	OQ424309	46.4	433	221	6	1267	2550	7	433	1.25e-117	378	UHK03141.1 RNA-dependent RNA polymerase [Sanya tombus-like virus 1]	2728	495	47.1	86.3	k__Viruses	p__Kitrinoviricota	c__Tolucaviricetes	o__Tolivirales	f__Tombusviridae
PallassLeafWarbler155_contig_108	OQ424310	26.5	2163	1294	71	8512	2351	23	1999	3.18e-150	532	QCP68848.1 RNA-depedent RNA polymerase, partial [Pernambuco virus]	8551	1999	72.1	98.9	k__Viruses	p__unclassified Viruses phylum	c__unclassified Viruses class	o__unclassified Viruses order	f__unclassified Viruses family
PallassLeafWarbler155_contig_109	OQ424311	47.9	2312	1120	26	11274	4432	2	2260	0	2084	QJI53565.1 hypothetical protein 1, partial [Picornavirales sp.]	11816	2261	57.9	99.9	k__Viruses	p__Pisuviricota	c__Pisoniviricetes	o__Picornavirales	f__unclassified Picornavirales family
PallassLeafWarbler155_contig_124	OQ424312	47	421	212	6	1126	2373	7	421	2.88e-118	377	UHK03141.1 RNA-dependent RNA polymerase [Sanya tombus-like virus 1]	2385	495	52.3	83.8	k__Viruses	p__Kitrinoviricota	c__Tolucaviricetes	o__Tolivirales	f__Tombusviridae
PallassLeafWarbler155_contig_126	OQ424313	46.4	433	221	6	1255	2538	7	433	5.35e-118	377	UHK03141.1 RNA-dependent RNA polymerase [Sanya tombus-like virus 1]	2538	495	50.6	86.3	k__Viruses	p__Kitrinoviricota	c__Tolucaviricetes	o__Tolivirales	f__Tombusviridae
PallassLeafWarbler155_contig_140	OQ424314	26.5	2167	1290	70	82	6243	23	1999	1.28e-147	523	QCP68848.1 RNA-depedent RNA polymerase, partial [Pernambuco virus]	7998	1999	77	98.9	k__Viruses	p__unclassified Viruses phylum	c__unclassified Viruses class	o__unclassified Viruses order	f__unclassified Viruses family
PallassLeafWarbler155_contig_149	OP958946	26.4	1768	1137	43	853	5868	210	1909	4.55e-132	474	QKN22681.1 polyprotein [Erysiphe necator associated picorna-like virus 2]	5869	2680	85.5	63.4	k__Viruses	p__Pisuviricota	c__Pisoniviricetes	o__Picornavirales	f__unclassified Picornavirales family
PallassLeafWarbler155_contig_150	OQ424315	30.5	174	115	4	2176	1658	534	702	1.16e-07	69.7	QRG29090.1 polyprotein [Black raspberry necrosis virus]	2928	2163	17.7	7.8	k__Viruses	p__Pisuviricota	c__Pisoniviricetes	o__Picornavirales	f__Secoviridae
PallassLeafWarbler155_contig_188	OQ424316	35.9	864	475	15	325	2877	36	833	4.54e-165	517	UPT53754.1 MAG: RNA-dependent RNA polymerase [Zeugodacus tau noda-like virus isolate Bz]	2979	868	85.7	91.9	k__Viruses	p__Kitrinoviricota	c__Magsaviricetes	o__Nodamuvirales	f__Nodaviridae
PallassLeafWarbler155_contig_196	OQ424317	50.6	443	208	6	714	2030	91	526	1.08e-135	420	ASY03257.1 RNA-dependent RNA-polymerase [Norway luteo-like virus 3]	2039	558	64.6	78.1	k__Viruses	p__Kitrinoviricota	c__Tolucaviricetes	o__Tolivirales	f__Luteoviridae
PallassLeafWarbler155_contig_240	OQ424318	57.4	437	179	4	1322	24	1	434	7.6e-177	528	QHA33892.1 RdRp [Atrato Sobemo-like virus 1]	2611	456	49.8	95.2	k__Viruses	p__Pisuviricota	c__Pisoniviricetes	o__Sobelivirales	f__Solemoviridae
PallassLeafWarbler155_contig_248	OQ424319	59.4	867	343	5	4	2589	1316	2178	0	972	QJI53571.1 hypothetical protein [Picornavirales sp.]	2591	2639	99.8	32.7	k__Viruses	p__Pisuviricota	c__Pisoniviricetes	o__Picornavirales	f__unclassified Picornavirales family
PallassLeafWarbler155_contig_258	OQ424320	39.6	404	216	9	1156	2	12	406	2.49e-82	274	QZZ63305.1 hypothetical protein [Vespula vulgaris Sobemo-like virus 1]	1635	436	70.6	90.6	k__Viruses	p__Pisuviricota	c__Pisoniviricetes	o__Sobelivirales	f__Solemoviridae
PallassLeafWarbler155_contig_281	OQ424321	38.1	1846	1009	36	2	5317	20	1805	0	1114	QCP68848.1 RNA-depedent RNA polymerase, partial [Pernambuco virus]	5319	1999	99.9	89.3	k__Viruses	p__unclassified Viruses phylum	c__unclassified Viruses class	o__unclassified Viruses order	f__unclassified Viruses family
PallassLeafWarbler155_contig_286	OQ424322	57.7	1424	565	12	2	4255	1508	2899	0	1639	YP_009553501.1 polyprotein [Nephila clavipes virus 1]	4255	3128	100	44.5	k__Viruses	p__Pisuviricota	c__Pisoniviricetes	o__Picornavirales	f__unclassified Picornavirales family
PallassLeafWarbler155_contig_294	OQ424323	52.5	1544	649	22	4427	3	32	1560	0	1500	YP_009553501.1 polyprotein [Nephila clavipes virus 1]	4725	3128	93.7	48.9	k__Viruses	p__Pisuviricota	c__Pisoniviricetes	o__Picornavirales	f__unclassified Picornavirales family
PallassLeafWarbler155_contig_306	OQ424324	53.9	659	284	9	33	1967	129	781	8.08e-225	655	UJQ87627.1 RNA-dependent RNA polymerase, partial [ssRNA positive-strand virus sp.]	1968	787	98.3	83	k__Viruses	p__unclassified Viruses phylum	c__unclassified Viruses class	o__unclassified Viruses order	f__unclassified Viruses family
PallassLeafWarbler155_contig_319	OQ424325	56.5	464	197	2	1395	7	1	460	9e-178	535	QXV86550.1 RNA-dependent RNA polymerase [Totiviridae sp.]	2083	725	66.7	63.4	k__Viruses	p__Duplornaviricota	c__Chrymotiviricetes	o__Ghabrivirales	f__Totiviridae
PallassLeafWarbler155_contig_335	OQ424326	56.9	793	322	12	2346	1	1	784	2.73e-267	829	UFT26539.1 polyprotein [Bactericera cockerelli picorna-like virus]	2596	2947	90.4	26.6	k__Viruses	p__Pisuviricota	c__Pisoniviricetes	o__Picornavirales	f__unclassified Picornavirales family
PallassLeafWarbler155_contig_342	OQ424327	47.5	438	223	4	15	1328	62	492	7.08e-126	392	QPZ88366.1 RNA-dependent RNA polymerase, partial [Soybean thrips tombus-like virus 9]	2027	492	64.8	87.6	k__Viruses	p__Kitrinoviricota	c__Tolucaviricetes	o__Tolivirales	f__Tombusviridae
PallassLeafWarbler155_contig_375	OQ424328	33.6	247	138	11	264	947	162	401	5.9e-15	91.3	QIJ70117.1 hypothetical protein [Jeffords solemo-like virus]	2041	556	33.5	43.2	k__Viruses	p__Pisuviricota	c__Pisoniviricetes	o__Sobelivirales	f__Solemoviridae
PallassLeafWarbler155_contig_410	OQ424329	42.5	532	289	8	1578	4	577	1098	2.62e-121	396	URG15016.1 MAG: RNA dependent RNA polymerase, partial [Picornaviridae sp.]	1624	1242	97	42	k__Viruses	p__Pisuviricota	c__Pisoniviricetes	o__Picornavirales	f__Picornaviridae
PallassLeafWarbler155_contig_411	OQ424330	43.6	628	334	9	1860	7	577	1194	2.03e-156	493	URG15016.1 MAG: RNA dependent RNA polymerase, partial [Picornaviridae sp.]	1906	1242	97.3	49.8	k__Viruses	p__Pisuviricota	c__Pisoniviricetes	o__Picornavirales	f__Picornaviridae
PallassLeafWarbler155_contig_412	OQ424331	45	489	259	8	1524	61	10	489	1.1e-120	381	QPZ88366.1 RNA-dependent RNA polymerase, partial [Soybean thrips tombus-like virus 9]	2198	492	66.6	97.6	k__Viruses	p__Kitrinoviricota	c__Tolucaviricetes	o__Tolivirales	f__Tombusviridae
PallassLeafWarbler155_contig_429	OQ424332	39.1	571	331	7	770	2473	294	850	1.13e-120	415	QHD64830.1 RdRp [Erysiphe necator associated picorna-like virus 1]	2534	2891	67.2	19.3	k__Viruses	p__Pisuviricota	c__Pisoniviricetes	o__Picornavirales	f__unclassified Picornavirales family
PallassLeafWarbler155_contig_451	OQ424333	40.1	646	330	12	139	2037	5	606	9.74e-121	385	UBJ25989.1 hypothetical protein 1 [Sichuan mosquito sobemo-like virus]	2038	677	93.2	88.9	k__Viruses	p__Pisuviricota	c__Pisoniviricetes	o__Sobelivirales	f__Solemoviridae
PallassLeafWarbler155_contig_460	OQ424334	59.7	888	355	2	8	2671	2059	2943	0	1074	UQJ82152.1 polyprotein [Exitianus exitiosus virus 2]	2796	2947	95.3	30	k__Viruses	p__Pisuviricota	c__Pisoniviricetes	o__Picornavirales	f__Iflaviridae
PallassLeafWarbler155_contig_494	OQ424335	43.3	326	182	2	813	1787	1	324	2.99e-70	256	QDH89441.1 RNA-dependent RNA polymerase [Riboviria sp.]	2263	761	43.1	42.6	k__Viruses	p__unclassified Viruses phylum	c__unclassified Viruses class	o__unclassified Viruses order	f__unclassified Viruses family
PallassLeafWarbler155_contig_512	OQ424336	54.2	541	220	7	1610	6	109	627	6.28e-185	550	QKN88959.1 hypothetical protein 1 [Picornavirales sp.]	1613	817	99.5	63.5	k__Viruses	p__Pisuviricota	c__Pisoniviricetes	o__Picornavirales	f__unclassified Picornavirales family
PallassLeafWarbler155_contig_720	OQ424337	59.3	388	150	3	262	1407	2	387	4.02e-145	433	QKK82932.1 hypothetical protein 2 [Viola philippica permutotetra like virus]	1525	415	75.1	93	k__Viruses	p__unclassified Orthornavirae phylum	c__unclassified Orthornavirae class	o__unclassified Orthornavirae order	f__Permutotetraviridae
PallassLeafWarbler155_contig_738	OQ424338	55.2	582	214	8	620	2326	43	590	8.87e-202	602	QKN88959.1 hypothetical protein 1 [Picornavirales sp.]	2330	817	73.3	67.1	k__Viruses	p__Pisuviricota	c__Pisoniviricetes	o__Picornavirales	f__unclassified Picornavirales family
PallassLeafWarbler155_contig_81	OQ424308	54.1	379	172	1	1165	2295	2	380	1.04e-141	435	QHA33892.1 RdRp [Atrato Sobemo-like virus 1]	2297	456	49.2	83.1	k__Viruses	p__Pisuviricota	c__Pisoniviricetes	o__Sobelivirales	f__Solemoviridae
PallassLeafWarbler155_contig_850	OQ424339	58.5	535	214	4	22	1623	1	528	1.9e-216	628	QVG74781.1 RNA-dependent RNA polymerase, partial [Riboviria sp.]	1625	738	98.6	71.5	k__Viruses	p__unclassified Viruses phylum	c__unclassified Viruses class	o__unclassified Viruses order	f__unclassified Viruses family
PallassLeafWarbler156_contig_114	OQ424343	47.5	615	290	6	19	1851	9	594	4.11e-188	558	QKN88956.1 hypothetical protein [Picornavirales sp.]	1853	724	98.9	80.9	k__Viruses	p__Pisuviricota	c__Pisoniviricetes	o__Picornavirales	f__unclassified Picornavirales family
PallassLeafWarbler156_contig_126	OQ424344	47.4	713	369	5	306	2429	201	912	3.26e-199	626	QKN88740.1 proline-alanine-rich protein [Totiviridae sp.]	4899	937	43.4	76	k__Viruses	p__Duplornaviricota	c__Chrymotiviricetes	o__Ghabrivirales	f__Totiviridae
PallassLeafWarbler156_contig_144	OQ424345	43	142	77	2	922	497	221	358	5.51e-14	86.3	UHK03140.1 hypothetical protein SToV1_gp1 [Sanya tombus-like virus 1]	1645	376	25.9	36.7	k__Viruses	p__Kitrinoviricota	c__Tolucaviricetes	o__Tolivirales	f__Tombusviridae
PallassLeafWarbler156_contig_146	OQ424346	43	142	77	2	922	497	221	358	2.01e-14	87.4	UHK03140.1 hypothetical protein SToV1_gp1 [Sanya tombus-like virus 1]	1552	376	27.4	36.7	k__Viruses	p__Kitrinoviricota	c__Tolucaviricetes	o__Tolivirales	f__Tombusviridae
PallassLeafWarbler156_contig_159	OQ424347	52.7	1356	473	15	3655	8	293	1620	0	1211	ULF99831.1 hypothetical protein 2 [Aparavirus sp.]	3655	1670	99.8	79.5	k__Viruses	p__Pisuviricota	c__Pisoniviricetes	o__Picornavirales	f__Dicistroviridae
PallassLeafWarbler156_contig_176	OQ424348	51.7	812	292	7	585	2921	1	745	3.31e-257	780	YP_009272813.1 polyprotein [Bat tymo-like virus]	2922	1684	80	44.2	k__Viruses	p__Kitrinoviricota	c__Alsuviricetes	o__Tymovirales	f__unclassified Tymovirales family
PallassLeafWarbler156_contig_178	OQ424349	49	459	220	5	2272	3633	15	464	2.67e-131	428	QXV86431.1 RNA-dependent RNA polymerase [Nodaviridae sp.]	4695	504	29	89.3	k__Viruses	p__Kitrinoviricota	c__Magsaviricetes	o__Nodamuvirales	f__Nodaviridae
PallassLeafWarbler156_contig_236	OQ424350	52	202	97	0	2	607	235	436	2.89e-56	209	QKN22716.1 RNA-dependent RNA polymerase [Erysiphe necator associated tombus-like virus 1]	2101	457	28.8	44.2	k__Viruses	p__Kitrinoviricota	c__Tolucaviricetes	o__Tolivirales	f__Tombusviridae
PallassLeafWarbler156_contig_250	OQ424351	39.7	1482	796	26	4306	2	798	2228	0	959	ULF99680.1 putative polyprotein, partial [Picornavirales sp.]	4397	2768	97.9	51.7	k__Viruses	p__Pisuviricota	c__Pisoniviricetes	o__Picornavirales	f__unclassified Picornavirales family
PallassLeafWarbler156_contig_333	OQ424352	28.4	394	269	8	1088	2251	319	705	8.32e-36	161	UGV21564.1 hypothetical protein 1 [Giant panda Dicistroviridae]	3081	1721	37.8	22.5	k__Viruses	p__Pisuviricota	c__Pisoniviricetes	o__Picornavirales	f__Dicistroviridae
PallassLeafWarbler156_contig_339	OQ424353	37.8	455	263	7	833	2149	2	452	2.61e-81	288	QLI47699.1 RNA-dependent RNA polymerase [Nodaviridae sp.]	3676	546	35.8	82.6	k__Viruses	p__Kitrinoviricota	c__Magsaviricetes	o__Nodamuvirales	f__Nodaviridae
PallassLeafWarbler156_contig_34	OQ424340	59.7	434	172	2	518	1813	51	483	2.17e-189	552	QKI29238.1 hypothetical protein 2 [Amygdalus persica sobemo-like virus]	1848	483	70.1	89.6	k__Viruses	p__Pisuviricota	c__Pisoniviricetes	o__Sobelivirales	f__Solemoviridae
PallassLeafWarbler156_contig_392	OQ424354	40.7	1168	663	16	1	3468	697	1846	1.83e-263	842	UFP63464.1 polyprotein [Nephotettix cincticeps positive-stranded RNA virus-1]	4127	3192	84	36	k__Viruses	p__Pisuviricota	c__Pisoniviricetes	o__Picornavirales	f__Iflaviridae
PallassLeafWarbler156_contig_393	OQ424355	20.7	1210	737	41	3420	1	565	1621	2.66e-34	157	QKW94199.1 non-structural polyprotein [PNG bee virus 1]	9105	2191	99.9	48.2	k__Viruses	p__Pisuviricota	c__Pisoniviricetes	o__Picornavirales	f__Caliciviridae
PallassLeafWarbler156_contig_417	OP958947	30.6	454	297	5	271	1626	49	486	1.05e-51	201	QKK82929.1 RNA-dependent RNA polymerase [Upmeje virus]	2673	512	50.7	85.5	k__Viruses	p__Kitrinoviricota	c__Tolucaviricetes	o__Tolivirales	f__Tombusviridae
PallassLeafWarbler156_contig_535	OQ424356	42.9	266	136	3	790	2	385	637	1.54e-57	219	QKN88741.1 RNA-dependent RNA polymerase [Totiviridae sp.]	1616	1316	48.8	19.2	k__Viruses	p__Duplornaviricota	c__Chrymotiviricetes	o__Ghabrivirales	f__Totiviridae
PallassLeafWarbler156_contig_540	OQ424357	42.7	503	252	8	1426	2	1663	2157	9.07e-104	353	QJI53588.1 hypothetical protein [Picornavirales sp.]	1502	3017	94.9	16.4	k__Viruses	p__Pisuviricota	c__Pisoniviricetes	o__Picornavirales	f__unclassified Picornavirales family
PallassLeafWarbler156_contig_549	OQ424358	38.9	592	335	13	1751	3	10	583	2.01e-109	355	UQB76008.1 non-structural polyprotein [Flumine dicistrovirus 38]	2168	614	80.7	93.5	k__Viruses	p__Pisuviricota	c__Pisoniviricetes	o__Picornavirales	f__Dicistroviridae
PallassLeafWarbler156_contig_573	OQ424359	49.5	511	244	7	1526	6	6	506	2.21e-156	507	QJI53525.1 hypothetical protein 1 [Picornavirales sp.]	1728	2569	88	19.5	k__Viruses	p__Pisuviricota	c__Pisoniviricetes	o__Picornavirales	f__unclassified Picornavirales family
PallassLeafWarbler156_contig_810	OQ424360	31.5	634	343	23	2	1732	779	1378	3.32e-61	232	ULF99742.1 putative polyprotein [Picornavirales sp.]	1733	2876	99.9	20.9	k__Viruses	p__Pisuviricota	c__Pisoniviricetes	o__Picornavirales	f__unclassified Picornavirales family
PallassLeafWarbler156_contig_839	OQ424361	41.8	239	130	3	699	4	13	249	3.09e-49	191	QZZ63347.1 hypothetical protein [Leuven Sobemo-like virus 2]	1969	500	35.3	47.4	k__Viruses	p__Pisuviricota	c__Pisoniviricetes	o__Sobelivirales	f__Solemoviridae
PallassLeafWarbler156_contig_86	OQ424341	41.7	484	248	7	1389	2798	1	464	2.07e-88	305	QKK82929.1 RNA-dependent RNA polymerase [Upmeje virus]	3254	512	43.3	90.6	k__Viruses	p__Kitrinoviricota	c__Tolucaviricetes	o__Tolivirales	f__Tombusviridae
PallassLeafWarbler156_contig_97	OQ424342	48.2	793	382	12	2366	30	135	912	1.19e-226	671	QKK82931.1 hypothetical protein 1 [Viola philippica permutotetra like virus]	2389	924	97.8	84.2	k__Viruses	p__unclassified Orthornavirae phylum	c__unclassified Orthornavirae class	o__unclassified Orthornavirae order	f__Permutotetraviridae
parrot74_contig_17	OQ424362	49	255	125	3	762	7	44	296	3.54e-57	218	UHM27627.1 RNA-dependent RNA polymerase [Fushun levivirus 4]	2759	573	27.4	44.2	k__Viruses	p__Lenarviricota	c__Leviviricetes	o__Norzivirales	f__Fiersviridae
parrot76_contig_1006	OQ424370	54.8	310	129	3	1953	2870	1	303	1.37e-95	322	URG15834.1 MAG: RNA dependent RNA polymerase, partial [Leviviridae sp.]	2872	526	32	57.6	k__Viruses	p__Lenarviricota	c__Leviviricetes	o__Norzivirales	f__Fiersviridae
parrot76_contig_1103	OQ424371	47.5	1847	890	28	9	5474	557	2349	0	1609	QKE55043.1 polyprotein [Picornaviridae sp.]	5912	2352	92.5	76.2	k__Viruses	p__Pisuviricota	c__Pisoniviricetes	o__Picornavirales	f__Picornaviridae
parrot76_contig_1635	OQ424372	38.7	1092	591	27	3215	9	527	1563	2.79e-207	652	UNY42039.1 polyprotein 1 [Picornavirales sp.]	3315	1621	96.7	64	k__Viruses	p__Pisuviricota	c__Pisoniviricetes	o__Picornavirales	f__unclassified Picornavirales family
parrot76_contig_177	OQ424363	50.2	605	261	13	2252	516	1	591	3.06e-166	523	DAD51134.1 TPA_asm: RNA-directed RNA polymerase [ssRNA phage SRR7976310_5]	4427	599	39.2	98.7	k__Viruses	p__Lenarviricota	c__Leviviricetes	o__Norzivirales	f__Fiersviridae
parrot76_contig_187	OQ424364	54.9	718	310	4	3	2153	383	1087	5.61e-261	777	QKK82977.1 hypothetical protein 1 [Kummerowia striata picorna-like virus]	2155	1588	99.8	44.4	k__Viruses	p__Pisuviricota	c__Pisoniviricetes	o__Picornavirales	f__unclassified Picornavirales family
parrot76_contig_1981	OQ424373	50.8	579	281	3	1796	63	1	576	3.06e-177	549	QDH88111.1 RNA-dependent RNA polymerase [Leviviridae sp.]	3963	609	43.8	94.6	k__Viruses	p__Lenarviricota	c__Leviviricetes	o__Norzivirales	f__Fiersviridae
parrot76_contig_2117	OQ424374	53.8	303	136	1	912	4	1	299	8.47e-92	312	DAD50998.1 TPA_asm: RNA-directed RNA polymerase [ssRNA phage SRR6960509_5]	2818	528	32.3	56.6	k__Viruses	p__Lenarviricota	c__Leviviricetes	o__Norzivirales	f__Fiersviridae
parrot76_contig_2433	OQ424375	40.9	501	254	8	1823	384	30	509	3.45e-101	332	QDH90652.1 RNA-dependent RNA polymerase [Leviviridae sp.]	1831	651	78.6	73.7	k__Viruses	p__Lenarviricota	c__Leviviricetes	o__Norzivirales	f__Fiersviridae
parrot76_contig_2660	OQ424376	55.8	217	96	0	652	2	1	217	1.41e-73	249	QIJ70116.1 RNA-dependent RNA polymerase [Rosadiaz solemo-like virus]	1647	386	39.5	56.2	k__Viruses	p__Pisuviricota	c__Pisoniviricetes	o__Sobelivirales	f__Solemoviridae
parrot76_contig_2794	OQ424377	43.1	485	264	6	1289	2710	5	488	1.64e-112	367	QDH90223.1 RNA-dependent RNA polymerase [Leviviridae sp.]	2765	550	51.4	88	k__Viruses	p__Lenarviricota	c__Leviviricetes	o__Norzivirales	f__Fiersviridae
parrot76_contig_2807	OQ424378	47.6	464	232	5	1388	3	2	456	1.04e-127	399	URG16108.1 MAG: RNA dependent RNA polymerase, partial [Leviviridae sp.]	2088	514	66.4	88.5	k__Viruses	p__Lenarviricota	c__Leviviricetes	o__Norzivirales	f__Fiersviridae
parrot76_contig_3222	OQ424379	54.5	308	136	4	918	4	8	314	6.13e-95	317	DAD52444.1 TPA_asm: RNA-directed RNA polymerase, partial [ssRNA phage SRR5466725_18]	2392	529	38.3	58	k__Viruses	p__Lenarviricota	c__Leviviricetes	o__Norzivirales	f__Fiersviridae
parrot76_contig_3329	OQ424380	50.6	631	255	7	1783	2	1	611	9.6e-194	573	DAD50783.1 TPA_asm: RNA-directed RNA polymerase [ssRNA phage SRR5466337_2]	2159	624	82.5	97.9	k__Viruses	p__Lenarviricota	c__Leviviricetes	o__Norzivirales	f__Fiersviridae
parrot76_contig_360	OQ424365	47.1	529	262	3	1639	68	5	520	6.25e-141	449	QDH89432.1 RNA-dependent RNA polymerase, partial [Leviviridae sp.]	3822	528	41.1	97.7	k__Viruses	p__Lenarviricota	c__Leviviricetes	o__Norzivirales	f__Fiersviridae
parrot76_contig_587	OQ424366	53.6	597	275	1	1800	10	6	600	8.75e-203	613	QDH91007.1 RNA-dependent RNA polymerase [Leviviridae sp.]	3544	654	50.5	91	k__Viruses	p__Lenarviricota	c__Leviviricetes	o__Norzivirales	f__Fiersviridae
parrot76_contig_683	OQ424367	58.6	266	109	1	2337	3131	3	268	4.6e-87	296	URG15230.1 MAG: RNA dependent RNA polymerase, partial [Leviviridae sp.]	3254	354	24.4	75.1	k__Viruses	p__Lenarviricota	c__Leviviricetes	o__Norzivirales	f__Fiersviridae
parrot76_contig_6945	OQ424381	59.9	237	93	2	1104	1811	10	245	4.76e-85	288	DAD51134.1 TPA_asm: RNA-directed RNA polymerase [ssRNA phage SRR7976310_5]	1811	599	39.1	39.4	k__Viruses	p__Lenarviricota	c__Leviviricetes	o__Norzivirales	f__Fiersviridae
parrot76_contig_838	OQ424368	48.7	497	242	7	1627	3108	11	497	2.67e-138	437	DAD50710.1 TPA_asm: RNA-directed RNA polymerase [ssRNA phage SRR6960799_24]	3117	537	47.5	90.7	k__Viruses	p__Lenarviricota	c__Leviviricetes	o__Norzivirales	f__Fiersviridae
parrot76_contig_931	OQ424369	53	428	186	8	1250	3	1	425	3.5e-130	421	DAD51134.1 TPA_asm: RNA-directed RNA polymerase [ssRNA phage SRR7976310_5]	3465	599	36	71	k__Viruses	p__Lenarviricota	c__Leviviricetes	o__Norzivirales	f__Fiersviridae
parrot77_contig_1313	OQ424388	46.5	424	204	12	1818	3071	16	422	4.1e-98	331	DAD50710.1 TPA_asm: RNA-directed RNA polymerase [ssRNA phage SRR6960799_24]	3126	537	40.1	75.8	k__Viruses	p__Lenarviricota	c__Leviviricetes	o__Norzivirales	f__Fiersviridae
parrot77_contig_261	OQ424382	35.6	497	283	15	10	1449	5	481	5.67e-71	245	QDH87175.1 RNA-dependent RNA polymerase, partial [Riboviria sp.]	1500	504	96	94.6	k__Viruses	p__unclassified Viruses phylum	c__unclassified Viruses class	o__unclassified Viruses order	f__unclassified Viruses family
parrot77_contig_274	OQ424383	44.6	607	313	10	286	2070	8	603	3.34e-142	463	UQB76008.1 non-structural polyprotein [Flumine dicistrovirus 38]	4974	614	35.9	97.1	k__Viruses	p__Pisuviricota	c__Pisoniviricetes	o__Picornavirales	f__Dicistroviridae
parrot77_contig_2772	OQ424389	35.2	506	310	11	27	1508	949	1448	3.5e-77	276	QDH91489.1 RNA-dependent RNA polymerase [Picornavirales sp.]	1508	1719	98.3	29.1	k__Viruses	p__Pisuviricota	c__Pisoniviricetes	o__Picornavirales	f__unclassified Picornavirales family
parrot77_contig_285	OQ424384	30	280	177	4	3386	4213	598	862	1.69e-13	90.1	QKE55019.1 hypothetical protein [Picornaviridae sp.]	6558	1199	12.6	22.1	k__Viruses	p__Pisuviricota	c__Pisoniviricetes	o__Picornavirales	f__Picornaviridae
parrot77_contig_330	OQ424385	48.3	449	214	3	997	2328	5	440	1.27e-125	396	QDH89432.1 RNA-dependent RNA polymerase, partial [Leviviridae sp.]	2328	528	57.2	82.6	k__Viruses	p__Lenarviricota	c__Leviviricetes	o__Norzivirales	f__Fiersviridae
parrot77_contig_367	OQ424386	38.9	468	272	7	1541	150	18	475	9.19e-95	321	DAD49885.1 TPA_asm: RNA-directed RNA polymerase, partial [ssRNA phage ESE007]	3034	524	45.9	87.4	k__Viruses	p__Lenarviricota	c__Leviviricetes	o__Norzivirales	f__Fiersviridae
parrot77_contig_576	OQ424387	40.4	572	321	8	1952	3631	16	579	8.92e-119	391	QKN88965.1 hypothetical protein 2 [Picornavirales sp.]	3638	580	46.2	97.2	k__Viruses	p__Pisuviricota	c__Pisoniviricetes	o__Picornavirales	f__unclassified Picornavirales family
parrot78_contig_1690	OQ424393	51.4	348	155	4	1333	2346	5	348	5.04e-106	346	URG15413.1 MAG: RNA dependent RNA polymerase, partial [Leviviridae sp.]	2348	548	43.2	62.8	k__Viruses	p__Lenarviricota	c__Leviviricetes	o__Norzivirales	f__Fiersviridae
parrot78_contig_1722	OQ424394	49.9	471	216	10	1397	9	45	503	4.58e-139	422	DAD51155.1 TPA_asm: RNA-directed RNA polymerase [ssRNA phage SRR7976310_12]	1521	534	91.3	86	k__Viruses	p__Lenarviricota	c__Leviviricetes	o__Norzivirales	f__Fiersviridae
parrot78_contig_181	OQ424390	35.7	277	162	5	311	1105	130	402	5.89e-39	158	UJQ85712.1 hypothetical protein 1 [Leviviridae sp.]	1681	402	47.3	67.9	k__Viruses	p__Lenarviricota	c__Leviviricetes	o__Norzivirales	f__Fiersviridae
parrot78_contig_2448	OQ424395	56.4	514	218	4	1880	3421	4	511	1.72e-191	581	DAD50633.1 TPA_asm: RNA-directed RNA polymerase [ssRNA phage SRR6960507_7]	3440	608	44.8	83.6	k__Viruses	p__Lenarviricota	c__Leviviricetes	o__Norzivirales	f__Fiersviridae
parrot78_contig_2824	OQ424396	37.4	497	268	12	1435	5	13	486	3.97e-73	263	DAD50894.1 TPA_asm: RNA-directed RNA polymerase [ssRNA phage SRR5467091_4]	2589	626	55.3	75.7	k__Viruses	p__Lenarviricota	c__Leviviricetes	o__Timlovirales	f__Blumeviridae
parrot78_contig_323	OQ424391	33.7	427	245	10	1475	213	29	423	9.35e-55	214	DAD50733.1 TPA_asm: RNA-directed RNA polymerase [ssRNA phage SRR6960803_4]	3921	586	32.2	67.4	k__Viruses	p__Lenarviricota	c__Leviviricetes	o__Norzivirales	f__Duinviridae
parrot78_contig_355	OQ424392	51.6	403	185	8	1956	3152	3	399	2.62e-107	353	URG16146.1 MAG: RNA dependent RNA polymerase, partial [Leviviridae sp.]	3169	467	37.8	85	k__Viruses	p__Lenarviricota	c__Leviviricetes	o__Norzivirales	f__Fiersviridae
parrot81_contig_118	OQ424397	50.2	275	131	5	832	8	3	271	5.46e-57	214	URG16146.1 MAG: RNA dependent RNA polymerase, partial [Leviviridae sp.]	2462	467	33.5	57.6	k__Viruses	p__Lenarviricota	c__Leviviricetes	o__Norzivirales	f__Fiersviridae
parrot82_contig_181	OQ424402	45.4	553	260	11	1725	3308	3	538	2.7e-137	436	DAD51221.1 TPA_asm: RNA-directed RNA polymerase [ssRNA phage SRR7976326_4]	3312	542	47.8	98.9	k__Viruses	p__Lenarviricota	c__Leviviricetes	o__Norzivirales	f__Fiersviridae
parrot82_contig_196	OQ424403	40.9	530	273	10	1549	8	13	518	4.89e-105	353	DAD51190.1 TPA_asm: RNA-directed RNA polymerase [ssRNA phage SRR7976325_23]	3512	576	43.9	87.8	k__Viruses	p__Lenarviricota	c__Leviviricetes	o__Timlovirales	f__Steitzviridae
parrot82_contig_2	OQ424398	51.2	449	210	2	1381	35	1	440	4.12e-137	438	DAD52762.1 TPA_asm: RNA-directed RNA polymerase [ssRNA phage SRR7976325_7]	3219	632	41.8	69.6	k__Viruses	p__Lenarviricota	c__Leviviricetes	o__Norzivirales	f__Fiersviridae
parrot82_contig_250	OQ424404	44.2	514	277	6	1764	241	2131	2640	9.86e-126	420	AXF38648.1 polyprotein [Avihepatovirus sp.]	1764	2651	86.4	19.2	k__Viruses	p__Pisuviricota	c__Pisoniviricetes	o__Picornavirales	f__Picornaviridae
parrot82_contig_29	OQ424399	47.5	396	197	8	1857	3023	1	392	3.36e-107	351	URG15680.1 MAG: RNA dependent RNA polymerase, partial [Leviviridae sp.]	3114	422	37.5	92.9	k__Viruses	p__Lenarviricota	c__Leviviricetes	o__Norzivirales	f__Fiersviridae
parrot82_contig_36	OQ424400	59.1	558	222	3	1649	3310	1	556	1.88e-214	640	QDH88055.1 RNA-dependent RNA polymerase [Leviviridae sp.]	3321	656	50	84.8	k__Viruses	p__Lenarviricota	c__Leviviricetes	o__Norzivirales	f__Fiersviridae
parrot82_contig_402	OQ424405	41.2	634	318	12	279	2081	3	614	5.2e-135	425	DAD52812.1 TPA_asm: RNA-directed RNA polymerase [ssRNA phage SRR7976357_11]	2202	693	81.9	88.3	k__Viruses	p__Lenarviricota	c__Leviviricetes	o__Timlovirales	f__Steitzviridae
parrot82_contig_59	OQ424401	46.1	271	140	3	801	1	3	271	1.15e-63	227	URG15557.1 MAG: RNA dependent RNA polymerase, partial [Leviviridae sp.]	1701	476	47.1	56.5	k__Viruses	p__Lenarviricota	c__Leviviricetes	o__Norzivirales	f__Fiersviridae
parrot83_contig_18	OQ424406	59.4	495	186	8	3077	1620	3	491	1.72e-177	548	QJI53485.1 RNA-dependent RNA polymerase [Riboviria sp.]	4059	550	35.9	88.9	k__Viruses	p__unclassified Viruses phylum	c__unclassified Viruses class	o__unclassified Viruses order	f__unclassified Viruses family
parrot83_contig_33	OQ424407	46.2	249	131	3	748	2	35	280	4.11e-47	188	URG16108.1 MAG: RNA dependent RNA polymerase, partial [Leviviridae sp.]	2830	514	26.4	47.9	k__Viruses	p__Lenarviricota	c__Leviviricetes	o__Norzivirales	f__Fiersviridae
parrot86_contig_162	OQ424409	57.5	421	173	3	1468	2718	1	419	4.74e-151	471	QDH88055.1 RNA-dependent RNA polymerase [Leviviridae sp.]	2718	656	46	63.9	k__Viruses	p__Lenarviricota	c__Leviviricetes	o__Norzivirales	f__Fiersviridae
parrot86_contig_23	OQ424408	45.3	470	244	8	1948	3345	3	463	5.53e-98	330	URG16146.1 MAG: RNA dependent RNA polymerase, partial [Leviviridae sp.]	3384	467	41.3	98.7	k__Viruses	p__Lenarviricota	c__Leviviricetes	o__Norzivirales	f__Fiersviridae
ParrotFe061_contig_113	OQ424410	49	290	134	4	1186	2025	5	290	3.98e-79	273	URG15413.1 MAG: RNA dependent RNA polymerase, partial [Leviviridae sp.]	2027	548	41.4	52.2	k__Viruses	p__Lenarviricota	c__Leviviricetes	o__Norzivirales	f__Fiersviridae
ParrotFe061_contig_206	OQ424411	31	332	187	10	972	19	2	305	9.22e-19	101	URG15267.1 MAG: RNA dependent RNA polymerase, partial [Leviviridae sp.]	3018	342	31.6	88.9	k__Viruses	p__Lenarviricota	c__Leviviricetes	o__Norzivirales	f__Fiersviridae
PeacockFe039_contig_51	OQ424412	31.6	117	77	2	1762	1412	201	314	6.68e-08	69.3	QNH86213.1 polyprotein, partial [Chimpanzee stool-associated RNA virus]	1762	2373	19.9	4.8	k__Viruses	p__Pisuviricota	c__Pisoniviricetes	o__Picornavirales	f__unclassified Picornavirales family
PeacockFe039_contig_54	OQ424413	25.7	338	221	10	970	2	459	781	6.93e-09	72.4	YP_009269301.1 polyprotein [Picornavirales Bu-3]	1680	3208	57.7	10.1	k__Viruses	p__Pisuviricota	c__Pisoniviricetes	o__Picornavirales	f__unclassified Picornavirales family
pheasant217_contig_1015	OQ424437	38.6	559	301	12	1809	175	38	568	1.6e-100	345	UHM27553.1 RNA-dependent RNA polymerase [Sanya levivirus 2]	3999	625	40.9	85	k__Viruses	p__Lenarviricota	c__Leviviricetes	o__Norzivirales	f__Fiersviridae
pheasant217_contig_10274	OQ424460	59.6	275	110	1	1997	2818	1	275	7.65e-95	322	QDH87713.1 RNA-dependent RNA polymerase [Leviviridae sp.]	2826	598	29.1	46	k__Viruses	p__Lenarviricota	c__Leviviricetes	o__Norzivirales	f__Fiersviridae
pheasant217_contig_10534	OQ424461	47	696	341	10	31	2085	44	722	3.21e-194	577	UHS72384.1 RNA-dependent RNA polymerase [Betanecrovirus sp.]	2110	723	97.4	93.9	k__Viruses	p__Kitrinoviricota	c__Tolucaviricetes	o__Tolivirales	f__Tombusviridae
pheasant217_contig_1125	OQ424438	33.5	571	344	12	2288	3952	13	563	3.23e-77	278	UHM27559.1 RNA-dependent RNA polymerase [Sanya levivirus 4]	4024	565	41.4	97.5	k__Viruses	p__Lenarviricota	c__Leviviricetes	o__Norzivirales	f__Fiersviridae
pheasant217_contig_11466	OQ424462	42.1	382	210	7	1198	71	1	377	8.11e-72	261	QDH86566.1 RNA-dependent RNA polymerase [Leviviridae sp.]	3110	600	36.3	62.8	k__Viruses	p__Lenarviricota	c__Leviviricetes	o__Norzivirales	f__Fiersviridae
pheasant217_contig_11705	OQ424463	46.2	522	256	7	1920	3458	18	523	4.68e-136	437	UHM27553.1 RNA-dependent RNA polymerase [Sanya levivirus 2]	3487	625	44.1	81	k__Viruses	p__Lenarviricota	c__Leviviricetes	o__Norzivirales	f__Fiersviridae
pheasant217_contig_12278	OQ424464	37.1	329	188	9	965	3	147	464	5.73e-45	185	QDH89059.1 RNA-dependent RNA polymerase [Leviviridae sp.]	3780	616	25.5	51.6	k__Viruses	p__Lenarviricota	c__Leviviricetes	o__Norzivirales	f__Fiersviridae
pheasant217_contig_12673	OQ424465	49	255	127	3	1787	1026	12	264	2.18e-71	241	QDH87294.1 RNA-dependent RNA polymerase, partial [Riboviria sp.]	1791	278	42.5	91	k__Viruses	p__unclassified Viruses phylum	c__unclassified Viruses class	o__unclassified Viruses order	f__unclassified Viruses family
pheasant217_contig_13407	OQ424466	44.4	513	264	9	1645	143	1	504	3.66e-110	351	URG15169.1 MAG: RNA dependent RNA polymerase, partial [Leviviridae sp.]	1921	505	78.2	99.8	k__Viruses	p__Lenarviricota	c__Leviviricetes	o__Norzivirales	f__Fiersviridae
pheasant217_contig_13785	OQ424467	50.7	497	219	6	1558	83	7	482	8.85e-150	456	URG15384.1 MAG: RNA dependent RNA polymerase, partial [Leviviridae sp.]	2128	509	69.4	93.5	k__Viruses	p__Lenarviricota	c__Leviviricetes	o__Norzivirales	f__Fiersviridae
pheasant217_contig_15082	OQ424468	53.5	493	218	5	393	1850	11	499	1.42e-164	494	QDH91523.1 RNA-dependent RNA polymerase [Leviviridae sp.]	1890	595	77.1	82.2	k__Viruses	p__Lenarviricota	c__Leviviricetes	o__Norzivirales	f__Fiersviridae
pheasant217_contig_15552	OQ424469	55.1	274	121	1	835	20	1	274	7.72e-94	314	QDH88014.1 RNA-dependent RNA polymerase [Leviviridae sp.]	2173	598	37.6	45.8	k__Viruses	p__Lenarviricota	c__Leviviricetes	o__Norzivirales	f__Fiersviridae
pheasant217_contig_15563	OQ424470	44.7	219	113	3	1229	1885	9	219	6.23e-44	176	QDH88717.1 RNA-dependent RNA polymerase [Leviviridae sp.]	1885	542	34.9	38.9	k__Viruses	p__Lenarviricota	c__Leviviricetes	o__Norzivirales	f__Fiersviridae
pheasant217_contig_1576	OQ424439	58.3	705	282	4	2092	2	5	705	3.08e-276	794	QYF49919.1 hypothetical protein, partial [Sichuan sediment noda-like virus 5]	2186	915	95.7	76.6	k__Viruses	p__Kitrinoviricota	c__Magsaviricetes	o__Nodamuvirales	f__Nodaviridae
pheasant217_contig_1704	OQ424440	37.6	372	215	7	1446	379	5	375	8.52e-59	220	URG15322.1 MAG: RNA dependent RNA polymerase, partial [Leviviridae sp.]	3529	407	30.3	91.2	k__Viruses	p__Lenarviricota	c__Leviviricetes	o__Norzivirales	f__Fiersviridae
pheasant217_contig_1733	OQ424441	54.7	545	240	5	1680	49	84	622	9.92e-197	574	DAE35055.1 TPA: RDRP protein, partial [Leviviridae sp.]	1694	622	96.3	86.7	k__Viruses	p__Lenarviricota	c__Leviviricetes	o__Norzivirales	f__Fiersviridae
pheasant217_contig_17353	OQ424471	47.6	527	258	7	5	1579	125	635	2.09e-145	445	UHS72384.1 RNA-dependent RNA polymerase [Betanecrovirus sp.]	1587	723	99.2	70.7	k__Viruses	p__Kitrinoviricota	c__Tolucaviricetes	o__Tolivirales	f__Tombusviridae
pheasant217_contig_2373	OQ424442	36.6	546	292	12	1703	96	9	510	3.08e-96	332	UHM27559.1 RNA-dependent RNA polymerase [Sanya levivirus 4]	3985	565	40.4	88.8	k__Viruses	p__Lenarviricota	c__Leviviricetes	o__Norzivirales	f__Fiersviridae
pheasant217_contig_2637	OQ424443	33.7	427	250	10	1440	175	25	423	1.6e-55	211	URG16339.1 MAG: RNA dependent RNA polymerase, partial [Leviviridae sp.]	3538	424	35.8	94.1	k__Viruses	p__Lenarviricota	c__Leviviricetes	o__Norzivirales	f__Fiersviridae
pheasant217_contig_3389	OQ424444	34.3	484	253	12	1858	416	4	425	1.76e-62	237	DAD50733.1 TPA_asm: RNA-directed RNA polymerase [ssRNA phage SRR6960803_4]	4632	586	31.2	72	k__Viruses	p__Lenarviricota	c__Leviviricetes	o__Norzivirales	f__Duinviridae
pheasant217_contig_3608	OQ424445	41.7	223	128	2	1456	2124	147	367	1.51e-44	176	URG15808.1 MAG: RNA dependent RNA polymerase, partial [Leviviridae sp.]	2506	372	26.7	59.4	k__Viruses	p__Lenarviricota	c__Leviviricetes	o__Norzivirales	f__Fiersviridae
pheasant217_contig_3916	OQ424446	36	525	320	8	1860	316	24	542	1.68e-82	292	DAD49882.1 TPA_asm: RNA-directed RNA polymerase, partial [ssRNA phage ESE006]	3655	553	42.3	93.9	k__Viruses	p__Lenarviricota	c__Leviviricetes	o__Norzivirales	f__Fiersviridae
pheasant217_contig_4559	OQ424447	58.2	474	186	3	1411	5	1	467	3.94e-177	541	QDH91505.1 RNA-dependent RNA polymerase [Leviviridae sp.]	3279	583	42.9	80.1	k__Viruses	p__Lenarviricota	c__Leviviricetes	o__Norzivirales	f__Fiersviridae
pheasant217_contig_4642	OQ424448	52.5	366	172	2	1164	70	19	383	3.86e-112	370	URG16160.1 MAG: RNA dependent RNA polymerase, partial [Leviviridae sp.]	4295	383	25.5	95.3	k__Viruses	p__Lenarviricota	c__Leviviricetes	o__Norzivirales	f__Fiersviridae
pheasant217_contig_552	OQ424435	43.9	551	295	8	1731	109	2	548	2.93e-120	394	URG15596.1 MAG: RNA dependent RNA polymerase, partial [Leviviridae sp.]	3670	549	44.2	99.6	k__Viruses	p__Lenarviricota	c__Leviviricetes	o__Norzivirales	f__Fiersviridae
pheasant217_contig_6377	OQ424449	41.6	473	241	10	9	1391	119	568	5.09e-95	311	UHM27553.1 RNA-dependent RNA polymerase [Sanya levivirus 2]	1509	625	91.7	72	k__Viruses	p__Lenarviricota	c__Leviviricetes	o__Norzivirales	f__Fiersviridae
pheasant217_contig_6667	OQ424450	58.8	590	242	1	2231	462	729	1317	1.03e-237	710	URG14670.1 MAG: RNA dependent RNA polymerase, partial [Picornaviridae sp.]	2232	1330	79.3	44.3	k__Viruses	p__Pisuviricota	c__Pisoniviricetes	o__Picornavirales	f__Picornaviridae
pheasant217_contig_6675	OQ424451	50.2	673	321	8	5422	7416	1	667	1.91e-195	622	UNY42201.1 polyprotein 2, partial [Picornavirales sp.]	7554	667	26.4	100	k__Viruses	p__Pisuviricota	c__Pisoniviricetes	o__Picornavirales	f__unclassified Picornavirales family
pheasant217_contig_7148	OQ424452	39.7	496	265	8	1884	424	9	479	4.41e-93	323	DAD52830.1 TPA_asm: RNA-directed RNA polymerase, partial [ssRNA phage SRR5995670_1]	3806	582	38.4	80.9	k__Viruses	p__Lenarviricota	c__Leviviricetes	o__Norzivirales	f__Duinviridae
pheasant217_contig_7430	OQ424453	41.8	625	334	15	2971	1145	151	761	1.03e-121	403	UHS72334.1 RNA-dependent RNA polymerase [Tombusviridae sp.]	3240	785	56.4	77.8	k__Viruses	p__Kitrinoviricota	c__Tolucaviricetes	o__Tolivirales	f__Tombusviridae
pheasant217_contig_7857	OQ424454	44.4	405	214	6	1201	2	35	433	8.98e-83	292	QDH90036.1 RNA-dependent RNA polymerase [Leviviridae sp.]	3154	600	38	66.5	k__Viruses	p__Lenarviricota	c__Leviviricetes	o__Norzivirales	f__Fiersviridae
pheasant217_contig_8149	OQ424455	45.6	837	401	14	2570	198	1	829	3.54e-209	655	UNY42027.1 polyprotein 2 [Picornavirales sp.]	5782	832	41	99.6	k__Viruses	p__Pisuviricota	c__Pisoniviricetes	o__Picornavirales	f__unclassified Picornavirales family
pheasant217_contig_8172	OQ424456	55.4	529	230	5	1871	3439	12	540	1.39e-177	545	QDH91523.1 RNA-dependent RNA polymerase [Leviviridae sp.]	3546	595	44.2	88.9	k__Viruses	p__Lenarviricota	c__Leviviricetes	o__Norzivirales	f__Fiersviridae
pheasant217_contig_8335	OQ424457	56.8	377	157	2	2138	3268	4	374	1.21e-125	406	URG15036.1 MAG: RNA dependent RNA polymerase, partial [Leviviridae sp.]	3270	556	34.6	66.7	k__Viruses	p__Lenarviricota	c__Leviviricetes	o__Norzivirales	f__Fiersviridae
pheasant217_contig_884	OQ424436	47.8	546	260	10	1729	143	1	538	1.15e-149	468	DAD52519.1 TPA_asm: RNA-directed RNA polymerase [ssRNA phage SRR5467137_1]	3255	547	48.8	98.4	k__Viruses	p__Lenarviricota	c__Leviviricetes	o__Norzivirales	f__Fiersviridae
pheasant217_contig_9271	OQ424458	38	460	254	6	1878	3206	15	460	2.68e-76	274	QIS88054.1 RNA-dependent RNA polymerase [Mackintosh virus]	3333	577	39.9	77.3	k__Viruses	p__unclassified Viruses phylum	c__unclassified Viruses class	o__unclassified Viruses order	f__unclassified Viruses family
pheasant217_contig_9398	OQ424459	55	431	176	6	2917	4179	1	423	1.14e-135	436	URG16390.1 MAG: RNA dependent RNA polymerase, partial [Leviviridae sp.]	4190	473	30.1	89.4	k__Viruses	p__Lenarviricota	c__Leviviricetes	o__Norzivirales	f__Fiersviridae
pheasant68_contig_158	OQ424417	44.8	1090	574	13	547	3804	1250	2315	2.2e-276	859	CAH2618731.1 replication polyprotein, partial [Wallace's spikemoss associated tymo-like virus 1]	3812	2389	85.5	44.6	k__Viruses	p__Kitrinoviricota	c__Alsuviricetes	o__Tymovirales	f__unclassified Tymovirales family
pheasant68_contig_172	OQ424418	50.1	497	231	6	1459	2	20	510	6.23e-144	456	UHM27627.1 RNA-dependent RNA polymerase [Fushun levivirus 4]	3491	573	41.8	85.7	k__Viruses	p__Lenarviricota	c__Leviviricetes	o__Norzivirales	f__Fiersviridae
pheasant68_contig_1742	OQ424429	40.6	465	239	10	12	1343	427	875	6.6e-88	312	UQB76069.1 RNA-dependent RNA polymerase [Flumine noda-like virus 3]	2792	926	47.7	48.5	k__Viruses	p__Kitrinoviricota	c__Magsaviricetes	o__Nodamuvirales	f__Nodaviridae
pheasant68_contig_19	OQ424414	43.6	1087	537	18	3	3086	1496	2565	1.84e-260	817	ULF99788.1 hypothetical protein, partial [Dicistroviridae sp.]	3088	2915	99.9	36.7	k__Viruses	p__Pisuviricota	c__Pisoniviricetes	o__Picornavirales	f__Dicistroviridae
pheasant68_contig_199	OQ424419	44.9	477	239	9	1533	157	5	475	5.45e-116	380	URG16094.1 MAG: RNA dependent RNA polymerase, partial [Leviviridae sp.]	3575	487	38.5	96.7	k__Viruses	p__Lenarviricota	c__Leviviricetes	o__Norzivirales	f__Fiersviridae
pheasant68_contig_201	OQ424420	37.1	429	256	5	212	1495	603	1018	1.96e-81	293	QDH87807.1 RNA-dependent RNA polymerase [Riboviria sp.]	1953	2485	65.7	16.7	k__Viruses	p__unclassified Viruses phylum	c__unclassified Viruses class	o__unclassified Viruses order	f__unclassified Viruses family
pheasant68_contig_2012	OQ424430	39.5	253	146	3	739	2	2	254	2.46e-41	169	QDH89240.1 RNA-dependent RNA polymerase [Leviviridae sp.]	1716	598	43	42.3	k__Viruses	p__Lenarviricota	c__Leviviricetes	o__Norzivirales	f__Fiersviridae
pheasant68_contig_2153	OQ424431	33.6	137	88	1	2544	2143	822	958	8.62e-11	79.7	QVG74794.1 polyprotein [Picornavirales sp.]	2665	2012	15.1	6.8	k__Viruses	p__Pisuviricota	c__Pisoniviricetes	o__Picornavirales	f__unclassified Picornavirales family
pheasant68_contig_2346	OQ424432	23.9	539	290	26	1421	12	283	770	3.05e-08	70.9	URG14533.1 MAG: RNA dependent RNA polymerase, partial [Picornaviridae sp.]	2318	1076	60.8	45.4	k__Viruses	p__Pisuviricota	c__Pisoniviricetes	o__Picornavirales	f__Picornaviridae
pheasant68_contig_2462	OQ424433	57.2	311	130	2	961	29	1	308	2.57e-115	376	UJQ85847.1 hypothetical protein 3 [Leviviridae sp.]	2669	632	35	48.7	k__Viruses	p__Lenarviricota	c__Leviviricetes	o__Norzivirales	f__Fiersviridae
pheasant68_contig_255	OQ424421	31.1	1227	738	25	660	4229	142	1298	3.67e-167	568	UNY41999.1 polyprotein [Picornavirales sp.]	4237	2743	84.3	42.2	k__Viruses	p__Pisuviricota	c__Pisoniviricetes	o__Picornavirales	f__unclassified Picornavirales family
pheasant68_contig_257	OQ424422	33.1	1104	583	26	3271	5	423	1385	1.75e-137	473	ULF99784.1 hypothetical protein 1 [Dicistroviridae sp.]	3789	1875	86.2	51.4	k__Viruses	p__Pisuviricota	c__Pisoniviricetes	o__Picornavirales	f__Dicistroviridae
pheasant68_contig_2603	OQ424434	51.7	298	133	6	915	1790	56	348	5.26e-75	260	UHM27627.1 RNA-dependent RNA polymerase [Fushun levivirus 4]	1795	573	48.8	51.1	k__Viruses	p__Lenarviricota	c__Leviviricetes	o__Norzivirales	f__Fiersviridae
pheasant68_contig_27	OQ424415	57.6	465	194	2	2290	3675	1	465	6.36e-175	536	URG16284.1 MAG: RNA dependent RNA polymerase, partial [Leviviridae sp.]	3676	492	37.7	94.5	k__Viruses	p__Lenarviricota	c__Leviviricetes	o__Norzivirales	f__Fiersviridae
pheasant68_contig_271	OQ424423	40.2	470	264	10	1443	61	2	463	6.06e-97	325	QLL27731.1 putative RdRp [Golovinomyces cichoracearum associated tombus-like virus 1]	2902	481	47.7	96	k__Viruses	p__Kitrinoviricota	c__Tolucaviricetes	o__Tolivirales	f__Tombusviridae
pheasant68_contig_324	OQ424424	50.5	717	349	5	2456	309	143	854	8.74e-249	729	YP_009337883.1 RNA-dependent RNA polymerase [Hubei orthoptera virus 4]	2457	964	87.4	73.9	k__Viruses	p__unclassified Viruses phylum	c__unclassified Viruses class	o__unclassified Viruses order	f__unclassified Viruses family
pheasant68_contig_337	OQ424425	55	1942	766	23	2	5650	343	2236	0	1967	ULF99798.1 hypothetical protein [Dicistroviridae sp.]	5650	2862	100	66.2	k__Viruses	p__Pisuviricota	c__Pisoniviricetes	o__Picornavirales	f__Dicistroviridae
pheasant68_contig_367	OQ424426	40.2	1244	642	20	3661	158	1522	2739	1.84e-264	832	UNY41999.1 polyprotein [Picornavirales sp.]	3666	2743	95.6	44.4	k__Viruses	p__Pisuviricota	c__Pisoniviricetes	o__Picornavirales	f__unclassified Picornavirales family
pheasant68_contig_381	OQ424427	50	182	86	3	1026	1565	1	179	3.85e-39	156	URG16273.1 MAG: RNA dependent RNA polymerase, partial [Leviviridae sp.]	1566	337	34.5	53.1	k__Viruses	p__Lenarviricota	c__Leviviricetes	o__Norzivirales	f__Fiersviridae
pheasant68_contig_420	OQ424428	31.5	200	108	7	59	658	1483	1653	5.96e-08	69.7	QJF11790.1 polyprotein [Grey squirrel kobuvirus]	1913	2464	31.4	6.9	k__Viruses	p__Pisuviricota	c__Pisoniviricetes	o__Picornavirales	f__Picornaviridae
pheasant68_contig_89	OQ424416	42.1	449	237	8	2295	3629	20	449	1.03e-97	335	UHM27559.1 RNA-dependent RNA polymerase [Sanya levivirus 4]	3846	565	34.7	76.1	k__Viruses	p__Lenarviricota	c__Leviviricetes	o__Norzivirales	f__Fiersviridae
Red-breastedFlycatcher133_contig_125	OQ424474	41.8	2125	1111	31	6698	468	51	2098	0	1601	QKE55038.1 polyprotein [Picornaviridae sp.]	6864	2264	90.8	90.5	k__Viruses	p__Pisuviricota	c__Pisoniviricetes	o__Picornavirales	f__Picornaviridae
Red-breastedFlycatcher133_contig_149	OQ424475	34.1	1847	1036	46	5176	2	1044	2831	2.52e-279	897	QBL75900.1 polyprotein [Solenopsis invicta virus 11]	5459	2982	94.8	60	k__Viruses	p__Pisuviricota	c__Pisoniviricetes	o__Picornavirales	f__Iflaviridae
Red-breastedFlycatcher133_contig_212	OQ424476	28.2	404	239	13	2016	3212	1208	1565	4.02e-26	130	UQB76098.1 RNA-dependent RNA polymerase [Flumine seco-like virus 5]	3215	1813	37.2	19.7	k__Viruses	p__Pisuviricota	c__Pisoniviricetes	o__Picornavirales	f__Secoviridae
Red-breastedFlycatcher133_contig_236	OQ424477	58	450	183	4	1510	176	2248	2696	3.66e-162	521	QKN88980.1 polyprotein [Picornavirales sp.]	1510	3133	88.4	14.3	k__Viruses	p__Pisuviricota	c__Pisoniviricetes	o__Picornavirales	f__unclassified Picornavirales family
Red-breastedFlycatcher133_contig_244	OQ424478	29.7	589	362	12	1736	15	167	718	1.86e-64	253	ASM94077.1 putative polyprotein [Lothians earthworm picorna-like virus 1]	3263	2443	52.8	22.6	k__Viruses	p__Pisuviricota	c__Pisoniviricetes	o__Picornavirales	f__unclassified Picornavirales family
Red-breastedFlycatcher133_contig_328	OQ424479	40.7	1974	1098	29	518	6316	588	2530	0	1456	QJI53539.1 hypothetical protein 1 [Picornavirales sp.]	7997	2532	72.5	76.7	k__Viruses	p__Pisuviricota	c__Pisoniviricetes	o__Picornavirales	f__unclassified Picornavirales family
Red-breastedFlycatcher133_contig_426	OQ424480	49.5	479	230	5	341	1759	1365	1837	7.63e-145	474	QJI53560.1 hypothetical protein 1 [Picornavirales sp.]	1759	2300	80.7	20.6	k__Viruses	p__Pisuviricota	c__Pisoniviricetes	o__Picornavirales	f__unclassified Picornavirales family
Red-breastedFlycatcher133_contig_45	OQ424472	55.7	418	183	2	1254	4	12	428	7.78e-167	489	APG78218.1 RdRp [Hubei partiti-like virus 48]	1513	445	82.7	93.7	k__Viruses	p__unclassified Viruses phylum	c__unclassified Viruses class	o__unclassified Viruses order	f__unclassified Viruses family
Red-breastedFlycatcher133_contig_451	OQ424481	53.7	648	290	6	1925	3	2142	2786	4.4e-217	682	QKN88982.1 hypothetical protein, partial [Picornavirales sp.]	1925	2900	99.9	22.2	k__Viruses	p__Pisuviricota	c__Pisoniviricetes	o__Picornavirales	f__unclassified Picornavirales family
Red-breastedFlycatcher133_contig_453	OQ424482	40.3	1004	526	20	2963	3	46	993	8e-209	659	QKE55018.1 hypothetical protein [Picornaviridae sp.]	2989	1892	99.1	50.1	k__Viruses	p__Pisuviricota	c__Pisoniviricetes	o__Picornavirales	f__Picornaviridae
Red-breastedFlycatcher133_contig_482	OQ424483	52.2	638	292	7	1907	9	194	823	6.64e-215	635	QYF49965.1 hypothetical protein [Henan sediment noda-like virus 2]	1907	961	99.6	65.6	k__Viruses	p__Kitrinoviricota	c__Magsaviricetes	o__Nodamuvirales	f__Nodaviridae
Red-breastedFlycatcher133_contig_521	OQ424484	48.8	420	213	2	1264	5	4	421	4.9e-124	399	UHR49718.1 RNA-dependent RNA polymerase [Hangzhou lispivirus 1]	1856	933	67.9	44.8	k__Viruses	p__Negarnaviricota	c__Monjiviricetes	o__Mononegavirales	f__Lispiviridae
Red-breastedFlycatcher133_contig_688	OQ424485	33.5	490	278	17	97	1488	32	499	1.57e-65	239	UJQ92944.1 putative RNA-dependent RNA polymerase [Narnaviridae sp.]	1525	950	91.3	49.3	k__Viruses	p__Lenarviricota	c__Amabiliviricetes	o__Wolframvirales	f__Narnaviridae
Red-breastedFlycatcher133_contig_849	OQ424486	58.7	508	186	8	1472	3	31	532	6.78e-197	583	ULF99731.1 nonstructural protein [Picornavirales sp.]	1826	819	80.5	61.3	k__Viruses	p__Pisuviricota	c__Pisoniviricetes	o__Picornavirales	f__unclassified Picornavirales family
Red-breastedFlycatcher133_contig_90	OQ424473	47.2	299	150	6	891	4	8	301	1.27e-75	263	QZZ63382.1 hypothetical protein [Leuven Tombus-like virus 3]	1948	546	45.6	53.8	k__Viruses	p__Kitrinoviricota	c__Tolucaviricetes	o__Tolivirales	f__Tombusviridae
Red-flankedBluetail198_contig_107	OQ424523	49.4	1106	513	21	60	3293	1	1087	0	973	YP_009337276.1 RdRp [Hubei permutotetra-like virus 11]	4639	1092	69.7	99.5	k__Viruses	p__unclassified Viruses phylum	c__unclassified Viruses class	o__unclassified Viruses order	f__unclassified Viruses family
Red-flankedBluetail198_contig_1077	OQ424558	36.8	489	281	10	1414	2	1197	1675	7.98e-81	288	QHB15178.1 polyprotein [Insect-associated waikavirus 1]	1650	1832	85.6	26.1	k__Viruses	p__Pisuviricota	c__Pisoniviricetes	o__Picornavirales	f__Secoviridae
Red-flankedBluetail198_contig_11	OQ424517	40.7	1859	953	38	5310	1	16	1813	0	1305	QKE55058.1 polyprotein, partial [Picornaviridae sp.]	5798	2101	91.6	85.6	k__Viruses	p__Pisuviricota	c__Pisoniviricetes	o__Picornavirales	f__Picornaviridae
Red-flankedBluetail198_contig_117	OQ424524	40.4	458	249	9	1347	1	3	445	6.67e-89	327	UHK03192.1 RNA-dependent RNA polymerase [Hangzhou astrovirus 1]	7415	1067	24.5	41.5	k__Viruses	p__Pisuviricota	c__Stelpaviricetes	o__Stellavirales	f__Astroviridae
Red-flankedBluetail198_contig_128	OQ424525	37.6	3004	1483	56	363	9179	91	2766	0	1812	ULF99680.1 putative polyprotein, partial [Picornavirales sp.]	9476	2768	93	96.7	k__Viruses	p__Pisuviricota	c__Pisoniviricetes	o__Picornavirales	f__unclassified Picornavirales family
Red-flankedBluetail198_contig_1389	OQ424559	39.7	624	362	6	22	1887	33	644	8.75e-138	434	QLI47703.1 hypothetical protein 1 [Nodaviridae sp.]	1916	879	97.4	69.6	k__Viruses	p__Kitrinoviricota	c__Magsaviricetes	o__Nodamuvirales	f__Nodaviridae
Red-flankedBluetail198_contig_158	OQ424526	31.4	407	261	13	1413	220	377	774	1.61e-37	160	ADI48250.1 putative RdRp [Bat guano associated nodavirus GF-4n]	1596	954	74.8	41.7	k__Viruses	p__Kitrinoviricota	c__Magsaviricetes	o__Nodamuvirales	f__Nodaviridae
Red-flankedBluetail198_contig_171	OQ424527	39.5	517	286	10	1599	106	1	509	1.16e-110	354	URG14641.1 MAG: RNA dependent RNA polymerase, partial [Picornaviridae sp.]	2073	510	72.1	99.8	k__Viruses	p__Pisuviricota	c__Pisoniviricetes	o__Picornavirales	f__Picornaviridae
Red-flankedBluetail198_contig_188	OQ424528	27.2	2254	1353	75	827	7255	140	2217	1.16e-179	625	QKN88966.1 hypothetical protein [Picornavirales sp.]	7259	2638	88.6	78.8	k__Viruses	p__Pisuviricota	c__Pisoniviricetes	o__Picornavirales	f__unclassified Picornavirales family
Red-flankedBluetail198_contig_217	OP958965	31.3	355	209	16	2476	3516	2461	2788	4.67e-20	110	UFZ21065.1 polyprotein [Planococcus ficus-associated iflavirus 1]	3660	3058	28.4	10.7	k__Viruses	p__Pisuviricota	c__Pisoniviricetes	o__Picornavirales	f__Iflaviridae
Red-flankedBluetail198_contig_22	OQ424518	43.1	473	246	12	1666	3048	2	463	8.7e-99	331	QLL27731.1 putative RdRp [Golovinomyces cichoracearum associated tombus-like virus 1]	3141	481	44	96	k__Viruses	p__Kitrinoviricota	c__Tolucaviricetes	o__Tolivirales	f__Tombusviridae
Red-flankedBluetail198_contig_233	OQ424529	49	621	296	13	1969	149	52	665	1.66e-190	580	QUS52855.1 RNA-dependent RNA polymerase [Hypera postica associated permutotetravirus]	2046	1120	89	54.8	k__Viruses	p__unclassified Orthornavirae phylum	c__unclassified Orthornavirae class	o__unclassified Orthornavirae order	f__Permutotetraviridae
Red-flankedBluetail198_contig_250	OQ424530	41	522	292	11	7	1545	368	882	7.1e-103	365	QUS52855.1 RNA-dependent RNA polymerase [Hypera postica associated permutotetravirus]	3988	1120	38.6	46	k__Viruses	p__unclassified Orthornavirae phylum	c__unclassified Orthornavirae class	o__unclassified Orthornavirae order	f__Permutotetraviridae
Red-flankedBluetail198_contig_253	OQ424531	25	1577	1004	45	4444	47	277	1785	2.19e-90	338	QHB15178.1 polyprotein [Insect-associated waikavirus 1]	4450	1832	98.8	82.4	k__Viruses	p__Pisuviricota	c__Pisoniviricetes	o__Picornavirales	f__Secoviridae
Red-flankedBluetail198_contig_256	OQ424532	32.9	1187	682	22	3496	2	2	1096	2.17e-194	642	QLL27727.1 putative RdRp [Leveillula taurica associated picorna-like virus 1]	5568	1756	62.8	62.4	k__Viruses	p__Pisuviricota	c__Pisoniviricetes	o__Picornavirales	f__Picornaviridae
Red-flankedBluetail198_contig_279	OQ424533	28.2	691	436	18	451	2442	162	819	2.57e-67	258	ASM94077.1 putative polyprotein [Lothians earthworm picorna-like virus 1]	2724	2443	73.1	26.9	k__Viruses	p__Pisuviricota	c__Pisoniviricetes	o__Picornavirales	f__unclassified Picornavirales family
Red-flankedBluetail198_contig_291	OQ424534	26.1	710	434	18	457	2469	162	819	7.82e-61	239	ASM94077.1 putative polyprotein [Lothians earthworm picorna-like virus 1]	2739	2443	73.5	26.9	k__Viruses	p__Pisuviricota	c__Pisoniviricetes	o__Picornavirales	f__unclassified Picornavirales family
Red-flankedBluetail198_contig_300	OQ424535	45	549	262	16	1640	33	274	795	6.18e-121	386	QNS17454.1 RNA-dependent RNA polymerase, partial [Serbia narna-like virus 3]	1684	811	95.5	64.4	k__Viruses	p__Lenarviricota	c__Amabiliviricetes	o__Wolframvirales	f__Narnaviridae
Red-flankedBluetail198_contig_305	OQ424536	46.4	813	398	12	2482	92	190	980	3.64e-237	706	QUS52855.1 RNA-dependent RNA polymerase [Hypera postica associated permutotetravirus]	2499	1120	95.7	70.6	k__Viruses	p__unclassified Orthornavirae phylum	c__unclassified Orthornavirae class	o__unclassified Orthornavirae order	f__Permutotetraviridae
Red-flankedBluetail198_contig_311	OQ424537	32.4	777	480	20	2351	114	293	1055	3.14e-88	327	AUH27287.1 polyprotein, partial [Maize-associated picornavirus]	7572	1108	29.6	68.9	k__Viruses	p__Pisuviricota	c__Pisoniviricetes	o__Picornavirales	f__unclassified Picornavirales family
Red-flankedBluetail198_contig_318	OQ424538	27.4	2219	1198	68	6086	351	458	2571	3.17e-199	675	QKE55052.1 hypothetical protein [Picornaviridae sp.]	6103	2585	94	81.8	k__Viruses	p__Pisuviricota	c__Pisoniviricetes	o__Picornavirales	f__Picornaviridae
Red-flankedBluetail198_contig_321	OQ424539	35.5	1127	686	22	3291	4	1189	2305	5.67e-205	660	QKE56313.1 putative RNA-dependent RNA polymerase, partial [Polycipiviridae sp.]	3308	2308	99.4	48.4	k__Viruses	p__Pisuviricota	c__Pisoniviricetes	o__Picornavirales	f__Polycipiviridae
Red-flankedBluetail198_contig_324	OQ424540	37.4	147	83	5	1204	767	1754	1892	6.31e-14	88.6	QTJ95918.1 polyprotein [Poaceae Liege virus 1]	1676	3474	26.1	4	k__Viruses	p__Pisuviricota	c__Pisoniviricetes	o__Picornavirales	f__Secoviridae
Red-flankedBluetail198_contig_395	OQ424541	52.8	343	158	2	1043	15	27	365	1.68e-114	367	UCS96373.1 MAG: RNA-dependent RNA polymerase, partial [Riboviria sp.]	2845	397	36.2	85.4	k__Viruses	p__unclassified Viruses phylum	c__unclassified Viruses class	o__unclassified Viruses order	f__unclassified Viruses family
Red-flankedBluetail198_contig_398	OQ424542	21.6	398	253	13	3435	2326	487	853	1.36e-09	77.4	UMO75674.1 putative RNA-dependent RNA polymerase [Polycipiviridae sp.]	6096	2179	18.2	16.8	k__Viruses	p__Pisuviricota	c__Pisoniviricetes	o__Picornavirales	f__Polycipiviridae
Red-flankedBluetail198_contig_410	OQ424543	26.6	233	152	5	443	1141	1239	1452	4.5e-09	74.3	AUD40070.1 polyprotein [Mobovirus A]	2897	2428	24.1	8.8	k__Viruses	p__Pisuviricota	c__Pisoniviricetes	o__Picornavirales	f__unclassified Picornavirales family
Red-flankedBluetail198_contig_432	OQ424544	53.5	555	239	8	3555	1912	1	543	1.29e-182	567	QJI53485.1 RNA-dependent RNA polymerase [Riboviria sp.]	4733	550	34.7	98.7	k__Viruses	p__unclassified Viruses phylum	c__unclassified Viruses class	o__unclassified Viruses order	f__unclassified Viruses family
Red-flankedBluetail198_contig_452	OQ424545	29	259	149	9	1525	842	37	291	9.51e-17	96.3	QKN88951.1 hypothetical protein 2 [Picornavirales sp.]	1606	613	42.6	41.6	k__Viruses	p__Pisuviricota	c__Pisoniviricetes	o__Picornavirales	f__unclassified Picornavirales family
Red-flankedBluetail198_contig_461	OQ424546	39.5	817	443	15	221	2647	2100	2873	1.84e-171	564	AUE23905.1 polyprotein, partial [Tribolium castaneum iflavirus]	2651	3054	91.6	25.3	k__Viruses	p__Pisuviricota	c__Pisoniviricetes	o__Picornavirales	f__Iflaviridae
Red-flankedBluetail198_contig_463	OQ424547	27.2	1083	698	27	3158	21	923	1952	1.65e-86	321	URG14948.1 MAG: polyprotein [Picornaviridae sp.]	3323	3153	94.4	32.7	k__Viruses	p__Pisuviricota	c__Pisoniviricetes	o__Picornavirales	f__Picornaviridae
Red-flankedBluetail198_contig_464	OQ424548	49.3	491	226	3	1478	6	1	468	9.03e-150	463	UHM27702.1 RNA-dependent RNA polymerase [Fushun diaea subdola tombus-like virus 2]	2871	493	51.3	94.9	k__Viruses	p__Kitrinoviricota	c__Tolucaviricetes	o__Tolivirales	f__Tombusviridae
Red-flankedBluetail198_contig_566	OQ424549	32.8	198	132	1	1094	1684	1507	1704	3.87e-23	117	DAZ87487.1 TPA_asm: non-structural polyprotein [Strongylocentrotus intermedius associated picornavirus 1]	1684	1899	35.1	10.4	k__Viruses	p__Pisuviricota	c__Pisoniviricetes	o__Picornavirales	f__Picornaviridae
Red-flankedBluetail198_contig_575	OQ424550	54.5	793	360	1	120	2495	57	849	1.44e-301	865	YP_009337883.1 RNA-dependent RNA polymerase [Hubei orthoptera virus 4]	2495	964	95.2	82.3	k__Viruses	p__unclassified Viruses phylum	c__unclassified Viruses class	o__unclassified Viruses order	f__unclassified Viruses family
Red-flankedBluetail198_contig_601	OQ424551	29.9	805	473	23	2525	177	1427	2162	2.38e-76	288	QPN36943.1 polyprotein [Goettingen Seco-like virus 1]	3021	2170	77.8	33.9	k__Viruses	p__Pisuviricota	c__Pisoniviricetes	o__Picornavirales	f__Secoviridae
Red-flankedBluetail198_contig_657	OQ424552	55	191	84	1	994	1560	16	206	2.98e-55	202	QVG74731.1 RNA-dependent RNA polymerase [Virus sp.]	1561	436	36.3	43.8	k__Viruses	p__unclassified Viruses phylum	c__unclassified Viruses class	o__unclassified Viruses order	f__unclassified Viruses family
Red-flankedBluetail198_contig_709	OQ424553	25.4	613	395	21	2	1708	2213	2807	1.08e-33	150	DAZ87503.1 TPA_asm: polyprotein, partial [Neosmilaster georgianus associated picornavirus 4]	1724	2968	99	20	k__Viruses	p__Pisuviricota	c__Pisoniviricetes	o__Picornavirales	f__Picornaviridae
Red-flankedBluetail198_contig_723	OQ424554	37.1	429	222	8	1470	286	111	525	4.69e-70	253	QJI53806.1 hypothetical protein 1 [Solemoviridae sp.]	2716	540	43.6	76.9	k__Viruses	p__Pisuviricota	c__Pisoniviricetes	o__Sobelivirales	f__Solemoviridae
Red-flankedBluetail198_contig_746	OQ424555	32.4	627	341	14	273	2024	7	593	1.44e-79	280	QKE55017.1 polyprotein [Picornaviridae sp.]	2077	785	84.4	74.8	k__Viruses	p__Pisuviricota	c__Pisoniviricetes	o__Picornavirales	f__Picornaviridae
Red-flankedBluetail198_contig_77	OQ424519	43.8	267	141	5	1515	2303	7	268	8.93e-53	201	QIJ70118.1 RNA-dependent RNA polymerase [Jeffords solemo-like virus]	2307	469	34.2	55.9	k__Viruses	p__Pisuviricota	c__Pisoniviricetes	o__Sobelivirales	f__Solemoviridae
Red-flankedBluetail198_contig_790	OQ424556	53.3	452	205	2	174	1511	2347	2798	7.84e-154	497	QFP98430.1 polyprotein [Lysiphlebus fabarum rna-virus type A]	1519	2979	88.1	15.2	k__Viruses	p__Pisuviricota	c__Pisoniviricetes	o__Picornavirales	f__Iflaviridae
Red-flankedBluetail198_contig_81	OQ424520	51	883	404	9	100	2742	47	902	7.14e-274	818	QKN88846.1 nonstructural polyprotein [Astroviridae sp.]	6562	914	56.6	93.7	k__Viruses	p__Pisuviricota	c__Stelpaviricetes	o__Stellavirales	f__Astroviridae
Red-flankedBluetail198_contig_88	OQ424521	36.7	2755	1498	60	7911	4	240	2867	0	1602	QFP98430.1 polyprotein [Lysiphlebus fabarum rna-virus type A]	7948	2979	99.5	88.2	k__Viruses	p__Pisuviricota	c__Pisoniviricetes	o__Picornavirales	f__Iflaviridae
Red-flankedBluetail198_contig_89	OQ424522	36.1	2221	1200	54	6341	21	837	2951	0	1258	QFP98430.1 polyprotein [Lysiphlebus fabarum rna-virus type A]	6348	2979	99.6	71	k__Viruses	p__Pisuviricota	c__Pisoniviricetes	o__Picornavirales	f__Iflaviridae
Red-flankedBluetail198_contig_999	OQ424557	31.2	321	218	2	98	1060	181	498	5.11e-52	201	QIS87994.1 RNA-dependent RNA polymerase, partial [Krenkel virus]	1977	642	48.7	49.5	k__Viruses	p__unclassified Viruses phylum	c__unclassified Viruses class	o__unclassified Viruses order	f__unclassified Viruses family
Red-flankedBluetail199_contig_103	OQ424566	33.5	203	119	4	98	667	1663	1862	7.29e-18	103	QJI53587.1 hypothetical protein [Picornavirales sp.]	4110	3205	13.9	6.2	k__Viruses	p__Pisuviricota	c__Pisoniviricetes	o__Picornavirales	f__unclassified Picornavirales family
Red-flankedBluetail199_contig_14	OQ424561	25.7	754	495	25	4849	7038	1478	2190	7e-45	194	DAZ87472.1 TPA_asm: non-structural polyprotein, partial [Apostichopus japonicus associated picornavirus 1]	11507	2223	19	32.1	k__Viruses	p__Pisuviricota	c__Pisoniviricetes	o__Picornavirales	f__Picornaviridae
Red-flankedBluetail199_contig_152	OQ424567	57.4	1141	442	9	2	3397	217	1322	0	1275	QJI53588.1 hypothetical protein [Picornavirales sp.]	3408	3017	99.6	36.7	k__Viruses	p__Pisuviricota	c__Pisoniviricetes	o__Picornavirales	f__unclassified Picornavirales family
Red-flankedBluetail199_contig_153	OQ424568	50.1	711	337	8	2251	149	9	711	2.26e-227	665	QKN88956.1 hypothetical protein [Picornavirales sp.]	2387	724	88.1	97.1	k__Viruses	p__Pisuviricota	c__Pisoniviricetes	o__Picornavirales	f__unclassified Picornavirales family
Red-flankedBluetail199_contig_156	OQ424569	29.2	804	468	27	3450	1267	1001	1779	3.16e-62	249	UQB76098.1 RNA-dependent RNA polymerase [Flumine seco-like virus 5]	6005	1813	36.4	43	k__Viruses	p__Pisuviricota	c__Pisoniviricetes	o__Picornavirales	f__Secoviridae
Red-flankedBluetail199_contig_157	OQ424570	46.5	785	383	15	295	2619	1114	1871	6.84e-210	659	ULF99784.1 hypothetical protein 1 [Dicistroviridae sp.]	2815	1875	82.6	40.4	k__Viruses	p__Pisuviricota	c__Pisoniviricetes	o__Picornavirales	f__Dicistroviridae
Red-flankedBluetail199_contig_217	OQ424571	49.5	457	219	4	2402	1050	5	455	2.17e-132	429	QPZ88361.1 RNA-dependent RNA polymerase, partial [Soybean thrips tombus-like virus 7]	4567	465	29.6	97	k__Viruses	p__Kitrinoviricota	c__Tolucaviricetes	o__Tolivirales	f__Tombusviridae
Red-flankedBluetail199_contig_218	OQ424572	39.2	910	521	14	64	2745	1295	2188	5.39e-178	597	QKK82955.1 hypothetical protein [Erigeron annuus picorna-like virus]	4570	2189	58.7	40.8	k__Viruses	p__Pisuviricota	c__Pisoniviricetes	o__Picornavirales	f__unclassified Picornavirales family
Red-flankedBluetail199_contig_219	OQ424573	34.6	1024	590	28	708	3665	1207	2188	3.37e-151	535	QKK82955.1 hypothetical protein [Erigeron annuus picorna-like virus]	7099	2189	41.7	44.9	k__Viruses	p__Pisuviricota	c__Pisoniviricetes	o__Picornavirales	f__unclassified Picornavirales family
Red-flankedBluetail199_contig_23	OQ424562	43.4	2244	1091	38	195	6527	27	2224	0	1726	ABL96623.1 polyprotein [Duck hepatitis A virus 1]	6533	2249	96.9	97.7	k__Viruses	p__Pisuviricota	c__Pisoniviricetes	o__Picornavirales	f__Picornaviridae
Red-flankedBluetail199_contig_236	OQ424574	34.1	123	70	3	1465	1118	458	576	6.45e-06	62.4	UJQ92789.1 putative RNA-dependent RNA polymerase [Narnaviridae sp.]	1511	1498	23	7.9	k__Viruses	p__Lenarviricota	c__Amabiliviricetes	o__Wolframvirales	f__Narnaviridae
Red-flankedBluetail199_contig_283	OQ424575	59.6	480	190	3	2	1432	185	663	5.94e-197	593	URG14911.1 MAG: RNA dependent RNA polymerase, partial [Picornaviridae sp.]	3113	663	46	72.2	k__Viruses	p__Pisuviricota	c__Pisoniviricetes	o__Picornavirales	f__Picornaviridae
Red-flankedBluetail199_contig_284	OQ424576	34	592	368	10	64	1803	1295	1875	2.53e-78	283	QKK82955.1 hypothetical protein [Erigeron annuus picorna-like virus]	1804	2189	96.5	26.5	k__Viruses	p__Pisuviricota	c__Pisoniviricetes	o__Picornavirales	f__unclassified Picornavirales family
Red-flankedBluetail199_contig_285	OQ424577	31.5	588	368	14	2579	885	49	624	1.12e-65	254	QKK82956.1 hypothetical protein, partial [Cotoneaster microphyllus picorna-like virus]	2798	2098	60.6	27.5	k__Viruses	p__Pisuviricota	c__Pisoniviricetes	o__Picornavirales	f__unclassified Picornavirales family
Red-flankedBluetail199_contig_291	OQ424578	35.6	275	174	1	2283	1468	43	317	3.01e-41	179	AWK77852.1 nonstructural polyprotein, partial [Bundaberg bee virus 2]	3513	1598	23.2	17.2	k__Viruses	p__Pisuviricota	c__Pisoniviricetes	o__Picornavirales	f__unclassified Picornavirales family
Red-flankedBluetail199_contig_304	OQ424579	27.8	726	443	20	3290	1203	134	808	1.22e-67	263	QDH90959.1 RNA-dependent RNA polymerase [Picornavirales sp.]	3404	2138	61.3	31.6	k__Viruses	p__Pisuviricota	c__Pisoniviricetes	o__Picornavirales	f__unclassified Picornavirales family
Red-flankedBluetail199_contig_318	OQ424580	30.9	731	425	25	2144	21	1040	1713	1.29e-65	254	UQB76098.1 RNA-dependent RNA polymerase [Flumine seco-like virus 5]	2919	1813	72.8	37.2	k__Viruses	p__Pisuviricota	c__Pisoniviricetes	o__Picornavirales	f__Secoviridae
Red-flankedBluetail199_contig_408	OQ424581	24.8	916	612	27	652	3252	37	924	6.86e-54	220	QKK82955.1 hypothetical protein [Erigeron annuus picorna-like virus]	3438	2189	75.7	40.6	k__Viruses	p__Pisuviricota	c__Pisoniviricetes	o__Picornavirales	f__unclassified Picornavirales family
Red-flankedBluetail199_contig_457	OQ424582	40	2148	1179	38	446	6739	186	2273	0	1481	QXV86407.1 RNA-dependent RNA polymerase [Polycipiviridae sp.]	6741	2559	93.4	81.6	k__Viruses	p__Pisuviricota	c__Pisoniviricetes	o__Picornavirales	f__Polycipiviridae
Red-flankedBluetail199_contig_476	OQ424583	50.9	432	207	1	968	2248	5	436	9.2e-150	455	YP_009337911.1 RdRp [Hubei diptera virus 13]	2299	438	55.7	98.6	k__Viruses	p__unclassified Viruses phylum	c__unclassified Viruses class	o__unclassified Viruses order	f__unclassified Viruses family
Red-flankedBluetail199_contig_485	OQ424584	56.4	704	301	2	4417	6510	1	704	2.98e-258	789	UQB76342.1 RNA-dependent RNA polymerase, partial [Flumine seco-like virus 4]	7022	706	29.8	99.7	k__Viruses	p__Pisuviricota	c__Pisoniviricetes	o__Picornavirales	f__Secoviridae
Red-flankedBluetail199_contig_49	OQ424563	52.4	466	220	2	197	1591	11	475	5.54e-167	492	APG78222.1 RdRp [Hubei partiti-like virus 33]	1601	476	87.1	97.7	k__Viruses	p__unclassified Viruses phylum	c__unclassified Viruses class	o__unclassified Viruses order	f__unclassified Viruses family
Red-flankedBluetail199_contig_495	OQ424585	33.4	1780	1065	40	17	5134	456	2188	4.46e-262	838	QKK82955.1 hypothetical protein [Erigeron annuus picorna-like virus]	5910	2189	86.6	79.2	k__Viruses	p__Pisuviricota	c__Pisoniviricetes	o__Picornavirales	f__unclassified Picornavirales family
Red-flankedBluetail199_contig_578	OQ424586	38.2	372	225	2	1819	716	453	823	8.45e-74	270	ULF99784.1 hypothetical protein 1 [Dicistroviridae sp.]	1824	1875	60.5	19.8	k__Viruses	p__Pisuviricota	c__Pisoniviricetes	o__Picornavirales	f__Dicistroviridae
Red-flankedBluetail199_contig_59	OQ424564	28.5	719	424	21	845	2938	1020	1669	2.87e-59	235	UQB76340.1 RNA-dependent RNA polymerase, partial [Flumine seco-like virus 2]	2993	1670	70	38.9	k__Viruses	p__Pisuviricota	c__Pisoniviricetes	o__Picornavirales	f__Secoviridae
Red-flankedBluetail199_contig_594	OQ424587	40.1	713	400	10	2125	11	2510	3203	8.36e-145	480	QJI53524.1 polyprotein, partial [Picornavirales sp.]	2156	3325	98.1	20.9	k__Viruses	p__Pisuviricota	c__Pisoniviricetes	o__Picornavirales	f__unclassified Picornavirales family
Red-flankedBluetail199_contig_609	OQ424588	54.7	532	232	5	37	1614	1862	2390	4.33e-182	578	QKN88966.1 hypothetical protein [Picornavirales sp.]	1622	2638	97.3	20.1	k__Viruses	p__Pisuviricota	c__Pisoniviricetes	o__Picornavirales	f__unclassified Picornavirales family
Red-flankedBluetail199_contig_612	OQ424589	43.3	669	347	9	15	1976	1403	2054	1.21e-157	515	ULF99737.1 putative polyprotein [Picornavirales sp.]	1990	2819	98.6	23.1	k__Viruses	p__Pisuviricota	c__Pisoniviricetes	o__Picornavirales	f__unclassified Picornavirales family
Red-flankedBluetail199_contig_682	OQ424590	36.9	1181	570	21	3490	125	1568	2632	5.15e-222	717	ULF99788.1 hypothetical protein, partial [Dicistroviridae sp.]	3551	2915	94.8	36.5	k__Viruses	p__Pisuviricota	c__Pisoniviricetes	o__Picornavirales	f__Dicistroviridae
Red-flankedBluetail199_contig_80	OQ424565	34.5	846	472	20	2590	98	1113	1891	3.51e-131	450	DAZ87487.1 TPA_asm: non-structural polyprotein [Strongylocentrotus intermedius associated picornavirus 1]	3221	1899	77.4	41	k__Viruses	p__Pisuviricota	c__Pisoniviricetes	o__Picornavirales	f__Picornaviridae
Red-flankedBluetail199_contig_9	OQ424560	37.8	2634	1458	54	291	7976	6	2530	0	1686	QJI53539.1 hypothetical protein 1 [Picornavirales sp.]	8583	2532	89.5	99.7	k__Viruses	p__Pisuviricota	c__Pisoniviricetes	o__Picornavirales	f__unclassified Picornavirales family
Red-flankedBluetail200_contig_1030	OQ424622	25	516	292	19	1792	329	178	626	2.75e-28	134	UHS71818.1 RNA-dependent RNA polymerase, partial [Permutotetraviridae sp.]	2262	683	64.7	65.7	k__Viruses	p__unclassified Orthornavirae phylum	c__unclassified Orthornavirae class	o__unclassified Orthornavirae order	f__Permutotetraviridae
Red-flankedBluetail200_contig_1307	OQ424623	28.2	529	330	17	1560	1	2049	2536	4.18e-46	186	UHK03058.1 polyprotein [Guiyang Dicistro-like virus 3]	1562	2722	99.9	17.9	k__Viruses	p__Pisuviricota	c__Pisoniviricetes	o__Picornavirales	f__Dicistroviridae
Red-flankedBluetail200_contig_1316	OQ424624	33.3	516	258	15	13	1440	103	572	8.84e-58	222	YP_003800001.1 RNA-directed RNA polymerase, partial [Spissistilus festinus virus 1]	1778	1338	80.3	35.1	k__Viruses	p__unclassified Viruses phylum	c__unclassified Viruses class	o__unclassified Viruses order	f__unclassified Viruses family
Red-flankedBluetail200_contig_1327	OQ424625	35	140	90	1	32	451	1234	1372	1.56e-07	68.2	AWK02672.1 polyprotein [Niviventer confucianus hunnivirus]	1792	2218	23.4	6.3	k__Viruses	p__Pisuviricota	c__Pisoniviricetes	o__Picornavirales	f__Picornaviridae
Red-flankedBluetail200_contig_1347	OQ424626	26.7	495	309	15	1425	1	981	1441	3.5e-35	154	URG14946.1 MAG: polyprotein [Picornaviridae sp.]	1634	2622	87.2	17.6	k__Viruses	p__Pisuviricota	c__Pisoniviricetes	o__Picornavirales	f__Picornaviridae
Red-flankedBluetail200_contig_1371	OQ424627	37.2	494	268	13	238	1638	6	484	1.07e-73	266	QIJ56906.1 RNA-directed RNA polymerase, partial [Scaphoideus titanus toti-like virus 1]	1675	1129	83.6	42.4	k__Viruses	p__Duplornaviricota	c__Chrymotiviricetes	o__Ghabrivirales	f__Totiviridae
Red-flankedBluetail200_contig_155	OQ424591	40.8	2732	1455	46	7978	2	358	3001	0	1947	UCS96341.1 MAG: hypothetical protein, partial [Picornaviridae sp.]	10623	3072	75.1	86.1	k__Viruses	p__Pisuviricota	c__Pisoniviricetes	o__Picornavirales	f__Picornaviridae
Red-flankedBluetail200_contig_161	OQ424592	45.9	1376	669	15	98	4117	660	1995	0	1186	QKE55038.1 polyprotein [Picornaviridae sp.]	4141	2264	97.1	59	k__Viruses	p__Pisuviricota	c__Pisoniviricetes	o__Picornavirales	f__Picornaviridae
Red-flankedBluetail200_contig_1647	OQ424628	36.8	1054	597	23	2	3064	1207	2224	1.39e-194	634	DAZ87510.1 TPA_asm: polyprotein [Apostichopus japonicus associated picornavirus 5]	3065	2837	99.9	35.9	k__Viruses	p__Pisuviricota	c__Pisoniviricetes	o__Picornavirales	f__Picornaviridae
Red-flankedBluetail200_contig_199	OQ424593	28.8	1354	877	30	7303	3374	253	1563	1.34e-142	514	QKE55052.1 hypothetical protein [Picornaviridae sp.]	9007	2585	43.6	50.7	k__Viruses	p__Pisuviricota	c__Pisoniviricetes	o__Picornavirales	f__Picornaviridae
Red-flankedBluetail200_contig_200	OQ424594	39.2	2277	1214	37	6959	219	59	2195	0	1544	QHA33683.1 polyprotein [Cacaos virus]	11368	2265	59.3	94.3	k__Viruses	p__Pisuviricota	c__Pisoniviricetes	o__Picornavirales	f__Polycipiviridae
Red-flankedBluetail200_contig_207	OQ424595	22	1402	913	47	4085	6	2131	3394	4.62e-30	145	UHK03210.1 polyprotein [Hangzhou dicistro-like virus 2]	9882	3654	41.3	34.6	k__Viruses	p__Pisuviricota	c__Pisoniviricetes	o__Picornavirales	f__Dicistroviridae
Red-flankedBluetail200_contig_234	OQ424596	27.6	1038	669	26	3006	4	792	1783	2.9e-85	323	URG14948.1 MAG: polyprotein [Picornaviridae sp.]	4467	3153	67.2	31.5	k__Viruses	p__Pisuviricota	c__Pisoniviricetes	o__Picornavirales	f__Picornaviridae
Red-flankedBluetail200_contig_265	OQ424597	25.2	2079	1287	74	7509	1672	162	2105	5.68e-108	400	QXP49773.1 RNA-dependent RNA polymerase [Nora virus]	7984	2113	73.1	92	k__Viruses	p__unclassified Viruses phylum	c__unclassified Viruses class	o__unclassified Viruses order	f__unclassified Viruses family
Red-flankedBluetail200_contig_291	OQ424598	28.3	276	189	5	32	841	508	780	1.56e-23	120	AWU65839.1 putative nonstructural protein [Calhevirus 3]	2260	2133	35.8	12.8	k__Viruses	p__Pisuviricota	c__Pisoniviricetes	o__Picornavirales	f__unclassified Picornavirales family
Red-flankedBluetail200_contig_292	OQ424599	35.4	2618	1237	64	506	7714	274	2653	0	1317	QIN96635.1 hypothetical protein [Picornaviridae sp.]	7935	3128	90.9	76.1	k__Viruses	p__Pisuviricota	c__Pisoniviricetes	o__Picornavirales	f__Picornaviridae
Red-flankedBluetail200_contig_296	OQ424600	49.9	457	217	4	2167	3519	5	455	2.65e-132	431	QPZ88361.1 RNA-dependent RNA polymerase, partial [Soybean thrips tombus-like virus 7]	5024	465	26.9	97	k__Viruses	p__Kitrinoviricota	c__Tolucaviricetes	o__Tolivirales	f__Tombusviridae
Red-flankedBluetail200_contig_300	OQ424601	47.6	550	272	8	1626	1	1658	2199	1.79e-149	485	QKE56320.1 putative RNA-dependent RNA polymerase [Polycipiviridae sp.]	1629	2284	99.8	23.7	k__Viruses	p__Pisuviricota	c__Pisoniviricetes	o__Picornavirales	f__Polycipiviridae
Red-flankedBluetail200_contig_305	OQ424602	57.3	464	193	3	1473	2852	7	469	6.04e-180	540	QIJ70118.1 RNA-dependent RNA polymerase [Jeffords solemo-like virus]	2927	469	47.1	98.7	k__Viruses	p__Pisuviricota	c__Pisoniviricetes	o__Sobelivirales	f__Solemoviridae
Red-flankedBluetail200_contig_307	OQ424603	26.6	233	152	5	1792	2490	1239	1452	7.53e-09	74.3	AUD40070.1 polyprotein [Mobovirus A]	4208	2428	16.6	8.8	k__Viruses	p__Pisuviricota	c__Pisoniviricetes	o__Picornavirales	f__unclassified Picornavirales family
Red-flankedBluetail200_contig_311	OQ424604	53.7	2564	1096	26	13	7602	470	2977	0	2695	UHM27600.1 polyprotein [Sanya iflavirus 9]	7602	2993	99.8	83.8	k__Viruses	p__Pisuviricota	c__Pisoniviricetes	o__Picornavirales	f__Iflaviridae
Red-flankedBluetail200_contig_323	OQ424605	44.9	989	478	22	2837	3	107	1072	3.87e-241	771	QZZ63321.1 hypothetical protein [Nelson Picorna-like virus 4]	4147	2534	68.4	38.1	k__Viruses	p__Pisuviricota	c__Pisoniviricetes	o__Picornavirales	f__unclassified Picornavirales family
Red-flankedBluetail200_contig_387	OQ424606	46	1574	761	27	64	4719	95	1601	0	1288	QKE55018.1 hypothetical protein [Picornaviridae sp.]	4719	1892	98.7	79.7	k__Viruses	p__Pisuviricota	c__Pisoniviricetes	o__Picornavirales	f__Picornaviridae
Red-flankedBluetail200_contig_404	OQ424607	35	560	345	7	3736	5391	1695	2243	5.09e-74	290	UDL13977.1 MAG: RNA dependent RNA polymerase [Xiangshan picorna-like virus 7]	8239	2279	20.1	24.1	k__Viruses	p__Pisuviricota	c__Pisoniviricetes	o__Picornavirales	f__unclassified Picornavirales family
Red-flankedBluetail200_contig_438	OQ424608	32.1	779	503	12	2164	4476	1237	1997	1.9e-105	390	QCP68848.1 RNA-depedent RNA polymerase, partial [Pernambuco virus]	6959	1999	33.2	38.1	k__Viruses	p__unclassified Viruses phylum	c__unclassified Viruses class	o__unclassified Viruses order	f__unclassified Viruses family
Red-flankedBluetail200_contig_441	OQ424609	33.8	720	383	18	1788	3740	2	696	1e-95	348	QQP18689.1 polyprotein, partial [Soybean thrips picorna-like virus 8]	3789	1406	51.5	49.4	k__Viruses	p__Pisuviricota	c__Pisoniviricetes	o__Picornavirales	f__unclassified Picornavirales family
Red-flankedBluetail200_contig_449	OQ424610	48.5	1599	657	22	4361	12	2	1583	0	1365	YP_009272813.1 polyprotein [Bat tymo-like virus]	4420	1684	98.4	93.9	k__Viruses	p__Kitrinoviricota	c__Alsuviricetes	o__Tymovirales	f__unclassified Tymovirales family
Red-flankedBluetail200_contig_617	OQ424611	29.9	548	329	10	1561	20	4	530	4.71e-59	225	QKE55017.1 polyprotein [Picornaviridae sp.]	2231	785	69.1	67.1	k__Viruses	p__Pisuviricota	c__Pisoniviricetes	o__Picornavirales	f__Picornaviridae
Red-flankedBluetail200_contig_633	OQ424612	42.2	543	281	8	3	1544	363	901	4.07e-131	433	YP_009553501.1 polyprotein [Nephila clavipes virus 1]	1590	3128	97	17.2	k__Viruses	p__Pisuviricota	c__Pisoniviricetes	o__Picornavirales	f__unclassified Picornavirales family
Red-flankedBluetail200_contig_688	OP958977	30.7	277	183	4	201	1010	1857	2131	1.99e-27	130	QUF61516.1 nonstructural polyprotein, partial [Eastern mosquitofish hepevirus]	1722	2152	47	12.8	k__Viruses	p__Kitrinoviricota	c__Alsuviricetes	o__Hepelivirales	f__Hepeviridae
Red-flankedBluetail200_contig_694	OQ424613	43.3	483	227	8	1568	243	146	622	2.69e-110	357	QZZ63304.1 hypothetical protein [Vespula vulgaris Sobemo-like virus 1]	2072	622	64	76.7	k__Viruses	p__Pisuviricota	c__Pisoniviricetes	o__Sobelivirales	f__Solemoviridae
Red-flankedBluetail200_contig_813	OQ424614	34.4	1385	711	29	3980	24	1251	2504	1.05e-228	742	ULF99788.1 hypothetical protein, partial [Dicistroviridae sp.]	4073	2915	97.2	43	k__Viruses	p__Pisuviricota	c__Pisoniviricetes	o__Picornavirales	f__Dicistroviridae
Red-flankedBluetail200_contig_851	OQ424615	38.4	406	240	4	327	1529	423	823	1.34e-74	274	ULF99784.1 hypothetical protein 1 [Dicistroviridae sp.]	2004	1875	60	21.4	k__Viruses	p__Pisuviricota	c__Pisoniviricetes	o__Picornavirales	f__Dicistroviridae
Red-flankedBluetail200_contig_875	OQ424616	40.5	126	60	2	2	334	588	713	2.21e-13	86.3	YP_009337623.1 RdRp [Hubei permutotetra-like virus 3]	1608	1028	20.7	12.3	k__Viruses	p__unclassified Viruses phylum	c__unclassified Viruses class	o__unclassified Viruses order	f__unclassified Viruses family
Red-flankedBluetail200_contig_897	OQ424617	31.8	286	186	3	2161	1328	46	330	4.72e-34	147	URG14927.1 MAG: RNA dependent RNA polymerase, partial [Picornaviridae sp.]	4765	347	17.5	82.1	k__Viruses	p__Pisuviricota	c__Pisoniviricetes	o__Picornavirales	f__Picornaviridae
Red-flankedBluetail200_contig_903	OQ424618	26	554	362	13	1988	393	575	1102	1.62e-42	182	UHM27575.1 RNA-dependent RNA polymerase [Sanya ochthera mantis Solinvi-like virus 1]	2649	3903	60.2	13.5	k__Viruses	p__Pisuviricota	c__Pisoniviricetes	o__Picornavirales	f__Solinviviridae
Red-flankedBluetail200_contig_920	OQ424619	32.7	712	428	16	2069	3	959	1642	4.58e-55	217	QKK82956.1 hypothetical protein, partial [Cotoneaster microphyllus picorna-like virus]	2147	2098	96.3	32.6	k__Viruses	p__Pisuviricota	c__Pisoniviricetes	o__Picornavirales	f__unclassified Picornavirales family
Red-flankedBluetail200_contig_962	OQ424620	39.4	251	141	5	1721	990	61	307	9.1e-48	180	AII82236.1 RNA-dependent RNA polymerase, partial [Fesavirus 3]	1721	325	42.5	76	k__Viruses	p__Pisuviricota	c__Pisoniviricetes	o__Picornavirales	f__unclassified Picornavirales family
Red-flankedBluetail200_contig_972	OQ424621	33.8	426	243	12	1553	321	127	528	6.09e-56	206	QJI53541.1 hypothetical protein 3 [Picornavirales sp.]	1554	532	79.3	75.6	k__Viruses	p__Pisuviricota	c__Pisoniviricetes	o__Picornavirales	f__unclassified Picornavirales family
Red-flankedBluetail92_contig_13	OQ424487	58.9	445	182	1	1478	144	2	445	4.77e-189	546	UHK03007.1 RNA-dependent RNA polymerase [Hangzhou partitivirus 1]	1583	446	84.3	99.6	k__Viruses	p__Pisuviricota	c__Duplopiviricetes	o__Durnavirales	f__Partitiviridae
Red-flankedBluetail92_contig_182	OP958954	37.8	762	454	13	18	2261	370	1125	4.4e-146	471	ACX43951.1 RNA-dependent RNA polymerase, partial [Pleurotus ostreatus virus 1]	2586	1160	86.8	65.2	k__Viruses	p__Pisuviricota	c__Duplopiviricetes	o__Durnavirales	f__Partitiviridae
Red-flankedBluetail92_contig_201	OQ424490	49.7	517	240	10	1803	274	18	521	4.48e-156	474	QQP18795.2 RNA-dependent RNA polymerase, partial [Soybean thrips tombus-like virus 5]	2260	521	67.7	96.7	k__Viruses	p__Kitrinoviricota	c__Tolucaviricetes	o__Tolivirales	f__Tombusviridae
Red-flankedBluetail92_contig_204	OQ424491	48.2	730	357	8	82	2241	9	727	3.81e-217	673	QYC92630.1 putative RdRp [Rhodnius prolixus virus 3]	3628	1299	59.5	55.4	k__Viruses	p__unclassified Viruses phylum	c__unclassified Viruses class	o__unclassified Viruses order	f__unclassified Viruses family
Red-flankedBluetail92_contig_213	OQ424492	46.9	740	364	15	2198	3	1	719	7.81e-208	613	YP_009337792.1 RNA-dependent RNA polymerase [Hubei narna-like virus 19]	2215	737	99.1	97.6	k__Viruses	p__unclassified Viruses phylum	c__unclassified Viruses class	o__unclassified Viruses order	f__unclassified Viruses family
Red-flankedBluetail92_contig_263	OQ424493	51	492	221	3	1457	39	1	491	1.7e-172	522	QXV86398.1 RNA-dependent RNA polymerase [Solemoviridae sp.]	2943	492	48.2	99.8	k__Viruses	p__Pisuviricota	c__Pisoniviricetes	o__Sobelivirales	f__Solemoviridae
Red-flankedBluetail92_contig_382	OQ424494	53.8	902	369	9	2630	3	1406	2285	1.69e-292	899	QJI53588.1 hypothetical protein [Picornavirales sp.]	2632	3017	99.8	29.2	k__Viruses	p__Pisuviricota	c__Pisoniviricetes	o__Picornavirales	f__unclassified Picornavirales family
Red-flankedBluetail92_contig_48	OQ424488	58.3	412	168	2	1228	2	546	956	2.56e-160	506	ASY03252.1 RNA-dependent RNA-polymerase [Norway luteo-like virus 1]	2722	1021	45.1	40.3	k__Viruses	p__Kitrinoviricota	c__Tolucaviricetes	o__Tolivirales	f__Luteoviridae
Red-flankedBluetail92_contig_487	OQ424495	44	159	87	2	474	1	4	161	3.51e-31	138	QKN22631.1 RNA-dependent RNA polymerase [Erysiphe necator associated tombus-like virus 9]	1649	495	28.7	31.9	k__Viruses	p__Kitrinoviricota	c__Tolucaviricetes	o__Tolivirales	f__Tombusviridae
Red-flankedBluetail92_contig_600	OQ424496	59.4	545	182	6	2	1606	1115	1630	1.51e-195	618	QJI53585.1 hypothetical protein, partial [Picornavirales sp.]	1606	3004	99.9	17.2	k__Viruses	p__Pisuviricota	c__Pisoniviricetes	o__Picornavirales	f__unclassified Picornavirales family
Red-flankedBluetail92_contig_611	OQ424497	53.9	334	144	3	894	1889	3	328	1.42e-120	373	QUS52862.1 hypothetical protein 2 [Hypera postica associated sobemovirus 2]	1909	364	52.2	89.6	k__Viruses	p__Pisuviricota	c__Pisoniviricetes	o__Sobelivirales	f__Solemoviridae
Red-flankedBluetail92_contig_89	OQ424489	38.3	298	183	1	272	1162	70	367	3.69e-62	221	QKK35399.1 hypothetical protein [Erysiphe necator associated nodavirus 3]	1596	447	55.8	66.7	k__Viruses	p__Kitrinoviricota	c__Magsaviricetes	o__Nodamuvirales	f__Nodaviridae
Red-flankedBluetail93_contig_101	OQ424501	46.1	642	322	8	19	1914	744	1371	2.64e-175	555	QJI53542.1 hypothetical protein 1 [Picornavirales sp.]	1935	1797	98	34.9	k__Viruses	p__Pisuviricota	c__Pisoniviricetes	o__Picornavirales	f__unclassified Picornavirales family
Red-flankedBluetail93_contig_233	OQ424502	45.8	404	203	8	57	1247	1402	1796	2.37e-97	344	QJI53542.1 hypothetical protein 1 [Picornavirales sp.]	2381	1797	50	22	k__Viruses	p__Pisuviricota	c__Pisoniviricetes	o__Picornavirales	f__unclassified Picornavirales family
Red-flankedBluetail93_contig_24	OQ424498	53	708	313	11	5	2095	571	1269	3.81e-224	709	AOY34452.1 polyprotein, partial [Crab spider picornavirus]	2311	3080	90.5	22.7	k__Viruses	p__Pisuviricota	c__Pisoniviricetes	o__Picornavirales	f__unclassified Picornavirales family
Red-flankedBluetail93_contig_37	OQ424499	34.9	630	371	10	1868	30	82	689	6.52e-104	363	QJI53539.1 hypothetical protein 1 [Picornavirales sp.]	2343	2532	78.5	24	k__Viruses	p__Pisuviricota	c__Pisoniviricetes	o__Picornavirales	f__unclassified Picornavirales family
Red-flankedBluetail93_contig_68	OQ424500	32.8	790	421	20	807	3122	575	1272	4.72e-112	394	UHM27699.1 hypothetical protein FuTmV1_gp1 [Fushun tombus-like virus 1]	3930	1276	58.9	54.7	k__Viruses	p__Kitrinoviricota	c__Tolucaviricetes	o__Tolivirales	f__Tombusviridae
Red-flankedBluetail94_contig_135	OQ424504	27.7	347	226	8	148	1161	314	644	2.42e-28	132	DAZ87472.1 TPA_asm: non-structural polyprotein, partial [Apostichopus japonicus associated picornavirus 1]	1568	2223	64.7	14.9	k__Viruses	p__Pisuviricota	c__Pisoniviricetes	o__Picornavirales	f__Picornaviridae
Red-flankedBluetail94_contig_158	OQ424505	31.6	601	344	17	1833	88	1185	1737	9.81e-63	250	UQB76098.1 RNA-dependent RNA polymerase [Flumine seco-like virus 5]	4476	1813	39	30.5	k__Viruses	p__Pisuviricota	c__Pisoniviricetes	o__Picornavirales	f__Secoviridae
Red-flankedBluetail94_contig_177	OQ424506	47.4	1625	820	16	6290	1485	427	2039	0	1389	QKN88950.1 hypothetical protein 1 [Picornavirales sp.]	6292	2039	76.4	79.1	k__Viruses	p__Pisuviricota	c__Pisoniviricetes	o__Picornavirales	f__unclassified Picornavirales family
Red-flankedBluetail94_contig_184	OQ424507	41.9	351	169	5	1240	188	8	323	1.39e-68	239	QQO81417.1 RNA-dependent RNA polymerase [Soybean thrips sobemo-like virus 8]	1741	442	60.5	71.5	k__Viruses	p__Pisuviricota	c__Pisoniviricetes	o__Sobelivirales	f__Solemoviridae
Red-flankedBluetail94_contig_201	OQ424508	28.1	2230	1252	58	4	5931	380	2511	1.3e-219	741	QKE55052.1 hypothetical protein [Picornaviridae sp.]	7338	2585	80.8	82.5	k__Viruses	p__Pisuviricota	c__Pisoniviricetes	o__Picornavirales	f__Picornaviridae
Red-flankedBluetail94_contig_212	OQ424509	55	848	368	10	155	2680	1	840	0	915	QKK82931.1 hypothetical protein 1 [Viola philippica permutotetra like virus]	2739	924	92.2	90.9	k__Viruses	p__unclassified Orthornavirae phylum	c__unclassified Orthornavirae class	o__unclassified Orthornavirae order	f__Permutotetraviridae
Red-flankedBluetail94_contig_242	OQ424510	33.1	520	318	11	68	1573	41	548	2.52e-64	244	QKE55017.1 polyprotein [Picornaviridae sp.]	2963	785	50.8	64.7	k__Viruses	p__Pisuviricota	c__Pisoniviricetes	o__Picornavirales	f__Picornaviridae
Red-flankedBluetail94_contig_244	OQ424511	48.3	687	350	3	114	2159	2	688	2.42e-223	655	QKN88956.1 hypothetical protein [Picornavirales sp.]	2378	724	86	94.9	k__Viruses	p__Pisuviricota	c__Pisoniviricetes	o__Picornavirales	f__unclassified Picornavirales family
Red-flankedBluetail94_contig_332	OQ424512	36	492	266	9	462	1916	14	463	1.38e-75	268	QKE55017.1 polyprotein [Picornaviridae sp.]	1943	785	74.9	57.3	k__Viruses	p__Pisuviricota	c__Pisoniviricetes	o__Picornavirales	f__Picornaviridae
Red-flankedBluetail94_contig_344	OQ424513	53.7	555	238	8	896	2539	1	543	6.42e-189	570	QJI53485.1 RNA-dependent RNA polymerase [Riboviria sp.]	3215	550	51.1	98.7	k__Viruses	p__unclassified Viruses phylum	c__unclassified Viruses class	o__unclassified Viruses order	f__unclassified Viruses family
Red-flankedBluetail94_contig_367	OQ424514	47.1	682	330	8	3	1988	334	1004	6.15e-192	590	UHK03214.1 RNA-dependent RNA polymerase [Sanya nephotettix cincticeps totivirus 1]	2306	1236	86.1	54.3	k__Viruses	p__Duplornaviricota	c__Chrymotiviricetes	o__Ghabrivirales	f__Totiviridae
Red-flankedBluetail94_contig_415	OQ424515	50.3	378	180	4	301	1431	34	404	1.09e-100	320	QQO81418.1 hypothetical protein, partial [Soybean thrips sobemo-like virus 9]	1590	414	71.1	89.6	k__Viruses	p__Pisuviricota	c__Pisoniviricetes	o__Sobelivirales	f__Solemoviridae
Red-flankedBluetail94_contig_42	OP958955	24	1633	1015	56	21	4679	2145	3631	4.57e-74	288	UHK03210.1 polyprotein [Hangzhou dicistro-like virus 2]	4888	3654	95.3	40.7	k__Viruses	p__Pisuviricota	c__Pisoniviricetes	o__Picornavirales	f__Dicistroviridae
Red-flankedBluetail94_contig_54	OQ424503	25.7	751	501	20	2373	190	2266	2982	1.2e-47	204	QJI53584.1 hypothetical protein, partial [Picornavirales sp.]	10767	3017	20.3	23.8	k__Viruses	p__Pisuviricota	c__Pisoniviricetes	o__Picornavirales	f__unclassified Picornavirales family
Red-flankedBluetail94_contig_749	OQ424516	38.1	675	395	10	107	2107	229	888	3.28e-146	459	URG14536.1 MAG: RNA dependent RNA polymerase, partial [Picornaviridae sp.]	2109	896	94.9	73.7	k__Viruses	p__Pisuviricota	c__Pisoniviricetes	o__Picornavirales	f__Picornaviridae
redstart169_contig_107	OQ424631	54.3	501	226	3	1528	26	1	498	3.13e-190	553	APG78224.1 RdRp [Hubei partiti-like virus 4]	1573	541	95.5	92.1	k__Viruses	p__unclassified Viruses phylum	c__unclassified Viruses class	o__unclassified Viruses order	f__unclassified Viruses family
redstart169_contig_108	OQ424632	41.2	544	280	18	2213	636	379	900	6e-106	362	YP_009337318.1 RdRp [Hubei permutotetra-like virus 6]	2234	1241	70.6	42.1	k__Viruses	p__unclassified Viruses phylum	c__unclassified Viruses class	o__unclassified Viruses order	f__unclassified Viruses family
redstart169_contig_109	OQ424633	51.8	2278	972	23	1	6729	387	2573	0	2278	QKN89043.1 polyprotein [Iflaviridae sp.]	7084	2615	95	83.6	k__Viruses	p__Pisuviricota	c__Pisoniviricetes	o__Picornavirales	f__Iflaviridae
redstart169_contig_19	OQ424629	42.3	1915	968	27	13	5625	256	2078	0	1486	QKE55038.1 polyprotein [Picornaviridae sp.]	6011	2264	93.4	80.5	k__Viruses	p__Pisuviricota	c__Pisoniviricetes	o__Picornavirales	f__Picornaviridae
redstart169_contig_272	OQ424634	44.6	968	462	20	2	2809	1219	2144	7.37e-253	780	AIF74253.1 polyprotein, partial [Bat picornavirus]	2873	2144	97.7	43.2	k__Viruses	p__Pisuviricota	c__Pisoniviricetes	o__Picornavirales	f__Picornaviridae
redstart169_contig_432	OQ424635	37.8	595	350	10	5	1756	640	1225	4.73e-117	393	QJI53542.1 hypothetical protein 1 [Picornavirales sp.]	1756	1797	99.8	32.6	k__Viruses	p__Pisuviricota	c__Pisoniviricetes	o__Picornavirales	f__unclassified Picornavirales family
redstart169_contig_59	OQ424630	43.4	721	369	16	345	2411	50	763	2.44e-188	578	QLI47701.1 RdRP [Nodaviridae sp.]	2424	1098	85.3	65	k__Viruses	p__Kitrinoviricota	c__Magsaviricetes	o__Nodamuvirales	f__Nodaviridae
reedwarbler179_contig_118	OQ424637	51.8	789	366	6	2369	9	1	777	5.04e-282	824	UHK03049.1 RNA-dependent RNA polymerase [Guiyang permutotetra-like virus 2]	2386	1261	99	61.6	k__Viruses	p__unclassified Orthornavirae phylum	c__unclassified Orthornavirae class	o__unclassified Orthornavirae order	f__Permutotetraviridae
reedwarbler179_contig_51	OQ424636	53.1	290	134	2	874	8	3	291	1.17e-96	317	QUS52864.1 hypothetical protein 2 [Hypera postica associated sobemovirus 3]	2536	364	34.2	79.4	k__Viruses	p__Pisuviricota	c__Pisoniviricetes	o__Sobelivirales	f__Solemoviridae
ReevessPheasant221_contig_1197	OQ424640	42	312	127	5	922	1722	1	303	4.31e-66	232	QIS88004.1 RNA-dependent RNA polymerase [Cope virus]	1863	384	43	78.9	k__Viruses	p__unclassified Viruses phylum	c__unclassified Viruses class	o__unclassified Viruses order	f__unclassified Viruses family
ReevessPheasant221_contig_1287	OQ424641	37.1	429	256	5	430	1713	603	1018	2.67e-81	293	QDH87807.1 RNA-dependent RNA polymerase [Riboviria sp.]	1986	2485	64.7	16.7	k__Viruses	p__unclassified Viruses phylum	c__unclassified Viruses class	o__unclassified Viruses order	f__unclassified Viruses family
ReevessPheasant221_contig_1480	OQ424642	43.8	450	237	5	1923	3230	3	450	3.92e-99	337	DAD52488.1 TPA_asm: RNA-directed RNA polymerase [ssRNA phage SRR5467090_8]	3231	597	40.5	75	k__Viruses	p__Lenarviricota	c__Leviviricetes	o__Timlovirales	f__Steitzviridae
ReevessPheasant221_contig_2961	OQ424643	45.6	417	210	8	1914	3125	1	413	1.22e-96	329	QDH89398.1 RNA-dependent RNA polymerase [Leviviridae sp.]	3126	599	38.8	68.9	k__Viruses	p__Lenarviricota	c__Leviviricetes	o__Norzivirales	f__Fiersviridae
ReevessPheasant221_contig_543	OQ424638	44.9	1094	575	13	4108	839	1250	2319	9.48e-276	866	CAH2618731.1 replication polyprotein, partial [Wallace's spikemoss associated tymo-like virus 1]	4552	2389	71.8	44.8	k__Viruses	p__Kitrinoviricota	c__Alsuviricetes	o__Tymovirales	f__unclassified Tymovirales family
ReevessPheasant221_contig_977	OQ424639	51.6	275	130	2	2	826	81	352	8.27e-85	286	QYF49669.1 putative RNA-dependent RNA polymerase, partial [Yunnan sediment cysto-like virus 1]	2625	358	31.4	76	k__Viruses	p__Duplornaviricota	c__Vidaverviricetes	o__Mindivirales	f__Cystoviridae
robin114_contig_11	OQ424644	26.2	835	518	21	2724	244	2122	2866	5.41e-59	241	QZZ63320.1 hypothetical protein [Nelson Picorna-like virus 3]	10492	2900	23.6	25.7	k__Viruses	p__Pisuviricota	c__Pisoniviricetes	o__Picornavirales	f__unclassified Picornavirales family
robin114_contig_110	OQ424649	53.3	569	264	2	27	1727	1644	2212	3.28e-199	627	QHA33683.1 polyprotein [Cacaos virus]	1962	2265	86.7	25.1	k__Viruses	p__Pisuviricota	c__Pisoniviricetes	o__Picornavirales	f__Polycipiviridae
robin114_contig_116	OQ424650	35.7	835	479	17	2479	17	165	955	1.74e-134	442	ACX43951.1 RNA-dependent RNA polymerase, partial [Pleurotus ostreatus virus 1]	2759	1160	89.3	68.2	k__Viruses	p__Pisuviricota	c__Duplopiviricetes	o__Durnavirales	f__Partitiviridae
robin114_contig_124	OQ424651	32.9	2142	1310	44	2	6256	42	2113	1.86e-310	985	BAP81885.1 putative nonstructural protein, partial [Calhevirus-2a]	8188	2113	76.4	98.1	k__Viruses	p__Pisuviricota	c__Pisoniviricetes	o__Picornavirales	f__unclassified Picornavirales family
robin114_contig_125	OQ424652	32.8	2130	1329	39	46	6300	42	2113	2.11e-313	994	BAP81885.1 putative nonstructural protein, partial [Calhevirus-2a]	8262	2113	75.7	98.1	k__Viruses	p__Pisuviricota	c__Pisoniviricetes	o__Picornavirales	f__unclassified Picornavirales family
robin114_contig_1428	OQ424672	48.6	331	167	3	993	1	24	351	1.29e-110	348	QZZ63347.1 hypothetical protein [Leuven Sobemo-like virus 2]	1528	500	65	65.6	k__Viruses	p__Pisuviricota	c__Pisoniviricetes	o__Sobelivirales	f__Solemoviridae
robin114_contig_145	OQ424653	38.5	1906	1047	31	5688	79	1285	3101	0	1216	UCS96339.1 MAG: hypothetical protein, partial [Picornaviridae sp.]	5717	3101	98.1	58.6	k__Viruses	p__Pisuviricota	c__Pisoniviricetes	o__Picornavirales	f__Picornaviridae
robin114_contig_246	OQ424654	33.4	419	268	6	1608	361	447	857	7.74e-55	221	UNY42126.1 polyprotein 1 [Picornavirales sp.]	3033	1865	41.1	22	k__Viruses	p__Pisuviricota	c__Pisoniviricetes	o__Picornavirales	f__unclassified Picornavirales family
robin114_contig_380	OQ424655	31.4	398	251	9	1503	346	84	471	1.14e-35	154	UQB76322.1 RNA-dependent RNA polymerase, partial [Flumine nodavirus 8]	1820	609	63.6	63.7	k__Viruses	p__Kitrinoviricota	c__Magsaviricetes	o__Nodamuvirales	f__Nodaviridae
robin114_contig_382	OQ424656	52.9	446	202	5	1317	1	1	445	3.23e-142	449	UNY42027.1 polyprotein 2 [Picornavirales sp.]	2340	832	56.3	53.5	k__Viruses	p__Pisuviricota	c__Pisoniviricetes	o__Picornavirales	f__unclassified Picornavirales family
robin114_contig_42	OQ424645	28.7	606	389	12	6538	4745	1700	2270	1.23e-48	206	QJI53572.1 hypothetical protein 1 [Picornavirales sp.]	8799	2466	20.4	23.2	k__Viruses	p__Pisuviricota	c__Pisoniviricetes	o__Picornavirales	f__unclassified Picornavirales family
robin114_contig_423	OQ424657	34.2	792	429	14	3	2165	802	1572	5.73e-119	405	UNY42085.1 polyprotein, partial [Picornavirales sp.]	2165	2013	99.9	38.3	k__Viruses	p__Pisuviricota	c__Pisoniviricetes	o__Picornavirales	f__unclassified Picornavirales family
robin114_contig_440	OQ424658	58.8	476	192	2	1434	16	546	1020	2.36e-196	593	ASY03252.1 RNA-dependent RNA-polymerase [Norway luteo-like virus 1]	2129	1021	66.7	46.5	k__Viruses	p__Kitrinoviricota	c__Tolucaviricetes	o__Tolivirales	f__Luteoviridae
robin114_contig_464	OQ424659	45.1	237	118	6	431	1123	1109	1339	4.93e-50	197	YP_009553501.1 polyprotein [Nephila clavipes virus 1]	1516	3128	45.7	7.4	k__Viruses	p__Pisuviricota	c__Pisoniviricetes	o__Picornavirales	f__unclassified Picornavirales family
robin114_contig_521	OQ424660	55.1	526	226	5	1551	4	197	722	4.81e-180	535	YP_009333214.1 RNA-dependent RNA polymerase [narna-like virus 6]	1552	755	99.7	69.7	k__Viruses	p__unclassified Viruses phylum	c__unclassified Viruses class	o__unclassified Viruses order	f__unclassified Viruses family
robin114_contig_522	OQ424661	38.6	472	261	10	926	2323	9	457	1.29e-79	280	QXV86431.1 RNA-dependent RNA polymerase [Nodaviridae sp.]	3018	504	46.3	89.1	k__Viruses	p__Kitrinoviricota	c__Magsaviricetes	o__Nodamuvirales	f__Nodaviridae
robin114_contig_542	OQ424662	48.1	474	195	13	182	1594	47	472	1.16e-116	369	QVG74775.1 RNA-dependent RNA polymerase [Riboviria sp.]	1601	646	88.3	65.9	k__Viruses	p__unclassified Viruses phylum	c__unclassified Viruses class	o__unclassified Viruses order	f__unclassified Viruses family
robin114_contig_591	OQ424663	29.4	449	310	5	1692	355	250	694	1.3e-54	216	UNY42189.1 polyprotein 2, partial [Picornavirales sp.]	3789	710	35.3	62.7	k__Viruses	p__Pisuviricota	c__Pisoniviricetes	o__Picornavirales	f__unclassified Picornavirales family
robin114_contig_634	OQ424664	38.9	1459	799	27	18	4193	154	1587	0	981	UNY41999.1 polyprotein [Picornavirales sp.]	4204	2743	99.3	52.3	k__Viruses	p__Pisuviricota	c__Pisoniviricetes	o__Picornavirales	f__unclassified Picornavirales family
robin114_contig_709	OQ424665	40.5	523	287	11	1825	290	17	526	3.04e-109	350	UHM27691.1 hypothetical protein FDSTV1_gp4 [Fushun diaea subdola tombus-like virus 1]	1998	529	76.9	96.4	k__Viruses	p__Kitrinoviricota	c__Tolucaviricetes	o__Tolivirales	f__Tombusviridae
robin114_contig_717	OQ424666	43.9	440	243	4	114	1421	1820	2259	2.56e-115	387	QJI53565.1 hypothetical protein 1, partial [Picornavirales sp.]	1579	2261	82.8	19.5	k__Viruses	p__Pisuviricota	c__Pisoniviricetes	o__Picornavirales	f__unclassified Picornavirales family
robin114_contig_73	OQ424646	53.5	1255	559	11	2044	5784	4	1242	0	1277	URG15016.1 MAG: RNA dependent RNA polymerase, partial [Picornaviridae sp.]	8414	1242	44.5	99.8	k__Viruses	p__Pisuviricota	c__Pisoniviricetes	o__Picornavirales	f__Picornaviridae
robin114_contig_742	OQ424667	47.7	302	118	7	7	798	157	456	4.31e-67	243	APG77202.1 RNA-dependent RNA polymerase [Hubei narna-like virus 8]	2596	510	30.5	58.8	k__Viruses	p__unclassified Viruses phylum	c__unclassified Viruses class	o__unclassified Viruses order	f__unclassified Viruses family
robin114_contig_85	OQ424647	37.6	804	455	19	2551	182	374	1144	1.5e-126	452	UHK03190.1 polyprotein [Hangzhou dicistro-like virus 1]	4781	3219	49.6	24	k__Viruses	p__Pisuviricota	c__Pisoniviricetes	o__Picornavirales	f__Dicistroviridae
robin114_contig_868	OQ424668	46.7	458	225	11	1499	162	333	783	5.62e-106	347	QKK35397.1 polymerase [Erysiphe necator associated nodavirus 1]	1506	917	88.8	49.2	k__Viruses	p__Kitrinoviricota	c__Magsaviricetes	o__Nodamuvirales	f__Nodaviridae
robin114_contig_87	OQ424648	37.2	2734	1532	49	8046	4	405	3006	0	1618	UCS96341.1 MAG: hypothetical protein, partial [Picornaviridae sp.]	10213	3072	78.8	84.7	k__Viruses	p__Pisuviricota	c__Pisoniviricetes	o__Picornavirales	f__Picornaviridae
robin114_contig_902	OQ424669	37.9	280	146	8	793	26	350	625	2.98e-40	169	YP_009553501.1 polyprotein [Nephila clavipes virus 1]	1607	3128	47.8	8.8	k__Viruses	p__Pisuviricota	c__Pisoniviricetes	o__Picornavirales	f__unclassified Picornavirales family
robin114_contig_926	OQ424670	26.7	296	178	11	810	1637	1121	1397	2.21e-09	73.9	DAZ87503.1 TPA_asm: polyprotein, partial [Neosmilaster georgianus associated picornavirus 4]	1657	2968	50	9.3	k__Viruses	p__Pisuviricota	c__Pisoniviricetes	o__Picornavirales	f__Picornaviridae
robin114_contig_935	OQ424671	55.7	246	104	3	1139	1867	1	244	1.7e-76	271	UNY42027.1 polyprotein 2 [Picornavirales sp.]	1867	832	39	29.3	k__Viruses	p__Pisuviricota	c__Pisoniviricetes	o__Picornavirales	f__unclassified Picornavirales family
robin180_contig_128	OQ424675	57	488	209	1	2892	1432	2	489	6.79e-188	568	QPZ88366.1 RNA-dependent RNA polymerase, partial [Soybean thrips tombus-like virus 9]	3587	492	40.7	99.2	k__Viruses	p__Kitrinoviricota	c__Tolucaviricetes	o__Tolivirales	f__Tombusviridae
robin180_contig_129	OQ424676	25.2	852	561	25	4809	2356	1460	2269	1.2e-58	239	DAZ87479.1 TPA_asm: non-structural polyprotein, partial [Apostichopus japonicus associated picornavirus 2]	9744	2335	25.2	34.7	k__Viruses	p__Pisuviricota	c__Pisoniviricetes	o__Picornavirales	f__Picornaviridae
robin180_contig_145	OQ424677	53.1	467	213	4	64	1464	11	471	5.2e-163	480	QQO81400.1 RNA-dependent RNA polymerase [Soybean thrips partiti-like virus 4]	1500	472	93.4	97.7	k__Viruses	p__Pisuviricota	c__Duplopiviricetes	o__Durnavirales	f__Partitiviridae
robin180_contig_169	OQ424678	36.9	1167	565	19	6	3134	6	1125	1.74e-215	689	UHK03191.1 zinc finger protein [Hangzhou astrovirus 1]	6529	1172	47.9	95.6	k__Viruses	p__Pisuviricota	c__Stelpaviricetes	o__Stellavirales	f__Astroviridae
robin180_contig_221	OQ424679	25.1	1262	776	32	311	3652	499	1739	1.71e-98	359	ULF99834.1 nonstructural polyprotein [Aparavirus sp.]	3837	1753	87.1	70.8	k__Viruses	p__Pisuviricota	c__Pisoniviricetes	o__Picornavirales	f__Dicistroviridae
robin180_contig_233	OQ424680	59.3	1169	445	7	3647	195	952	2107	0	1420	QKE55040.1 polyprotein [Picornaviridae sp.]	3648	2119	94.7	54.6	k__Viruses	p__Pisuviricota	c__Pisoniviricetes	o__Picornavirales	f__Picornaviridae
robin180_contig_317	OQ424681	51.8	564	261	6	156	1835	2204	2760	1.05e-180	579	UHK03190.1 polyprotein [Hangzhou dicistro-like virus 1]	1837	3219	91.5	17.3	k__Viruses	p__Pisuviricota	c__Pisoniviricetes	o__Picornavirales	f__Dicistroviridae
robin180_contig_423	OQ424682	42.9	531	268	13	1649	93	62	569	2.65e-130	410	UHR49680.1 RNA-dependent RNA polymerase [Sanya cydistomyia duplonotatay narnavirus 1]	1776	759	87.7	66.9	k__Viruses	p__Lenarviricota	c__Amabiliviricetes	o__Wolframvirales	f__Narnaviridae
robin180_contig_47	OQ424673	26.9	1822	1016	50	675	5966	296	1859	3.87e-144	517	ULF99798.1 hypothetical protein [Dicistroviridae sp.]	7115	2862	74.4	54.6	k__Viruses	p__Pisuviricota	c__Pisoniviricetes	o__Picornavirales	f__Dicistroviridae
robin180_contig_819	OQ424683	28.7	651	327	27	200	1858	1959	2570	5.74e-45	187	QKE55052.1 hypothetical protein [Picornaviridae sp.]	2214	2585	74.9	23.7	k__Viruses	p__Pisuviricota	c__Pisoniviricetes	o__Picornavirales	f__Picornaviridae
robin180_contig_96	OQ424674	54.6	546	241	5	1622	3	2337	2881	3.57e-181	577	UHR49778.1 polyprotein [Guiyang argiope bruennichi iflavirus 1]	1623	2887	99.8	18.9	k__Viruses	p__Pisuviricota	c__Pisoniviricetes	o__Picornavirales	f__Iflaviridae
robin181_contig_1005	OQ424702	49.1	556	232	7	1798	143	992	1500	3.52e-166	535	QZZ63369.1 hypothetical protein, partial [Leuven Picorna-like virus 6]	1801	2316	91.9	22	k__Viruses	p__Pisuviricota	c__Pisoniviricetes	o__Picornavirales	f__unclassified Picornavirales family
robin181_contig_132	OQ424688	23.7	630	360	25	1994	240	849	1402	5.74e-15	94.7	UBJ26098.1 polyprotein [Red panda picorna-like virus]	4815	2741	36.4	20.2	k__Viruses	p__Pisuviricota	c__Pisoniviricetes	o__Picornavirales	f__unclassified Picornavirales family
robin181_contig_212	OQ424689	20.3	669	405	21	2370	466	2023	2597	7.77e-11	79.7	YP_009272812.1 polyprotein [Washington bat picornavirus]	2433	2694	78.3	21.3	k__Viruses	p__Pisuviricota	c__Pisoniviricetes	o__Picornavirales	f__Picornaviridae
robin181_contig_221	OQ424690	44.2	339	173	6	1357	2334	1	336	3.05e-74	259	AXV43879.1 hypothetical protein 2 [Yongsan sobemo-like virus 1]	2378	441	41.1	76.2	k__Viruses	p__Pisuviricota	c__Pisoniviricetes	o__Sobelivirales	f__Solemoviridae
robin181_contig_229	OQ424691	47.2	1108	525	16	3269	12	74	1143	3.86e-294	912	QJI53584.1 hypothetical protein, partial [Picornavirales sp.]	3269	3017	99.7	35.5	k__Viruses	p__Pisuviricota	c__Pisoniviricetes	o__Picornavirales	f__unclassified Picornavirales family
robin181_contig_354	OQ424692	27.3	300	209	6	1541	2434	206	498	9.44e-23	119	QKK82956.1 hypothetical protein, partial [Cotoneaster microphyllus picorna-like virus]	3366	2098	26.6	14	k__Viruses	p__Pisuviricota	c__Pisoniviricetes	o__Picornavirales	f__unclassified Picornavirales family
robin181_contig_361	OQ424693	50.6	1215	555	17	5	3550	1745	2947	0	1121	UCR92503.1 polyprotein [Apis picorna-like virus 5]	4597	2953	77.1	40.7	k__Viruses	p__Pisuviricota	c__Pisoniviricetes	o__Picornavirales	f__unclassified Picornavirales family
robin181_contig_382	OQ424694	32.8	1477	792	40	6	4007	502	1921	2.54e-188	629	QJI53528.1 polyprotein [Picornavirales sp.]	4107	2990	97.4	47.5	k__Viruses	p__Pisuviricota	c__Pisoniviricetes	o__Picornavirales	f__unclassified Picornavirales family
robin181_contig_385	OQ424695	23.4	599	399	17	1763	3	1434	1984	7.19e-23	117	QKE55014.1 nonstructural protein [Picornaviridae sp.]	1778	2336	99	23.6	k__Viruses	p__Pisuviricota	c__Pisoniviricetes	o__Picornavirales	f__Picornaviridae
robin181_contig_433	OP958993	32.2	351	213	11	1158	2189	12	344	7.17e-33	145	QLL27731.1 putative RdRp [Golovinomyces cichoracearum associated tombus-like virus 1]	2195	481	47	69.2	k__Viruses	p__Kitrinoviricota	c__Tolucaviricetes	o__Tolivirales	f__Tombusviridae
robin181_contig_437	OQ424696	43.4	235	128	1	1434	2123	30	264	8.18e-49	191	QLI47699.1 RNA-dependent RNA polymerase [Nodaviridae sp.]	2124	546	32.5	43	k__Viruses	p__Kitrinoviricota	c__Magsaviricetes	o__Nodamuvirales	f__Nodaviridae
robin181_contig_505	OQ424697	49.4	688	300	9	2019	34	1548	2213	1.82e-187	601	QJI53588.1 hypothetical protein [Picornavirales sp.]	2032	3017	97.7	22.1	k__Viruses	p__Pisuviricota	c__Pisoniviricetes	o__Picornavirales	f__unclassified Picornavirales family
robin181_contig_556	OQ424698	29.2	722	487	13	3359	1230	263	972	9.7e-77	293	QKE55014.1 nonstructural protein [Picornaviridae sp.]	3877	2336	54.9	30.4	k__Viruses	p__Pisuviricota	c__Pisoniviricetes	o__Picornavirales	f__Picornaviridae
robin181_contig_572	OQ424699	56.2	916	389	7	61	2787	187	1097	0	1026	QKN89003.1 RNA-dependent RNA polymerase [Riboviria sp.]	3604	1109	75.7	82.1	k__Viruses	p__unclassified Viruses phylum	c__unclassified Viruses class	o__unclassified Viruses order	f__unclassified Viruses family
robin181_contig_65	OQ424684	23.6	1919	1229	61	87	5504	145	1938	1.48e-94	354	QDH90959.1 RNA-dependent RNA polymerase [Picornavirales sp.]	5533	2138	97.9	83.9	k__Viruses	p__Pisuviricota	c__Pisoniviricetes	o__Picornavirales	f__unclassified Picornavirales family
robin181_contig_71	OQ424685	23.6	1958	1235	66	340	5829	113	1938	4.85e-94	353	QDH90959.1 RNA-dependent RNA polymerase [Picornavirales sp.]	5858	2138	93.7	85.4	k__Viruses	p__Pisuviricota	c__Pisoniviricetes	o__Picornavirales	f__unclassified Picornavirales family
robin181_contig_87	OQ424686	23.8	1632	1020	53	4803	145	2145	3631	4.52e-75	293	UHK03210.1 polyprotein [Hangzhou dicistro-like virus 2]	6160	3654	75.6	40.7	k__Viruses	p__Pisuviricota	c__Pisoniviricetes	o__Picornavirales	f__Dicistroviridae
robin181_contig_88	OQ424687	26.2	3019	1929	79	9138	520	235	3101	4.75e-238	819	UCR92505.1 polymerase protein [Apis picorna-like virus 6]	11156	3122	77.3	91.8	k__Viruses	p__Pisuviricota	c__Pisoniviricetes	o__Picornavirales	f__unclassified Picornavirales family
robin181_contig_916	OQ424700	26.9	472	249	8	1700	567	51	520	1.09e-45	186	QKE55017.1 polyprotein [Picornaviridae sp.]	2121	785	53.5	59.9	k__Viruses	p__Pisuviricota	c__Pisoniviricetes	o__Picornavirales	f__Picornaviridae
robin181_contig_984	OQ424701	54.4	522	234	2	1558	2	1663	2183	1.46e-185	584	QHA33683.1 polyprotein [Cacaos virus]	1558	2265	99.9	23	k__Viruses	p__Pisuviricota	c__Pisoniviricetes	o__Picornavirales	f__Polycipiviridae
Rufous-tailedRobin167_contig_118	OQ424706	47.2	1315	629	13	457	4287	1	1288	0	1169	ULF99954.1 hypothetical protein 1, partial [Marnaviridae sp.]	4627	1294	82.8	99.5	k__Viruses	p__Pisuviricota	c__Pisoniviricetes	o__Picornavirales	f__Marnaviridae
Rufous-tailedRobin167_contig_129	OQ424707	30	2051	1294	46	1	6027	44	1995	6.66e-244	808	QJI53521.1 hypothetical protein [Picornavirales sp.]	6647	2798	90.7	69.8	k__Viruses	p__Pisuviricota	c__Pisoniviricetes	o__Picornavirales	f__unclassified Picornavirales family
Rufous-tailedRobin167_contig_140	OQ424708	34	259	162	3	717	1481	1553	1806	4.11e-34	151	AVK42880.1 polyprotein, partial [Potato cyst nematode picorna-like virus]	1765	3089	43.3	8.2	k__Viruses	p__Pisuviricota	c__Pisoniviricetes	o__Picornavirales	f__unclassified Picornavirales family
Rufous-tailedRobin167_contig_1477	OQ424733	49.5	202	100	1	1653	1048	336	535	2.7e-55	213	UNY42046.1 polyprotein 1 [Picornavirales sp.]	1655	1378	36.6	14.5	k__Viruses	p__Pisuviricota	c__Pisoniviricetes	o__Picornavirales	f__unclassified Picornavirales family
Rufous-tailedRobin167_contig_163	OQ424709	52.6	523	245	2	4	1566	1231	1752	2.8e-184	573	QXV86376.1 nonstructural polyprotein [Dicistroviridae sp.]	1566	1800	99.8	29	k__Viruses	p__Pisuviricota	c__Pisoniviricetes	o__Picornavirales	f__Dicistroviridae
Rufous-tailedRobin167_contig_204	OQ424710	48.5	445	206	6	1332	4	2	425	4.1e-119	392	UHM27700.1 RNA-dependent RNA polymerase [Fushun tombus-like virus 1]	4450	442	29.9	95.9	k__Viruses	p__Kitrinoviricota	c__Tolucaviricetes	o__Tolivirales	f__Tombusviridae
Rufous-tailedRobin167_contig_213	OQ424711	47.3	507	240	7	122	1615	2	490	5.33e-140	432	QKN88956.1 hypothetical protein [Picornavirales sp.]	1615	724	92.5	67.5	k__Viruses	p__Pisuviricota	c__Pisoniviricetes	o__Picornavirales	f__unclassified Picornavirales family
Rufous-tailedRobin167_contig_218	OQ424712	40.2	1782	959	29	5198	3	111	1836	0	1176	AWU65874.1 nonstructural polyprotein [Fesa-like virus]	5598	1934	92.8	89.2	k__Viruses	p__Pisuviricota	c__Pisoniviricetes	o__Picornavirales	f__unclassified Picornavirales family
Rufous-tailedRobin167_contig_274	OQ424713	59.9	604	217	8	1783	2	1351	1939	3.04e-223	687	YP_004464920.1 polyprotein [Switchgrass mosaic virus]	1917	2061	93	28.6	k__Viruses	p__Kitrinoviricota	c__Alsuviricetes	o__Tymovirales	f__Tymoviridae
Rufous-tailedRobin167_contig_285	OQ424714	40.5	600	328	10	1938	172	147	728	1.55e-115	391	QXV86376.1 nonstructural polyprotein [Dicistroviridae sp.]	1940	1800	91.1	32.3	k__Viruses	p__Pisuviricota	c__Pisoniviricetes	o__Picornavirales	f__Dicistroviridae
Rufous-tailedRobin167_contig_31	OQ424703	47.8	506	229	10	1513	2	94	566	2.51e-134	414	QVG74775.1 RNA-dependent RNA polymerase [Riboviria sp.]	1568	646	96.4	73.2	k__Viruses	p__unclassified Viruses phylum	c__unclassified Viruses class	o__unclassified Viruses order	f__unclassified Viruses family
Rufous-tailedRobin167_contig_315	OQ424715	29.5	1438	881	41	4136	3	384	1748	7.64e-144	501	QKN22681.1 polyprotein [Erysiphe necator associated picorna-like virus 2]	4381	2680	94.4	50.9	k__Viruses	p__Pisuviricota	c__Pisoniviricetes	o__Picornavirales	f__unclassified Picornavirales family
Rufous-tailedRobin167_contig_324	OQ424716	51.2	971	469	4	318	3221	1160	2128	0	1021	QJI53553.1 hypothetical protein 1 [Picornavirales sp.]	5184	2129	56	45.5	k__Viruses	p__Pisuviricota	c__Pisoniviricetes	o__Picornavirales	f__unclassified Picornavirales family
Rufous-tailedRobin167_contig_337	OQ424717	40.5	815	435	17	70	2445	162	949	1.93e-182	561	ASY03252.1 RNA-dependent RNA-polymerase [Norway luteo-like virus 1]	2445	1021	97.2	77.2	k__Viruses	p__Kitrinoviricota	c__Tolucaviricetes	o__Tolivirales	f__Luteoviridae
Rufous-tailedRobin167_contig_351	OQ424718	32.9	277	184	2	1073	246	1001	1276	7.98e-37	164	UHM27699.1 hypothetical protein FuTmV1_gp1 [Fushun tombus-like virus 1]	3203	1276	25.9	21.6	k__Viruses	p__Kitrinoviricota	c__Tolucaviricetes	o__Tolivirales	f__Tombusviridae
Rufous-tailedRobin167_contig_365	OQ424719	44.4	279	151	1	2	838	221	495	4.33e-67	239	QKN22688.1 RNA-dependent RNA polymerase [Erysiphe necator associated tombus-like virus 6]	1903	516	44	53.3	k__Viruses	p__Kitrinoviricota	c__Tolucaviricetes	o__Tolivirales	f__Tombusviridae
Rufous-tailedRobin167_contig_386	OQ424720	28.5	214	125	6	1180	1740	186	398	5.16e-13	85.1	USC30244.1 MAG: putative RNA dependent RNA polymerase [Tombusviridae sp.]	1859	626	30.2	34	k__Viruses	p__Kitrinoviricota	c__Tolucaviricetes	o__Tolivirales	f__Tombusviridae
Rufous-tailedRobin167_contig_394	OQ424721	30.4	503	308	17	1452	25	407	894	3.23e-47	191	AVK42880.1 polyprotein, partial [Potato cyst nematode picorna-like virus]	1793	3089	79.6	15.8	k__Viruses	p__Pisuviricota	c__Pisoniviricetes	o__Picornavirales	f__unclassified Picornavirales family
Rufous-tailedRobin167_contig_396	OQ424722	44.7	394	213	1	1178	12	18	411	9.91e-108	340	QZZ63315.1 hypothetical protein [Vespula vulgaris Luteo-like virus 2]	1739	411	67.1	95.9	k__Viruses	p__Kitrinoviricota	c__Tolucaviricetes	o__Tolivirales	f__Luteoviridae
Rufous-tailedRobin167_contig_410	OQ424723	47.1	456	233	4	1179	2534	5	456	4.93e-130	409	QPZ88361.1 RNA-dependent RNA polymerase, partial [Soybean thrips tombus-like virus 7]	2731	465	49.7	97.2	k__Viruses	p__Kitrinoviricota	c__Tolucaviricetes	o__Tolivirales	f__Tombusviridae
Rufous-tailedRobin167_contig_421	OQ424724	53.1	286	133	1	1121	1978	36	320	5.05e-100	325	QZZ63347.1 hypothetical protein [Leuven Sobemo-like virus 2]	1983	500	43.3	57	k__Viruses	p__Pisuviricota	c__Pisoniviricetes	o__Sobelivirales	f__Solemoviridae
Rufous-tailedRobin167_contig_45	OQ424704	54.4	1793	734	15	74	5338	779	2526	0	1867	ULF99940.1 hypothetical protein [Marnaviridae sp.]	5346	2565	98.5	68.1	k__Viruses	p__Pisuviricota	c__Pisoniviricetes	o__Picornavirales	f__Marnaviridae
Rufous-tailedRobin167_contig_473	OQ424725	45.1	455	238	3	337	1674	1358	1809	7.81e-109	370	AOY34452.1 polyprotein, partial [Crab spider picornavirus]	1728	3080	77.4	14.7	k__Viruses	p__Pisuviricota	c__Pisoniviricetes	o__Picornavirales	f__unclassified Picornavirales family
Rufous-tailedRobin167_contig_49	OQ424705	30.8	3044	1656	79	1319	9910	103	2876	0	1217	QJI53587.1 hypothetical protein [Picornavirales sp.]	9910	3205	86.7	86.6	k__Viruses	p__Pisuviricota	c__Pisoniviricetes	o__Picornavirales	f__unclassified Picornavirales family
Rufous-tailedRobin167_contig_620	OQ424726	30.9	685	400	18	3	2015	455	1080	2.45e-80	290	UNY42046.1 polyprotein 1 [Picornavirales sp.]	2029	1378	99.2	45.4	k__Viruses	p__Pisuviricota	c__Pisoniviricetes	o__Picornavirales	f__unclassified Picornavirales family
Rufous-tailedRobin167_contig_757	OQ424727	29.8	513	312	18	1520	6	1948	2420	2.98e-42	180	QKK82959.1 hypothetical protein, partial [Lycopersicon esculentum picorna-like virus]	2410	2831	62.9	16.7	k__Viruses	p__Pisuviricota	c__Pisoniviricetes	o__Picornavirales	f__unclassified Picornavirales family
Rufous-tailedRobin167_contig_773	OQ424728	33.6	143	92	1	1740	1312	519	658	1.86e-10	78.6	QKN88949.1 hypothetical protein [Picornavirales sp.]	2501	2915	17.2	4.8	k__Viruses	p__Pisuviricota	c__Pisoniviricetes	o__Picornavirales	f__unclassified Picornavirales family
Rufous-tailedRobin167_contig_853	OQ424729	56.4	282	121	2	848	3	28	307	6.07e-105	335	QZZ63347.1 hypothetical protein [Leuven Sobemo-like virus 2]	1658	500	51	56	k__Viruses	p__Pisuviricota	c__Pisoniviricetes	o__Sobelivirales	f__Solemoviridae
Rufous-tailedRobin167_contig_870	OQ424730	48.8	555	272	7	90	1742	816	1362	1.25e-154	494	QKK82970.1 hypothetical protein 1 [Trichosanthes kirilowii picorna-like virus]	2157	1377	76.6	39.7	k__Viruses	p__Pisuviricota	c__Pisoniviricetes	o__Picornavirales	f__unclassified Picornavirales family
Rufous-tailedRobin167_contig_874	OQ424731	43.9	508	258	7	1527	10	339	821	5.3e-127	421	QZZ63373.1 hypothetical protein [Leuven Picorna-like virus 10]	1558	2656	97.4	18.2	k__Viruses	p__Pisuviricota	c__Pisoniviricetes	o__Picornavirales	f__unclassified Picornavirales family
Rufous-tailedRobin167_contig_960	OQ424732	38.7	1018	535	24	7	2970	1440	2398	3.57e-188	616	QIJ56911.1 polyprotein [Scaphoideus titanus iflavirus 2]	2976	3113	99.6	30.8	k__Viruses	p__Pisuviricota	c__Pisoniviricetes	o__Picornavirales	f__Iflaviridae
Rufous-tailedRobin168_contig_145	OQ424738	58.7	351	144	1	3756	2707	8	358	9.87e-136	429	UQB76014.1 non-structural polyprotein [Flumine dicistrovirus 61]	3853	359	27.3	97.8	k__Viruses	p__Pisuviricota	c__Pisoniviricetes	o__Picornavirales	f__Dicistroviridae
Rufous-tailedRobin168_contig_25	OQ424734	31.4	433	253	9	269	1546	53	448	9.21e-45	176	AXA52550.1 putative RdRp [Linepithema humile partiti-like virus 1]	1625	479	78.6	82.7	k__Viruses	p__Pisuviricota	c__Duplopiviricetes	o__Durnavirales	f__Partitiviridae
Rufous-tailedRobin168_contig_278	OQ424739	23.5	614	375	16	1657	5	414	995	2.91e-30	139	QKE55052.1 hypothetical protein [Picornaviridae sp.]	1740	2585	95	22.5	k__Viruses	p__Pisuviricota	c__Pisoniviricetes	o__Picornavirales	f__Picornaviridae
Rufous-tailedRobin168_contig_51	OQ424735	29.9	2315	1459	52	20	6802	7	2212	1.05e-255	857	QJI53521.1 hypothetical protein [Picornavirales sp.]	9108	2798	74.5	78.8	k__Viruses	p__Pisuviricota	c__Pisoniviricetes	o__Picornavirales	f__unclassified Picornavirales family
Rufous-tailedRobin168_contig_62	OQ424736	55.3	871	382	6	2888	288	52	919	0	984	QYF49973.1 RNA-dependent RNA polymerase, partial [Beijing forest noda-like virus]	2936	947	88.6	91.7	k__Viruses	p__Kitrinoviricota	c__Magsaviricetes	o__Nodamuvirales	f__Nodaviridae
Rufous-tailedRobin168_contig_71	OQ424737	54.1	603	272	4	3	1805	51	650	2.37e-223	648	QVG74781.1 RNA-dependent RNA polymerase, partial [Riboviria sp.]	1805	738	99.9	81.3	k__Viruses	p__unclassified Viruses phylum	c__unclassified Viruses class	o__unclassified Viruses order	f__unclassified Viruses family
RusticBunting35_contig_48	OQ424740	38.7	261	123	2	32	814	216	439	5.26e-47	182	URG14431.1 MAG: RNA dependent RNA polymerase, partial [Picornaviridae sp.]	1674	467	46.8	48	k__Viruses	p__Pisuviricota	c__Pisoniviricetes	o__Picornavirales	f__Picornaviridae
SiberianBlueRobin121_contig_10	OQ424741	33.5	2026	1153	48	81	5897	283	2201	3.14e-302	972	QKN88969.1 hypothetical protein [Picornavirales sp.]	5908	3497	98.5	54.9	k__Viruses	p__Pisuviricota	c__Pisoniviricetes	o__Picornavirales	f__unclassified Picornavirales family
SiberianBlueRobin121_contig_107	OQ424743	45.5	505	239	11	2	1504	117	589	4.41e-123	384	QVG74775.1 RNA-dependent RNA polymerase [Riboviria sp.]	1508	646	99.7	73.2	k__Viruses	p__unclassified Viruses phylum	c__unclassified Viruses class	o__unclassified Viruses order	f__unclassified Viruses family
SiberianBlueRobin121_contig_131	OQ424744	50.5	572	272	8	1711	8	427	991	1.37e-175	537	YP_009337778.1 RdRp [Hubei permutotetra-like virus 9]	1711	1126	99.6	50.2	k__Viruses	p__unclassified Viruses phylum	c__unclassified Viruses class	o__unclassified Viruses order	f__unclassified Viruses family
SiberianBlueRobin121_contig_242	OQ424745	44.7	617	288	8	102	1949	10	574	2.34e-168	509	QKN88956.1 hypothetical protein [Picornavirales sp.]	1952	724	94.7	78	k__Viruses	p__Pisuviricota	c__Pisoniviricetes	o__Picornavirales	f__unclassified Picornavirales family
SiberianBlueRobin121_contig_284	OQ424746	48.9	425	213	3	1270	2	9	431	1.81e-129	404	QKN88956.1 hypothetical protein [Picornavirales sp.]	1598	724	79.4	58.4	k__Viruses	p__Pisuviricota	c__Pisoniviricetes	o__Picornavirales	f__unclassified Picornavirales family
SiberianBlueRobin121_contig_40	OQ424742	36.3	568	279	15	15	1574	54	586	2.69e-93	323	QKN88967.1 hypothetical protein [Picornavirales sp.]	1575	3658	99	14.6	k__Viruses	p__Pisuviricota	c__Pisoniviricetes	o__Picornavirales	f__unclassified Picornavirales family
SiberianRubythroat103_contig_12	OQ424752	37.6	736	430	11	7	2178	1143	1861	8.93e-151	514	UNZ11809.1 putative RNA-dependent RNA polymerase [Miltyush picorna-like virus 1]	4223	1864	51.4	38.6	k__Viruses	p__Pisuviricota	c__Pisoniviricetes	o__Picornavirales	f__unclassified Picornavirales family
SiberianRubythroat103_contig_48	OQ424753	36.3	554	317	13	1624	35	19	560	1.51e-95	330	QJI53542.1 hypothetical protein 1 [Picornavirales sp.]	1630	1797	97.5	30.2	k__Viruses	p__Pisuviricota	c__Pisoniviricetes	o__Picornavirales	f__unclassified Picornavirales family
SiberianRubythroat103_contig_50	OQ424754	40.1	1211	695	16	33	3632	1068	2259	6.26e-267	864	QJI53565.1 hypothetical protein 1, partial [Picornavirales sp.]	7154	2261	50.3	52.7	k__Viruses	p__Pisuviricota	c__Pisoniviricetes	o__Picornavirales	f__unclassified Picornavirales family
SiberianRubythroat50_contig_32	OQ424748	33.9	495	283	11	11	1468	1003	1462	4.23e-72	263	QJI53585.1 hypothetical protein, partial [Picornavirales sp.]	1634	3004	89.2	15.3	k__Viruses	p__Pisuviricota	c__Pisoniviricetes	o__Picornavirales	f__unclassified Picornavirales family
SiberianRubythroat50_contig_9	OQ424747	45.8	1060	566	7	19	3189	6	1059	0	925	QJI53785.1 RNA-dependent RNA polymerase [Hepeviridae sp.]	3952	1945	99.4	54.2	k__Viruses	p__Kitrinoviricota	c__Alsuviricetes	o__Hepelivirales	f__Hepeviridae
SiberianRubythroat50_contig_93	OQ424749	27.9	183	105	5	2169	1639	96	257	1.97e-08	69.7	AYN07232.1 polyprotein, partial [Goat cardiovirus]	2177	356	24.4	45.5	k__Viruses	p__Pisuviricota	c__Pisoniviricetes	o__Picornavirales	f__Picornaviridae
SiberianRubythroat51_contig_80	OQ424750	39.6	1896	995	23	2	5308	22	1893	0	1272	QCP68848.1 RNA-depedent RNA polymerase, partial [Pernambuco virus]	5312	1999	99.9	93.6	k__Viruses	p__unclassified Viruses phylum	c__unclassified Viruses class	o__unclassified Viruses order	f__unclassified Viruses family
SiberianRubythroat52_contig_55	OQ424751	43.9	847	457	10	2769	247	72	906	1.22e-240	716	AOC55067.1 RNA-dependent RNA polymerase, partial [Defiwi virus]	2802	1050	90	79.5	k__Viruses	p__unclassified Viruses phylum	c__unclassified Viruses class	o__unclassified Viruses order	f__unclassified Viruses family
silverpheasant213_contig_13053	OQ424766	57.7	274	105	2	823	2	20	282	1.38e-88	305	URG15513.1 MAG: RNA dependent RNA polymerase, partial [Leviviridae sp.]	3428	461	24	57	k__Viruses	p__Lenarviricota	c__Leviviricetes	o__Norzivirales	f__Fiersviridae
silverpheasant213_contig_14332	OQ424767	25.7	280	205	3	1452	2288	40	317	3.08e-14	87	QYF49733.1 putative RNA-dependent RNA polymerase, partial [Jiangsu sediment cysto-like virus 5]	2484	320	33.7	86.9	k__Viruses	p__Duplornaviricota	c__Vidaverviricetes	o__Mindivirales	f__Cystoviridae
silverpheasant213_contig_14432	OQ424768	49	253	124	3	1960	2709	44	294	3.77e-56	215	UHM27627.1 RNA-dependent RNA polymerase [Fushun levivirus 4]	2710	573	27.7	43.8	k__Viruses	p__Lenarviricota	c__Leviviricetes	o__Norzivirales	f__Fiersviridae
silverpheasant213_contig_15535	OQ424769	31.3	367	221	8	2447	3526	1	343	2.37e-33	149	DAD52830.1 TPA_asm: RNA-directed RNA polymerase, partial [ssRNA phage SRR5995670_1]	3534	582	30.6	58.9	k__Viruses	p__Lenarviricota	c__Leviviricetes	o__Norzivirales	f__Duinviridae
silverpheasant213_contig_19204	OQ424770	45.9	571	273	5	728	2431	1	538	4.06e-151	467	QDH91200.1 RNA-dependent RNA polymerase [Leviviridae sp.]	2436	628	70	85.7	k__Viruses	p__Lenarviricota	c__Leviviricetes	o__Norzivirales	f__Fiersviridae
silverpheasant213_contig_19351	OQ424771	35.9	674	374	11	1885	5	2100	2762	6.21e-114	388	ULF99734.1 hypothetical protein, partial [Picornavirales sp.]	1926	3317	97.7	20	k__Viruses	p__Pisuviricota	c__Pisoniviricetes	o__Picornavirales	f__unclassified Picornavirales family
silverpheasant213_contig_1983	OQ424755	49.9	605	285	8	2131	3915	1	597	1.01e-157	497	QDH86477.1 RNA-dependent RNA polymerase [Leviviridae sp.]	3949	597	45.2	100	k__Viruses	p__Lenarviricota	c__Leviviricetes	o__Norzivirales	f__Fiersviridae
silverpheasant213_contig_2107	OQ424756	35.8	416	237	12	1575	331	20	406	4.07e-55	211	URG16357.1 MAG: RNA dependent RNA polymerase, partial [Leviviridae sp.]	3467	464	35.9	83.4	k__Viruses	p__Lenarviricota	c__Leviviricetes	o__Norzivirales	f__Fiersviridae
silverpheasant213_contig_2605	OQ424757	48.3	625	275	4	1804	23	1	608	3.89e-178	546	QDH91200.1 RNA-dependent RNA polymerase [Leviviridae sp.]	3390	628	52.6	96.8	k__Viruses	p__Lenarviricota	c__Leviviricetes	o__Norzivirales	f__Fiersviridae
silverpheasant213_contig_27556	OQ424772	53.4	427	195	4	1279	2	5	428	7.07e-140	444	QDH86928.1 RNA-dependent RNA polymerase [Leviviridae sp.]	3497	536	36.5	79.1	k__Viruses	p__Lenarviricota	c__Leviviricetes	o__Norzivirales	f__Fiersviridae
silverpheasant213_contig_3610	OQ424758	47.6	471	230	5	1695	304	3	463	1.17e-112	375	DAD52830.1 TPA_asm: RNA-directed RNA polymerase, partial [ssRNA phage SRR5995670_1]	3595	582	38.7	79.2	k__Viruses	p__Lenarviricota	c__Leviviricetes	o__Norzivirales	f__Duinviridae
silverpheasant213_contig_3679	OQ424759	39.7	438	246	8	2604	3887	74	503	4.22e-73	268	DAD51137.1 TPA_asm: RNA-directed RNA polymerase [ssRNA phage SRR7976310_4]	3989	626	32.2	68.7	k__Viruses	p__Lenarviricota	c__Leviviricetes	o__Timlovirales	f__Blumeviridae
silverpheasant213_contig_44728	OQ424773	41.7	386	181	6	644	1795	23	366	5.45e-76	266	UHM27559.1 RNA-dependent RNA polymerase [Sanya levivirus 4]	2131	565	54.1	60.9	k__Viruses	p__Lenarviricota	c__Leviviricetes	o__Norzivirales	f__Fiersviridae
silverpheasant213_contig_4820	OQ424760	58.1	391	161	2	1920	3092	1	388	2.03e-149	461	URG15658.1 MAG: RNA dependent RNA polymerase, partial [Leviviridae sp.]	3145	389	37.3	99.7	k__Viruses	p__Lenarviricota	c__Leviviricetes	o__Norzivirales	f__Fiersviridae
silverpheasant213_contig_5177	OQ424761	35.5	403	209	10	2005	3186	42	402	2.51e-56	217	URG15426.1 MAG: RNA dependent RNA polymerase, partial [Leviviridae sp.]	3567	553	33.1	65.3	k__Viruses	p__Lenarviricota	c__Leviviricetes	o__Norzivirales	f__Fiersviridae
silverpheasant213_contig_6793	OQ424762	49.5	624	313	2	723	2594	6	627	9.41e-206	620	QYF49781.1 putative RNA-dependent RNA polymerase [Sichuan farmland cysto-like virus]	3650	627	51.3	99.2	k__Viruses	p__Duplornaviricota	c__Vidaverviricetes	o__Mindivirales	f__Cystoviridae
silverpheasant213_contig_8173	OQ424763	53.7	549	216	10	1577	21	2	542	1.27e-173	532	URG16365.1 MAG: RNA dependent RNA polymerase, partial [Leviviridae sp.]	3417	553	45.6	97.8	k__Viruses	p__Lenarviricota	c__Leviviricetes	o__Norzivirales	f__Fiersviridae
silverpheasant213_contig_8510	OQ424764	45	289	141	5	2128	2985	30	303	9.97e-58	214	URG15602.1 MAG: RNA dependent RNA polymerase, partial [Leviviridae sp.]	2985	343	28.7	79.9	k__Viruses	p__Lenarviricota	c__Leviviricetes	o__Norzivirales	f__Fiersviridae
silverpheasant213_contig_9473	OQ424765	40.5	447	243	9	1435	134	58	494	3.5e-83	294	UHK03268.1 RNA-dependent RNA polymerase [Hangzhou levivirus 1]	3453	592	37.7	73.8	k__Viruses	p__Lenarviricota	c__Leviviricetes	o__Norzivirales	f__Fiersviridae
siskin58_contig_16	OQ424774	44.7	835	459	2	2539	44	81	915	3.64e-228	677	QUS52766.1 hypothetical protein 1 [Mute swan feces associated tombus-like virus 1]	2547	932	98	89.6	k__Viruses	p__Kitrinoviricota	c__Tolucaviricetes	o__Tolivirales	f__Tombusviridae
sparrow143_contig_117	OQ424777	56	473	206	2	1447	29	1	471	2.68e-186	542	UOO01014.1 RNA-dependent RNA polymerase, partial [Raccoon River virus]	1675	475	84.7	99.2	k__Viruses	p__unclassified Viruses phylum	c__unclassified Viruses class	o__unclassified Viruses order	f__unclassified Viruses family
sparrow143_contig_179	OQ424778	41	346	198	5	2594	1569	1	344	1e-74	266	YP_009336874.1 RNA-dependent RNA polymerase [Hubei leech virus 1]	4372	389	23.5	88.4	k__Viruses	p__unclassified Viruses phylum	c__unclassified Viruses class	o__unclassified Viruses order	f__unclassified Viruses family
sparrow143_contig_2	OQ424775	58.1	2085	815	19	42	6209	179	2234	0	2330	YP_009553600.1 nonstructural polyprotein [Blackbird arilivirus]	8903	2234	69.3	92	k__Viruses	p__Pisuviricota	c__Pisoniviricetes	o__Picornavirales	f__unclassified Picornavirales family
sparrow143_contig_211	OQ424779	59.2	213	83	1	2788	3414	34	246	1.8e-67	249	UNZ11819.1 RNA-dependent RNA polymerase, partial [Oyosh tombus-like virus]	3416	559	18.4	38.1	k__Viruses	p__Kitrinoviricota	c__Tolucaviricetes	o__Tolivirales	f__Tombusviridae
sparrow143_contig_223	OQ424780	40.7	558	315	7	1687	20	69	612	6.87e-134	428	AOC55067.1 RNA-dependent RNA polymerase, partial [Defiwi virus]	1833	1050	91	51.8	k__Viruses	p__unclassified Viruses phylum	c__unclassified Viruses class	o__unclassified Viruses order	f__unclassified Viruses family
sparrow143_contig_238	OQ424781	48.2	562	267	8	1677	40	34	587	3.78e-162	488	QZZ63353.1 hypothetical protein [Leuven Tetra-like virus 1]	1888	596	86.8	93	k__Viruses	p__unclassified Orthornavirae phylum	c__unclassified Orthornavirae class	o__unclassified Orthornavirae order	f__Permutotetraviridae
sparrow143_contig_241	OP959001	26.9	294	175	12	1478	2272	1396	1678	2.77e-08	71.2	AWK77858.1 polyprotein [Bundaberg bee virus 7]	2279	2891	34.9	9.8	k__Viruses	p__Pisuviricota	c__Pisoniviricetes	o__Picornavirales	f__unclassified Picornavirales family
sparrow143_contig_252	OQ424782	53.5	372	173	0	1121	6	1	372	3.97e-127	422	QKE55061.1 polyprotein [Picornaviridae sp.]	1657	2278	67.4	16.3	k__Viruses	p__Pisuviricota	c__Pisoniviricetes	o__Picornavirales	f__Picornaviridae
sparrow143_contig_315	OQ424783	43.1	997	537	12	3003	82	1977	2966	4.32e-252	799	QKN88969.1 hypothetical protein [Picornavirales sp.]	3003	3497	97.3	28.3	k__Viruses	p__Pisuviricota	c__Pisoniviricetes	o__Picornavirales	f__unclassified Picornavirales family
sparrow143_contig_342	OQ424784	31.8	733	437	21	2348	243	343	1043	1.8e-84	302	QLI47701.1 RdRP [Nodaviridae sp.]	2348	1098	89.7	63.8	k__Viruses	p__Kitrinoviricota	c__Magsaviricetes	o__Nodamuvirales	f__Nodaviridae
sparrow143_contig_419	OQ424785	58.3	384	155	4	1544	2686	3	384	3.69e-144	455	QMU95572.1 RNA-dependent RNA polymerase [Bactrocera dorsalis toti-like virus 1]	2687	739	42.5	51.7	k__Viruses	p__Duplornaviricota	c__Chrymotiviricetes	o__Ghabrivirales	f__Totiviridae
sparrow143_contig_446	OQ424786	49.5	660	314	11	4	1953	836	1486	6.87e-187	599	QKN88969.1 hypothetical protein [Picornavirales sp.]	1953	3497	99.8	18.6	k__Viruses	p__Pisuviricota	c__Pisoniviricetes	o__Picornavirales	f__unclassified Picornavirales family
sparrow143_contig_570	OQ424787	33.9	251	148	7	1563	859	1531	1779	9.99e-27	127	UQB76098.1 RNA-dependent RNA polymerase [Flumine seco-like virus 5]	1563	1813	45.1	13.7	k__Viruses	p__Pisuviricota	c__Pisoniviricetes	o__Picornavirales	f__Secoviridae
sparrow143_contig_59	OQ424776	33.7	3299	1824	80	9353	3	285	3402	0	1570	QKN88969.1 hypothetical protein [Picornavirales sp.]	10383	3497	90.1	89.2	k__Viruses	p__Pisuviricota	c__Pisoniviricetes	o__Picornavirales	f__unclassified Picornavirales family
stonechat111_contig_124	OQ424789	35.1	721	433	14	3372	1270	1	706	2.85e-108	375	QDH88723.1 RNA-dependent RNA polymerase [Picornavirales sp.]	7896	709	26.6	99.6	k__Viruses	p__Pisuviricota	c__Pisoniviricetes	o__Picornavirales	f__unclassified Picornavirales family
stonechat111_contig_159	OQ424790	59.6	473	191	0	1685	267	1	473	1.5e-191	564	UHM27702.1 RNA-dependent RNA polymerase [Fushun diaea subdola tombus-like virus 2]	2302	493	61.6	95.9	k__Viruses	p__Kitrinoviricota	c__Tolucaviricetes	o__Tolivirales	f__Tombusviridae
stonechat111_contig_162	OQ424791	48	127	56	2	1771	1391	557	673	7.66e-23	115	APG76925.1 RdRp, partial [Shuangao permutotetra-like virus 1]	1772	684	21.5	17.1	k__Viruses	p__unclassified Viruses phylum	c__unclassified Viruses class	o__unclassified Viruses order	f__unclassified Viruses family
stonechat111_contig_245	OQ424792	52.4	878	404	10	2616	4	192	1062	5.64e-306	885	YP_009337778.1 RdRp [Hubei permutotetra-like virus 9]	2767	1126	94.4	77.4	k__Viruses	p__unclassified Viruses phylum	c__unclassified Viruses class	o__unclassified Viruses order	f__unclassified Viruses family
stonechat111_contig_403	OQ424793	44.6	334	179	4	997	2	26	355	3.11e-90	296	YP_009342464.1 RdRp [Wuhan house centipede virus 5]	1656	474	60.1	69.6	k__Viruses	p__unclassified Viruses phylum	c__unclassified Viruses class	o__unclassified Viruses order	f__unclassified Viruses family
stonechat111_contig_75	OQ424788	48.2	730	357	8	2754	595	9	727	7.98e-221	673	QYC92630.1 putative RdRp [Rhodnius prolixus virus 3]	2796	1299	77.3	55.4	k__Viruses	p__unclassified Viruses phylum	c__unclassified Viruses class	o__unclassified Viruses order	f__unclassified Viruses family
stork73_contig_1151	OQ424819	33.4	901	528	20	563	3181	58	914	1.2e-127	437	QKF95598.1 hypothetical protein 1 [Ginkgo biloba dicistrovirus]	3215	1624	81.5	52.8	k__Viruses	p__Pisuviricota	c__Pisoniviricetes	o__Picornavirales	f__Dicistroviridae
stork73_contig_1161	OQ424820	34.5	664	369	16	1	1875	615	1251	5.64e-104	358	YP_009342252.1 RNA-dependent RNA polymerase [Wenzhou yanvirus-like virus 2]	2364	1252	79.3	50.9	k__Viruses	p__unclassified Viruses phylum	c__unclassified Viruses class	o__unclassified Viruses order	f__unclassified Viruses family
stork73_contig_1178	OQ424821	39.9	702	397	13	1	2070	133	821	2.09e-154	482	AIO11151.1 protein A [Mosinovirus]	2071	960	100	71.8	k__Viruses	p__Kitrinoviricota	c__Magsaviricetes	o__Nodamuvirales	f__Nodaviridae
stork73_contig_1387	OQ424822	41.1	836	435	14	106	2490	2029	2848	4.9e-177	578	UBJ26100.1 hypothetical protein [Red panda picorna-like virus]	2535	2895	94.1	28.3	k__Viruses	p__Pisuviricota	c__Pisoniviricetes	o__Picornavirales	f__unclassified Picornavirales family
stork73_contig_1470	OQ424823	56	746	316	4	123	2324	12	757	2.14e-290	839	QKI28965.1 hypothetical protein [Forsythia suspensa noda-like virus]	2326	1111	94.7	67.1	k__Viruses	p__Kitrinoviricota	c__Magsaviricetes	o__Nodamuvirales	f__Nodaviridae
stork73_contig_1478	OQ424824	53.7	382	173	3	1232	2374	5	383	2.41e-119	382	UOL49017.1 hypothetical protein 4 [Leviviridae sp.]	2375	585	48.1	64.8	k__Viruses	p__Lenarviricota	c__Leviviricetes	o__Norzivirales	f__Fiersviridae
stork73_contig_1518	OQ424825	45.9	218	111	3	1143	1778	1	217	2.86e-51	196	URG15413.1 MAG: RNA dependent RNA polymerase, partial [Leviviridae sp.]	1780	548	35.7	39.6	k__Viruses	p__Lenarviricota	c__Leviviricetes	o__Norzivirales	f__Fiersviridae
stork73_contig_1578	OQ424826	47.9	388	185	7	605	1765	4	375	3.43e-117	376	QIS87953.1 RNA-dependent RNA polymerase [Somov virus]	2031	679	57.2	54.8	k__Viruses	p__unclassified Viruses phylum	c__unclassified Viruses class	o__unclassified Viruses order	f__unclassified Viruses family
stork73_contig_1589	OQ424827	56	259	111	1	2253	3029	2	257	4.09e-76	266	URG15958.1 MAG: RNA dependent RNA polymerase, partial [Leviviridae sp.]	3031	385	25.6	66.5	k__Viruses	p__Lenarviricota	c__Leviviricetes	o__Norzivirales	f__Fiersviridae
stork73_contig_16	OQ424795	56.4	473	204	1	695	2113	1	471	8.45e-189	558	USC30218.1 MAG: putative RNA dependent RNA polymerase, partial [Tombusviridae sp.]	2442	472	58.1	99.8	k__Viruses	p__Kitrinoviricota	c__Tolucaviricetes	o__Tolivirales	f__Tombusviridae
stork73_contig_160	OQ424799	39.7	1810	957	37	398	5668	1036	2764	0	1118	QUS52706.1 polyprotein [Mute swan feces associated picorna-like virus 10]	5771	2796	91.3	61.8	k__Viruses	p__Pisuviricota	c__Pisoniviricetes	o__Picornavirales	f__unclassified Picornavirales family
stork73_contig_1654	OQ424828	30	759	472	16	56	2206	142	883	3.65e-93	330	QUS52721.1 hypothetical protein 1 [Mute swan feces associated picorna-like virus 18]	2209	1581	97.4	46.9	k__Viruses	p__Pisuviricota	c__Pisoniviricetes	o__Picornavirales	f__unclassified Picornavirales family
stork73_contig_1881	OQ424829	44.2	385	205	6	1478	345	1	382	6.67e-86	295	URG15836.1 MAG: RNA dependent RNA polymerase, partial [Leviviridae sp.]	3528	385	32.1	99.2	k__Viruses	p__Lenarviricota	c__Leviviricetes	o__Norzivirales	f__Fiersviridae
stork73_contig_1956	OQ424830	32	762	443	17	2129	39	462	1213	2.02e-89	319	QKE55013.1 polyprotein, partial [Picornaviridae sp.]	2144	2153	97.5	34.9	k__Viruses	p__Pisuviricota	c__Pisoniviricetes	o__Picornavirales	f__Picornaviridae
stork73_contig_2041	OQ424831	48.4	281	133	6	1448	2269	35	310	8.68e-64	234	UHM27627.1 RNA-dependent RNA polymerase [Fushun levivirus 4]	2271	573	36.2	48.2	k__Viruses	p__Lenarviricota	c__Leviviricetes	o__Norzivirales	f__Fiersviridae
stork73_contig_2198	OQ424832	32.8	192	113	4	581	1111	451	641	2.3e-19	106	UQB76215.1 non-structural polyprotein, partial [Flumine dicistrovirus 62]	2099	936	25.3	20.4	k__Viruses	p__Pisuviricota	c__Pisoniviricetes	o__Picornavirales	f__Dicistroviridae
stork73_contig_280	OQ424800	50.9	497	234	5	1476	13	1	496	2.64e-172	506	UQB76124.1 RNA polymerase [Flumine tombus-like virus 10]	1521	522	96.3	95	k__Viruses	p__Kitrinoviricota	c__Tolucaviricetes	o__Tolivirales	f__Tombusviridae
stork73_contig_283	OQ424801	52.2	1130	516	14	4173	814	1	1116	0	1116	YP_009337778.1 RdRp [Hubei permutotetra-like virus 9]	4206	1126	79.9	99.1	k__Viruses	p__unclassified Viruses phylum	c__unclassified Viruses class	o__unclassified Viruses order	f__unclassified Viruses family
stork73_contig_285	OQ424802	49.7	1566	737	18	7535	2895	35	1569	0	1498	UNY42034.1 polyprotein 1 [Picornavirales sp.]	8520	1570	54.5	97.8	k__Viruses	p__Pisuviricota	c__Pisoniviricetes	o__Picornavirales	f__unclassified Picornavirales family
stork73_contig_2885	OP959011	39.8	893	509	14	1	2634	12	890	5.11e-206	620	CAA33491.1 unnamed protein product, partial [Hepatovirus A]	2679	891	98.3	98.7	k__Viruses	p__Pisuviricota	c__Pisoniviricetes	o__Picornavirales	f__Picornaviridae
stork73_contig_2955	OQ424833	33	267	173	5	2	802	274	534	9.75e-30	135	QDH89621.1 RNA-dependent RNA polymerase, partial [Picornavirales sp.]	1818	549	44.1	47.5	k__Viruses	p__Pisuviricota	c__Pisoniviricetes	o__Picornavirales	f__unclassified Picornavirales family
stork73_contig_2990	OQ424834	36.3	604	299	18	1700	42	218	786	2.73e-80	282	QUS52720.1 hypothetical protein 2 [Mute swan feces associated picorna-like virus 18]	1703	977	97.4	58.2	k__Viruses	p__Pisuviricota	c__Pisoniviricetes	o__Picornavirales	f__unclassified Picornavirales family
stork73_contig_3	OQ424794	47.2	475	234	6	2171	3556	44	514	3.31e-116	385	UHM27627.1 RNA-dependent RNA polymerase [Fushun levivirus 4]	3724	573	37.2	82.2	k__Viruses	p__Lenarviricota	c__Leviviricetes	o__Norzivirales	f__Fiersviridae
stork73_contig_3173	OQ424835	39	341	178	8	1664	720	27	363	2.74e-54	202	USC30075.1 MAG: putative RNA-dependent RNA polymerase, partial [Nodaviridae sp.]	2194	386	43.1	87.3	k__Viruses	p__Kitrinoviricota	c__Magsaviricetes	o__Nodamuvirales	f__Nodaviridae
stork73_contig_318	OQ424803	36.7	455	268	10	1582	251	2	447	5.35e-81	279	QQP18778.2 RNA-dependent RNA polymerase, partial [Soybean thrips tombus-like virus 1]	2196	553	60.7	80.7	k__Viruses	p__Kitrinoviricota	c__Tolucaviricetes	o__Tolivirales	f__Tombusviridae
stork73_contig_3189	OQ424836	42.4	1392	733	21	4077	4	1101	2457	0	1081	QKQ15127.1 hypothetical protein [Lindernia crustacea marnavirus]	4084	2829	99.8	48	k__Viruses	p__Pisuviricota	c__Pisoniviricetes	o__Picornavirales	f__Marnaviridae
stork73_contig_3215	OQ424837	33.9	221	140	4	1287	637	1367	1585	1.31e-27	130	DAZ87497.1 TPA_asm: polyprotein [Neosmilaster georgianus associated picornavirus 2]	1546	2787	42.1	7.9	k__Viruses	p__Pisuviricota	c__Pisoniviricetes	o__Picornavirales	f__Picornaviridae
stork73_contig_3258	OQ424838	37.5	861	498	12	458	3022	721	1547	1.19e-160	537	UBJ26100.1 hypothetical protein [Red panda picorna-like virus]	3044	2895	84.3	28.6	k__Viruses	p__Pisuviricota	c__Pisoniviricetes	o__Picornavirales	f__unclassified Picornavirales family
stork73_contig_330	OQ424804	44	389	218	0	3220	2054	98	486	2e-97	335	QZZ63308.1 hypothetical protein [Vespula vulgaris Permutotera-like virus 1]	5548	489	21	79.6	k__Viruses	p__unclassified Orthornavirae phylum	c__unclassified Orthornavirae class	o__unclassified Orthornavirae order	f__Permutotetraviridae
stork73_contig_344	OQ424805	53.5	1857	806	17	6528	1057	140	1971	0	1957	UNY42074.1 polyprotein [Picornavirales sp.]	8158	1977	67.1	92.7	k__Viruses	p__Pisuviricota	c__Pisoniviricetes	o__Picornavirales	f__unclassified Picornavirales family
stork73_contig_382	OQ424806	35.7	1154	601	28	4428	1177	15	1097	7.72e-197	625	YP_009337303.1 RNA-dependent RNA polymerase [Shahe isopoda virus 3]	4862	1098	66.9	98.6	k__Viruses	p__unclassified Viruses phylum	c__unclassified Viruses class	o__unclassified Viruses order	f__unclassified Viruses family
stork73_contig_3995	OQ424839	23.5	574	385	15	584	2212	1114	1664	2.31e-26	129	UQB76098.1 RNA-dependent RNA polymerase [Flumine seco-like virus 5]	2215	1813	73.5	30.4	k__Viruses	p__Pisuviricota	c__Pisoniviricetes	o__Picornavirales	f__Secoviridae
stork73_contig_403	OQ424807	46.2	1365	687	15	4039	5	202	1539	0	1238	ULG00077.1 hypothetical protein [Salisharnavirus sp.]	5176	1756	78	76.2	k__Viruses	p__Pisuviricota	c__Pisoniviricetes	o__Picornavirales	f__Marnaviridae
stork73_contig_404	OQ424808	44.6	941	482	12	2782	5	623	1539	1.67e-271	817	ULG00077.1 hypothetical protein [Salisharnavirus sp.]	2783	1756	99.8	52.2	k__Viruses	p__Pisuviricota	c__Pisoniviricetes	o__Picornavirales	f__Marnaviridae
stork73_contig_413	OQ424809	35.5	1736	914	38	7757	2679	52	1624	1.52e-294	932	QKF95598.1 hypothetical protein 1 [Ginkgo biloba dicistrovirus]	8873	1624	57.2	96.9	k__Viruses	p__Pisuviricota	c__Pisoniviricetes	o__Picornavirales	f__Dicistroviridae
stork73_contig_4348	OQ424840	36.8	405	249	4	714	1919	165	565	1.33e-65	246	UNY42099.1 polyprotein 1 [Picornavirales sp.]	1919	1807	62.8	22.2	k__Viruses	p__Pisuviricota	c__Pisoniviricetes	o__Picornavirales	f__unclassified Picornavirales family
stork73_contig_441	OQ424810	50	814	395	7	2547	136	23	834	2.63e-260	769	QKI28965.1 hypothetical protein [Forsythia suspensa noda-like virus]	2881	1111	83.7	73.1	k__Viruses	p__Kitrinoviricota	c__Magsaviricetes	o__Nodamuvirales	f__Nodaviridae
stork73_contig_57	OQ424796	41.9	277	157	3	7	831	390	664	3.51e-47	197	UQB76327.1 RNA-dependent RNA polymerase, partial [Flumine picornavirus 1]	4177	934	19.8	29.4	k__Viruses	p__Pisuviricota	c__Pisoniviricetes	o__Picornavirales	f__Picornaviridae
stork73_contig_597	OQ424811	50.4	830	381	11	367	2775	86	911	1.45e-266	778	UQB76086.1 RNA-dependent RNA polymerase [Flumine nodavirus 16]	2814	933	85.6	88.5	k__Viruses	p__Kitrinoviricota	c__Magsaviricetes	o__Nodamuvirales	f__Nodaviridae
stork73_contig_652	OQ424812	48.5	530	249	10	1848	3395	21	540	3.82e-147	465	QDH88692.1 RNA-dependent RNA polymerase [Leviviridae sp.]	3458	593	44.8	87.7	k__Viruses	p__Lenarviricota	c__Leviviricetes	o__Norzivirales	f__Fiersviridae
stork73_contig_70	OQ424797	54.9	401	169	2	1613	444	13	412	9.71e-144	431	URG14514.1 MAG: RNA dependent RNA polymerase, partial [Picornaviridae sp.]	1618	417	72.3	95.9	k__Viruses	p__Pisuviricota	c__Pisoniviricetes	o__Picornavirales	f__Picornaviridae
stork73_contig_723	OQ424813	58.7	549	203	9	7	1605	54	594	1.11e-200	588	QUS52782.1 hypothetical protein 3 [Mute swan feces associated tombus-like virus 5]	1618	754	98.8	71.8	k__Viruses	p__Kitrinoviricota	c__Tolucaviricetes	o__Tolivirales	f__Tombusviridae
stork73_contig_827	OQ424814	34.9	657	316	12	903	2543	622	1276	2.44e-101	359	UHM27699.1 hypothetical protein FuTmV1_gp1 [Fushun tombus-like virus 1]	3250	1276	50.5	51.3	k__Viruses	p__Kitrinoviricota	c__Tolucaviricetes	o__Tolivirales	f__Tombusviridae
stork73_contig_83	OQ424798	40.5	2179	1169	41	6456	28	520	2607	0	1483	ULF99928.1 polyprotein, partial [Marnaviridae sp.]	6456	2733	99.6	76.4	k__Viruses	p__Pisuviricota	c__Pisoniviricetes	o__Picornavirales	f__Marnaviridae
stork73_contig_868	OQ424815	34.9	387	232	7	1881	760	872	1251	8.61e-59	226	YP_009342252.1 RNA-dependent RNA polymerase [Wenzhou yanvirus-like virus 2]	1886	1252	59.5	30.4	k__Viruses	p__unclassified Viruses phylum	c__unclassified Viruses class	o__unclassified Viruses order	f__unclassified Viruses family
stork73_contig_877	OQ424816	48.6	636	312	8	14	1888	992	1623	6.8e-192	602	QKF95598.1 hypothetical protein 1 [Ginkgo biloba dicistrovirus]	2504	1624	74.9	38.9	k__Viruses	p__Pisuviricota	c__Pisoniviricetes	o__Picornavirales	f__Dicistroviridae
stork73_contig_878	OQ424817	48.9	636	310	8	14	1888	992	1623	7.42e-189	603	QKF95598.1 hypothetical protein 1 [Ginkgo biloba dicistrovirus]	3291	1624	57	38.9	k__Viruses	p__Pisuviricota	c__Pisoniviricetes	o__Picornavirales	f__Dicistroviridae
stork73_contig_985	OQ424818	53.5	312	141	2	248	1171	120	431	8.6e-102	323	QUS52784.1 hypothetical protein 1 [Mute swan feces associated tombus-like virus 5]	1559	432	59.3	72.2	k__Viruses	p__Kitrinoviricota	c__Tolucaviricetes	o__Tolivirales	f__Tombusviridae
swallow134_contig_201	OQ424842	54.7	380	169	3	1137	1	20	397	6.84e-141	431	QZZ63347.1 hypothetical protein [Leuven Sobemo-like virus 2]	2028	500	56.1	75.6	k__Viruses	p__Pisuviricota	c__Pisoniviricetes	o__Sobelivirales	f__Solemoviridae
swallow134_contig_281	OQ424843	47.6	594	311	0	1784	3	195	788	2.35e-165	531	QWX94187.1 RNA-dependent RNA polymerase [Gonipterus platensis bunyan-like virus]	1790	2198	99.6	27	k__Viruses	p__Negarnaviricota	c__Ellioviricetes	o__Bunyavirales	f__unclassified Bunyavirales family
swallow134_contig_331	OQ424844	46.1	596	319	2	1786	2	1335	1929	3.89e-163	525	QWX94187.1 RNA-dependent RNA polymerase [Gonipterus platensis bunyan-like virus]	1786	2198	99.9	27.1	k__Viruses	p__Negarnaviricota	c__Ellioviricetes	o__Bunyavirales	f__unclassified Bunyavirales family
swallow134_contig_37	OQ424841	37.8	2195	936	37	55	5529	86	2221	0	1319	QKN88986.1 polyprotein [Picornavirales sp.]	5719	2224	95.7	96	k__Viruses	p__Pisuviricota	c__Pisoniviricetes	o__Picornavirales	f__unclassified Picornavirales family
swallow134_contig_375	OQ424845	41.1	280	146	2	844	5	1	261	1.64e-61	223	QQO81417.1 RNA-dependent RNA polymerase [Soybean thrips sobemo-like virus 8]	2013	442	41.7	59	k__Viruses	p__Pisuviricota	c__Pisoniviricetes	o__Sobelivirales	f__Solemoviridae
swallow134_contig_411	OQ424846	43.9	561	284	11	1620	1	2303	2853	3.88e-129	431	YP_009553501.1 polyprotein [Nephila clavipes virus 1]	1832	3128	88.4	17.6	k__Viruses	p__Pisuviricota	c__Pisoniviricetes	o__Picornavirales	f__unclassified Picornavirales family
swallow134_contig_581	OQ424847	57.3	634	264	4	1956	67	42	672	7.77e-253	738	QLI47701.1 RdRP [Nodaviridae sp.]	1963	1098	96.3	57.5	k__Viruses	p__Kitrinoviricota	c__Magsaviricetes	o__Nodamuvirales	f__Nodaviridae
swallow134_contig_752	OQ424848	46.8	387	199	4	1436	285	321	703	2.07e-107	348	QKN88956.1 hypothetical protein [Picornavirales sp.]	1642	724	70.2	52.9	k__Viruses	p__Pisuviricota	c__Pisoniviricetes	o__Picornavirales	f__unclassified Picornavirales family
swallow134_contig_948	OQ424849	45.5	1500	716	21	4393	2	176	1609	0	1238	QHB15178.1 polyprotein [Insect-associated waikavirus 1]	4395	1832	99.9	78.3	k__Viruses	p__Pisuviricota	c__Pisoniviricetes	o__Picornavirales	f__Secoviridae
swan66_contig_1139	OQ424858	38.3	454	256	9	1386	46	1092	1528	1.5e-78	285	YP_009329821.1 polyprotein [Bivalve RNA virus G3]	1984	2513	67.6	17.4	k__Viruses	p__Pisuviricota	c__Pisoniviricetes	o__Picornavirales	f__unclassified Picornavirales family
swan66_contig_187	OQ424850	56.3	449	185	3	1347	4	2	440	2.57e-167	513	UNY42174.1 polyprotein, partial [Picornavirales sp.]	1975	914	68.1	48	k__Viruses	p__Pisuviricota	c__Pisoniviricetes	o__Picornavirales	f__unclassified Picornavirales family
swan66_contig_1920	OQ424859	42.6	566	278	16	11	1624	908	1454	6.59e-114	382	QUS52737.1 hypothetical protein 1 [Mute swan feces associated picorna-like virus 25]	1626	1700	99.3	32.2	k__Viruses	p__Pisuviricota	c__Pisoniviricetes	o__Picornavirales	f__unclassified Picornavirales family
swan66_contig_1929	OQ424860	33.8	591	339	21	1871	168	1027	1588	1.15e-63	241	UNY42039.1 polyprotein 1 [Picornavirales sp.]	1961	1621	86.9	34.7	k__Viruses	p__Pisuviricota	c__Pisoniviricetes	o__Picornavirales	f__unclassified Picornavirales family
swan66_contig_2693	OQ424861	33	525	321	9	1510	2	1257	1772	7.18e-75	270	UGV21558.1 hypothetical protein 1 [Giant panda Picornavirales]	1547	2087	97.5	24.7	k__Viruses	p__Pisuviricota	c__Pisoniviricetes	o__Picornavirales	f__unclassified Picornavirales family
swan66_contig_324	OQ424851	37.7	2351	1233	43	787	7272	72	2380	0	1445	ULF99920.1 hypothetical protein [Marnaviridae sp.]	7292	2728	88.9	84.6	k__Viruses	p__Pisuviricota	c__Pisoniviricetes	o__Picornavirales	f__Marnaviridae
swan66_contig_344	OQ424852	42.2	813	416	12	2723	348	135	914	8.92e-202	610	UNY42174.1 polyprotein, partial [Picornavirales sp.]	2723	914	87.3	85.3	k__Viruses	p__Pisuviricota	c__Pisoniviricetes	o__Picornavirales	f__unclassified Picornavirales family
swan66_contig_556	OQ424853	35.2	199	104	7	1282	707	27	207	1.82e-17	99	UQB76339.1 RNA-dependent RNA polymerase, partial [Flumine seco-like virus 1]	2619	461	22	39.3	k__Viruses	p__Pisuviricota	c__Pisoniviricetes	o__Picornavirales	f__Secoviridae
swan66_contig_597	OQ424854	52.4	974	447	10	4499	1614	643	1611	4.95e-314	947	ULF99917.1 putative polyprotein [Labyrnavirus sp.]	4783	1621	60.3	59.8	k__Viruses	p__Pisuviricota	c__Pisoniviricetes	o__Picornavirales	f__Marnaviridae
swan66_contig_714	OQ424855	40.7	432	226	4	215	1489	1125	1533	2.42e-89	317	DAZ87246.1 TPA_asm: RNA-dependent polymerase [Pelias marna-like virus]	1993	1641	64	24.9	k__Viruses	p__Pisuviricota	c__Pisoniviricetes	o__Picornavirales	f__Marnaviridae
swan66_contig_791	OQ424856	48.4	364	179	4	1814	732	117	474	2.1e-98	326	URG14507.1 MAG: RNA dependent RNA polymerase, partial [Picornaviridae sp.]	1818	722	59.6	49.6	k__Viruses	p__Pisuviricota	c__Pisoniviricetes	o__Picornavirales	f__Picornaviridae
swan66_contig_813	OQ424857	26.3	400	241	12	1287	2369	1040	1424	9.57e-16	95.5	UNY42148.1 polyprotein [Picornavirales sp.]	2377	1780	45.6	21.6	k__Viruses	p__Pisuviricota	c__Pisoniviricetes	o__Picornavirales	f__unclassified Picornavirales family
swan66_contig_937	OP959013	31.9	345	214	7	4008	5030	1	328	2.97e-34	154	QIS87978.1 RNA-dependent RNA polymerase [Sedov virus]	5039	690	20.3	47.5	k__Viruses	p__unclassified Viruses phylum	c__unclassified Viruses class	o__unclassified Viruses order	f__unclassified Viruses family
thrush106_contig_1056	OQ424888	53	508	226	3	2	1510	2230	2729	5.22e-172	549	QOW95919.1 polyprotein [Aulacophora lewisii iflavirus 1]	1510	2908	99.9	17.2	k__Viruses	p__Pisuviricota	c__Pisoniviricetes	o__Picornavirales	f__Iflaviridae
thrush106_contig_1080	OQ424889	59.9	474	190	0	1558	137	2	475	1.22e-198	574	UGO57278.1 hypothetical protein, partial [Picornavirales sp.]	1752	475	81.2	99.8	k__Viruses	p__Pisuviricota	c__Pisoniviricetes	o__Picornavirales	f__unclassified Picornavirales family
thrush106_contig_1260	OQ424890	32.7	159	93	2	2091	1615	1170	1314	8.5e-15	92.4	APA29018.1 polyprotein [Picornaviridae sp. rodent/Rn/PicoV/SX2015_1]	2318	2168	20.6	6.7	k__Viruses	p__Pisuviricota	c__Pisoniviricetes	o__Picornavirales	f__Picornaviridae
thrush106_contig_1691	OQ424891	46.5	565	294	5	423	2105	283	843	2.48e-150	471	QUS52766.1 hypothetical protein 1 [Mute swan feces associated tombus-like virus 1]	2123	932	79.3	60.2	k__Viruses	p__Kitrinoviricota	c__Tolucaviricetes	o__Tolivirales	f__Tombusviridae
thrush106_contig_203	OQ424882	39.9	1164	653	22	3416	12	250	1395	7.44e-252	773	QDH86584.1 RNA-dependent RNA polymerase [Picornavirales sp.]	3501	1681	97.3	68.2	k__Viruses	p__Pisuviricota	c__Pisoniviricetes	o__Picornavirales	f__unclassified Picornavirales family
thrush106_contig_208	OQ424883	36.3	636	373	12	1273	3096	19	650	5.68e-106	363	QDH86642.1 RNA-dependent RNA polymerase, partial [Picornavirales sp.]	3106	927	58.7	68.2	k__Viruses	p__Pisuviricota	c__Pisoniviricetes	o__Picornavirales	f__unclassified Picornavirales family
thrush106_contig_27	OQ424879	39.4	2341	1248	37	6951	19	59	2259	0	1603	QHA33683.1 polyprotein [Cacaos virus]	8355	2265	83	97.2	k__Viruses	p__Pisuviricota	c__Pisoniviricetes	o__Picornavirales	f__Polycipiviridae
thrush106_contig_507	OQ424884	55.3	291	130	0	981	109	1	291	8.8e-101	324	UHS71937.1 putative RNA-dependent RNA polymerase [Carmotetraviridae sp.]	1535	554	56.9	52.5	k__Viruses	p__Kitrinoviricota	c__Tolucaviricetes	o__Tolivirales	f__Carmotetraviridae
thrush106_contig_655	OQ424885	46.7	330	172	2	988	2	576	902	4.41e-86	304	QDH86882.1 RNA-dependent RNA polymerase [Picornavirales sp.]	1828	1383	54	23.6	k__Viruses	p__Pisuviricota	c__Pisoniviricetes	o__Picornavirales	f__unclassified Picornavirales family
thrush106_contig_81	OQ424880	51	1646	617	21	4888	119	416	1928	0	1526	AXA52579.1 putative RdRp [Linepithema humile virus 1]	4888	1930	97.6	78.4	k__Viruses	p__unclassified Viruses phylum	c__unclassified Viruses class	o__unclassified Viruses order	f__unclassified Viruses family
thrush106_contig_85	OQ424881	45.6	607	315	8	526	2307	165	769	1.69e-165	509	UHS72334.1 RNA-dependent RNA polymerase [Tombusviridae sp.]	2426	785	73.5	77.1	k__Viruses	p__Kitrinoviricota	c__Tolucaviricetes	o__Tolivirales	f__Tombusviridae
thrush106_contig_888	OQ424886	47.3	433	216	8	244	1533	447	870	2.72e-108	356	UJQ92944.1 putative RNA-dependent RNA polymerase [Narnaviridae sp.]	1668	950	77.3	44.6	k__Viruses	p__Lenarviricota	c__Amabiliviricetes	o__Wolframvirales	f__Narnaviridae
thrush106_contig_967	OQ424887	39.5	299	166	6	41	922	30	318	6.38e-50	187	USC30238.1 MAG: putative RNA dependent RNA polymerase, partial [Tombusviridae sp.]	1835	338	48.1	85.5	k__Viruses	p__Kitrinoviricota	c__Tolucaviricetes	o__Tolivirales	f__Tombusviridae
thrush146_contig_134	OQ424893	36.5	301	168	4	868	29	127	425	9.74e-45	186	YP_009255232.1 nonstructural protein [Antarctic picorna-like virus 4]	2105	1803	39.9	16.6	k__Viruses	p__Pisuviricota	c__Pisoniviricetes	o__Picornavirales	f__unclassified Picornavirales family
thrush146_contig_219	OQ424894	42.6	657	226	6	477	2444	3	509	3.56e-169	517	URG16889.1 MAG: RNA dependent RNA polymerase, partial [Narnaviridae sp.]	2457	734	80.1	69.1	k__Viruses	p__Lenarviricota	c__Amabiliviricetes	o__Wolframvirales	f__Narnaviridae
thrush146_contig_325	OQ424895	48.3	389	185	5	2477	1344	1	384	4.35e-96	325	URG16919.1 MAG: RNA dependent RNA polymerase, partial [Narnaviridae sp.]	4215	384	26.9	100	k__Viruses	p__Lenarviricota	c__Amabiliviricetes	o__Wolframvirales	f__Narnaviridae
thrush146_contig_382	OQ424896	46.6	638	335	6	1910	3	120	753	4.41e-185	558	QYF49930.1 hypothetical protein [Beijing sediment noda-like virus 5]	1935	922	98.6	68.8	k__Viruses	p__Kitrinoviricota	c__Magsaviricetes	o__Nodamuvirales	f__Nodaviridae
thrush146_contig_468	OQ424897	47.2	570	293	4	1719	25	1665	2231	3.61e-162	522	QKN88745.1 polyprotein, partial [Totiviridae sp.]	1720	2260	98.5	25.1	k__Viruses	p__Duplornaviricota	c__Chrymotiviricetes	o__Ghabrivirales	f__Totiviridae
thrush146_contig_70	OP959023	23.2	660	444	22	6179	8029	1283	1922	7.84e-15	95.1	ASM93979.1 putative ORF1 [Caledonia beadlet anemone dicistro-like virus 1]	8141	1934	22.7	33.1	k__Viruses	p__Pisuviricota	c__Pisoniviricetes	o__Picornavirales	f__Dicistroviridae
thrush146_contig_73	OQ424892	39.5	1362	735	19	46	3915	444	1788	2.55e-300	925	YP_009255232.1 nonstructural protein [Antarctic picorna-like virus 4]	5462	1803	70.9	74.6	k__Viruses	p__Pisuviricota	c__Pisoniviricetes	o__Picornavirales	f__unclassified Picornavirales family
thrush173_contig_22	OQ424898	49.1	810	394	10	6055	3650	997	1796	6.65e-239	768	QJI53542.1 hypothetical protein 1 [Picornavirales sp.]	6057	1797	39.7	44.5	k__Viruses	p__Pisuviricota	c__Pisoniviricetes	o__Picornavirales	f__unclassified Picornavirales family
thrush95_contig_1007	OQ424876	38.2	424	245	9	1659	421	95	512	1.33e-80	273	QUS52810.1 hypothetical protein 2 [Mute swan feces associated tombus-like virus 6]	1670	532	74.2	78.6	k__Viruses	p__Kitrinoviricota	c__Tolucaviricetes	o__Tolivirales	f__Tombusviridae
thrush95_contig_106	OP959015	28.7	606	389	12	3320	5113	1700	2270	1.28e-48	206	QJI53572.1 hypothetical protein 1 [Picornavirales sp.]	9059	2466	19.8	23.2	k__Viruses	p__Pisuviricota	c__Pisoniviricetes	o__Picornavirales	f__unclassified Picornavirales family
thrush95_contig_149	OQ424864	26.4	1046	687	36	3108	73	724	1720	5.57e-60	238	QKE55014.1 nonstructural protein [Picornaviridae sp.]	3108	2336	97.7	42.7	k__Viruses	p__Pisuviricota	c__Pisoniviricetes	o__Picornavirales	f__Picornaviridae
thrush95_contig_158	OQ424865	31.1	309	179	8	2451	1588	358	653	1.36e-22	117	QYC92632.1 putative RdRp [Rhodnius prolixus virus 4]	2660	1291	32.5	22.9	k__Viruses	p__unclassified Viruses phylum	c__unclassified Viruses class	o__unclassified Viruses order	f__unclassified Viruses family
thrush95_contig_200	OQ424866	31.2	1529	903	39	4420	23	29	1471	3.49e-174	587	BAP81885.1 putative nonstructural protein, partial [Calhevirus-2a]	4678	2113	94	68.3	k__Viruses	p__Pisuviricota	c__Pisoniviricetes	o__Picornavirales	f__unclassified Picornavirales family
thrush95_contig_320	OQ424867	46	607	315	7	1817	33	165	770	7.15e-165	505	UHS72334.1 RNA-dependent RNA polymerase [Tombusviridae sp.]	2234	785	79.9	77.2	k__Viruses	p__Kitrinoviricota	c__Tolucaviricetes	o__Tolivirales	f__Tombusviridae
thrush95_contig_336	OQ424868	38.8	472	260	10	45	1442	9	457	2.04e-83	281	QXV86431.1 RNA-dependent RNA polymerase [Nodaviridae sp.]	1907	504	73.3	89.1	k__Viruses	p__Kitrinoviricota	c__Magsaviricetes	o__Nodamuvirales	f__Nodaviridae
thrush95_contig_345	OQ424869	25.9	1024	669	29	2932	11	332	1315	2.56e-68	262	AVM87557.1 nonstructural polyprotein, partial [Wenling thamnaconus septentrionalis hepevirus]	2996	1375	97.5	71.6	k__Viruses	p__Kitrinoviricota	c__Alsuviricetes	o__Hepelivirales	f__Hepeviridae
thrush95_contig_398	OP959021	31.4	526	343	12	1241	2794	826	1341	5.41e-64	249	QKE55052.1 hypothetical protein [Picornaviridae sp.]	2795	2585	55.6	20	k__Viruses	p__Pisuviricota	c__Pisoniviricetes	o__Picornavirales	f__Picornaviridae
thrush95_contig_498	OQ424870	38.4	776	392	18	2142	4	2025	2777	5.7e-130	437	ULF99687.1 putative polyprotein [Picornavirales sp.]	2146	2809	99.7	26.8	k__Viruses	p__Pisuviricota	c__Pisoniviricetes	o__Picornavirales	f__unclassified Picornavirales family
thrush95_contig_512	OQ424871	52.7	736	325	9	2205	31	1	724	2.12e-248	726	QKK82931.1 hypothetical protein 1 [Viola philippica permutotetra like virus]	2344	924	92.8	78.4	k__Viruses	p__unclassified Orthornavirae phylum	c__unclassified Orthornavirae class	o__unclassified Orthornavirae order	f__Permutotetraviridae
thrush95_contig_518	OQ424872	40.3	732	373	13	2194	41	35	716	4.47e-153	475	QNS17454.1 RNA-dependent RNA polymerase, partial [Serbia narna-like virus 3]	2196	811	98.1	84.1	k__Viruses	p__Lenarviricota	c__Amabiliviricetes	o__Wolframvirales	f__Narnaviridae
thrush95_contig_642	OQ424873	32.1	950	594	19	284	3070	53	972	1.23e-139	474	QKK82956.1 hypothetical protein, partial [Cotoneaster microphyllus picorna-like virus]	3093	2098	90.1	43.9	k__Viruses	p__Pisuviricota	c__Pisoniviricetes	o__Picornavirales	f__unclassified Picornavirales family
thrush95_contig_711	OQ424874	32.9	1032	615	29	3103	80	823	1801	1.43e-131	452	BAP81888.1 putative nonstructural protein, partial [Calhevirus-2b]	3374	1801	89.6	54.4	k__Viruses	p__Pisuviricota	c__Pisoniviricetes	o__Picornavirales	f__unclassified Picornavirales family
thrush95_contig_723	OQ424875	33.1	151	97	2	2681	2232	324	471	5.73e-11	80.5	QDH90959.1 RNA-dependent RNA polymerase [Picornavirales sp.]	2884	2138	15.6	6.9	k__Viruses	p__Pisuviricota	c__Pisoniviricetes	o__Picornavirales	f__unclassified Picornavirales family
thrush95_contig_77	OQ424862	33.7	2167	1300	44	8331	1993	29	2113	0	1042	BAP81885.1 putative nonstructural protein, partial [Calhevirus-2a]	8677	2113	73.1	98.7	k__Viruses	p__Pisuviricota	c__Pisoniviricetes	o__Picornavirales	f__unclassified Picornavirales family
thrush95_contig_95	OQ424863	30.6	1054	637	27	3060	7	306	1300	8.66e-111	391	BAP81885.1 putative nonstructural protein, partial [Calhevirus-2a]	3061	2113	99.8	47.1	k__Viruses	p__Pisuviricota	c__Pisoniviricetes	o__Picornavirales	f__unclassified Picornavirales family
thrush96_contig_227	OQ424877	27.4	778	494	27	183	2438	1241	1973	1.23e-55	221	QKE55014.1 nonstructural protein [Picornaviridae sp.]	2442	2336	92.4	31.4	k__Viruses	p__Pisuviricota	c__Pisoniviricetes	o__Picornavirales	f__Picornaviridae
thrush96_contig_238	OQ424878	47.9	476	240	5	24	1448	1	469	7.33e-147	444	UHM27515.1 RNA-dependent RNA polymerase [Sanya tombus-like virus 3]	1900	472	75	99.4	k__Viruses	p__Kitrinoviricota	c__Tolucaviricetes	o__Tolivirales	f__Tombusviridae
tit100_contig_1	OQ424899	39.1	1908	1077	27	2	5584	128	1997	0	1254	QCP68848.1 RNA-depedent RNA polymerase, partial [Pernambuco virus]	8374	1999	66.7	93.5	k__Viruses	p__unclassified Viruses phylum	c__unclassified Viruses class	o__unclassified Viruses order	f__unclassified Viruses family
tit100_contig_106	OQ424909	37.4	1601	896	30	2	4636	128	1678	0	944	QCP68848.1 RNA-depedent RNA polymerase, partial [Pernambuco virus]	4637	1999	100	77.6	k__Viruses	p__unclassified Viruses phylum	c__unclassified Viruses class	o__unclassified Viruses order	f__unclassified Viruses family
tit100_contig_143	OQ424910	39.3	598	341	13	1810	53	1343	1930	2.34e-105	361	QCP68848.1 RNA-depedent RNA polymerase, partial [Pernambuco virus]	1811	1999	97.1	29.4	k__Viruses	p__unclassified Viruses phylum	c__unclassified Viruses class	o__unclassified Viruses order	f__unclassified Viruses family
tit100_contig_19	OQ424901	33	2054	1215	48	558	6524	67	2023	2.02e-286	908	AWU65839.1 putative nonstructural protein [Calhevirus 3]	6538	2133	91.3	91.7	k__Viruses	p__Pisuviricota	c__Pisoniviricetes	o__Picornavirales	f__unclassified Picornavirales family
tit100_contig_190	OQ424911	47.5	278	140	5	851	27	8	282	4.41e-69	246	QZZ63382.1 hypothetical protein [Leuven Tombus-like virus 3]	2001	546	41.2	50.4	k__Viruses	p__Kitrinoviricota	c__Tolucaviricetes	o__Tolivirales	f__Tombusviridae
tit100_contig_34	OQ424902	39.5	1858	1027	30	5424	13	131	1945	0	1234	QCP68848.1 RNA-depedent RNA polymerase, partial [Pernambuco virus]	5444	1999	99.4	90.8	k__Viruses	p__unclassified Viruses phylum	c__unclassified Viruses class	o__unclassified Viruses order	f__unclassified Viruses family
tit100_contig_56	OQ424903	44.2	398	206	7	1939	3099	17	409	4.73e-101	337	QOI91441.1 RNA-dependent RNA polymerase [Guangzhou sobemo-like virus]	3262	441	35.6	89.1	k__Viruses	p__Pisuviricota	c__Pisoniviricetes	o__Sobelivirales	f__Solemoviridae
tit100_contig_58	OQ424904	29	200	105	6	3633	3037	1300	1463	8.41e-08	71.6	AVM87414.1 polyprotein [Guangxi chinese leopard gecko picornavirus]	6503	2415	9.2	6.8	k__Viruses	p__Pisuviricota	c__Pisoniviricetes	o__Picornavirales	f__unclassified Picornavirales family
tit100_contig_60	OQ424905	48.8	283	142	3	1567	2409	4	285	1.86e-81	280	QKN22631.1 RNA-dependent RNA polymerase [Erysiphe necator associated tombus-like virus 9]	2410	495	35	57	k__Viruses	p__Kitrinoviricota	c__Tolucaviricetes	o__Tolivirales	f__Tombusviridae
tit100_contig_63	OQ424906	33.3	1035	579	24	1	2907	689	1678	8.6e-140	472	QCP68848.1 RNA-depedent RNA polymerase, partial [Pernambuco virus]	2908	1999	100	49.5	k__Viruses	p__unclassified Viruses phylum	c__unclassified Viruses class	o__unclassified Viruses order	f__unclassified Viruses family
tit100_contig_65	OQ424907	28.5	179	94	5	1449	919	1301	1447	4.81e-08	70.9	AUD40070.1 polyprotein [Mobovirus A]	2763	2428	19.2	6.1	k__Viruses	p__Pisuviricota	c__Pisoniviricetes	o__Picornavirales	f__unclassified Picornavirales family
tit100_contig_8	OQ424900	25.6	1653	1034	53	139	4887	195	1721	3.54e-98	364	QCP68848.1 RNA-depedent RNA polymerase, partial [Pernambuco virus]	4887	1999	97.2	76.4	k__Viruses	p__unclassified Viruses phylum	c__unclassified Viruses class	o__unclassified Viruses order	f__unclassified Viruses family
tit100_contig_87	OQ424908	30.5	164	81	4	495	4	1410	1540	6.84e-08	68.9	AVM87421.1 polyprotein [Guangxi changeable lizard picornavirus 1]	1559	2532	31.6	5.2	k__Viruses	p__Pisuviricota	c__Pisoniviricetes	o__Picornavirales	f__unclassified Picornavirales family
tit100_contig_91	OP959024	36.5	359	204	9	4867	5886	1907	2260	2.03e-46	198	QKE55014.1 nonstructural protein [Picornaviridae sp.]	6376	2336	16	15.2	k__Viruses	p__Pisuviricota	c__Pisoniviricetes	o__Picornavirales	f__Picornaviridae
tit162_contig_120	OQ424916	33.3	360	205	13	1657	2727	861	1188	1.36e-42	183	UCR92487.1 polyprotein [Apis picorna-like virus 4]	3155	2854	33.9	11.5	k__Viruses	p__Pisuviricota	c__Pisoniviricetes	o__Picornavirales	f__unclassified Picornavirales family
tit162_contig_121	OQ424917	30	681	405	23	1193	3163	861	1493	1.11e-65	256	UCR92487.1 polyprotein [Apis picorna-like virus 4]	3170	2854	62.2	22.2	k__Viruses	p__Pisuviricota	c__Pisoniviricetes	o__Picornavirales	f__unclassified Picornavirales family
tit162_contig_142	OQ424918	33.6	1363	846	24	4442	411	673	1995	8.98e-221	723	QJI53521.1 hypothetical protein [Picornavirales sp.]	4445	2798	90.7	47.3	k__Viruses	p__Pisuviricota	c__Pisoniviricetes	o__Picornavirales	f__unclassified Picornavirales family
tit162_contig_169	OQ424919	56.7	263	105	3	769	5	1	262	1.5e-94	311	QZZ63345.1 hypothetical protein [Leuven Sobemo-like virus 1]	2506	364	30.5	72	k__Viruses	p__Pisuviricota	c__Pisoniviricetes	o__Sobelivirales	f__Solemoviridae
tit162_contig_176	OQ424920	26.3	1299	806	35	3660	1	49	1274	3.03e-86	320	AVM87557.1 nonstructural polyprotein, partial [Wenling thamnaconus septentrionalis hepevirus]	3801	1375	96.3	89.2	k__Viruses	p__Kitrinoviricota	c__Alsuviricetes	o__Hepelivirales	f__Hepeviridae
tit162_contig_226	OQ424921	46.4	528	281	1	1761	184	160	687	1.01e-160	487	QKN88956.1 hypothetical protein [Picornavirales sp.]	1763	724	89.5	72.9	k__Viruses	p__Pisuviricota	c__Pisoniviricetes	o__Picornavirales	f__unclassified Picornavirales family
tit162_contig_328	OQ424922	44	614	297	11	1808	3	23	601	9.03e-157	478	QKN88956.1 hypothetical protein [Picornavirales sp.]	1866	724	96.8	80	k__Viruses	p__Pisuviricota	c__Pisoniviricetes	o__Picornavirales	f__unclassified Picornavirales family
tit162_contig_437	OQ424923	45.5	659	337	9	1973	3	657	1295	3.93e-161	514	UKZ11896.1 polyprotein, partial [Ecclesville picorna-like virus]	2238	1479	88.1	43.2	k__Viruses	p__Pisuviricota	c__Pisoniviricetes	o__Picornavirales	f__unclassified Picornavirales family
tit162_contig_59	OQ424912	51	2757	1244	29	8102	3	23	2728	0	2725	QKN88747.1 polyprotein [Totiviridae sp.]	8248	2870	98.2	94.3	k__Viruses	p__Duplornaviricota	c__Chrymotiviricetes	o__Ghabrivirales	f__Totiviridae
tit162_contig_82	OQ424913	55.4	489	217	1	1346	2809	2	490	7.7e-180	554	QPZ88366.1 RNA-dependent RNA polymerase, partial [Soybean thrips tombus-like virus 9]	4335	492	33.8	99.4	k__Viruses	p__Kitrinoviricota	c__Tolucaviricetes	o__Tolivirales	f__Tombusviridae
tit162_contig_89	OQ424914	40.7	1756	916	35	1	5175	1467	3127	0	1234	YP_009553501.1 polyprotein [Nephila clavipes virus 1]	7203	3128	71.8	53.1	k__Viruses	p__Pisuviricota	c__Pisoniviricetes	o__Picornavirales	f__unclassified Picornavirales family
tit162_contig_90	OQ424915	40.8	1753	917	35	1	5175	1467	3127	0	1241	YP_009553501.1 polyprotein [Nephila clavipes virus 1]	6972	3128	74.2	53.1	k__Viruses	p__Pisuviricota	c__Pisoniviricetes	o__Picornavirales	f__unclassified Picornavirales family
tomtit99_contig_115	OQ424928	52.7	1162	509	13	3469	5	187	1314	0	1187	QJI53577.1 hypothetical protein 1 [Picornavirales sp.]	3474	2589	99.7	43.6	k__Viruses	p__Pisuviricota	c__Pisoniviricetes	o__Picornavirales	f__unclassified Picornavirales family
tomtit99_contig_161	OQ424929	41.6	389	208	6	933	2084	12	386	4.61e-92	304	QZZ63305.1 hypothetical protein [Vespula vulgaris Sobemo-like virus 1]	2118	436	54.4	86	k__Viruses	p__Pisuviricota	c__Pisoniviricetes	o__Sobelivirales	f__Solemoviridae
tomtit99_contig_59	OQ424924	45.6	103	55	1	1	309	369	470	4.68e-12	81.6	QKK82929.1 RNA-dependent RNA polymerase [Upmeje virus]	1821	512	17	19.9	k__Viruses	p__Kitrinoviricota	c__Tolucaviricetes	o__Tolivirales	f__Tombusviridae
tomtit99_contig_75	OQ424925	36.1	2782	1535	65	8053	2	17	2654	0	1554	UCS96341.1 MAG: hypothetical protein, partial [Picornaviridae sp.]	8796	3072	91.5	85.9	k__Viruses	p__Pisuviricota	c__Pisoniviricetes	o__Picornavirales	f__Picornaviridae
tomtit99_contig_88	OQ424926	50.4	928	435	15	2802	73	1	921	1.66e-288	837	QKK82931.1 hypothetical protein 1 [Viola philippica permutotetra like virus]	3041	924	89.8	99.7	k__Viruses	p__unclassified Orthornavirae phylum	c__unclassified Orthornavirae class	o__unclassified Orthornavirae order	f__Permutotetraviridae
tomtit99_contig_95	OQ424927	38.6	2050	1144	31	6223	224	12	1997	0	1286	QCP68848.1 RNA-depedent RNA polymerase, partial [Pernambuco virus]	6426	1999	93.4	99.3	k__Viruses	p__unclassified Viruses phylum	c__unclassified Viruses class	o__unclassified Viruses order	f__unclassified Viruses family
[truncated: 348 more rows]
