# Supplementary material for: Highly diverse RNA viruses and phage sequences concealed within birds
Source: Microbiol Spectr. 2024 Jun 11;12(7):e00802-24. doi: 10.1128/spectrum.00802-24 (PMC11218532; doi:10.1128/spectrum.00802-24)
Supplement: Table S2 — Family-level distribution statistics of RNA viruses in bird libraries. [file spectrum.00802-24-s0003.xlsx]

## Sheet: Sheet1
Supplementary Table 2. Family-level distribution statistics of RNA viruses in bird libraries.
Family	Counts
unclassified Viruses family	192
unclassified Picornavirales family	192
Totiviridae	192
Tombusviridae	192
Picornaviridae	192
Nodaviridae	192
Fiersviridae	192
Partitiviridae	191
Iflaviridae	191
Dicistroviridae	191
Solemoviridae	190
Permutotetraviridae	187
Marnaviridae	181
Polycipiviridae	180
Secoviridae	177
Hepeviridae	176
Narnaviridae	173
Astroviridae	170
Luteoviridae	158
Duinviridae	154
Steitzviridae	139
Caliciviridae	138
unclassified Tymovirales family	137
Solinviviridae	132
Tymoviridae	126
Cystoviridae	102
unclassified Bunyavirales family	100
Benyviridae	85
Picobirnaviridae	83
unclassified Martellivirales family	79
Blumeviridae	78
Solspiviridae	77
Lispiviridae	73
Botourmiaviridae	66
Deltaflexiviridae	65
Virgaviridae	64
Tobaniviridae	59
Mymonaviridae	57
Chuviridae	36
Barnaviridae	31
Phenuiviridae	25
Carmotetraviridae	25
Hypoviridae	21
Atkinsviridae	19
