# Supplementary material for: Highly diverse RNA viruses and phage sequences concealed within birds
Source: Microbiol Spectr. 2024 Jun 11;12(7):e00802-24. doi: 10.1128/spectrum.00802-24 (PMC11218532; doi:10.1128/spectrum.00802-24)
Supplement: Table S3 — Representative sequence for putatively expanding genera of RNA viruses. [file spectrum.00802-24-s0004.xlsx]

## Sheet: Sheet1
Supplementary Table 3. Representative sequence for putatively expanding genera of RNA viruses.
unclassified_Viruses_family	unclassified_Picornavirales_family	unclassified_Tymovirales_family	unclassified_Martellivirales_family	unclassified_Bunyavirales_family
blackswan219_contig_2273	beangoose245_contig_2829	PallassLeafWarbler156_contig_176	brownshrike136_contig_175	swallow134_contig_281
blackswan219_contig_2337	beangoose246_contig_1056	pheasant68_contig_158	brownshrike136_contig_670	woodpecker49_contig_81
blackswan219_contig_5203	beangoose252_contig_1004	Red-flankedBluetail200_contig_449
BluePeacock205_contig_24199	BirdFe022_contig_13
BluePeacock205_contig_4607	Black-facedBunting129_contig_37
bluepeacock210_contig_1225	Black-facedBunting129_contig_299
bluepeacock212_contig_3446	Black-facedBunting201_contig_11
brownshrike136_contig_378	blackswan219_contig_13749
brownshrike136_contig_587	Bluepeacock75_contig_356
CabotsTragopan223_contig_17158	BluePeacock205_contig_3915
CabotsTragopan223_contig_6152	BluePeacock205_contig_9964
crane190_contig_4741	bluepeacock210_contig_324
crane70_contig_151	brambling25_contig_34
crane70_contig_1695	brambling25_contig_49
crane70_contig_192	brambling25_contig_89
DuskyWarbler110_contig_3	brambling25_contig_327
eagle208_contig_3285	brambling25_contig_420
ElliotsPheasant225_contig_2707	brambling30_contig_80
flamingo67_contig_159	brambling30_contig_261
flycatcher172_contig_757	brambling141_contig_93
flycatcher172_contig_828	brambling141_contig_132
Grey-backedThrush105_contig_229	Brownbrowrockpipit144_contig_430
hornbill69_contig_200	Brownbrowrockpipit144_contig_795
MugimakiFlycatcher160_contig_219	Brownbrowrockpipit144_contig_911
nuthatch157_contig_13	Brownbrowrockpipit144_contig_1143
owl175_contig_1380	brownshrike136_contig_214
PallassLeafWarbler155_contig_494	brownshrike136_contig_232
PallassLeafWarbler155_contig_850	brownshrike136_contig_331
parrot77_contig_261	brownshrike136_contig_339
Red-flankedBluetail198_contig_657	brownshrike136_contig_1052
Red-flankedBluetail200_contig_1316	CabotsTragopan223_contig_7352
Red-flankedBluetail200_contig_265	coaltit130_contig_182
Red-flankedBluetail200_contig_875	coaltit195_contig_165
redstart169_contig_107	coaltit196_contig_32
ReevessPheasant221_contig_1287	coaltit196_contig_174
robin114_contig_521	coaltit196_contig_261
robin114_contig_742	crane70_contig_72
Rufous-tailedRobin168_contig_71	crane70_contig_416
sparrow143_contig_179	crane70_contig_648
stonechat111_contig_162	crane70_contig_1086
stork73_contig_1161	crane70_contig_1841
stork73_contig_1578	crane70_contig_1853
stork73_contig_382	crane70_contig_1957
stork73_contig_868	crane70_contig_2059
swan66_contig_937	crane70_contig_2435
thrush106_contig_81	crane70_contig_2764
thrush95_contig_158	crane70_contig_3006
tit100_contig_1	crane70_contig_5048
tit100_contig_143	crane70_contig_5356
toucan79_contig_1482	crane70_contig_5441
toucan79_contig_2806	crane70_contig_5960
TristramsBunting101_contig_22	crane191_contig_5453
wagtail171_contig_214	crane193_contig_1166
wagtail88_contig_947	CraneFe073_contig_148
warbler203_contig_1698	CraneFe073_contig_440
warbler204_contig_1936	CraneFe073_contig_923
warbler204_contig_1942	CraneFe073_contig_1147
Whitebellygoldenpheasant226_contig_12663	CraneFe073_contig_1876
Whitebellygoldenpheasant226_contig_2082	duskythrush148_contig_69
Whitebellygoldenpheasant226_contig_2570	duskythrush148_contig_82
Whitebellygoldenpheasant226_contig_485	duskythrush148_contig_112
willowwarbler174_contig_388	duskythrush148_contig_197
Yellow-browedWarbler115_contig_418	duskythrush148_contig_251
Yellow-browedWarbler132_contig_184	duskythrush149_contig_91
Yellow-browedWarbler202_contig_218	DuskyWarbler110_contig_5
Yellow-browedWarbler202_contig_727	EasternCrownedWarbler123_contig_221
	flamingo67_contig_42
	flamingo67_contig_114
	flamingo67_contig_233
	flamingo67_contig_527
	flamingo67_contig_585
	flamingo67_contig_1627
	flamingo67_contig_3879
	flamingo67_contig_7993
	flycatcher107_contig_197
	flycatcher172_contig_283
	flycatcher172_contig_338
	flycatcher172_contig_503
	flycatcher172_contig_515
	flycatcher172_contig_562
	flycatcher172_contig_636
	flycatcher172_contig_1582
	goldenpheasant215_contig_1721
	Grey-backedThrush104_contig_49
	Grey-backedThrush104_contig_419
	Grey-backedThrush105_contig_46
	Grey-backedThrush105_contig_386
	Grey-backedThrush105_contig_399
	Grey-backedThrush105_contig_400
	Grey-backedThrush105_contig_516
	hawfinch61_contig_117
	hazelgrouse256_contig_79
	long-tailedtit163_contig_171
	long-tailedtit163_contig_279
	long-tailedtit163_contig_516
	long-tailedTit192_contig_35
	long-tailedTit192_contig_189
	MugimakiFlycatcher159_contig_64
	MugimakiFlycatcher159_contig_474
	MugimakiFlycatcher160_contig_296
	OtistardaFe060_contig_44
	owl175_contig_1358
	PallassLeafWarbler155_contig_149
	PallassLeafWarbler155_contig_429
	PallassLeafWarbler155_contig_738
	PallassLeafWarbler156_contig_573
	PallassLeafWarbler156_contig_810
	parrot76_contig_187
	parrot77_contig_2772
	PeacockFe039_contig_51
	PeacockFe039_contig_54
	pheasant68_contig_367
	pheasant68_contig_2153
	pheasant217_contig_6675
	Red-breastedFlycatcher133_contig_236
	Red-breastedFlycatcher133_contig_426
	Red-breastedFlycatcher133_contig_451
	Red-breastedFlycatcher133_contig_849
	Red-flankedBluetail92_contig_600
	Red-flankedBluetail93_contig_37
	Red-flankedBluetail94_contig_54
	Red-flankedBluetail94_contig_177
	Red-flankedBluetail198_contig_279
	Red-flankedBluetail198_contig_311
	Red-flankedBluetail198_contig_452
	Red-flankedBluetail199_contig_103
	Red-flankedBluetail199_contig_219
	Red-flankedBluetail199_contig_284
	Red-flankedBluetail199_contig_285
	Red-flankedBluetail199_contig_291
	Red-flankedBluetail199_contig_304
	Red-flankedBluetail199_contig_408
	Red-flankedBluetail199_contig_594
	Red-flankedBluetail200_contig_291
	Red-flankedBluetail200_contig_307
	Red-flankedBluetail200_contig_404
	Red-flankedBluetail200_contig_920
	Red-flankedBluetail200_contig_962
	Red-flankedBluetail200_contig_972
	robin114_contig_11
	robin114_contig_42
	robin114_contig_246
	robin114_contig_423
	robin181_contig_65
	robin181_contig_88
	robin181_contig_132
	robin181_contig_229
	robin181_contig_354
	robin181_contig_361
	robin181_contig_382
	robin181_contig_505
	robin181_contig_1005
	Rufous-tailedRobin167_contig_140
	Rufous-tailedRobin167_contig_315
	Rufous-tailedRobin167_contig_394
	Rufous-tailedRobin167_contig_473
	Rufous-tailedRobin167_contig_620
	Rufous-tailedRobin167_contig_757
	Rufous-tailedRobin167_contig_773
	Rufous-tailedRobin167_contig_870
	Rufous-tailedRobin167_contig_874
	SiberianBlueRobin121_contig_40
	SiberianRubythroat50_contig_32
	SiberianRubythroat103_contig_12
	silverpheasant213_contig_19351
	sparrow143_contig_2
	sparrow143_contig_59
	sparrow143_contig_315
	sparrow143_contig_446
	stonechat111_contig_124
	stork73_contig_160
	stork73_contig_285
	stork73_contig_344
	stork73_contig_1387
	stork73_contig_1654
	stork73_contig_2955
	stork73_contig_2990
	stork73_contig_3258
	stork73_contig_4348
	swan66_contig_187
	swan66_contig_813
	swan66_contig_1139
	swan66_contig_1920
	swan66_contig_1929
	swan66_contig_2693
	thrush95_contig_498
	thrush95_contig_642
	thrush95_contig_711
	thrush95_contig_723
	thrush106_contig_208
	thrush106_contig_1080
	thrush146_contig_73
	thrush146_contig_134
	tit100_contig_19
	tit100_contig_87
	tit162_contig_90
	tit162_contig_121
	tit162_contig_437
	tomtit99_contig_115
	TristramsBunting102_contig_168
	wagtail171_contig_60
	wagtail171_contig_174
	wagtail171_contig_327
	wagtail171_contig_484
	wagtail171_contig_494
	wagtail171_contig_926
	warbler203_contig_177
	warbler203_contig_194
	warbler203_contig_434
	warbler204_contig_40
	warbler204_contig_44
	warbler204_contig_90
	warbler204_contig_322
	warbler204_contig_1312
	warbler204_contig_1350
	warbler204_contig_2698
	Whitebellygoldenpheasant226_contig_14572
	WildGoose05_contig_9
	WildGoose05_contig_124
	WildGoose05_contig_193
	WildGoose05_contig_203
	WildGoose05_contig_402
	willowwarbler119_contig_220
	willowwarbler174_contig_215
	willowwarbler174_contig_672
	woodpecker49_contig_75
	woodpecker49_contig_260
	woodpecker49_contig_312
	woodpecker139_contig_157
	woodpecker139_contig_262
	woodpecker139_contig_846
	woodpecker139_contig_1133
	woodpecker140_contig_214
	Yellow-browedBunting117_contig_60
	Yellow-browedWarbler115_contig_314
	Yellow-browedWarbler116_contig_36
	Yellow-browedWarbler132_contig_7
	Yellow-browedWarbler132_contig_52
	Yellow-browedWarbler132_contig_91
	Yellow-browedWarbler132_contig_473
	Yellow-browedWarbler202_contig_7
	Yellow-browedWarbler202_contig_71
	Yellow-browedWarbler202_contig_351
	Yellow-throatedBunting89_contig_86
	Yellow-throatedBunting135_contig_24
	Yellow-throatedBunting135_contig_57
	Yellow-throatedBunting135_contig_334
	Yellow-throatedBunting135_contig_388
	Yellow-throatedBunting135_contig_436
	Yellow-throatedBunting135_contig_473
	Yellow-throatedBunting135_contig_518
