# Supplementary material for: Highly diverse RNA viruses and phage sequences concealed within birds
Source: Microbiol Spectr. 2024 Jun 11;12(7):e00802-24. doi: 10.1128/spectrum.00802-24 (PMC11218532; doi:10.1128/spectrum.00802-24)
Supplement: Table S4 — RNA viruses information at the genus level detected in different bird orders. [file spectrum.00802-24-s0005.xlsx]

## Sheet: Sheet1
Supplementary Table 4. RNA viruses information at the genus level detected in different bird orders.
Bird Order name	Number of bird libraries	Number of the detected viral genera
Passeriformes	103	242
Galliformes	15	42
Gruiformes	8	39
Anseriformes	33	36
Piciformes	7	24
Ciconiiformes	7	20
Phoenicopteriformes	3	18
Psittaciformes	11	11
Coraciiformes	1	3
Accipitriformes	3	2
Strigiformes	1	2

## Sheet: Passeriformes
Black-facedBunting129_contig_120	Totivirus
Black-facedBunting129_contig_16	unclassified Permutotetraviridae genus
Black-facedBunting129_contig_206	unclassified Tombusviridae genus
Black-facedBunting129_contig_299	unclassified Picornavirales genus
Black-facedBunting129_contig_336	unclassified Picornaviridae genus
Black-facedBunting129_contig_37	unclassified Picornavirales genus
Black-facedBunting201_contig_11	unclassified Picornavirales genus
Black-facedBunting201_contig_115	unclassified Solinviviridae genus
Black-facedBunting201_contig_159	unclassified Secoviridae genus
Black-facedBunting201_contig_223	unclassified Luteoviridae genus
Black-facedBunting201_contig_68	Sobemovirus
brambling141_contig_107	unclassified Hepeviridae genus
brambling141_contig_132	unclassified Picornavirales genus
brambling141_contig_138	unclassified Dicistroviridae genus
brambling141_contig_37	unclassified Nodaviridae genus
brambling141_contig_93	unclassified Picornavirales genus
brambling25_contig_115	unclassified Marnaviridae genus
brambling25_contig_327	unclassified Picornavirales genus
brambling25_contig_34	unclassified Picornavirales genus
brambling25_contig_420	unclassified Picornavirales genus
brambling25_contig_49	unclassified Picornavirales genus
brambling25_contig_89	unclassified Picornavirales genus
brambling30_contig_261	unclassified Picornavirales genus
brambling30_contig_80	unclassified Picornavirales genus
Brownbrowrockpipit144_contig_1143	unclassified Picornavirales genus
Brownbrowrockpipit144_contig_42	unclassified Astroviridae genus
Brownbrowrockpipit144_contig_430	unclassified Picornavirales genus
Brownbrowrockpipit144_contig_795	unclassified Picornavirales genus
Brownbrowrockpipit144_contig_911	unclassified Picornavirales genus
brownshrike136_contig_1052	unclassified Picornavirales genus
brownshrike136_contig_175	unclassified Martellivirales genus
brownshrike136_contig_192	unclassified Caliciviridae genus
brownshrike136_contig_214	unclassified Picornavirales genus
brownshrike136_contig_232	unclassified Picornavirales genus
brownshrike136_contig_331	unclassified Picornavirales genus
brownshrike136_contig_339	unclassified Picornavirales genus
brownshrike136_contig_349	unclassified Benyviridae genus
brownshrike136_contig_378	unclassified Viruses genus
brownshrike136_contig_383	unclassified Partitiviridae genus
brownshrike136_contig_587	unclassified Viruses genus
brownshrike136_contig_625	unclassified Narnaviridae genus
brownshrike136_contig_670	unclassified Martellivirales genus
brownshrike136_contig_748	unclassified Tymoviridae genus
brownshrike136_contig_830	Iflavirus
brownshrike136_contig_993	unclassified Barnaviridae genus
coaltit130_contig_182	unclassified Picornavirales genus
coaltit195_contig_165	unclassified Picornavirales genus
coaltit196_contig_174	unclassified Picornavirales genus
coaltit196_contig_261	unclassified Picornavirales genus
coaltit196_contig_32	unclassified Picornavirales genus
DaurianRedstart170_contig_843	unclassified Polycipiviridae genus
duskythrush148_contig_112	unclassified Picornavirales genus
duskythrush148_contig_197	unclassified Picornavirales genus
duskythrush148_contig_251	unclassified Picornavirales genus
duskythrush148_contig_69	unclassified Picornavirales genus
duskythrush148_contig_82	unclassified Picornavirales genus
duskythrush149_contig_91	unclassified Picornavirales genus
DuskyWarbler110_contig_3	unclassified Viruses genus
DuskyWarbler110_contig_5	unclassified Picornavirales genus
EasternCrownedWarbler123_contig_221	unclassified Picornavirales genus
EasternCrownedWarbler123_contig_493	unclassified Lispiviridae genus
flycatcher107_contig_197	unclassified Picornavirales genus
flycatcher172_contig_1582	unclassified Picornavirales genus
flycatcher172_contig_283	unclassified Picornavirales genus
flycatcher172_contig_338	unclassified Picornavirales genus
flycatcher172_contig_503	unclassified Picornavirales genus
flycatcher172_contig_515	unclassified Picornavirales genus
flycatcher172_contig_562	unclassified Picornavirales genus
flycatcher172_contig_636	unclassified Picornavirales genus
flycatcher172_contig_757	unclassified Viruses genus
flycatcher172_contig_828	unclassified Viruses genus
Grey-backedThrush104_contig_419	unclassified Picornavirales genus
Grey-backedThrush104_contig_49	unclassified Picornavirales genus
Grey-backedThrush105_contig_229	unclassified Viruses genus
Grey-backedThrush105_contig_386	unclassified Picornavirales genus
Grey-backedThrush105_contig_399	unclassified Picornavirales genus
Grey-backedThrush105_contig_400	unclassified Picornavirales genus
Grey-backedThrush105_contig_46	unclassified Picornavirales genus
Grey-backedThrush105_contig_516	unclassified Picornavirales genus
hawfinch61_contig_117	unclassified Picornavirales genus
hornbill69_contig_101	Hubramonavirus
hornbill69_contig_108	Shebanavirus
hornbill69_contig_200	unclassified Viruses genus
hornbill69_contig_2779	Controvirus
hornbill69_contig_855	Kohmavirus
long-tailedtit163_contig_171	unclassified Picornavirales genus
long-tailedtit163_contig_279	unclassified Picornavirales genus
long-tailedtit163_contig_516	unclassified Picornavirales genus
long-tailedTit192_contig_189	unclassified Picornavirales genus
long-tailedTit192_contig_35	unclassified Picornavirales genus
MugimakiFlycatcher159_contig_474	unclassified Picornavirales genus
MugimakiFlycatcher159_contig_64	unclassified Picornavirales genus
MugimakiFlycatcher160_contig_219	unclassified Viruses genus
MugimakiFlycatcher160_contig_296	unclassified Picornavirales genus
nuthatch157_contig_13	unclassified Viruses genus
PallassLeafWarbler155_contig_149	unclassified Picornavirales genus
PallassLeafWarbler155_contig_429	unclassified Picornavirales genus
PallassLeafWarbler155_contig_494	unclassified Viruses genus
PallassLeafWarbler155_contig_738	unclassified Picornavirales genus
PallassLeafWarbler155_contig_850	unclassified Viruses genus
PallassLeafWarbler156_contig_176	unclassified Tymovirales genus
PallassLeafWarbler156_contig_573	unclassified Picornavirales genus
PallassLeafWarbler156_contig_810	unclassified Picornavirales genus
PeacockFe039_contig_51	unclassified Picornavirales genus
PeacockFe039_contig_54	unclassified Picornavirales genus
Red-breastedFlycatcher133_contig_236	unclassified Picornavirales genus
Red-breastedFlycatcher133_contig_426	unclassified Picornavirales genus
Red-breastedFlycatcher133_contig_451	unclassified Picornavirales genus
Red-breastedFlycatcher133_contig_849	unclassified Picornavirales genus
Red-flankedBluetail198_contig_279	unclassified Picornavirales genus
Red-flankedBluetail198_contig_311	unclassified Picornavirales genus
Red-flankedBluetail198_contig_452	unclassified Picornavirales genus
Red-flankedBluetail198_contig_657	unclassified Viruses genus
Red-flankedBluetail199_contig_103	unclassified Picornavirales genus
Red-flankedBluetail199_contig_219	unclassified Picornavirales genus
Red-flankedBluetail199_contig_284	unclassified Picornavirales genus
Red-flankedBluetail199_contig_285	unclassified Picornavirales genus
Red-flankedBluetail199_contig_291	unclassified Picornavirales genus
Red-flankedBluetail199_contig_304	unclassified Picornavirales genus
Red-flankedBluetail199_contig_408	unclassified Picornavirales genus
Red-flankedBluetail199_contig_594	unclassified Picornavirales genus
Red-flankedBluetail200_contig_1316	unclassified Viruses genus
Red-flankedBluetail200_contig_265	unclassified Viruses genus
Red-flankedBluetail200_contig_291	unclassified Picornavirales genus
Red-flankedBluetail200_contig_307	unclassified Picornavirales genus
Red-flankedBluetail200_contig_404	unclassified Picornavirales genus
Red-flankedBluetail200_contig_449	unclassified Tymovirales genus
Red-flankedBluetail200_contig_875	unclassified Viruses genus
Red-flankedBluetail200_contig_920	unclassified Picornavirales genus
Red-flankedBluetail200_contig_962	Fesavirus
Red-flankedBluetail200_contig_972	unclassified Picornavirales genus
Red-flankedBluetail92_contig_600	unclassified Picornavirales genus
Red-flankedBluetail93_contig_37	unclassified Picornavirales genus
Red-flankedBluetail94_contig_177	unclassified Picornavirales genus
Red-flankedBluetail94_contig_54	unclassified Picornavirales genus
redstart169_contig_107	unclassified Viruses genus
robin114_contig_11	unclassified Picornavirales genus
robin114_contig_246	unclassified Picornavirales genus
robin114_contig_42	unclassified Picornavirales genus
robin114_contig_423	unclassified Picornavirales genus
robin114_contig_521	unclassified Viruses genus
robin114_contig_742	unclassified Viruses genus
robin181_contig_1005	unclassified Picornavirales genus
robin181_contig_132	unclassified Picornavirales genus
robin181_contig_229	unclassified Picornavirales genus
robin181_contig_354	unclassified Picornavirales genus
robin181_contig_361	unclassified Picornavirales genus
robin181_contig_382	unclassified Picornavirales genus
robin181_contig_505	unclassified Picornavirales genus
robin181_contig_65	unclassified Picornavirales genus
robin181_contig_88	unclassified Picornavirales genus
Rufous-tailedRobin167_contig_140	unclassified Picornavirales genus
Rufous-tailedRobin167_contig_315	unclassified Picornavirales genus
Rufous-tailedRobin167_contig_394	unclassified Picornavirales genus
Rufous-tailedRobin167_contig_473	unclassified Picornavirales genus
Rufous-tailedRobin167_contig_620	unclassified Picornavirales genus
Rufous-tailedRobin167_contig_757	unclassified Picornavirales genus
Rufous-tailedRobin167_contig_773	unclassified Picornavirales genus
Rufous-tailedRobin167_contig_870	unclassified Picornavirales genus
Rufous-tailedRobin167_contig_874	unclassified Picornavirales genus
Rufous-tailedRobin168_contig_71	unclassified Viruses genus
SiberianBlueRobin121_contig_40	unclassified Picornavirales genus
SiberianRubythroat103_contig_12	unclassified Picornavirales genus
SiberianRubythroat50_contig_32	unclassified Picornavirales genus
sparrow143_contig_179	unclassified Viruses genus
sparrow143_contig_2	unclassified Picornavirales genus
sparrow143_contig_315	unclassified Picornavirales genus
sparrow143_contig_446	unclassified Picornavirales genus
sparrow143_contig_59	unclassified Picornavirales genus
stonechat111_contig_124	unclassified Picornavirales genus
stonechat111_contig_162	unclassified Viruses genus
swallow134_contig_281	unclassified Bunyavirales genus
swallow134_contig_331	unclassified Bunyavirales genus
thrush106_contig_1080	unclassified Picornavirales genus
thrush106_contig_208	unclassified Picornavirales genus
thrush106_contig_507	unclassified Carmotetraviridae genus
thrush106_contig_81	unclassified Viruses genus
thrush146_contig_134	unclassified Picornavirales genus
thrush146_contig_73	unclassified Picornavirales genus
thrush95_contig_158	unclassified Viruses genus
thrush95_contig_498	unclassified Picornavirales genus
thrush95_contig_642	unclassified Picornavirales genus
thrush95_contig_711	unclassified Picornavirales genus
thrush95_contig_723	unclassified Picornavirales genus
tit100_contig_1	unclassified Viruses genus
tit100_contig_143	unclassified Viruses genus
tit100_contig_19	unclassified Picornavirales genus
tit100_contig_87	unclassified Picornavirales genus
tit162_contig_121	unclassified Picornavirales genus
tit162_contig_437	unclassified Picornavirales genus
tit162_contig_90	unclassified Picornavirales genus
tomtit99_contig_115	unclassified Picornavirales genus
TristramsBunting101_contig_22	unclassified Viruses genus
TristramsBunting102_contig_168	unclassified Picornavirales genus
wagtail171_contig_174	unclassified Picornavirales genus
wagtail171_contig_214	unclassified Viruses genus
wagtail171_contig_327	unclassified Picornavirales genus
wagtail171_contig_484	unclassified Picornavirales genus
wagtail171_contig_494	unclassified Picornavirales genus
wagtail171_contig_60	unclassified Picornavirales genus
wagtail171_contig_926	unclassified Picornavirales genus
wagtail88_contig_947	unclassified Viruses genus
warbler203_contig_1698	unclassified Viruses genus
warbler203_contig_177	unclassified Picornavirales genus
warbler203_contig_194	unclassified Picornavirales genus
warbler203_contig_434	unclassified Picornavirales genus
warbler204_contig_1312	unclassified Picornavirales genus
warbler204_contig_1350	unclassified Picornavirales genus
warbler204_contig_1936	unclassified Viruses genus
warbler204_contig_1942	unclassified Viruses genus
warbler204_contig_2698	unclassified Picornavirales genus
warbler204_contig_322	unclassified Picornavirales genus
warbler204_contig_40	unclassified Picornavirales genus
warbler204_contig_44	unclassified Picornavirales genus
warbler204_contig_90	unclassified Picornavirales genus
warbler204_contig_922	Scarabeuvirus
willowwarbler119_contig_220	unclassified Picornavirales genus
willowwarbler174_contig_215	unclassified Picornavirales genus
willowwarbler174_contig_388	unclassified Viruses genus
willowwarbler174_contig_501	unclassified Virgaviridae genus
willowwarbler174_contig_672	unclassified Picornavirales genus
Yellow-browedBunting117_contig_60	unclassified Picornavirales genus
Yellow-browedWarbler115_contig_314	unclassified Picornavirales genus
Yellow-browedWarbler115_contig_418	unclassified Viruses genus
Yellow-browedWarbler116_contig_36	unclassified Picornavirales genus
Yellow-browedWarbler132_contig_184	unclassified Viruses genus
Yellow-browedWarbler132_contig_473	unclassified Picornavirales genus
Yellow-browedWarbler132_contig_52	unclassified Picornavirales genus
Yellow-browedWarbler132_contig_7	unclassified Picornavirales genus
Yellow-browedWarbler132_contig_91	unclassified Picornavirales genus
Yellow-browedWarbler202_contig_218	unclassified Viruses genus
Yellow-browedWarbler202_contig_351	unclassified Picornavirales genus
Yellow-browedWarbler202_contig_7	unclassified Picornavirales genus
Yellow-browedWarbler202_contig_71	unclassified Picornavirales genus
Yellow-browedWarbler202_contig_727	unclassified Viruses genus
Yellow-throatedBunting135_contig_24	unclassified Picornavirales genus
Yellow-throatedBunting135_contig_334	unclassified Picornavirales genus
Yellow-throatedBunting135_contig_388	unclassified Picornavirales genus
Yellow-throatedBunting135_contig_436	unclassified Picornavirales genus
Yellow-throatedBunting135_contig_473	unclassified Picornavirales genus
Yellow-throatedBunting135_contig_518	unclassified Picornavirales genus
Yellow-throatedBunting89_contig_86	unclassified Picornavirales genus

## Sheet: Galliformes
BluePeacock205_contig_12951	unclassified Astroviridae genus
BluePeacock205_contig_13075	unclassified Picornaviridae genus
BluePeacock205_contig_15704	Kohmavirus
BluePeacock205_contig_24199	unclassified Viruses genus
BluePeacock205_contig_2707	unclassified Fiersviridae genus
BluePeacock205_contig_30445	unclassified Botourmiaviridae genus
BluePeacock205_contig_3915	unclassified Picornavirales genus
BluePeacock205_contig_4607	unclassified Viruses genus
BluePeacock205_contig_8380	Pacehavirus
BluePeacock205_contig_9964	unclassified Picornavirales genus
bluepeacock210_contig_10281	Picobirnavirus
bluepeacock210_contig_1225	unclassified Viruses genus
bluepeacock210_contig_324	unclassified Picornavirales genus
bluepeacock212_contig_1118	unclassified Benyviridae genus
bluepeacock212_contig_166	Betanecrovirus
bluepeacock212_contig_3446	unclassified Viruses genus
Bluepeacock75_contig_347	Deltaflexivirus
Bluepeacock75_contig_356	unclassified Picornavirales genus
CabotsTragopan223_contig_10877	unclassified Nodaviridae genus
CabotsTragopan223_contig_17158	unclassified Viruses genus
CabotsTragopan223_contig_2602	Abakapovirus
CabotsTragopan223_contig_6152	unclassified Viruses genus
CabotsTragopan223_contig_7352	unclassified Picornavirales genus
ElliotsPheasant225_contig_11273	unclassified Cystoviridae genus
ElliotsPheasant225_contig_2707	unclassified Viruses genus
goldenpheasant215_contig_1721	unclassified Picornavirales genus
goldenpheasant222_contig_10044	unclassified Totiviridae genus
hazelgrouse256_contig_79	unclassified Picornavirales genus
pheasant217_contig_6675	unclassified Picornavirales genus
pheasant217_contig_8149	unclassified Picornavirales genus
pheasant68_contig_158	unclassified Tymovirales genus
pheasant68_contig_19	unclassified Dicistroviridae genus
pheasant68_contig_2153	unclassified Picornavirales genus
pheasant68_contig_255	unclassified Picornavirales genus
pheasant68_contig_367	unclassified Picornavirales genus
ReevessPheasant221_contig_1287	unclassified Viruses genus
silverpheasant213_contig_19351	unclassified Picornavirales genus
Whitebellygoldenpheasant226_contig_12663	unclassified Viruses genus
Whitebellygoldenpheasant226_contig_14572	unclassified Picornavirales genus
Whitebellygoldenpheasant226_contig_2082	unclassified Viruses genus
Whitebellygoldenpheasant226_contig_2570	unclassified Viruses genus
Whitebellygoldenpheasant226_contig_485	unclassified Viruses genus

## Sheet: Gruiformes
crane190_contig_3349	unclassified Fiersviridae genus
crane190_contig_4741	unclassified Viruses genus
crane191_contig_4023	unclassified Picornaviridae genus
crane191_contig_4298	Picobirnavirus
crane191_contig_5453	unclassified Picornavirales genus
crane193_contig_1166	unclassified Picornavirales genus
crane193_contig_4250	unclassified Secoviridae genus
crane193_contig_663	unclassified Solinviviridae genus
crane70_contig_1086	unclassified Picornavirales genus
crane70_contig_1268	unclassified Tombusviridae genus
crane70_contig_1478	unclassified Nodaviridae genus
crane70_contig_151	unclassified Viruses genus
crane70_contig_1695	unclassified Viruses genus
crane70_contig_1798	unclassified Viruses genus
crane70_contig_1841	unclassified Picornavirales genus
crane70_contig_1852	unclassified Dicistroviridae genus
crane70_contig_1853	unclassified Picornavirales genus
crane70_contig_192	unclassified Viruses genus
crane70_contig_1957	unclassified Picornavirales genus
crane70_contig_2059	unclassified Picornavirales genus
crane70_contig_2257	unclassified Narnaviridae genus
crane70_contig_2435	unclassified Picornavirales genus
crane70_contig_2764	unclassified Picornavirales genus
crane70_contig_3006	unclassified Picornavirales genus
crane70_contig_340	Locarnavirus
crane70_contig_416	unclassified Picornavirales genus
crane70_contig_5048	unclassified Picornavirales genus
crane70_contig_5356	unclassified Picornavirales genus
crane70_contig_5441	unclassified Picornavirales genus
crane70_contig_5960	unclassified Picornavirales genus
crane70_contig_648	unclassified Picornavirales genus
crane70_contig_72	unclassified Picornavirales genus
crane71_contig_186	Torovirus
CraneFe073_contig_1147	unclassified Picornavirales genus
CraneFe073_contig_148	unclassified Picornavirales genus
CraneFe073_contig_1876	unclassified Picornavirales genus
CraneFe073_contig_440	unclassified Picornavirales genus
CraneFe073_contig_865	Kahshuvirus
CraneFe073_contig_923	unclassified Picornavirales genus

## Sheet: Anseriformes
beangoose230_contig_2966	unclassified Fiersviridae genus
beangoose232_contig_1471	unclassified Marnaviridae genus
beangoose232_contig_3052	Puirovirus
beangoose232_contig_3348	Penicillimonavirus
beangoose249_contig_3979	unclassified Nodaviridae genus
beangoose252_contig_1004	unclassified Picornavirales genus
beangoose254_contig_32	unclassified Tombusviridae genus
BirdFe015_contig_60	Epsilonscleroulivirus
BirdFe022_contig_13	unclassified Picornavirales genus
blackswan219_contig_10769	Phlebovirus
blackswan219_contig_13749	Fesavirus
blackswan219_contig_1624	unclassified Picornaviridae genus
blackswan219_contig_22399	Hypovirus
blackswan219_contig_4072	unclassified Virgaviridae genus
blackswan219_contig_5203	unclassified Viruses genus
OtistardaFe060_contig_44	unclassified Picornavirales genus
swan66_contig_1139	unclassified Picornavirales genus
swan66_contig_1920	unclassified Picornavirales genus
swan66_contig_2693	unclassified Picornavirales genus
swan66_contig_344	unclassified Picornavirales genus
swan66_contig_556	unclassified Secoviridae genus
swan66_contig_813	unclassified Picornavirales genus
swan66_contig_937	unclassified Viruses genus
WhitegeeseFe003_contig_131	unclassified Deltaflexiviridae genus
WildGoose05_contig_124	unclassified Picornavirales genus
WildGoose05_contig_170	unclassified Viruses genus
WildGoose05_contig_18	unclassified Picornavirales genus
WildGoose05_contig_193	unclassified Picornavirales genus
WildGoose05_contig_203	unclassified Picornavirales genus
WildGoose05_contig_402	unclassified Picornavirales genus
wildgoose220_contig_1021	unclassified Picornavirales genus
wildgoose220_contig_118	Kohmavirus
wildgoose220_contig_1494	unclassified Narnaviridae genus
wildgoose220_contig_1772	unclassified Viruses genus
wildgoose220_contig_3636	Lihvevirus
wildgoose220_contig_7065	Alphapermutotetravirus

## Sheet: Piciformes
CraneFe080_contig_69	unclassified Tombusviridae genus
jynxtorquilla32_contig_89	unclassified Nodaviridae genus
toucan79_contig_1240	Monamovirus
toucan79_contig_1482	unclassified Viruses genus
toucan79_contig_2806	unclassified Viruses genus
toucan79_contig_529	unclassified Hepeviridae genus
toucan80_contig_3105	unclassified Narnaviridae genus
toucan80_contig_4520	Lirnavirus
toucan80_contig_608	unclassified Picornaviridae genus
woodpecker139_contig_1133	unclassified Picornavirales genus
woodpecker139_contig_157	unclassified Picornavirales genus
woodpecker139_contig_262	unclassified Picornavirales genus
woodpecker139_contig_5	Triatovirus
woodpecker139_contig_51	unclassified Tymoviridae genus
woodpecker139_contig_846	unclassified Picornavirales genus
woodpecker140_contig_214	unclassified Picornavirales genus
woodpecker140_contig_221	unclassified Picornavirales genus
woodpecker140_contig_49	unclassified Partitiviridae genus
woodpecker49_contig_24	unclassified Picornavirales genus
woodpecker49_contig_248	unclassified Viruses genus
woodpecker49_contig_312	unclassified Picornavirales genus
woodpecker49_contig_58	unclassified Polycipiviridae genus
woodpecker49_contig_75	unclassified Picornavirales genus
woodpecker49_contig_81	unclassified Bunyavirales genus

## Sheet: Accipitriformes
eagle206_contig_1319	unclassified Fiersviridae genus
eagle208_contig_3285	unclassified Viruses genus
eagle209_contig_420	Duhcivirus

## Sheet: Strigiformes
owl175_contig_1358	unclassified Picornavirales genus
owl175_contig_1380	unclassified Viruses genus

## Sheet: Psittaciformes
Lorikeet01_contig_1	Emesvirus
Lorikeet01_contig_419	unclassified Viruses genus
Lorikeet03_contig_2894	unclassified Viruses genus
parrot76_contig_1103	unclassified Picornaviridae genus
parrot76_contig_1635	unclassified Picornavirales genus
parrot76_contig_187	unclassified Picornavirales genus
parrot76_contig_2660	unclassified Solemoviridae genus
parrot77_contig_274	unclassified Dicistroviridae genus
parrot77_contig_2772	unclassified Picornavirales genus
parrot78_contig_2824	Konmavirus
parrot82_contig_196	Tamanovirus

## Sheet: Phoenicopteriformes
stork73_contig_1578	unclassified Viruses genus
stork73_contig_283	unclassified Viruses genus
stork73_contig_382	unclassified Viruses genus
stork73_contig_1387	unclassified Picornavirales genus
stork73_contig_160	unclassified Picornavirales genus
stork73_contig_1654	unclassified Picornavirales genus
stork73_contig_2990	unclassified Picornavirales genus
stork73_contig_3258	unclassified Picornavirales genus
stork73_contig_4348	unclassified Picornavirales genus
Flamingo02_contig_597	unclassified Tombusviridae genus
stork73_contig_3995	unclassified Secoviridae genus
Flamingo02_contig_208	Kobuvirus
stork73_contig_330	unclassified Permutotetraviridae genus
stork73_contig_1178	unclassified Nodaviridae genus
Flamingo02_contig_1385	unclassified Narnaviridae genus
stork73_contig_3189	Marnavirus
stork73_contig_1478	unclassified Fiersviridae genus
stork73_contig_1151	unclassified Dicistroviridae genus

[truncated: 2 more sheets: Coraciiformes, Ciconiiformes]
