# Supplementary material for: Highly diverse RNA viruses and phage sequences concealed within birds
Source: Microbiol Spectr. 2024 Jun 11;12(7):e00802-24. doi: 10.1128/spectrum.00802-24 (PMC11218532; doi:10.1128/spectrum.00802-24)
Supplement: Table S5 — Relative abundance of RNA viruses in different bird libraries. [file spectrum.00802-24-s0006.xlsx]

## Sheet: otu
Supplementary Table 5. Relative abundance of RNA viruses in different bird libraries.
#OTUID	beangoose230	beangoose231	beangoose232	beangoose233	beangoose236	beangoose238	beangoose239	beangoose240	beangoose241	beangoose242	beangoose243	beangoose244	beangoose245	beangoose246	beangoose247	beangoose249	beangoose250	beangoose251	beangoose252	beangoose253	beangoose254	beangoose255	BirdFe015	BirdFe022	Black-facedBunting129	Black-facedBunting201	Black-facedBunting97	Black-facedBunting98	blackswan219	BluePeacock205	bluepeacock210	bluepeacock211	bluepeacock212	Bluepeacock75	brambling141	brambling25	brambling26	brambling28	brambling30	brambling31	Brownbrowrockpipit144	Brownbrowrockpipit34	brownshrike136	bunting127	CabotsTragopan223	Chestnut-flankedWhite-eye153	Chestnut-flankedWhite-eye59	coaltit130	coaltit131
beangoose230_contig_2966	0.000189952	1.31e-05	9.26e-05	3.46e-05	2.39e-05	1.83e-05	1.67e-05	0.000178874	6.78e-05	6.34e-05	0	8.75e-05	5.28e-05	0.000106664	9.84e-05	5.79e-05	0	4.08e-05	5.93e-05	0	1.3e-05	3.83e-05	0	0	0	0	0	0	4.42e-06	2.24e-05	7.04e-06	1.33e-05	0	6.23e-06	0	0	0	0	0	0	0	0	0	0	2.72e-05	0	0	0	0
beangoose230_contig_4475	7.39e-05	1.2e-05	4.07e-05	0	9.72e-05	4.46e-05	2.55e-05	3.31e-05	0.000144971	4.03e-05	4.6e-05	0.000309064	6.71e-05	1.63e-05	2.15e-05	3.93e-05	0.000284666	9.35e-05	4.53e-05	4.75e-05	0	0.000304194	0	0	0	0	0	0	0	0	0	0	3.42e-05	0	0	0	0	0	0	0	0	0	0	0	8.3e-06	0	0	0	0
beangoose230_contig_4476	3.02e-05	8.52e-06	6.63e-05	0	4.52e-05	5.93e-05	1.36e-05	0	2.2e-05	1.72e-05	0	0.000195451	7.14e-05	1.73e-05	7.61e-05	0.000104419	0.000134561	1.1e-05	0.000144442	5.05e-05	4.74e-05	0.000223984	0	0	0	0	0	0	7.18e-06	0	0	7.19e-06	0	0	0	0	0	0	0	0	0	0	0	0	0	0	0	0	0
beangoose230_contig_99	0.000333307	7.08e-05	0.00026752	0.000122969	0.000169502	0.000145353	0.000148213	0.000207887	0.00027942	0.000277798	0.000171203	0.000380846	0.000193655	0.000318177	0.000326028	0.000383679	0.000382598	0.000367326	0.000421222	0.000331511	0.000290425	0.000876352	0	0	0	0	0	0	0	0	0	6.29e-06	0.000127361	0	0	0	0	0	0	0	0	0	0	0	0	0	0	0	0
beangoose231_contig_286	0.00176539	0.0014524	0.00283208	0.001583	0.00217244	0.00147283	0.00124018	0.00511234	0.00286422	0.0027088	0.00155869	0.00228414	0.00160306	0.00172588	0.0027161	0.00364401	0.000747756	0.00428163	0.00135561	0.000842284	0.00370119	0.00381701	0	0	0	0	0	0	0	0	0	0	0.000151684	1.5e-05	0	0	0	0	0	0	0	0	0	0	6.54e-06	0	0	0	0
beangoose232_contig_1471	0.00010589	6.63e-05	9.42e-05	0	8.17e-05	2.89e-05	3.96e-05	6.85e-05	8.57e-05	0	0	0.000112351	0.000111139	5.05e-05	0.000103578	0.000101578	6.54e-05	3.22e-05	4.68e-05	0.00027032	3.08e-05	3.03e-05	0	0	0	0	0	0	0	2.62e-06	5.56e-06	2.8e-05	2.66e-05	0	0	0.000107774	0	0	0	0	9.59e-06	0	0	0	0	2.11e-05	0	0	0
beangoose232_contig_1830	7.62e-05	2.01e-05	7.02e-05	8.85e-05	3.05e-05	9.34e-06	5.34e-06	2.77e-05	1.73e-05	1.35e-05	0	2.8e-05	3.37e-05	4.77e-05	1.2e-05	7.4e-05	0.000158908	6.96e-05	0	0	3.32e-05	1.96e-05	0	0	0	0	0	0	2.26e-05	0	2.7e-05	2.83e-05	7.16e-06	0	0	0	0	0	0	0	0	0	0	0	1.39e-05	0	0	0	0
beangoose232_contig_2573	7.04e-05	1.77e-05	7.62e-05	0	3.22e-05	6.41e-05	5.63e-05	0.000131636	3.66e-05	2.85e-05	0	0.000221469	5.34e-05	0.000172691	0.000132714	0.000277656	5.59e-05	0.000119358	0.000160033	2.1e-05	6.13e-05	0.000186121	0	0	9.28e-06	0	0	0	0	1.12e-06	4.75e-06	1.2e-05	3.4e-05	0	0	0	0	0	0	0	0	0	0	0	7.33e-06	0	0	0	0
beangoose232_contig_3052	2.34e-05	8.23e-06	3.45e-05	0	6.24e-05	2.87e-05	3.93e-05	4.25e-05	1.06e-05	2.49e-05	0	0.000120176	6.9e-05	0.0001004	0.000220453	0.000151337	9.75e-05	8.54e-05	0.000186083	0.000195268	1.53e-05	0.000120231	0	0	0	0	0	0	6.94e-06	1.04e-05	1.11e-05	1.39e-05	4.4e-05	6.84e-05	0	0	0	0	0	0	0	0	0	0	0	0	0	0	0
beangoose232_contig_3348	0.000428766	0.000237394	0.000240036	0.000170843	0.000215866	0.000276467	0.000178459	0.00038331	0.000167328	0.000182543	9.91e-05	0.000323947	0.000173578	0.000254352	0.000469901	0.000475937	0.000545177	0.000436466	0.000438907	0.000179111	0.000213487	0.000176453	0	0	0	0	0	0	0	2.73e-06	1.16e-05	7.28e-06	0.000105982	0	0	0	0	0	0	0	0	0	0	0	8.94e-06	0	0	0	0
beangoose232_contig_90	0.00240822	0.00183198	0.00354708	0.00216265	0.00265953	0.00198705	0.00194423	0.00684222	0.00342893	0.00367392	0.00261242	0.00303938	0.00270782	0.00269598	0.00360686	0.0040732	0.00118742	0.00424007	0.00226597	0.000937411	0.00523644	0.00450488	0	0	0	0	0	0	0	0	1.04e-05	0	0.000230576	0	0	0	0	0	0	0	0	0	0	0.000102922	3.99e-06	0	0	0	0
beangoose233_contig_166	0.000556809	0.000200298	0.000498786	0.000470616	0.00067365	0.000653325	0.00037088	0.00051567	0.000510574	0.000536002	0.000441007	0.000720759	0.000349419	0.000685789	0.000631705	0.00119003	0.000454867	0.000633175	0.000775028	0.000357845	0.000600528	0.00141815	0	0	0	1.59e-06	0.000174685	0	0	8.67e-06	7.36e-06	0	0.000155249	0	1.21e-05	2.38e-05	0	0	0	0	0	0	0	0	1.71e-05	0	0	0	0
beangoose236_contig_191	0.000733643	0.000326394	0.000804287	0.000390175	0.000863166	0.000680205	0.000637481	0.000945537	0.000798265	0.000877909	0.000477829	0.00133354	0.000657033	0.00113063	0.00101648	0.00165325	0.000587958	0.00119277	0.00134889	0.000597355	0.000758438	0.00153839	0	0	0	0	0	0	0	2.77e-06	0	7.39e-06	0.000612711	0	0	0	0	0	0	0	0	0	0	0	0	0	0	0	0
beangoose238_contig_147	0.000655678	0.000176589	0.000865026	0.000893652	0.000388608	0.000272838	0.000642418	0.000514582	0.000450138	0.000375122	0.000222174	0.00050432	0.00085932	0.00113058	0.000695085	0.000657953	0.000381929	0.000871838	0.000286981	7.17e-05	0.000302112	0.000349656	0	0	0	0	0	0	0	4.59e-06	3.25e-06	4.08e-06	5.16e-06	0	0	0	0	0	0	0	0	0	0	0	0	0	0	0	0
beangoose239_contig_29	0.00185907	0.00139609	0.0030763	0.00180832	0.00275346	0.00176201	0.00162199	0.00535186	0.00265257	0.003216	0.00241516	0.00221947	0.00218978	0.00213091	0.00259971	0.00406918	0.00108198	0.00394218	0.00144053	0.000623549	0.00399652	0.00424888	0	0	0	0	0	0	0	0	4.28e-06	0	0.00017014	0	0	0	0	0	0	0	0	0	0	0	9.9e-06	0	0	0	0
beangoose240_contig_2129	5.43e-05	1.53e-05	0.000109755	0	4.64e-05	4.26e-05	2.43e-05	0.000284298	9.88e-05	3.08e-05	8.78e-05	0.000103635	7.69e-05	0.000108781	5.46e-05	0.000206134	0	0.000109061	0	4.53e-05	0	0.000128407	0	0	0	0	0	0	0	9.67e-06	0.000266831	0.000225856	1.63e-05	0	1.69e-05	0	0	0	0	0	0	0	0	0	7.92e-06	1.94e-06	0	0	0
beangoose240_contig_70	0.00174033	0.00121938	0.00266459	0.0016548	0.00233906	0.00151843	0.00126873	0.00497914	0.00255719	0.00254694	0.00239986	0.00245502	0.00192064	0.00180528	0.00250581	0.00309038	0.000962613	0.003514	0.00200755	0.000908749	0.00367475	0.00413041	0	0	4.56e-06	2.02e-06	0	0	2.94e-06	0	0	0	6.69e-05	0	0	0	0	0	0	0	0	0	0	0	0	0	0	0	0
beangoose241_contig_496	0.000542498	0.000175512	0.000569333	0.000475823	0.000437251	0.000622697	0.000382336	0.000630615	0.000596524	0.000547146	0.000276025	0.000832067	0.000435098	0.000757265	0.000536371	0.00124897	0.00036062	0.000667035	0.000733453	0.000413334	0.000701621	0.00137606	0	0	0	0	0	0	0	3.04e-06	6.45e-06	0	0.000266942	0	0	0	0	0	0	0	0	0	0	0	1.49e-05	1.22e-06	0	0	6.94e-05
beangoose242_contig_1888	0.000597035	0.000129884	0.00107215	0.000856829	0.00031666	0.000216241	0.000642085	0.00054232	0.000408655	0.000460598	0.000259328	0.000447379	0.000756999	0.000986862	0.00075589	0.000560419	0.000289769	0.000783358	0.000478533	0.000100431	0.000254874	0.000428741	0	0	0	0	0	0	4.76e-06	0	0	0	6.03e-06	0	0	0	0	0	0	0	0	0	0	0	5.85e-06	0	0	0	0
beangoose242_contig_703	5.26e-05	2.57e-05	0.000100592	5.64e-05	6.48e-05	7.54e-05	1.36e-05	0.000117769	0.000117901	0.000206713	0	0.000416091	0.000105106	0.000150636	0.000122126	0.000202607	4.5e-05	0.00024396	0.000273821	8.45e-05	0.000109293	0.000203979	0	0	0	0	0	0	0	0	0	0	3.04e-05	6.77e-06	0	0	0	0	0	0	0	0	0	0	0	0	0	0	0
beangoose242_contig_940	7.95e-05	3.54e-05	2.29e-05	0	4.47e-05	4.11e-05	2.35e-05	4.27e-05	3.05e-05	0.000380268	0	0.000325995	2.97e-05	2.4e-05	2.11e-05	0.000151817	0.000139744	2.29e-05	0.000233341	0	2.19e-05	0.000159381	0	0	0	0	0	0	9.95e-06	0	0	0	1.26e-05	0	0	0	0	0	0	0	0	0	0	0	1.22e-05	0	0	0	0
beangoose243_contig_125	0.00153345	0.00136152	0.00283017	0.0017821	0.00227086	0.00164507	0.00162098	0.00508075	0.00273685	0.00262591	0.0012819	0.00249307	0.00176839	0.00182248	0.00299563	0.00364512	0.000824594	0.00415596	0.00136333	0.000704634	0.00389713	0.00456474	0	0	0	0	0	0	0	0	0	0	0.00019611	0	0	0	0	0	0	0	0	0	0	9.61e-05	2.24e-05	0	0	0	0
beangoose244_contig_234	0.00027377	8.35e-05	0.000280652	3.8e-05	0.000261825	0.000212495	0.000238099	0.000297331	0.00023069	0.000191359	9.92e-05	0.000510245	0.000231587	0.000269143	0.000282636	0.000670269	0.000363685	0.000268768	0.000357858	0.000187761	0.000309756	0.00128221	0	0	0	0	0	0	4.85e-06	3.64e-06	0	4.86e-06	0.000261284	0	0	0	0	0	0	0	0	0	0	0	0	0	0	0	0
beangoose244_contig_706	4.74e-05	2.63e-05	9.42e-05	0	4.34e-05	9.98e-05	6.08e-05	0.000128228	0.000166637	9.62e-05	0.000137078	0.000433132	8.4e-05	0.000106755	0.000140644	0.000234059	0.000131961	0.000136219	0.000202358	0.000141564	0.00010335	0.000195249	0	0	0	0	0	0	0	0	6.41e-06	4.03e-06	5.61e-05	0	0	0	0	3.24e-05	0	0	0	0	0	0	0	0	0	0	0
beangoose245_contig_1430	9.65e-05	8e-06	4.3e-05	7.92e-05	6.06e-05	0.000105812	4.45e-05	4.13e-05	0	5.64e-05	0	0.000108396	3.35e-05	8.94e-05	0.000107069	0.000196004	3.16e-05	0.000124441	9.04e-05	0	2.97e-05	7.59e-05	0	0	0	0	0	0	6.74e-06	2.53e-06	0	6.75e-06	1.71e-05	0	0	0	0	0	0	0	0	0	0	0	1.66e-05	0	0	0	0
beangoose245_contig_1819	5.98e-05	3.16e-05	9.03e-05	4.64e-05	8.52e-05	4.4e-05	4.47e-05	3.63e-05	0.000136195	6.37e-05	8.07e-05	0.000637212	0.000270792	0.000114222	8.15e-05	0.000266865	0.000138669	3.64e-05	0.000138928	8.33e-05	0.000134669	0.00032315	0	0	0	0	0	0	0	2.22e-06	0	0	4.88e-05	0	0	0	0	0	0	0	0	0	0	0	0	0	0	0	0
beangoose245_contig_2796	0.000228958	9.58e-05	0.000349731	0.000133042	0.000275079	0.0002738	0.000168371	0.000328001	0.000149851	0.00042646	0.000318357	0.000446728	0.000473103	0.000486647	0.000386926	0.000277973	0.000199008	0.000261456	0.000341794	5.98e-05	0.000299252	0.00056682	0.000101426	2.99e-05	6.6e-06	1.46e-06	0	3.06e-05	0.000497116	9.56e-05	0.00093877	0.000233986	2.69e-05	0.000358985	0	0	0	0	8.14e-05	0	0	0	0	0	0.000498691	0	0	0	0
beangoose245_contig_2829	0.000105518	0	4e-05	0	5.63e-05	1.04e-05	1.18e-05	0.000122851	3.84e-05	8.98e-05	0.00140851	0.00101536	0.000199347	0.000423059	0.000398111	0.00126627	0.000234792	7.71e-05	0.000945122	0.000595065	0.000395354	0.000618802	0	0	0	0	0	0	0	4.7e-06	1.5e-05	1.25e-05	0	0	0	0	0	0	0	0	0	0	0	0	3.85e-05	0	0	0	0
beangoose246_contig_1056	0.000903616	8.39e-05	0.000224325	3.26e-05	0.000340372	0.000116844	0.000235483	0.000484225	8.93e-05	0.00027834	0.00289009	0.00321069	0.000529342	0.00118356	0.00103951	0.00400952	0.000837775	0.000639923	0.0035414	0.0024726	0.000955208	0.0013729	0	0	0	0	0	0	0	1.09e-05	9.94e-06	0	1.58e-05	5.86e-06	0	0	0	0	0	0	0	0	1.06e-05	0	5.11e-06	0	0	0	0
beangoose246_contig_1490	0.000285132	0.000179548	0.000564951	0.000451223	0.000265632	0.000148816	0.000271926	0.000194236	9.94e-05	0.0002755	9.82e-05	0.000303023	0.000436958	0.000677575	0.000358592	0.000377107	6.75e-05	0.000321447	0.000144903	0.00010137	0.000142725	0.000305839	0	0	0	0	0	0	0	0	1.15e-05	0	1.83e-05	0	0	0	0	0	0	0	9.88e-06	0	0	0	0	0	0	0	0
beangoose246_contig_347	0.0018316	0.00135312	0.00289422	0.00244903	0.00207698	0.00143968	0.00161107	0.00499435	0.00276181	0.00282288	0.00147379	0.00194576	0.00161038	0.0016709	0.00271835	0.00329012	0.000958627	0.00334652	0.00133282	0.000740443	0.00374962	0.00421969	0	0	0	0	0.000110444	0	0	0	2.33e-06	5.86e-06	0.000207423	8.23e-06	0	0	0	0	0	0	0	0	0	0.000185174	3.59e-06	0	0	0	0
beangoose247_contig_2547	5.14e-05	8.06e-06	2.41e-05	5.31e-05	2.44e-05	5.61e-06	1.28e-05	7.49e-05	5.21e-05	0	0	0.000109177	3.37e-05	0.000163714	0.000359472	0.000128321	0.000190804	0.000167118	0.000182057	0.000191044	0.000109585	0.000135275	0	0	0	0	0	4.88e-05	0	1.27e-05	0	1.36e-05	5.16e-05	0	0	0	0	0	0	0	0	0	0	0	1.67e-05	0	0	0	0
beangoose247_contig_656	0.000254869	0.000143678	0.0002214	0.00014582	0.000192624	0.000257775	5.27e-05	0.000251082	0.000228512	0.000233709	0.000126885	0.000213135	0.000254641	0.0002695	0.000443813	0.000399456	4.36e-05	0.000250746	0.000343402	3.28e-05	0.000191329	0.000435688	0	0	0	0	0	0	9.31e-06	3.49e-06	0	4.66e-06	5.9e-06	0	0	0	0	0	0	0	0	0	0	0	1.14e-05	0	2.16e-05	0	0.000239255
beangoose249_contig_103	0.00251001	0.00168654	0.00328061	0.00211677	0.00262124	0.00197246	0.00161168	0.00677236	0.00353965	0.00346747	0.00242592	0.00277373	0.0024195	0.0023457	0.00396679	0.00427647	0.00095762	0.0048397	0.00218851	0.00111347	0.00495964	0.00483343	0	0	5.13e-06	0	0	0	1.98e-05	0	5.25e-06	0	0.000275716	9.29e-06	0	0	0	0	0	0	0	0	0	0	0	0	0	0	0
beangoose249_contig_1374	0.00016235	4.03e-05	7.47e-05	0.000139759	9.31e-05	0.000138649	6.06e-05	0.000183766	3.83e-05	9.39e-05	4.86e-05	0.000172255	6.03e-05	0.00015498	0.000272235	0.000347814	0.00015052	0.000159301	8.38e-05	2.51e-05	6.81e-05	0.000157753	0	0	0	0	0	0	0	1.34e-06	0	7.15e-06	6.79e-05	0	0	0	0	0	0	0	0	0	0	0	1.32e-05	0	0	0	0
beangoose249_contig_1476	0.00018976	2.59e-05	0.00012381	5.69e-05	9.15e-05	4.2e-05	8.92e-05	7.13e-05	5.57e-05	0.000191113	0	3.6e-05	0.000151783	0.000105181	6.16e-05	0.000443922	0	4.47e-05	0.000194944	0	0.000101341	0.000163744	0	0	0	0	0	0	1.45e-05	5.45e-06	5.79e-06	0	2.76e-05	2.05e-05	0	0	0.000147784	0	0	0	0	0	0	0	1.79e-05	0	0	0	0
beangoose249_contig_39	0.000617861	0.000226764	0.000652688	0.000339078	0.000600272	0.000610462	0.000610626	0.000899188	0.000632949	0.000876828	0.000173558	0.00108419	0.000537027	0.000946158	0.000987492	0.00139284	0.000477368	0.0010505	0.00109316	0.000537714	0.000575756	0.00114776	0	0	0	0	0	0	0	1.91e-06	4.06e-06	0	0.000329239	0	0	0	0	0	0	0	0	0	0	0	0	0	0	0	0
beangoose249_contig_3979	2.47e-05	8.71e-06	3.39e-05	0	5.28e-05	4.85e-05	0	3.6e-05	0.00010131	0.000166661	5e-05	0.000263331	0.00020435	0.00015931	7e-05	0.000256142	0.000275068	9.03e-05	0.000738165	5.16e-05	0.000118486	0.000209854	0	0	0	0	0	0	0	5.5e-06	0	0	4.65e-05	1.03e-05	0	0	0	0	0	0.000124098	0	0	0	0	9.02e-06	0	0	0	0
beangoose249_contig_4434	0.000155681	8.44e-06	2.52e-05	0	5.97e-05	0.00017234	2.68e-05	7.55e-05	0.000130857	0.000141623	0	0.000240438	5.18e-05	0.000228636	0.000401619	0.000303275	0.000133234	0.000102108	0.000222472	0.000183428	8e-05	0.000234096	0	0	0	0	0	0	0	3.56e-06	3.77e-06	4.75e-06	0.000165164	3.34e-05	0	0	0	0	0	0	6.5e-06	0	0	0	5.83e-06	0	0	0	0
beangoose250_contig_170	0.0211685	0.0157058	0.0199803	0.011402	0.0169237	0.0111928	0.0096796	0.0407656	0.0202826	0.0227161	0.0151553	0.0184502	0.0166423	0.0173876	0.0247267	0.0251164	0.00830524	0.0306364	0.010967	0.00724653	0.0265199	0.0211792	0	0	3.28e-06	1.45e-06	0	0	3.17e-05	3.17e-06	0	0	0.00256186	0	0	0	8.58e-05	0	0	0	0	0	0	0	5.19e-05	0	0	0	7.23e-05
beangoose250_contig_39	0.00126453	0.00052708	0.00125508	0.000717247	0.00111403	0.00123419	0.00108625	0.00182077	0.00143553	0.00151846	0.000814058	0.00245888	0.00103369	0.00254073	0.0019784	0.00296532	0.00160465	0.00237171	0.00249693	0.00142919	0.00151978	0.002778	0	0	0	0	0	0	0	1.49e-06	3.17e-06	0	0.00100428	0	0	0	0	0	0	0	0	3.16e-05	0	0	2.45e-05	0	0	0	0
beangoose251_contig_747	7.23e-05	4.67e-05	0.000111695	5.6e-05	7.72e-05	5.91e-05	3.71e-05	0.000214802	0.000224917	0.000102593	0.000146211	0.000433668	0.000120927	0.000129395	8.71e-05	0.000218447	0.000318369	0.000319208	0.000155884	0.000100664	0.000104986	8.99e-05	0	0	0	0	0	0	0	1.34e-06	2.85e-06	0	9.97e-05	0	0	0	0	0	0	0	0	0	0	0	4.4e-06	0	0	0	0
beangoose251_contig_832	5.74e-05	4.04e-06	1.21e-05	0	7.97e-05	0.000112591	6.43e-06	0.000125245	5.22e-05	8.14e-05	0	0.00025286	6.1e-05	0.000147876	0.000194817	0.000178318	3.19e-05	0.000146758	0.000159876	0.000119834	5e-05	0.000118056	0	0	0	0	0	0	0	1.28e-05	0	0	8.63e-05	0	0	0	0	0	0	0	0	0	0	0	0	0	0	0	0
beangoose252_contig_1004	0.000313025	0	7.82e-05	0	6.81e-05	5.69e-05	9.09e-05	0.000194032	2.11e-05	6.58e-05	0.00121928	0.00119224	0.000219027	0.000498025	0.000685279	0.00175161	0.00061268	0.000391878	0.00083074	0.00101704	0.000227294	0.000524828	0	0	0	0	0	0	0	2.58e-06	0	0	2.62e-05	2.91e-05	0	0	0	0	0	0	0	0.000109215	3.5e-06	0	8.46e-06	0	0	0	0
beangoose252_contig_26	0.00834556	0.00684352	0.00916667	0.00638012	0.00801086	0.00540228	0.00463873	0.017521	0.00928404	0.00985536	0.00718901	0.00838576	0.0069677	0.00751237	0.0108894	0.011254	0.00302579	0.0135495	0.00537553	0.00355362	0.0122401	0.0111794	0	0	0	0	0	0	1.31e-05	1.41e-06	5.98e-06	0	0.00117048	0	0	0	0	0	0	0	0	0	0	0	4.62e-06	0	0	0	3.22e-05
beangoose253_contig_83	0.00933126	0.00693952	0.00968858	0.0067217	0.00847047	0.00607999	0.00467083	0.0184172	0.0102385	0.0104461	0.00758015	0.00879722	0.00829536	0.00786782	0.0109885	0.0120242	0.00407543	0.0144425	0.00549522	0.00423626	0.0127538	0.0106041	0	0	0	0	0	0	6.87e-06	3.43e-06	7.29e-06	0	0.00115449	0	0	0	0	0	0	0	0	0	0	0	1.97e-05	0	0	0	3.92e-05
beangoose254_contig_1225	6.87e-05	2.66e-05	5.64e-05	0.000111706	1.47e-05	8.08e-05	5e-05	8.49e-05	6.88e-05	0.000102306	5.55e-05	0.000221901	6.49e-05	9.83e-05	0.000189961	0.000254883	0.000114579	0.000163078	0.000136658	0	0.000143578	0.000218977	0	0	0	0	0	0	0	0	0	4.08e-06	2.84e-05	0	0	0	0	0	0	0	0	0	0	0	0	0	0	0	0
beangoose254_contig_32	0.00133585	2.19e-05	0.000151851	0	0.000763071	0.000377984	0.00401037	0.00108507	0.000418674	0.000581951	0.0030159	0.00512984	0.00261908	0.00324733	0.00245359	0.0248576	0.0179728	0.00373489	0.018328	0.00394516	0.00282604	0.00391857	0	0.000104001	0	1.52e-05	0	0	7.38e-06	2.77e-06	5.88e-06	7.39e-06	0.0320085	3.12e-05	0	0	0	0	0	0	0	0	0	0	9.07e-06	0	3.42e-05	0	0
beangoose254_contig_504	0.000678282	0.000139891	0.000758099	0.000615232	0.000503523	0.000259722	0.000681282	0.000469483	0.000519722	0.000422593	0.000267672	0.000534685	0.000820422	0.000888325	0.000702189	0.00079269	0.000322099	0.000838788	0.000411607	0.000138216	0.000486507	0.000357433	0	0	0	0	0	0	4.91e-06	1.84e-06	3.91e-06	0	3.11e-05	0	0	0	0	0	0	0	0	0	0	0	0	0	0	0	0
beangoose254_contig_870	0.000106151	5.79e-05	0.000163046	0.000111425	9.51e-05	0.000124316	8.06e-05	0.000274084	0.000218266	0.000145783	0.000138509	0.000653964	0.000198116	0.000132385	0.000297143	0.000520306	0.000495256	0.000181436	0.000313521	0.000200259	0.000223775	0.000267747	0	0	0	0	0	0	0	1.52e-06	3.24e-06	0	0.000110768	0	0	0	0	0	0	0	0	0	0	0	0	0	0	0	0
beangoose255_contig_1203	0.000153715	0.000100761	0.000213898	0	0.00016416	0.000164858	5.21e-05	0.000135264	0.000475256	0.00036019	0.000144599	0.00144421	0.00017728	8.19e-05	0.000238275	0.000209866	0.000397717	0.00013063	8.54e-05	5.97e-05	9.66e-05	0.000639951	0	0	0	0	0	0	8.49e-06	3.18e-06	1.01e-05	4.25e-05	0	0	0	0	0	0	0	0	0	0	0	0	5.22e-06	0	0	0	0
beangoose255_contig_1886	0.000119261	1.2e-05	1.44e-05	0	1.82e-05	5.02e-05	6.36e-06	4.13e-05	1.03e-05	2.42e-05	0	0.00013349	3.35e-05	0.000113847	0.000249978	0.000176509	0.000126367	6.23e-05	0.000180862	0.000213513	7.42e-05	0.000134386	0	0	0	0	0	0	0	1.77e-05	0	0	6.41e-05	0	0	0	0	0	0	0	0	0	0	0	0	0	0	0	0
beangoose255_contig_364	0.000819177	0.000363234	0.000781943	0.00041448	0.000806396	0.000691693	0.000724372	0.00102591	0.000603856	0.00077897	0.000473365	0.00140402	0.000806043	0.00122086	0.00123697	0.00220349	0.000604491	0.00149163	0.00194109	0.000675088	0.000942002	0.00183181	0	0	0	0	0	0	3.31e-06	0	0	0	0.0006456	0	0	0	0	0	0	0	0	0	0	0	4.07e-06	0	0	0	0
beangoose255_contig_415	0.000181767	3.37e-05	9.27e-05	1.48e-05	8.51e-05	0.000125159	8.22e-05	0.000185635	8.13e-05	0.000104086	0.000103192	0.000295142	8.28e-05	0.000214612	0.000300785	0.000324868	0.000177393	0.000256364	0.000190418	7.99e-05	0.000130595	0.000193571	0	0	0	0	0	0	0	7.1e-07	0	7.58e-06	8.16e-05	0	9.94e-06	0	0	0	0	0	0	0	0	0	4.65e-06	0	0	0	0
beangoose255_contig_547	0.000247416	0.000669854	0.00020028	0.000317801	0.000399816	0.000239573	0.000240769	0.000416923	0.000480236	0.000355736	0.000131683	0.00101869	0.000276763	0.000279692	0.000319347	0.000326029	0.000380301	0.000297404	0.000285111	0.000163191	0.00026097	0.000673222	0.000230742	0.000476805	2.1e-05	1.46e-05	0.000219073	0.000194642	0.000231986	8.92e-05	0.000249356	0.000230347	0.000284089	0.000144281	0.000491984	0.000159042	0.000392979	0.000155599	0.000185107	0.000163405	0.000289094	0.000214673	8.65e-05	6.12e-05	0.000137805	2.45e-05	8.07e-05	0.000314664	0.000198643
BirdFe015_contig_60	0	0	3.87e-06	0	0	0	0	1.34e-05	0	0	0	0	0	0	0	0	0	0	0	0	0	9.46e-06	0.00162935	0.000615662	0	0	0	0	5.46e-06	0	0	0	0	0	0	0	0	0	0	0	0	0	0	0	0.000147642	0	0	0	0
BirdFe022_contig_13	0	0	0	0	0	0	0	0	0	0	0	0	0	1.76e-05	0	0	0	0	4.89e-05	0	1.07e-05	0	0.000116146	0.0175889	0	0	0	0	1.46e-05	0	0	0	5.55e-05	1.03e-05	0	0	0	0	0	0	0	0	0	0	1.79e-05	0	0	0	0
Black-facedBunting129_contig_120	0.163	0.172214	0.168951	0.172489	0.175754	0.172627	0.171405	0.156659	0.169375	0.168737	0.176258	0.172011	0.16398	0.168463	0.166867	0.160504	0.174246	0.159533	0.17443	0.185885	0.165683	0.167482	0.00636525	0.007322	0.163265	0.0182013	0.145971	0.155051	0.186381	0.0181251	0.0181655	0.0162077	0.0184526	0.192101	0.160824	0.0590031	0.189415	0.171874	0.167702	0.152855	0.157631	0.149825	0.176745	0.127881	0.176973	0.192291	0.0173932	0.185807	0.134555
Black-facedBunting129_contig_16	0	0	0	0	0	0	0	0	0	0	0	0	0	0	0	0	0	0	0	0	0	0	0	0	0.00126086	0	0	0	1.44e-05	0	3.44e-05	0	0	0	0	0	0	0	0	0	0	0	0	0	8.86e-06	0	0	0	0
Black-facedBunting129_contig_206	0	0	0	0	0	0	0	1.02e-05	0	0	0	0	0	0	8.81e-06	0	0	0	0	0	0	0	0	0	0.00113525	0	0	0	0	6.24e-06	4.64e-05	4.58e-05	0	5.86e-06	0	2.14e-05	0	0	0	0	0	0	0	0	4.09e-05	0	0	0	0
Black-facedBunting129_contig_299	0	0	0	0	9.92e-06	9.11e-06	0	0	0	0	0	0	0	1.33e-05	0	0	0	0	0	0	0	0	0	0	0.00280706	0	0	0	0	2.07e-06	0	0	0	0	1.45e-05	0	0	0.000355031	0	0	0	0	0	0.0024444	2.71e-05	0	0	0	0
Black-facedBunting129_contig_336	0	0	0	0	0	0	0	0	0	0	0	0	0	0	1.12e-05	0	0	0	0	0	0	0	0	0	0.000627813	0	0	0	5.28e-06	5.94e-06	0	0	0	0	0	0	0	0	0	0	0	4.19e-05	3.63e-05	0	0	0	0	4.3e-05	0
Black-facedBunting129_contig_37	2.14e-06	0	1.8e-06	0	2.28e-06	2.1e-06	2.4e-06	0	3.89e-06	0	0	3.14e-06	2.52e-06	9.18e-06	5.38e-06	3.69e-06	0	0	0	0	0	2.2e-06	0	0	0.0124314	4.36e-07	0	0	6.35e-06	1.33e-05	3.23e-05	1.91e-05	9.65e-06	8.94e-06	0	0	0	6.13e-05	0	0	0	0.00183731	6.46e-07	8.04e-05	6.24e-06	9.95e-06	0	2.07e-05	0
Black-facedBunting129_contig_48	0	0	3.72e-06	0	0	0	0	0	0	0	0	0	0	0	0	1.52e-05	0	0	0	0	0	0	0	0	0.0034269	3.6e-06	0	1.89e-05	0	0	4.17e-06	0	6.64e-06	1.48e-05	0	0	0	0	0	0	0	0	0.000524093	0	1.29e-05	0	0	0	4.49e-05
Black-facedBunting129_contig_78	0	0	0	0	0	0	0	0	0	0	0	0	0	0	0	0	0	0	0	0	0	0	0	0	0.0163684	2.53e-06	0	3.53e-05	0	5.52e-06	0	0	0	0	0	5.05e-05	0	0	0	0	0	0	0.000161045	0	0	0	0	0	8.4e-05
Black-facedBunting201_contig_11	1.68e-06	2.36e-06	2.83e-06	0	9.32e-05	1.65e-06	0	0	0	1.19e-05	0	4.93e-06	1.98e-06	2.4e-06	6.33e-06	1.16e-05	9.33e-06	3.07e-06	2e-05	1.4e-05	2.92e-06	1.73e-06	0	0	4.65e-06	0.000609702	0	0	1.34e-05	3.44e-05	3.49e-05	2.19e-05	7.45e-05	0.000117844	2.61e-06	5.12e-06	8.1e-05	3.21e-05	3.82e-05	6.74e-05	9.09e-05	3.95e-05	0.00772795	0	1.59e-05	6e-07	0	6.49e-05	1.71e-05
Black-facedBunting201_contig_115	0	0	0	0	0	0	0	0	0	0	0	0	0	0	7.33e-06	4.03e-05	0	0	2.32e-05	0	0	1.2e-05	0	0	0	0.000132693	0	0	1.04e-05	9.09e-06	4.69e-05	1.73e-05	4.39e-06	1.95e-05	0	0	0	0	0	0	0	0	0	0	0	0	0	0	0
Black-facedBunting201_contig_159	0	0	0	0	0	0	0	0	0	0	0	0	0	0	0	0	0	0	0	0	0	0	0	0	3.44e-06	7.41e-05	0	0.000143184	2.21e-05	0	0	6.65e-06	0	3.74e-05	0	1.14e-05	0	0	0	0	0	0	0	0	5.44e-06	0	1.03e-05	0	0
Black-facedBunting201_contig_191	0	0	0	0	1.1e-05	0	0	0	1.88e-05	1.47e-05	0	0	1.22e-05	0	0	0	0	1.89e-05	0	0	0	0	0	0	0	7.27e-05	0	0	1.23e-05	0	4.88e-06	0	0	0	0	9.46e-05	0	0	0	0	0	0	0	0	0	0	0	0	0
Black-facedBunting201_contig_223	0	4.1e-05	9.81e-06	0	4.97e-05	1.14e-05	1.3e-05	1.69e-05	0	0	0	3.42e-05	2.75e-05	3.33e-05	1.46e-05	2.01e-05	0	0	0	4.86e-05	0	0	0	0	0	0.000150815	0	0	0	1.04e-05	1.1e-05	2.08e-05	0	0	0	0	0.000140463	0	0	0	0	0	0	0	0	0	0	0	0.000118335
Black-facedBunting201_contig_24	1.83e-05	1.61e-05	1.54e-05	2.12e-05	1.46e-05	8.96e-06	5.12e-06	0	1.66e-05	1.94e-05	3.7e-05	0	1.08e-05	1.31e-05	0	2.37e-05	0	8.35e-06	0	0	7.96e-06	2.35e-06	0	0	0	0.00180128	0	0	1.9e-05	6.31e-05	8.64e-06	1.63e-05	4.81e-05	7.64e-06	0	0	0	0	0	0	0.000107921	0	0	0	0.000200024	8.17e-07	0	0	0
Black-facedBunting201_contig_25	0	0	3.29e-06	0	1.67e-05	0	1.75e-05	0	0	0	0	1.15e-05	0	0	0	1.35e-05	0	0	0	0	0	0	0	0	0	0.0013359	0	0	0	1.74e-06	7.39e-06	0	1.18e-05	0	0	0	0	0	0	7.85e-05	0	0	0	0	3.42e-05	0	0	0	0
Black-facedBunting201_contig_271	0	0	0	0	0	0	0	0	0	0	0	0	0	0	0	0	0	0	0	0	0	0	0	0	0	0.00015528	0	0	0	4.73e-05	6.69e-05	2.81e-05	0	0	0	0	0	0	0	0	0	0	0	0	8.61e-06	0	0	0	0
Black-facedBunting201_contig_45	0	3.7e-06	2.21e-06	0	0	0	2.94e-06	0	0	0	0	0	0	0	0	0	0	0	0	0	0	1.62e-05	0	0	0	0.000107034	0	0	0	4.67e-06	2.48e-06	6.24e-06	1.18e-05	4.39e-06	0	0	0	0	0	0	0	0	0	0	1.15e-05	1.88e-06	0	0	0
Black-facedBunting201_contig_47	2.58e-06	5.45e-06	2.17e-06	0	2.75e-06	0	5.78e-06	7.51e-06	0	3.66e-06	0	7.58e-06	0	7.39e-06	0	4.45e-06	0	4.71e-06	0	0	4.49e-06	0	0	0	0	0.000385056	0	1.1e-05	1.07e-05	2.87e-05	3.66e-05	3.53e-05	3.88e-05	0.000109985	0	7.87e-06	3.11e-05	4.93e-05	0	0	0.00677493	0.0259831	7.79e-07	0	9.41e-06	0.00015623	3.55e-05	6.23e-05	0
Black-facedBunting201_contig_68	1.86e-05	0	0	0	3.97e-05	0	0.000104148	0	0	6.59e-06	0	6.83e-05	3.29e-05	0	4.68e-05	6.42e-05	5.17e-05	5.09e-05	0.000110995	0.000116474	5.67e-05	5.74e-05	0	0	0	0.000156504	0	0	0	0	4.39e-06	5.53e-06	2.8e-05	0	0	0.000113513	0	0	0	0	7.57e-06	0	0	0	0	6.65e-06	2.56e-05	0	0
Black-facedBunting97_contig_107	9.76e-06	0	0	0	0	0	0	0	0	0	0	0	0	0	0	0	0	0	0	0	0	0	0	0	0	0	0.0040487	0	1.74e-05	0	0	5.8e-06	7.34e-06	0	0	0	0	0	0.00011095	0	0	0	0	0	1.42e-05	0	0	0	0
Black-facedBunting98_contig_160	0	0	4.35e-06	0	0	0	0	0	0	0	0	0	0	0	0	0	0	0	0	0	0	0	0	0	9.52e-06	0	0	0.000947317	0	6.89e-06	4.88e-06	0	0	1.73e-05	0	0	0	0	0.000117328	0	0	0	0	0	0	0	0	0	0
Black-facedBunting98_contig_44	2.52e-06	3.55e-06	1.06e-06	0	5.38e-06	2.47e-06	2.82e-06	7.33e-06	0	3.57e-06	0	7.4e-06	8.92e-06	3.61e-06	9.5e-06	8.7e-06	0	0	0	0	0	2.59e-06	0	0	2.33e-06	0	0	0.00414151	1.79e-05	5.3e-05	1.67e-05	1.05e-05	1.33e-05	1.05e-05	1.18e-05	1.54e-05	3.04e-05	0	5.73e-05	0	2.05e-06	0	1.67e-05	0	0	0	6.93e-06	0	0
Black-facedBunting98_contig_45	0	0	0	0	0	0	0	0	0	4.71e-06	0	4.87e-06	0	0	0	1.15e-05	0	0	0	0	0	0	0	0	0	0	0	0.0119713	1.18e-05	1.33e-05	4.71e-06	7.89e-06	1.75e-05	0.000108187	0	0	0	0	0	0	0	0	3.01e-06	0	1.69e-05	0	0	0	3.37e-05
blackswan219_contig_1028	0	0	0	0	1.13e-05	5.2e-06	0	0	0	0	0	0	0	7.59e-06	6.67e-06	9.16e-06	0	0	0	0	4.62e-06	5.46e-06	0	0	0	0	0	0	0.00131182	5.9e-06	0.000313468	2.52e-05	3.99e-06	0	0	0	0	0	0	0	0	0	1.6e-06	9.97e-05	6.58e-05	0	0	0	0.000107877
blackswan219_contig_10769	7.59e-06	0	0	0	0	0	0	0	0	0	0	0	8.96e-06	0	0	0	0	0	0	0	0	0	0	0	0	0	0	0	0.000380948	1.69e-06	0	0	5.71e-06	0.000298373	0	0	0	0	0	0	0	0	0	0	0	0	0	0	0
blackswan219_contig_12986	1.53e-05	0	0	0	0	0	0	0	0	1.09e-05	0	0	0	0	0	0	0	0	0	0	0	0	0	0	0	0	0	0	0.000538311	5.11e-06	0	0	5.75e-06	0	0	0	0	0	0	0	0	0	0	0	1.12e-05	1.37e-06	0	0.000147881	0
blackswan219_contig_13749	0	0	7.9e-06	0	0	0	0	0	0	0	0	0	0	0	0	4.85e-05	0	0	0	0	0	0	4.43e-05	0	0	0	0	0	0.000194788	6.26e-06	0	1.39e-05	7.05e-06	0	0	0	0	0.000179177	0	0	0	0	0	0	0	0	0	0	0
blackswan219_contig_1624	0	0	5.69e-06	3.14e-05	7.21e-06	0	0	0	0	4.79e-06	0	0	0	4.83e-06	4.24e-06	0	1.88e-05	0	2.69e-05	0	2.94e-06	0	0	0	0	0	0	0	0.00250081	2.48e-05	9.57e-06	6.02e-06	7.62e-06	0.000313214	5.26e-06	0	0	0	0	0	0	0	0	0	7.39e-06	0	0	0	0
blackswan219_contig_1667	0	0	2.23e-06	0	0	0	0	0	0	0	4.28e-05	0	0	0	0	2.74e-05	0	0	0	0	0	0	0	0	0	0	0	0	0.00661441	1.18e-06	5e-06	3.14e-06	0	4.42e-06	0	0	0	0	0	0	0	2.49e-05	0	0	2.7e-05	0	0	0	0
blackswan219_contig_16947	6.49e-05	8.38e-05	0.000182301	5.03e-05	6.93e-05	9.55e-05	0.00013332	7.87e-05	0.000118186	6.14e-05	8.75e-05	0.000158894	0.00015325	0.000123898	5.44e-05	3.74e-05	0.000120332	4.94e-05	4.31e-05	4.52e-05	8.48e-05	1.11e-05	0	0	0	0	0	0	0.000122033	3.37e-05	0	0	0	0	0	0	0	0	0	0	0	0.000101888	0	0	5.53e-05	1.55e-05	0	0	0
blackswan219_contig_17271	2.35e-05	0	0	0	0	1.15e-05	0	0	0	0	0	0	0	0	0	0	0	0	0	0	0	0	0	0	0	0	0	0	0.00033126	1.05e-05	5.55e-06	6.98e-06	0	2.95e-05	0	0	0.000141763	0	0.000267102	0	9.57e-06	0	0	0	8.57e-06	0	0	0	0
blackswan219_contig_22399	9.38e-06	0	0	0	0	0	0	0	0	1.33e-05	0	0	0	0	0	0	0	0	0	0	8.17e-06	0	0	0	0	0	0	0	0.000161475	4.38e-05	2.66e-05	9.48e-05	7.05e-05	1.57e-05	0	0	0	0	0	0	0	0	0	0	2.74e-05	0	0	0	0
blackswan219_contig_2273	2e-05	0	0	0	0	0	0	0	0	1.42e-05	0	0	0	0	0	0	0	0	0	0	8.7e-06	0	0	0	0	0	0	0	0.00173469	6.67e-06	1.42e-05	5.94e-06	0	0	0	0	0	0	0	0	0	0	0	0	0	0	0	0	0
blackswan219_contig_2337	1.3e-05	3.06e-06	1.83e-06	0	9.27e-06	8.52e-06	0	1.26e-05	7.91e-06	1.23e-05	0	6.38e-06	0	0	1.09e-05	0	2.41e-05	7.93e-06	1.73e-05	0	3.78e-06	0	0	1.82e-05	0	0	0	0	0.000493614	4.83e-06	8.21e-06	5.16e-06	3.27e-06	3.63e-06	0	0	0	0	0	0	0	0	0	0	0	0	0	0	0
blackswan219_contig_3068	1.02e-05	7.19e-06	1.94e-05	0	0	1e-05	1.72e-05	7.43e-06	9.29e-06	7.24e-06	0	1.5e-05	2.41e-05	2.92e-05	6.42e-06	0	0	0	0	2.13e-05	4.45e-06	0	0	0	0	0	0	0	0.000851571	3.64e-05	0	3.03e-06	3.84e-06	1.71e-05	0	0	0	0	0	0	0	0	0	0	0.000638756	0	0	0	0
blackswan219_contig_3307	2.76e-06	1.95e-06	0	0	0	0	0	4.02e-06	0	0	0	0	3.26e-06	0	3.48e-06	0	0	5.05e-06	0	0	2.41e-06	0	1.31e-05	0	2.55e-06	0	0	0	0.000886353	9.85e-06	1.83e-05	1.48e-05	4.16e-06	2.31e-06	1.29e-05	0	0	0	0	5.55e-05	0	0	0	0	2.02e-05	0	0	0	0
blackswan219_contig_3596	0	3.56e-06	2.13e-06	0	0	4.95e-06	5.66e-06	0	0	0	0	3.71e-05	5.96e-06	0	1.9e-05	8.72e-06	0	9.23e-06	0	0	4.4e-06	5.19e-06	2.39e-05	0	0	0	0	0	0.00032382	1.12e-06	1.91e-05	3e-06	0	4.22e-06	0	1.54e-05	0	0	0	0	0	0	0	0	5.34e-05	0	0	0	0
blackswan219_contig_3763	0	0	0	0	0	0	0	8.78e-06	0	0	0	0	7.12e-06	8.64e-06	0	1.04e-05	0	0	0	0	0	6.21e-06	0	0	0	8.62e-06	0	0	0.0023319	1.88e-05	2.14e-05	2.15e-05	1.82e-05	0	5.17e-05	0	0	0	0	0	0	0	1.82e-06	0	2.2e-05	0	0	0	6.13e-05
blackswan219_contig_3781	3.52e-05	1.06e-05	1.91e-05	0	2.95e-05	1.48e-05	5.63e-06	1.46e-05	1.83e-05	7.14e-06	4.07e-05	1.85e-05	1.78e-05	2.16e-05	1.9e-05	0	0	4.59e-06	4e-05	2.1e-05	1.31e-05	1.55e-05	0	0	0	0	0	0	0.00678191	1.46e-05	0.000180666	4.48e-05	1.13e-05	4.2e-06	0	1.54e-05	6.07e-05	4.81e-05	0	0	0	0	0	0	1.83e-05	0	0	0	0
blackswan219_contig_4072	2.12e-05	1.12e-05	2.23e-06	0	3.96e-05	1.56e-05	1.19e-05	1.54e-05	9.65e-06	1.5e-05	0	1.56e-05	6.26e-06	0	1.33e-05	3.66e-05	0	1.94e-05	0	0	6.92e-06	1.64e-05	0	0	0	0	0	0	0.000729899	3.54e-06	5.01e-06	3.15e-06	4.38e-05	1.33e-05	0	0	0	0	0.000120497	0	4.32e-06	0	0	0	1.93e-05	0	0	0	0
blackswan219_contig_5203	1.62e-05	1.72e-05	1.2e-05	5.66e-05	4.34e-06	7.97e-06	3.64e-05	1.77e-05	7.4e-06	4.61e-05	0	2.39e-05	4.8e-06	5.82e-06	1.02e-05	7.01e-06	2.26e-05	2.23e-05	1.62e-05	0	1.42e-05	2.51e-05	0	0	0	0	9.11e-05	0	0.00131212	8.14e-06	3.84e-06	2.42e-06	6.11e-06	6.79e-06	0	2.48e-05	9.81e-05	0	0	0	0	0	0	0	8.89e-06	0	1.12e-05	0	0
blackswan219_contig_62	0	0	3.13e-06	0	0	7.29e-06	0	0	0	1.06e-05	0	0	0	0	9.35e-06	0	0	0	0	0	0	1.53e-05	0	0	0	1.52e-06	0	0	0.0016313	6.62e-06	0.000678424	0.000778014	5.59e-05	6.22e-06	0	0	0	0	0	0	1.21e-05	0	0	0	5.43e-06	0	0	0	0
blackswan219_contig_6328	5.62e-06	1.19e-05	2.84e-05	0	1.8e-05	5.52e-06	2.52e-05	8.18e-06	0	0	0	0	0	3.22e-05	2.83e-05	0	0	1.03e-05	2.24e-05	0	9.8e-06	0	0	0	0	0	0	0	0.000343974	1.63e-05	2.66e-06	6.69e-06	3.38e-05	0	0	0	0	0	0	0	0	0	0	0	0	0	0	0	0
blackswan219_contig_6558	0	0	0	0	1.29e-05	0	0	0	0	3.43e-05	0	0	0	0	0	0	0	0	0	0	0	0	0	0	0	0	0	0	0.000140143	2.96e-05	0	0	0	6.07e-05	0	0	0	0	0	0	0	0	0	0	3.09e-05	0	3.33e-05	0	0
blackswan219_contig_7905	1.48e-05	2.43e-05	1.66e-05	0	5.26e-06	1.93e-05	2.76e-05	2.15e-05	8.08e-05	2.1e-05	0	3.62e-05	2.33e-05	7.06e-06	0	5.11e-05	0	0	0	0	1.29e-05	5.07e-06	0	0	0	0	0	0	0.000528437	0.000406693	3.03e-05	4.1e-05	4.45e-05	1.65e-05	0	0	0	0	0	0	0	0	0	0	0.000910317	0	1.36e-05	0	0
blackswan219_contig_8035	0.000231407	4.66e-05	9.75e-05	0	6.18e-05	5.68e-05	0.000148177	6.01e-05	3.01e-05	0.000164199	0	3.64e-05	7.81e-05	0.000106506	0.000103938	0.000199784	0	0.000105701	0.0001974	6.9e-05	0.000122421	1.7e-05	0	0	0	0	0	0	0.00098401	3.68e-06	3.91e-06	0	6.22e-06	0	0	0	0	0	0	8.3e-05	6.73e-06	0	0	0	6.03e-06	0	0	0	0
blackswan219_contig_8511	0	0	5.49e-06	0	6.96e-06	0	0	1.9e-05	0	0	0	0	7.7e-06	0	0	0	0	1.19e-05	0	2.72e-05	0	0	0	0	0	1.33e-06	0	0	0.000656034	8.71e-06	3.08e-06	1.55e-05	4.9e-06	0	0	1.99e-05	0	0	0	0	0	0	0	0	9.51e-06	0	0	0	0
BluePeacock205_contig_12951	0	0	1.98e-06	2.19e-05	2.01e-05	0	0	0	8.57e-06	0	0	0	0	2.69e-05	0	0	0	8.59e-06	3.74e-05	0	0	0	0	0	4.34e-06	0	0	0	1.12e-05	0.00011467	2.45e-05	3.92e-05	0	0	1.47e-05	0	0.000170326	0	0	0	0	0	0	0	1.03e-05	0	1.29e-05	0	4.78e-05
BluePeacock205_contig_13075	0	0	5.27e-06	0	1.34e-05	0	0	0	0	0	0	0	0	0	1.57e-05	0	0	2.29e-05	0	0	0	0	0	0	0	0	0	0	4.46e-05	0.000227126	1.18e-05	3.72e-05	9.42e-06	0	0	0	0	0	0	0	0	0	0	0	0.0001964	0	0	0	0
BluePeacock205_contig_15704	0	0	3.23e-06	0	8.18e-06	0	0	0	0	0	0	0	0	0	0	0	0	0	3.05e-05	0	6.68e-06	0	0	0	0	0	0	0	4.55e-06	7.59e-05	3.62e-06	1.82e-05	0	2.56e-05	4.78e-05	0	0	0	0	0	0	0	0	0	1.12e-05	0	0	0	0
BluePeacock205_contig_24199	2.02e-05	9.48e-06	8.5e-06	3.13e-05	7.18e-06	6.6e-06	7.54e-06	0	1.23e-05	0	0	0	1.59e-05	1.93e-05	3.38e-05	3.48e-05	0	2.46e-05	0	0	5.86e-06	6.92e-06	0.000222517	0	0	0	0	0	3.99e-06	0.000129566	6.36e-06	0	1.01e-05	0	2.1e-05	0	0	0	0	0	0	0	0	0	0.000279861	1.2e-06	0	0	0
BluePeacock205_contig_2707	3.85e-05	1.81e-05	1.62e-05	0.000119298	3.65e-05	3.36e-05	2.88e-05	6.85e-05	1.56e-05	3.03e-05	0	5.03e-05	2.53e-05	6.74e-05	7.53e-05	8.86e-05	2.38e-05	5.47e-05	3.41e-05	1.79e-05	6.34e-05	2.2e-05	0	0	0	0	0	0	0	0.00320126	1.21e-05	1.27e-05	0	3.58e-06	0	2.61e-05	0	0	0	0	3.48e-06	0	0	0	6.24e-06	0	0	0	0.000130493
BluePeacock205_contig_30445	0	0	0	0	0	0	0	0	0	0	0	0	0	0	0	0	0	0	0	0	0	0	0	0	0	0	0	0	0	0.000130083	1e-05	0	7.99e-06	0	0	6.49e-05	0	0	0	0	0	0	0	0	0.000612461	0	0	0	0
BluePeacock205_contig_3783	0	3.17e-06	7.58e-06	0	1.92e-05	1.32e-05	1.51e-05	6.54e-06	1.64e-05	1.28e-05	0	0	0	0	5.66e-06	0	0	0	0	0	0	0	0	0	0	0	0	0	4.81e-05	0.000960126	7.44e-06	0	1.69e-05	1.13e-05	0	0	5.43e-05	0	0	0	0	0	0	0	1.31e-05	0	0	0	0
BluePeacock205_contig_3915	0	0	4.28e-06	0	5.42e-06	0	5.69e-06	0	0	0	0	0	5.99e-06	7.26e-06	6.38e-06	8.76e-06	0	9.27e-06	0	0	0	0	0	0	0	0	0	0	1.81e-05	0.000133292	2.4e-06	3.02e-06	0	4.24e-06	7.9e-06	0	0	0	0.000173082	0	0.00017773	0	0	0	2.96e-05	6.36e-06	0	0	0
BluePeacock205_contig_394	0	0	3.73e-06	0	4.73e-06	0	9.92e-06	0	0	0	3.58e-05	6.5e-06	5.23e-06	0	0	0	0	0	0	0	7.71e-06	9.11e-06	0	0	0	3.16e-06	0	0	4.73e-05	0.00535581	0	1.05e-05	6.66e-06	0	0	0	0	0	0	0	0	0	0	0	0.000137268	0	0	0	0
BluePeacock205_contig_4	0	0	0	0	4.52e-06	0	0	0	0	0	0	0	0	0	0	2.93e-05	0	0	0	0	3.69e-06	4.36e-06	0	0	0	0	0	0	3.27e-05	0.00195952	9.11e-05	1.01e-05	0.00016253	3.54e-06	0	0	0.000102274	0	0.000144524	0	1.04e-05	2e-05	0	0	9.28e-06	0	0	4.09e-05	0
BluePeacock205_contig_4607	5.34e-06	7.52e-06	0	0	0	0	0	0	0	7.58e-06	0	0	0	0	0	0	2.97e-05	0	0	0	4.65e-06	0	0	0	0	0	0	0	5.07e-05	0.000177687	0	0	4.02e-06	0	0	0	0	5.1e-05	0	0	4.35e-06	0	1.61e-06	0	0.000424654	0	0.00013226	0	0
BluePeacock205_contig_7822	2.37e-05	3e-05	2.99e-05	0	1.01e-05	2.32e-05	2.65e-05	2.07e-05	0	3.36e-05	0	0	3.91e-05	0	1.19e-05	8.18e-06	0	0	1.88e-05	3.96e-05	1.24e-05	9.74e-06	0	0	0	0	0	0	6.47e-05	0.000255655	2.69e-05	8.45e-06	3.56e-06	7.92e-06	0	0	0	4.53e-05	0	0	0	0	0	0	0.000286824	0	0	0	0
BluePeacock205_contig_8380	0	0	0	0	0	0	0	0	0	0	0	0	0	7.29e-06	6.4e-06	0	0	0	0	2.13e-05	0	0	0	0	4.7e-06	0	0	0	0	0.000241505	0	0	3.83e-06	4.26e-06	0	0	0	0	0	0	0	0	0	0	3.72e-06	0	0	0	0
BluePeacock205_contig_9964	1.72e-05	3.03e-05	1.09e-05	8e-05	0	2.53e-05	3.86e-05	0	0	1.22e-05	0	2.53e-05	1.02e-05	2.47e-05	2.17e-05	4.46e-05	0	7.86e-05	0	0	0	4.43e-05	0	0	0	0	0	0	0	0.000170589	1.22e-05	0	6.48e-06	0	0	0	0	0	0	0.000172839	0	8.11e-05	0	0	3.14e-05	0	0	0	8.75e-05
bluepeacock210_contig_10281	0	0	0	0	0	0	0	0	0	1.22e-05	0	1.26e-05	0	0	1.08e-05	0	0	0	0	0	0	0	0	0	0	0	0	0	0	9.55e-06	0.000223057	5.36e-05	1.29e-05	0	0	0	0	0	0	0	1.4e-05	0	0	0	0	0	0	0	0
bluepeacock210_contig_1225	7.34e-06	0	1.55e-06	0	0	1.44e-05	0	0	0	1.04e-05	0	0	0	1.05e-05	4.62e-06	6.34e-06	0	0	0	0	0	0	0	0	3.39e-06	0	0	0	0	1.63e-05	0.00149632	0.000479162	2.62e-05	9.21e-06	0	0	0	3.51e-05	0	0	0	0	0	0	1.34e-05	4.93e-05	0	0	0
bluepeacock210_contig_324	0	0	0	0	0	0	1.05e-05	6.83e-06	0	0	0	0	0	0	0	0	0	0	0	3.92e-05	0	4.83e-06	0	0	0	3.83e-06	0	0	7.25e-05	0.000562042	0.0156368	0.0755647	0.00133018	3.53e-05	0	0	0	0	0	0	1.15e-05	0	0	0	0	0	0	0	0
bluepeacock211_contig_2018	0	0	0	0	0	0	0	0	0	0	0	0	0	0	0	0	0	0	0	0	0	0	0	0	0	0	0	0	0	0	6.01e-05	0.000563546	8.7e-06	0	0	0	0	0	0	0	0	0	0	0	4.22e-05	0	0	0	0
bluepeacock212_contig_1118	0.000891489	0.000329634	0.00020021	9.11e-05	0.000549266	0.000100931	0.000260724	0.000844739	0.000187335	0.000486594	0.000237762	0.000546899	0.000465589	0.000792571	0.00135834	0.00164505	0.00114443	0.000349038	0.000935972	0.000624089	0.000563389	0.000667743	0	2.05e-05	0	1e-06	0	0	2.62e-05	2.07e-05	3.24e-05	0.000122325	0.00146291	4.1e-06	0	0	0	0	0	0	0	2.31e-05	1.04e-05	0	1.79e-05	0	0	4.73e-05	0
bluepeacock212_contig_12390	9.79e-05	2.55e-05	4.12e-05	1.69e-05	3.87e-05	6.4e-05	5.69e-05	7.39e-05	5.28e-05	9.77e-05	5.87e-05	0.000106515	2.14e-05	0.000186873	0.000113979	0.000338017	2.02e-05	0.000125848	7.22e-05	7.57e-05	4.42e-05	0.000119352	0	0	0	0	0	0	4.31e-06	0	0	0	0.000103632	0	0	0	0	0	0	0	0	0	0	0	5.29e-06	0	0	0	0
bluepeacock212_contig_166	0	0	0	0	0	0	0	0	0	0	0	0	0	0	0	0	0	0	0	0	0	0	0	0	0	0	0	0	1.23e-05	1.16e-05	2.46e-06	0	0.000369334	4.34e-06	0	0	0	0	0	0	4.23e-06	0	0	0	0	0	0	0	0
bluepeacock212_contig_17743	0.0205861	0.0216054	0.0149743	0.018621	0.0189756	0.0222908	0.0192044	0.0173702	0.0145825	0.0148142	0.0158907	0.00936898	0.0241958	0.0154081	0.013042	0.0136111	0.0118095	0.0190964	0.0118999	0.0116811	0.0131393	0.0101707	0	0	0	0	0	0	5.09e-06	2.48e-05	1.22e-05	5.1e-06	0.000170998	0.000595332	0	0	0	0	0	0	0	0	0	0	0.000112683	1.54e-06	0	0	0
bluepeacock212_contig_18475	4.23e-05	2.23e-05	7.79e-05	0.000122833	4.52e-05	5.19e-05	5.92e-06	3.85e-05	7.7e-05	9e-05	8.55e-05	0.000163038	4.99e-05	2.27e-05	0.000126278	0.000246377	8.82e-05	5.79e-05	0.000126226	0	7.83e-05	0.000233797	0	0	0	0	0	0	6.28e-06	0	0	0	9.14e-05	0	0	0	0	0	0	0	0	0	0	0	0	0	0	0	0
bluepeacock212_contig_2457	0	4.4e-06	7.9e-06	0	6.67e-06	0	7e-06	4.54e-06	0	1.77e-05	0	0	7.37e-06	0	7.86e-06	0	0	0	0	0	0	0	0	0	0	0	0	0	0	1.39e-06	2.95e-06	7.43e-06	0.000542698	0	9.73e-06	0	0	0	0	0	0	0	0	0	0	0	0	0	6.35e-05
bluepeacock212_contig_3446	0	0	4.92e-06	0	0	5.72e-06	3.92e-05	0	0	0	9.44e-05	0	6.89e-06	0	0	0.000669899	0.00147666	1.07e-05	6.97e-05	0	5.08e-06	0	0	0	0	0	0	0	0	8.57e-05	1.1e-05	3.12e-05	0.000572751	0	0	0	0	5.58e-05	0.000199037	0	0	0	3.53e-06	0	2.13e-05	0	0	0	0
bluepeacock212_contig_3489	0	0	0	0	0	0	0	0	0	0	0	0	0	0	0	0	0	0	0	0	0	0	0	0	0	0	0	0	1.36e-05	0	4.87e-05	0	0.000185146	0	0	0	0	0	0	0	0	0	0	0	0	0	0	0	0
bluepeacock212_contig_4012	7.65e-06	0	0	0	0	0	0	0	0	0	0	0	0	0	0	0	0	0	0	0	0	0	0	0	0	0	0	0	0	0	0	0	0.00118309	0	0	0	0	0	0	0	0	0	0	0	0	0	0	0	0
bluepeacock212_contig_4178	0.000271539	0.000148823	0.000374136	0.00026047	0.000455696	0.000630145	0.000516796	0.000501812	0.000329683	0.000562734	6.97e-05	0.00164632	0.000702316	0.00119114	0.0011329	0.00190522	0.000311695	0.00103951	0.00175012	0.000576161	0.00123935	0.00312629	0	0	0	0	0	0	0	1.92e-06	4.08e-06	0	0.00205247	0	0	0	0	0	0	0	0	0	0	0	6.29e-06	0	0	0	0
bluepeacock212_contig_5169	0	0	0	0	5.81e-06	0	0	0	0	0	0	0	0	0	0	0	0	0	0	0	0	0	0	2.27e-05	0	0	0	0	0	2.42e-06	1.03e-05	0	0.000488659	0	0	1.66e-05	0	0	0	0	0	0	0	0	0	0	0	0	0
bluepeacock212_contig_9389	1.04e-05	0	0	0	2.22e-05	0	0	1.51e-05	1.89e-05	0	0	0	0	0	2.61e-05	0	0	0	4.13e-05	0	1.81e-05	0	0	0	0	0	0	0	0	0	0	0	0.00018349	4.34e-06	0	0	0	0	0	0	0	0	0	0	1.52e-05	0	0	0	0
Bluepeacock75_contig_2005	0	0	0	0	0	0	1.39e-05	0	0	0	0	0	0	3.55e-05	0	0	0	0	0	0	0	0	0	0	0	0	0	0	7.36e-06	5.52e-06	5.27e-05	1.47e-05	1.86e-05	0.000212327	0	0	0	0	0	0	0	0	0	0	0	0	0	0	0
Bluepeacock75_contig_2251	7.03e-06	9.9e-06	0	0	0	0	0	0	0	0	0	3.1e-05	0	0	0	0	0	1.28e-05	0	0	1.22e-05	0	0	0	0	0	0	0	2.5e-05	0	1.66e-05	4.18e-05	0	0.000387738	0	0	0	0	0	0	0	0	0	0	1.03e-05	0	0	0	0
Bluepeacock75_contig_347	0	0	1.73e-06	0	8.75e-06	0	0	0	7.46e-06	0	0	6.02e-06	9.67e-06	0	5.15e-06	0	2.28e-05	0	0	0	0	0	0	0	0	0	0	0	1.22e-05	2.01e-05	9.68e-06	9.74e-06	1.23e-05	0.00516717	0	0	0	0	0	0	3.34e-06	0	0	0	5.38e-05	1.47e-06	1.13e-05	0	0
Bluepeacock75_contig_356	2.37e-06	1.33e-05	4.99e-06	0	7.58e-06	0	5.31e-06	1.03e-05	0	0	0	1.04e-05	1.12e-05	0	1.79e-05	8.17e-06	1.32e-05	1.3e-05	3.77e-05	0	8.25e-06	2.44e-06	0	0	0	4.83e-07	0	0	0.000606565	8.96e-06	3.47e-05	1.69e-05	4.45e-05	0.00239219	0	1.45e-05	2.86e-05	0	2.69e-05	2.38e-05	3.86e-06	0	0.00114282	0	1.73e-06	0	0	0.00226516	0
Bluepeacock75_contig_4663	0.0220959	0.0228582	0.0210715	0.022335	0.0215339	0.0224092	0.0224713	0.0201181	0.0229588	0.020848	0.0209269	0.0223609	0.0222843	0.0216232	0.0212415	0.0194904	0.0209049	0.020666	0.021825	0.0217851	0.0210973	0.0196923	0.00387825	0.00410992	0.0148935	0.012634	0.0144803	0.0192193	0.0192877	0.0142725	0.0136804	0.012587	0.0144544	0.0216773	0.0162213	0.0061103	0.0174775	0.0946788	0.0177235	0.016988	0.016559	0.0175268	0.0175105	0.0134397	0.0205179	0.0197065	0.0136333	0.0189416	0.0133174
brambling141_contig_107	0	0	0	0	0	0	0	0	0	0	0	0	0	0	0	0	0	1.83e-05	0	0	0	0	0	0	0	0	0	0	2.38e-05	4.47e-06	3.32e-05	2.39e-05	3.02e-05	0	0.00059438	0	0	0	0	0	0	0	0	0	7.33e-05	0	0	0	0
brambling141_contig_132	0	0	3.71e-06	0	0	0	0	0	0	0	0	0	0	0	0	4.56e-05	0	0	0	0	0	0	0	0	0	0	0	0	5.23e-06	1.96e-06	1.67e-05	5.24e-06	0	7.37e-06	0.00205153	0	0	0	0	0	0	0	0	0	1.29e-05	7.88e-07	4.85e-05	0	0
brambling141_contig_138	1.71e-05	6.03e-06	0	1.99e-05	0	4.2e-06	4.8e-06	0	0	0	0	0	1.01e-05	0	0	0	0	0	0	0	0	8.81e-06	0	0	0	0	0	0	2.54e-06	1.43e-05	8.1e-06	2.55e-06	3.86e-05	2.15e-05	0.00116055	0	0	8.18e-05	0	0	0	0	0	8.05e-05	6.25e-06	0	0	0	0
brambling141_contig_160	0	0	0	0	0	0	0	0	0	1.48e-05	0	0	0	0	0	0	0	0	0	0	0	0	0	0	0	0	0	0	6.21e-06	4.65e-06	2.47e-05	6.22e-06	7.86e-06	0	0.000439726	0.00172355	0	0	0	0	0	0	0	0	0	0	0	0	0
brambling141_contig_37	0	0	0	0	0	0	0	0	0	0	0	0	0	4.65e-05	0	0	0	0	0	0	9.44e-06	0	0	0	0	0	0	0	1.29e-05	2.41e-06	5.63e-05	0	0	0	0.0483941	0.562541	0.000261568	0	0.000123208	0	0	0	0	0.000203733	7.91e-06	0	2.98e-05	0	0
brambling141_contig_434	0	0	0	0	0	0	0	0	0	0	0	0	0	0	0	0	0	0	0	0	0	0	0	0	0	0	0	0	0	2.24e-06	0	0	0	8.43e-06	0.000243343	0.00438445	0	0	0	0	0	0	0	0	0	0	0	0	0
brambling141_contig_93	0	0	0	0	3.97e-06	0	4.16e-06	0	0	0	0	0	4.39e-06	0	4.67e-06	0	0	6.79e-06	0	0	0	0	0	0	0	0	0	0	8.83e-06	2.48e-06	6.5e-05	9.39e-05	1.96e-05	1.24e-05	0.00117544	0	0	3.55e-05	0	0	3.03e-06	0	0	0	2.71e-06	0	0	0	0
brambling25_contig_113	7.28e-06	0	0	0	0	0	0	0	0	0	0	0	0	1.04e-05	0	3.77e-05	0	0	2.9e-05	0	0	3.75e-06	0	0	0	0	0	0	1.73e-05	6.49e-06	0	4.33e-06	5.48e-06	0	0.000181567	0.00225733	0	0	0	0.000146238	2.97e-05	0.000137229	0	0	1.06e-05	0	0	0	0
brambling25_contig_115	0.000106404	3.37e-05	0.000105365	0	7.95e-05	6.79e-05	5.37e-05	3.87e-05	6.78e-05	6.8e-05	4.3e-05	3.91e-05	0.000113073	4.57e-05	8.03e-05	3.67e-05	0	0.000106926	0.000127073	0.000133346	5.1e-05	3.28e-05	0	0	0	0	0	0	3.16e-06	3.79e-05	4.02e-05	9.49e-06	4e-06	1.78e-05	1.66e-05	0.00206304	0	0	0	0	0	0	1.61e-06	0	7.77e-06	0	0	0	0
brambling25_contig_128	0	0	0	0	0	0	1.23e-05	0	0	0	0	0	0	0	0	0	0	0	0	0	0	0	0	0	0	0	0	0	0	2.45e-06	5.19e-05	3.27e-05	8.26e-06	0	1.71e-05	0.00489674	6.63e-05	0	0	0	0	0	1.99e-05	0	1.6e-05	0	0	0	0
brambling25_contig_151	0	0	0	0	0	0	0	0	0	0	0	0	0	0	0	0	0	0	0	0	0	0	0	0	0	0	0	5.14e-05	2.15e-05	0	5.69e-06	0	0	0	0.00055342	0.00352952	0	0	0	0	0	5.67e-05	0	0	0	0	0	0	0
brambling25_contig_187	0	0	1.61e-05	0	0	7.48e-06	8.54e-06	2.22e-05	1.39e-05	1.08e-05	0	0	2.7e-05	0	9.58e-06	0	0	0	0	0	6.64e-06	7.84e-06	0	0	7.03e-06	0	0	0	2.71e-05	6.79e-06	0	1.13e-05	1.15e-05	9.56e-06	0.00031457	0.00125625	0	0	0	0	0	0.000143549	0	0.000286548	5.56e-06	0	0	0	0
brambling25_contig_29	0.000122855	4.95e-05	3.33e-05	4.08e-05	4.69e-05	5.17e-05	2.95e-05	1.28e-05	9.59e-05	8.72e-05	7.1e-05	2.58e-05	4.14e-05	3.77e-05	2.21e-05	1.52e-05	9.76e-05	9.62e-05	3.49e-05	0	4.21e-05	0	0	0	0	0	0	0	1.04e-05	5.86e-06	2.9e-05	2.09e-05	0	0	0	0.00168804	0	0	0	0	0	0	0	0	1.92e-05	0	0	0	0
brambling25_contig_303	0	0	0	0	0	0	0	0	0	0	0	1.38e-05	0	0	0	0	0	0	0	0	0	0	0	0	0	0	0	0	2.23e-05	0	4.43e-06	0	7.05e-06	0.000117496	0.000131348	0.000657839	0	0	0	0	2.29e-05	0.000176486	0	0	6.84e-06	0	0	0	0
brambling25_contig_327	8.78e-06	6.8e-05	1.48e-05	0	2.81e-05	2.58e-05	7.87e-05	3.83e-05	0	0.000149441	0	7.74e-05	2.07e-05	1.26e-05	1.1e-05	0.000121219	0	3.21e-05	0	0	2.29e-05	1.81e-05	0	0	0	0	0	0	4.17e-05	1.17e-05	8.3e-06	0	1.32e-05	0	0.00010254	0.00204976	0	0	0	0	0	0	2.65e-06	0	0	1.57e-06	0	0	0
brambling25_contig_33	0	0	0	0	0	0	0	0	0	0	0	0	4.24e-05	0	1.5e-05	2.06e-05	0	0	0	0	1.04e-05	0	0	0	0	0	0	0	2.13e-05	2.66e-06	7.92e-05	7.11e-06	1.8e-05	0	3.73e-05	0.00220896	0	0	0	0	9.74e-06	5.63e-05	0	0	1.75e-05	0	0	0	0
brambling25_contig_34	4.18e-06	5.89e-06	7.05e-06	0	4.47e-06	0	9.37e-06	6.09e-06	0	1.93e-05	0	6.14e-06	2.47e-06	8.98e-06	5.26e-06	1.08e-05	0	0	0	1.75e-05	0	4.3e-06	3.95e-05	0	1.93e-06	0	0	0	2.11e-05	7.92e-06	6.82e-05	3.36e-05	7.87e-06	0	0.000231314	0.00594756	0	0	4.76e-05	0	1.7e-06	0	0	0	6.1e-06	0	0	0	0
brambling25_contig_36	0	0	0	0	1.28e-05	0	0	0	0	1.7e-05	0	0	0	0	0	0	0	0	0	0	0	0	0	0	0.0066717	0	0	0	0	8.01e-06	3.4e-05	0	0	7.02e-05	0.000261646	0.0103837	0	0	0	0	0	5.65e-05	0	0.000451142	4.38e-05	0	0	0	0.000243982
brambling25_contig_38	0	0	0	0	0	0	0	0	0	0	0	0	0	0	0	0	0	0	0	0	0	0	0	0	5.94e-05	0	0	5.89e-05	1.09e-05	6.14e-06	4.35e-06	2.19e-05	0	0	0.000358153	0.00435184	0	0	0	0	8.24e-05	0.000324833	1.81e-05	0	0	0	0	0	0
brambling25_contig_41	9.65e-06	0	0	0	0	9.47e-06	0	0	0	0	0	0	0	0	0	5e-05	0	0	0	0	0	0	0	0	0	0	0	4.12e-05	5.73e-06	1.07e-05	4.56e-06	3.44e-05	0	8.07e-06	0.000405832	0.00173799	0	0	0.000109712	4.84e-05	0	0	0	0	4.93e-05	0	0	0	0
brambling25_contig_420	5.75e-05	8.11e-06	1.45e-05	0	3.69e-05	0	1.29e-05	0	2.1e-05	0	0	6.76e-05	2.72e-05	3.3e-05	0.000101322	9.94e-05	0	4.21e-05	0	4.81e-05	1e-05	3.55e-05	0	0	0	0	0	0	1.37e-05	5.13e-06	1.63e-05	0	0	0	0.000197247	0.00151111	0	0	0	0	0	0.000108422	0	0	0	0	0	0	0
brambling25_contig_49	2.06e-05	1.45e-05	1.09e-05	0	8.25e-06	1.01e-05	0	1.87e-05	0	1.1e-05	0	2.27e-05	1.83e-05	1.84e-05	2.92e-05	5.34e-05	8.6e-05	0	6.15e-05	2.15e-05	2.02e-05	1.06e-05	0	0	7.14e-06	0	0	0	1.53e-05	1.03e-05	9.75e-06	6.13e-06	3.88e-06	0	0.000260922	0.00384697	0	4.93e-05	0	0	0	0	9.34e-06	0	3.76e-06	0	0	0	0
brambling25_contig_60	4.05e-05	2.67e-05	2.13e-05	2.35e-05	1.62e-05	1.98e-05	2.83e-05	2.94e-05	0	2.87e-05	0	5.57e-05	4.18e-05	3.62e-05	2.54e-05	0.000113517	0.000126594	2.77e-05	2.01e-05	0	1.32e-05	2.08e-05	0	0	1.63e-05	0	0	0	3e-06	9.01e-06	2.39e-06	6.01e-06	1.52e-05	3.38e-05	0.00576349	0.00863167	0	0	0	0	3.3e-05	0.00152448	3.06e-06	0	7.38e-06	0	0	0	0
brambling25_contig_66	0	0	0	0	0	0	4.11e-06	0	0	0	0	1.62e-05	4.33e-06	0	0	0	0	0	0	0	0	0	0	0	6.77e-06	0	0	0	4.58e-05	2.04e-05	1.21e-05	3.05e-05	3.04e-05	3.07e-06	0.000268682	0.00793207	8.86e-05	0	0	0	0	6.91e-05	0	0	5.89e-05	0	5.05e-05	0	0
brambling25_contig_70	4.12e-06	0	1.74e-06	0	0	4.04e-06	0	0	0	0	0	1.21e-05	9.73e-06	0	0	1.42e-05	0	0	0	0	7.18e-06	4.24e-06	0	0	7.6e-06	0	0	0	4.89e-06	4.22e-05	1.75e-05	1.22e-05	6.2e-06	0	0.000702677	0.00422565	0	0	0	0	0	0.000717816	1.24e-06	0	6.01e-06	0	0	0	0
brambling25_contig_84	7.13e-06	0	0	0	0	0	0	0	0	0	0	0	0	0	8.96e-06	0	0	0	0	0	0	0	0	0	0	0	0	0	0.000522572	6.35e-06	0	8.47e-06	0	0	0	0.00675542	0	0	0	0	0	3.36e-05	2.15e-06	0	6.76e-05	0	0	0	0
brambling25_contig_89	0	0	0	0	0	0	0	0	0	1.46e-05	0	0	1.22e-05	1.48e-05	0	0	0	0	0	0	0	0	0	0	0	0	0	0	2.45e-05	2.3e-06	0	0	1.55e-05	0	3.21e-05	0.00326048	0.000124543	0	0	0	0	0.000194383	0	0	0	0	2.84e-05	0	0
brambling26_contig_63	0	7.37e-06	0	4.86e-05	2.23e-05	1.03e-05	1.17e-05	0	1.9e-05	2.97e-05	0	1.54e-05	2.47e-05	0	0	3.61e-05	0	0	0	0	0	1.08e-05	0	0	0	0	0	0	0	1.4e-05	0	0	3.93e-05	0	0	0	0.00794966	0	0	0	0	0	0	0	0.000335682	0	0	0	0
brambling28_contig_35	0	1.71e-05	0	0	0	0	0	0	0	0	0	1.79e-05	0	0	0	0	0	0	0	0	0	1.25e-05	0	0	0.000168329	0	0	0	0	2.71e-06	0	0	1.83e-05	0	0	0	0	0.00621709	0	0.000244073	0	0	1.47e-05	0	8.87e-06	0	0	0.000117501	0.000432698
brambling28_contig_52	7.04e-06	9.92e-06	0	0	0	1.38e-05	1.58e-05	0	3.85e-05	0	0	1.03e-05	3.32e-05	1.01e-05	3.54e-05	0.000121532	0	0	0	2.94e-05	8.59e-05	5.07e-05	0	0	0	3.02e-05	0	0	0	2.35e-05	0	0	2.12e-05	5.89e-06	0	4.3e-05	0	0.00726651	0.00948495	0	2.87e-06	0	2.34e-05	0	0	5.04e-06	0	0	0
brambling30_contig_26	0	4.15e-06	0	0	0	0	0	0	1.07e-05	8.35e-06	0	0	1.39e-05	0	0	0	0	0	0	0	0	6.05e-06	0	0	1.63e-05	0	0	0	1.05e-05	5.24e-06	8.35e-06	0	0	0	9.17e-06	0	0	0	0.00455057	0	0	5.54e-05	0	0	2.15e-05	0	0	0	0
brambling30_contig_261	0	0	0	0	0	0	0	0	0	0	0	0	2.59e-05	0	0	1.89e-05	0	0	0	0	0	0	0	0	0	0	0	0	1.95e-05	2.07e-05	1.04e-05	2.6e-05	0	0	0	0	0	0	0.00647316	0	0	0	0	0	7.99e-06	0	3.01e-05	0	0
brambling30_contig_4	0	0	0	0	0	0	0	0	0	0	0	0	0	0	0	0	0	0	0	0	0	0	0	0	5.81e-06	0	0	2.69e-05	4.49e-05	9.82e-06	1.49e-05	0	0	0	0	0	0	0	0.00927431	0	5.13e-06	2.97e-05	0	0	4.6e-06	0	1.73e-05	0	0
brambling30_contig_65	9.69e-05	0.000136508	0.00019387	0.000150088	0.000112061	0.000158401	0.000244215	0.000258432	0.000117601	0.000160367	6.53e-05	0.000130439	0.000209676	0.000138695	0.000121815	5.57e-05	0.000179605	0.000147478	6.43e-05	3.37e-05	0.000105498	4.98e-05	0	0	0	0	0	0	2.4e-05	5.39e-06	3.82e-06	4.8e-06	0	2.7e-05	0	0	9.74e-05	0	0.025105	0	6.58e-06	3.8e-05	0	0	1.18e-05	1.44e-06	0	0	0
brambling30_contig_80	6.56e-06	9.25e-06	1.38e-05	0	0	6.44e-06	0	9.55e-06	0	1.86e-05	0	0	2.32e-05	2.82e-05	8.25e-06	2.27e-05	0	0	5.22e-05	0	0	6.75e-06	0	0	0	0	0	0	1.17e-05	1.46e-06	0	3.9e-06	0	0	0	0	0	0	0.0153685	0	0	0	3.96e-06	0	0	0	7.22e-05	0	0
brambling31_contig_43	0	4.16e-06	4.98e-06	0	6.31e-06	1.16e-05	0	1.72e-05	2.15e-05	1.68e-05	0	0	6.98e-06	0	0	4.08e-05	0	1.08e-05	2.35e-05	0	5.15e-06	6.08e-06	0	0	0	2.41e-06	0	0	2.11e-05	1.58e-05	8.38e-06	1.05e-05	4.44e-06	5.93e-05	9.21e-06	0	0	0	0	0.0345794	0	0	1.07e-05	0	8.62e-06	1.16e-05	0.00375734	0	0
Brownbrowrockpipit144_contig_114	8.13e-06	0	7.88e-05	0	8.69e-06	0	5.47e-05	3.55e-05	0	0	0	2.39e-05	0	0	1.02e-05	0.000168535	0.000361975	0	6.48e-05	0	0	0	0	0	0.000172695	9.13e-05	0	3.47e-05	1.93e-05	0	3.08e-05	0.000193453	6.12e-06	6.12e-05	0.000107716	0.000844404	0.0154152	0.000777531	0.00897231	0.093289	0.073973	0.0178723	1.47e-05	0	0	4.8e-05	0.00344838	0.00121859	0
Brownbrowrockpipit144_contig_1143	8.69e-06	1.22e-05	7.32e-06	0	9.28e-06	1.7e-05	0	3.79e-05	0	1.23e-05	7.03e-05	1.28e-05	1.03e-05	7.46e-05	3.28e-05	3e-05	9.67e-05	1.59e-05	3.46e-05	0	0	1.79e-05	0	0	0	0	0	3.71e-05	5.16e-06	1.93e-06	2.46e-05	7.23e-05	6.54e-06	7.26e-06	0	0	0	0	0	0	0.0003928	4.09e-05	2.62e-06	0	0	0	0	0	0
Brownbrowrockpipit144_contig_138	0	0	4.56e-06	0	5.78e-06	5.31e-06	6.07e-06	7.88e-06	0	7.68e-06	0	0	6.39e-06	1.55e-05	0	0	3.01e-05	0	0	0	4.72e-06	0	0	0	5e-06	0	0	0	3.21e-06	2.41e-06	1.54e-05	6.44e-06	2.04e-05	1.36e-05	8.43e-06	0	0	0.000155219	0	5.43e-05	0.00198652	0	0	0	1.58e-05	0	0	0	0
Brownbrowrockpipit144_contig_1469	0	0	0	0	0	0	0	0	0	0	0	0	0	0	0	0	0	0	0	0	0	0	0	0	0	0	0	0	0	1.38e-05	5.86e-06	0	0	0	0	0	0	0	0	0	0.000151561	0	0	0	1.81e-05	0	3.41e-05	0	0
Brownbrowrockpipit144_contig_219	0	0	2.41e-06	0	0	0	0	0	0	8.11e-06	0	0	6.75e-06	0	0	9.86e-06	0	0	0	0	0	0	0	0	2.11e-05	0	0	0	3.39e-06	2.8e-05	1.89e-05	1.36e-05	3.01e-05	4.78e-06	0.000422804	0.000959445	0	0	0	0	0.00101702	0	7.77e-06	0	8.34e-06	0	0	5.52e-05	0
Brownbrowrockpipit144_contig_262	7.92e-06	1.12e-05	1e-05	3.68e-05	3.38e-05	0	3.55e-05	6.92e-05	0	1.12e-05	0	0	6.55e-05	2.27e-05	9.96e-06	4.1e-05	4.41e-05	0	0	3.31e-05	2.07e-05	0	0	0	0	0	0	0.000101477	0	3.53e-06	3.74e-06	1.41e-05	5.96e-06	0	0	0	0	0	0	0	0.000777565	0	0	0	1.16e-05	0	0	0	0
Brownbrowrockpipit144_contig_297	4.63e-06	3.26e-06	1.95e-06	0	4.94e-06	0	5.18e-06	6.73e-06	0	1.31e-05	0	0	0	0	5.82e-06	0	0	8.45e-06	0	0	4.03e-06	0	2.19e-05	0.000842002	4.27e-06	0	0	0	2.75e-05	2.06e-06	9.84e-05	1.1e-05	1.04e-05	3.87e-06	8.65e-05	0.000727362	0	0	0	9.29e-05	0.000376846	0	4.19e-06	0	3.04e-05	0	0	0	9.41e-05
Brownbrowrockpipit144_contig_388	0	2.82e-06	3.37e-06	0	1.28e-05	3.93e-06	2.47e-05	2.91e-06	7.29e-06	0	0	0	4.72e-06	0	7.55e-06	0	0	1.46e-05	2.39e-05	0	5.23e-06	2.06e-06	0	0	5.54e-06	0	0	0	1.43e-05	7.13e-06	1.42e-05	1.13e-05	4.51e-06	1.67e-06	3.12e-06	0	0	1.91e-05	0	0	0.000711271	0	6.04e-07	0	0	0	5.51e-06	0	2.03e-05
Brownbrowrockpipit144_contig_42	0.000206473	0.000159351	0.000170898	0.000194247	0.000215251	0.00015918	0.000341545	0.000157397	0.000138772	0.000209295	7.95e-05	9.39e-05	0.000181395	0.000160143	0.000129833	0.000178257	0.000109388	0.000242516	0.000185915	0.000143752	0.000107088	0.0001138	0	0	2.27e-06	0	0.000551363	0	7.3e-06	3.94e-05	1.05e-05	6.58e-06	3.14e-05	2.06e-06	3.83e-06	0	0	0	0	0	0.0184855	0	0	0	1.97e-05	0	0	2.38e-05	0
Brownbrowrockpipit144_contig_430	0	0	0	0	0	0	0	1.45e-05	0	0	0	0	0	2.85e-05	0	0	0	0	0	0	0	0	0	0	0	0	0	0	0	1.11e-05	6.12e-05	0.000106495	1.5e-05	0	0	0	0	0	0	0	0.00105385	0	0	0	7.99e-05	0	0	0	0
Brownbrowrockpipit144_contig_44	0	0	0	0	1.21e-05	0	0	0	0	0	0	1.67e-05	0	0	0	0	6.31e-05	0	0	0	0	1.17e-05	0	0	0	0	0	0	6.74e-06	6.31e-06	0	0	0	0	0	0	0	0	0	0	0.0172234	0	0	0.000213331	0	0	0	0.000109654	0
Brownbrowrockpipit144_contig_512	0	0	0	0	0	0	0	0	0	0	8.8e-05	0	0	0	0	0	0	0	4.33e-05	0	0	0	0	0	1e-05	4.44e-06	0	0	6.46e-06	9.69e-06	0	0	6.55e-05	0	6.78e-05	0	0	0	0	0	0.000549759	5.13e-05	0.00150597	0	0	0.0111921	0	0	0.00110685
Brownbrowrockpipit144_contig_579	7.74e-06	0	0	0	0	0	0	0	0	1.1e-05	0	0	9.14e-06	0	0	0	0	0	0	0	0	7.96e-06	0	0	0	1.58e-06	0.000260428	0	9.19e-06	2.41e-05	6.59e-05	2.3e-05	5.24e-05	1.29e-05	0	0	0	0	0	0	0.000334208	0	0	0	5.65e-06	0	0	0	0
Brownbrowrockpipit144_contig_656	0	0	0	0	0	0	0	0	0	0	0	0	0	0	0	6.14e-05	0	2.16e-05	0	0	1.03e-05	0	0	0	0	2.42e-06	0	0	0	1.58e-05	0	0	0	0	0	0	0	0	0	0	0.000313661	0	0	0	0	0	0	0	0
Brownbrowrockpipit144_contig_67	0	0	0	0	0	0	0	0	0	0	0	0	0	0	0	0	0	0	0	0	0	0	0	0	0	0	0	0	1.09e-05	6.13e-06	0	0	0	0	0	0	0	0	0	0	0.00715944	0	0	0	0	0	0	0	0
Brownbrowrockpipit144_contig_693	0	0	0	0	0	0	0	0	0	0	0	0	0	0	0	0	0	0	0	0	0	0	0	0	7.33e-06	1.46e-05	0	0	1.41e-05	0.000137899	1.13e-05	6.14e-05	1.79e-05	0	0	0	0	0	0	0	0.000828029	0	0	0	0	0	0	0	0
Brownbrowrockpipit144_contig_795	0	0	0	0	0	0	0	0	0	0	0	0	0	4.09e-05	0	0	0	0	0	0	0	0	0	0	0	0	0	0	0	1.27e-05	4.51e-06	0	7.17e-06	0.00072531	0	0	0	0	0	0	0.000512514	0	0	0	4.17e-05	0	2.62e-05	0	0
Brownbrowrockpipit144_contig_91	9.74e-06	0	0	0	5.2e-06	0	5.46e-06	0	0	6.91e-06	0	7.16e-06	0	0	0	8.41e-06	0	8.9e-06	1.94e-05	0	0	0	0	0	0	0	0	6.24e-05	5.79e-06	7.59e-06	4.61e-06	2.9e-06	1.83e-05	0	7.59e-06	0	0	9.31e-05	0	0	0.00440183	0	0	0	0	4.36e-06	0	0	4.95e-05
Brownbrowrockpipit144_contig_911	0	0	0	0	1.26e-05	0	0	0	0	0	0	0	0	0	1.48e-05	0	0	0	0	0	0	0	0	0	0	0	0	0	0	1.58e-05	1.12e-05	1.4e-05	0.000106542	0	0	0	0	0	0	0	0.000182688	0	0	0	1.72e-05	0	0	0	0
Brownbrowrockpipit144_contig_938	1.83e-05	0	0	0	0	0	0	0	0	0	0	0	0	1.31e-05	0	0	0	0	0	0	0	0	4.32e-05	0	0	0	0	0	1.63e-05	2.04e-06	1.3e-05	1.63e-05	1.38e-05	3.06e-05	0	0	0.000110465	0	0	0	0.000339218	0	0	0	2e-05	0	0	0	0
Brownbrowrockpipit144_contig_97	7.53e-06	0	0	0	0	2.22e-05	8.43e-06	0	0	0	0	0	8.89e-06	0	3.79e-05	0	0	0	0	0	6.56e-06	0	0	0	0	0	0	0	0	0	1.07e-05	0	5.66e-06	0	1.17e-05	0	0	0	8.56e-05	0	0.000453709	0	4.55e-06	0	0	0	0	0	0
Brownbrowrockpipit34_contig_167	0	0	0	0	0	0	0	0	0	1.31e-05	0	0	0	0	0	0	0	0	0	0	0	0	0	0	0	0	0	0.000236993	0	6.18e-06	0	1.1e-05	6.26e-05	0	1.44e-05	0.000112961	0	0	0	0	0.000501083	0.00163364	5.59e-06	0	3.38e-05	0	0	0	0
Brownbrowrockpipit34_contig_249	1.23e-05	4.33e-06	5.17e-06	0	0	6.02e-06	0	0	0	0	0	0	0	0	0	0	0	1.12e-05	0	0	5.35e-06	0	0	0	5.67e-06	0	0	0	1.46e-05	0	1.16e-05	7.3e-06	1.39e-05	5.13e-06	0	0	0	0.000850931	0	0	0.000122537	0.00266027	1.85e-06	0	8.96e-06	0	0	5.93e-05	0
Brownbrowrockpipit34_contig_63	4.46e-06	0	0	0	0	0	0	0	0	0	0	0	0	0	0	0	0	0	0	0	0	0	0	0	0	0	0	0	7.95e-06	2.98e-06	4.22e-06	2.65e-06	8.05e-05	7.46e-06	0	0.000190682	0	0	0	0	0.000156269	0.00192248	0	0	1.95e-05	0	0	0	0
brownshrike136_contig_1052	0	0	0	0	8.27e-06	0	0	0	0	0	0	0	9.15e-06	0	9.74e-06	0	0	0	3.08e-05	0	0	0	0	0	0	0	0	0	9.2e-06	1.72e-06	3.66e-06	0	2.33e-05	0	0	0	9.35e-05	0	0	0	0	0.000109459	0.000140416	0.000145666	0	0	0	0	0
brownshrike136_contig_108	0	0	0	0	0	0	0	0	0	0	0	0	0	0	0	0	0	0	0	0	0	0	0	0	0	0	0	0	1.93e-05	2.42e-06	1.54e-05	6.45e-06	0	0	0	0	0.000130933	0	0	0	0	0	0.000521028	0	0	0	2.99e-05	0	0
brownshrike136_contig_161	1.98e-05	0	0	0	1.06e-05	9.73e-06	0	0	0	0	0	0	0	0	0	3.42e-05	0	0	0	0	0	0	0	0	0	2.02e-06	0	0	1.18e-05	0.000187628	2.34e-05	0	0	3.32e-05	0	0	0	0	0	0	0	0	0.00010483	0	7.24e-06	0	0	0	0
brownshrike136_contig_175	0	5.37e-06	1.61e-06	0	8.14e-06	0	2.56e-05	0	0	1.08e-05	0	1.12e-05	9e-06	0	0	0	0	0	0	0	6.64e-06	0	0	0	0	0	0	0	1.81e-05	0	7.2e-06	9.06e-06	0	4.46e-05	0	2.33e-05	0	0	0	0	0	0	0.000394765	0	0	0	0	0	0
brownshrike136_contig_192	0	0	0	0	0	0	0	0	0	0	0	0	0	1.05e-05	1.39e-05	0	0	0	0	0	3.2e-06	0	0	0	0	0	0	0	2.18e-06	6.54e-06	4.69e-05	2.4e-05	8.29e-06	9.22e-06	5.72e-06	0	0	0	0	0	0	0.000121119	0.00152598	0	8.04e-05	0	0	0	0
brownshrike136_contig_211	0	5.56e-06	3.32e-06	0	0	0	0	0	0	0	0	0	0	0	0	0	0	0	3.14e-05	0	0	8.11e-06	0	0	0	0	0	0	4.21e-05	1.05e-05	2.24e-05	9.38e-06	0.00446922	6.59e-06	0	7.22e-05	9.52e-05	0	0	0	0	0.0102126	0.00217474	0	0.000132348	0	0	0	0
brownshrike136_contig_214	0	1.74e-06	1.04e-06	0	0	0	2.77e-06	1.8e-06	0	3.51e-06	0	0	1.75e-05	0	6.22e-06	0	1.37e-05	4.52e-06	2.95e-05	1.03e-05	4.31e-06	0	0	0	0	0	0	0	7.34e-06	3.08e-05	7.01e-06	1.03e-05	1.86e-06	1.86e-05	0	0	0	0	2.81e-05	4.96e-05	0	0	0.00074525	0	2.8e-05	0	0	0	0
brownshrike136_contig_22	5.54e-06	1.17e-05	4.67e-06	5.15e-05	1.18e-05	2.17e-05	6.21e-06	1.61e-05	1.01e-05	2.36e-05	0	2.44e-05	6.54e-06	0	1.39e-05	5.74e-05	0	2.02e-05	0	2.31e-05	0	1.14e-05	0	0	5.11e-05	0	0	0	4.61e-05	1.23e-06	7.86e-06	6.59e-06	3.33e-05	5.1e-05	0	0	0	0	0.000126006	0	0	0	0.000861986	0.00010418	1.21e-05	0	0	0	0
brownshrike136_contig_23	6.51e-06	0	2.74e-06	0	0	0	7.29e-06	0	0	0	0	0	0	0	8.18e-06	0	0	0	0	0	0	0	0	0	2.4e-05	0	0	0	3.86e-06	5.79e-06	4.92e-05	0.000100587	4.89e-06	1.09e-05	0	0	0	0	0	0	0	0	0.000854094	0	0.00010447	0	0	0	0
brownshrike136_contig_232	8.17e-06	1.44e-06	8.61e-07	0	1.09e-05	4.01e-06	2.29e-06	5.95e-06	0	0	0	0	4.83e-06	1.76e-05	5.14e-06	0	0	1.49e-05	4.07e-06	0	1.78e-06	2.1e-06	0	0	9.43e-06	5.76e-05	0	0	2.31e-05	3.91e-05	3.19e-05	1.46e-05	4e-05	5.13e-06	2.87e-05	2.5e-05	0	1.95e-05	0.000255654	0	2.75e-05	0	0.00154081	0	1.64e-05	9.25e-05	1.69e-05	0.000237047	0
brownshrike136_contig_258	0	0	6.18e-06	0	0	7.2e-06	0	0	0	0	0	1.08e-05	1.73e-05	0	9.22e-06	1.27e-05	4.08e-05	0	5.84e-05	0	0	0	0	0	0.00111711	0	0	0	2.18e-05	1.14e-05	2.77e-05	4.36e-06	1.66e-05	1.84e-05	0.000125693	0.000761396	0	0	0	0	2.99e-05	0	0.000216037	0	0	5.91e-05	0	0	0
brownshrike136_contig_276	0	0	0	0	0	0	0	0	0	0	0	0	0	0	0	0	6.79e-05	0	0	0	5.32e-06	0	0	0	0.000101386	0	0	0	1.81e-05	0	0	3.63e-05	0	5.1e-06	9.51e-06	1.86e-05	0.00014731	0	0	0	2.49e-05	0	0.000817543	0.000114739	4.45e-05	0	0	0	0.0436845
brownshrike136_contig_285	0	0	9.44e-06	0	2.39e-05	1.1e-05	0	3.26e-05	0	3.18e-05	0	1.65e-05	1.32e-05	1.6e-05	0	0	0	0	4.46e-05	0	1.95e-05	0	0	0	1.03e-05	0	0.00025118	0	0	0	0	6.66e-05	1.68e-05	9.36e-06	0	0	0	0	0	0	0	0	0.00035183	0	8.17e-06	0	0	0	0
brownshrike136_contig_318	0	0	0	0	0	0	0	0	0	0	0	0	0	0	0	0	0	0	0	0	0	0	0	0	6.04e-05	1.91e-06	0	0	0	8.32e-06	2.65e-05	0	0	3.91e-05	0	0	0	0	0	0	7.61e-06	0	0.000160834	0	0	0	2.57e-05	0	0
brownshrike136_contig_326	2.81e-06	0	1.18e-06	0	3e-06	5.51e-06	3.14e-06	8.17e-06	0	1.19e-05	0	0	0	4.02e-06	0	4.85e-06	0	5.13e-06	0	0	4.89e-06	0	0	0	2.59e-06	0	0	0	8.33e-06	3.34e-05	1.53e-05	1.33e-05	3.69e-05	2.35e-06	0	4.28e-06	0	0	1.6e-05	2.82e-05	0.00397436	0.0771602	0.000348846	0.000316598	1.64e-05	0	4.63e-05	2.71e-05	5.71e-05
brownshrike136_contig_331	9.97e-06	0	0	0	0	0	0	0	0	0	0	0	0	0	0	0	0	0	0	0	0	0	0	0	0	0	0	4.26e-05	5.92e-06	6.66e-06	4.71e-06	1.78e-05	6e-05	1.67e-05	0	0	0	0	0	0	0	4.69e-05	5.27e-05	0	7.27e-06	0	2.74e-05	0	0
brownshrike136_contig_339	4.32e-06	1.52e-06	9.11e-07	0	0	0	0	3.15e-06	7.88e-06	3.07e-06	0	0	0	0	0	0	0	0	3.44e-05	0	1.88e-06	4.45e-06	0	0.000144767	1.2e-05	1.32e-06	0	3.69e-05	3.85e-06	1.54e-05	6.49e-05	1.41e-05	1.79e-05	0.000137412	0.000117903	0.00083844	0	0	0	0	2.99e-05	0.000290249	0.000287744	0	1.74e-05	0	4.17e-05	0	0
brownshrike136_contig_349	8.27e-06	0	0	0	0	0	0	0	0	0	0	0	0	0	0	0	0	0	3.29e-05	0	0	0	0	0	0	0	0	0	0	1.84e-06	0	0	6.22e-06	0	0	0	0	0	0	0	0	0	0.00268026	0	1.21e-05	4.44e-06	0	0	0
brownshrike136_contig_353	0	0	0	0	9.05e-06	0	4.75e-06	0	0	6.01e-06	0	0	1e-05	6.07e-06	0	0	0	7.74e-06	1.69e-05	0	0	4.36e-06	0	0	7.82e-06	0	0	0	2.52e-06	8.49e-06	2e-06	0	9.56e-06	6.02e-05	0	2.59e-05	0	0	0.000144524	4.25e-05	0	0	0.000284761	0	9.28e-06	6.82e-06	0	0	0
brownshrike136_contig_378	1.15e-05	1.62e-05	9.66e-06	0	2.45e-05	0	6.42e-06	8.34e-06	1.04e-05	0	0	2.53e-05	2.03e-05	0	2.16e-05	3.96e-05	0	2.09e-05	0	0	4.99e-06	1.18e-05	0	0	0	0	0	0	1.87e-05	2.68e-05	0	0	0	4.79e-06	0	0	0	0	0	0	0	5.4e-05	0.000142004	0	8.37e-06	0	0	5.54e-05	5.83e-05
brownshrike136_contig_383	0	0	0	0	0	0	0	0	0	0	0	0	0	0	0	2.15e-05	0	0	0	0	0	0	0	0	0	0	0	0	7.38e-06	0	1.18e-05	0	0	0	1.94e-05	0.000113828	0	0	0	0	0	0	0.000566885	0	0	2.22e-06	0	0	0
brownshrike136_contig_430	0.00014718	0.00011463	9.47e-05	0	7.45e-05	4.56e-05	9.55e-05	9.02e-05	5.64e-05	5.5e-05	0.000125335	0.000216221	0.000173785	7.76e-05	0.000214325	0.000160506	0.000215457	0.000155687	0.000462556	3.24e-05	4.05e-05	4.78e-05	0	0	0	0	0	0	4.6e-06	5.17e-06	3.66e-06	0	2.33e-05	0	0	0	0	0	0	0	0	0	6.08e-05	0	0	0	0	0	0
brownshrike136_contig_517	6.5e-06	0	0	0	0	0	1.46e-05	0	0	0	0	0	0	0	0	0	0	0	0	0	0	0	0	0	2.1e-05	0	0	0	7.72e-06	2.89e-06	2.46e-05	2.7e-05	1.47e-05	0	0	0	0	0	0	0	0	0	0.00104236	0.000122184	1.9e-05	0	0	0	0
brownshrike136_contig_550	0	0	0	0	0	0	0	0	0	0	0	1.29e-05	0	1.26e-05	0	0	0	0	0	0	0	9.04e-06	0	0	0	0	0	0	2.61e-05	5.87e-06	4.15e-06	0	1.32e-05	3.67e-05	0	0	0	0	0	0	7.16e-06	0	7.57e-05	0	6.41e-06	0	0	0	0
brownshrike136_contig_580	0	2.31e-05	8.29e-06	0	0	1.29e-05	7.35e-06	0	1.19e-05	1.86e-05	0	9.63e-06	0	5.63e-05	0	0	0	1.2e-05	0	0	1.71e-05	0	0	0	0	0	0	0	1.56e-05	5.33e-05	1.55e-05	1.17e-05	4.93e-06	0	0	0	0	0	0	0	1.07e-05	0	0.000178254	0	0.000114831	0	0	0	6.67e-05
brownshrike136_contig_587	0	0	2.31e-06	0	0	0	0	0	0	0	0	0	0	0	0	0	0	1e-05	0	0	4.78e-06	0	0	0	0	0	0	0	3.26e-06	1.22e-06	5.19e-06	1.63e-05	3.71e-05	4.59e-06	0	1.68e-05	0	0	0	0	0	5.17e-05	0.00017485	0	4e-06	1.62e-05	0	0	0
brownshrike136_contig_59	0	0	0	0	0	0	0	0	0	0	0	0	0	0	0	0	0	0	0	0	0	0	0	0	0	0	0	0	6.51e-06	4.88e-06	1.56e-05	0	8.25e-06	9.17e-06	0	0	0	0	0	0	0	0	9.28e-05	0	8e-06	0	0	0	0
brownshrike136_contig_597	0	0	0	0	9.42e-06	0	0	0	0	0	0	0	2.08e-05	0	0	0	0	0	0	0	7.69e-06	0	0	0	0	0	0	0	5.24e-06	3.93e-06	8.34e-06	0	3.98e-05	0	0	0	0	0	0	0	0	4.15e-05	0.000333083	0	0	0	0	0	0
brownshrike136_contig_617	0	0	0	0	1.16e-05	0	0	0	0	0	0	0	1.29e-05	0	0	0	0	0	0	0	0	0	0	0	0	0	0	0	0	7.28e-05	0	6.48e-06	8.2e-06	2.74e-05	0	0	0	0	0	0	0	0	0.000260211	0	7.96e-06	0	0	0	0
brownshrike136_contig_625	0	0	0	0	0	0	0	0	0	0	0	0	0	0	0	2.01e-05	0	0	0	0	0	0	0	0	0	0	0	0	0	4.16e-05	0	0	1.76e-05	1.95e-05	0	0	0	0	0	0	0	0	6.7e-05	0	0	0	0	0	0.000118625
brownshrike136_contig_63	3.44e-06	2.42e-05	4.49e-05	3.2e-05	3.67e-05	3.37e-05	4.24e-05	3e-05	1.88e-05	5.86e-05	5.56e-05	4.04e-05	4.06e-06	1.48e-05	1.3e-05	2.97e-05	1.91e-05	0	1.37e-05	1.44e-05	1.8e-05	1.77e-05	3.25e-05	0	3.17e-06	0	0	0	3.88e-05	4.59e-06	4.39e-05	6.13e-06	2.59e-06	0	0	0	0	0	0	0	0	0	0.000286761	6.47e-05	1.25e-05	0	0	3.32e-05	3.5e-05
brownshrike136_contig_66	0	0	2.97e-06	0	0	0	0	0	0	2.5e-05	0	0	0	0	4.44e-06	6.09e-06	0	6.45e-06	0	0	0	0	0	0	6.51e-06	7.92e-06	0	0	4.19e-05	1.02e-05	2.17e-05	9.86e-05	1.33e-05	0.000103248	0	0	0	3.37e-05	0	0	0	0	0.00173987	0	2.57e-06	0	9.71e-06	0	0
brownshrike136_contig_670	0.000998578	0.000397137	0.000760858	0.000534148	0.000473318	0.000445615	0.000588619	0.000672877	0.000318878	0.000372721	0.000132797	0.000635032	0.00128568	0.000423085	0.000388796	0.00066135	0.000639195	0.000549851	0.00102375	0.000342857	0.000324203	0.000258956	0	0	0	0	0	0	0.000809068	7.31e-06	4.66e-05	1.95e-05	1.65e-05	0	0	0	0	0	0	0	0	0	0.000139684	0	4.79e-05	0	0	0	0
brownshrike136_contig_748	0	0	1.22e-05	0	0	0	0	7.04e-06	0	0	0	0	5.71e-06	0	6.08e-06	0	0	0	1.93e-05	0	0	0	0	0	0	0	0	0	2.3e-05	4.2e-05	1.14e-05	1.15e-05	3.64e-06	0	0	0	0	0	0	0.000194241	0	0	0.000100106	0	3.53e-05	0	0	4.68e-05	0
brownshrike136_contig_810	0	0	0	0	0	0	0	0	0	0	0	0	0	0	0	0	0	0	0	0	0	0	0	0	0	0	0	0	1.44e-05	1.35e-05	0	0	0	0	0	0	0	0	0	0	0	0	6.98e-05	0	0	0	0	0	0
brownshrike136_contig_830	0	0	0	0	0	0	0	0	0	0	0	0	0	0	0	0	0	0	0	0	0	0	0	0	3.74e-05	1.84e-06	0	0	0	2.71e-05	0	1.61e-05	1.35e-05	0	0	0	0	8.6e-05	0	0	0	0	0.000140022	0	6.57e-06	0	0	0	0.000274567
brownshrike136_contig_993	0	0	4.53e-06	0	0	0	0	0	0	0	0	1.58e-05	2.54e-05	0	0	0	0	0	0	0	0	0	0	0	0	0	0	0	1.91e-05	3.59e-05	6.35e-05	2.55e-05	1.62e-05	0	0	0	0	0	0	0	0	0	6.82e-05	0	7.06e-05	0	0	0	0
bunting127_contig_59	0	1.09e-05	0	0	0	0	0	0	0	1.1e-05	0	0	0	0	0	1.34e-05	0	0	3.09e-05	0	0	0	0	0	0	0	0	0	1.38e-05	5.87e-05	1.47e-05	1.84e-05	4.67e-05	6.49e-06	2.42e-05	0	9.36e-05	0	0.000352797	0	0	0	0	0.0125426	5.66e-06	0	0	0	0
CabotsTragopan223_contig_10877	1.99e-05	1.05e-05	4.19e-06	2.31e-05	1.59e-05	4.88e-06	5.57e-06	7.24e-06	9.06e-06	0	0	0	3.52e-05	7.12e-06	6.26e-06	1.72e-05	0	1.82e-05	3.96e-05	0	0	1.54e-05	0	0	0	0	0	0	5.91e-06	3.43e-05	4.7e-06	2.96e-06	1.12e-05	1.25e-05	0	0	0	0	0	0	0	0	0	9.35e-05	0.000308556	0	0	4.81e-05	0
CabotsTragopan223_contig_11344	0	0	2.7e-06	0	0	0	0	9.32e-06	0	9.09e-06	0	9.41e-06	2.27e-05	0	1.61e-05	1.11e-05	0	1.17e-05	0	0	0	0	0	0	0	0	0	0	1.52e-05	2.99e-05	6.06e-06	3.81e-06	5.78e-05	1.07e-05	0	0	7.73e-05	0	0	0	0	0	0	0	0.000383229	0	2.64e-05	0	0
CabotsTragopan223_contig_12366	8.32e-06	0	3.51e-06	0	0	0	2.8e-05	0	0	0	0	0	1.97e-05	0	0	0	0	1.52e-05	0	0	1.45e-05	0	0	0	0	0	0	0	0.000111198	3.52e-05	3.15e-05	1.98e-05	1.25e-05	1.39e-05	0	0	0	0	0	0	0	0	0	0	0.000233847	0	0	0	0
CabotsTragopan223_contig_1321	1.64e-05	1.15e-05	1.84e-05	7.6e-05	2.33e-05	1.07e-05	1.22e-05	7.94e-06	0	7.74e-06	0	5.61e-05	6.44e-06	2.34e-05	2.74e-05	5.65e-05	0	0	0	0	1.43e-05	2.24e-05	0	2.28e-05	0	0	0	0	6.48e-05	1.82e-06	0.000108284	3.24e-05	4.1e-06	9.12e-06	5.1e-05	0	0	0	0	0.000273699	0	0	0	0	0.00302454	0	0	0	0
CabotsTragopan223_contig_17158	1.23e-05	0	0	0	0	0	0	0	0	0	0	0	0	0	0	2.13e-05	0	0	0	0	0	0	0	0	0	0	0	0	8.79e-05	0.00048866	0	0	9.28e-06	0	0	0	0	0	0	0	0	0	0	0	0.000206971	0	0	0	0
CabotsTragopan223_contig_22039	0	7.14e-06	0	0	2.16e-05	9.95e-06	0	0	0	4.32e-05	0	0	0	1.45e-05	1.27e-05	0	0	1.85e-05	0	0	0	1.04e-05	0	0	0	0	0	0	0	0	4.79e-06	0	0	0	0	0	0	0	0	0	0	0	0	0	0.000129456	3.63e-06	0	0	0
CabotsTragopan223_contig_22298	7.51e-05	5.29e-05	4.89e-05	0	2.19e-05	6.7e-06	3.06e-05	4.97e-05	4.97e-05	1.94e-05	0	2.01e-05	4.03e-05	9.78e-06	3.44e-05	5.9e-05	0	6.24e-05	0	0	2.38e-05	7.03e-06	0	0	0	0	0	0	0	1.52e-05	6.46e-06	1.22e-05	0	0	0	0	0	0	0	0	0	6.43e-05	0	0	0.000164467	0	0	0	0
CabotsTragopan223_contig_23753	0	6.47e-06	0	0	0	0	0	0	0	0	0	0	0	0	0	0	0	0	0	0	0	0	0	0	0	0	0	0	1.64e-05	1.23e-05	0.00011293	3.82e-05	1.38e-05	9.6e-05	0	2.8e-05	0	0	0	9.22e-05	0	0	0	0	0.000241362	0	0	0	0
CabotsTragopan223_contig_2600	5.55e-06	0	2.34e-06	0	5.92e-06	0	0	0	0	1.57e-05	0	7.33e-05	0	0	6.97e-06	0	0	1.01e-05	0	2.32e-05	4.83e-06	0	5.24e-05	2.32e-05	0	0	0	0	6.91e-05	1.98e-05	7.87e-06	3.96e-05	0	7.42e-05	0	0	0	0	0	0	0	0	0	0	0.00268312	0	0	0	0
CabotsTragopan223_contig_2601	0	0	0	0	0	0	0	9.32e-06	0	9.09e-06	0	0	0	0	0	0	0	0	0	0	5.58e-06	0	3.03e-05	0	0	0	0	0	1.52e-05	8.56e-06	3.03e-05	1.9e-05	0.000125292	1.61e-05	3.99e-05	9.78e-05	0	0	0	0	0	0	0	0	0.00125526	2.29e-06	0	0	0
CabotsTragopan223_contig_2602	0	0	2.53e-06	0	0	5.89e-06	0	0	1.09e-05	8.52e-06	0	1.76e-05	0	0	1.51e-05	0	0	5.49e-06	0	0	0	0	0	5.03e-05	0	0	0	0	3.57e-06	5.35e-06	8.52e-06	2.68e-05	0	1e-05	0	5.5e-05	0	0	0	0	0	0	0	0	0.000685924	0	0	0	0
CabotsTragopan223_contig_2629	0	7.07e-06	1.06e-05	2.33e-05	0	1.48e-05	0	1.46e-05	2.74e-05	7.12e-06	0	2.95e-05	0	0	1.26e-05	0	2.79e-05	0	0	0	1.31e-05	2.07e-05	0	4.2e-05	0	6.15e-06	0	0	4.17e-05	1.56e-05	2.37e-06	0	0.00229977	0	0	0	0	0	0	0.000151177	0	0	0	0	0.000996498	2.34e-05	0	0	0
CabotsTragopan223_contig_26755	1.16e-05	0	0	0	2.47e-05	0	0	0	0	0	0	0	0	0	1.45e-05	0	0	0	0	0	1.01e-05	0	0	0	0	0	0	0	0	0.0001466	2.73e-06	0	1.74e-05	0	0	0	0	0	0.000131362	0	0	5.44e-05	0	0	0.000227623	0	0	0	0
CabotsTragopan223_contig_3198	6.16e-06	0	7.79e-06	2.86e-05	6.58e-06	0	0	8.96e-06	0	3.5e-05	4.98e-05	0	0	8.82e-06	7.75e-06	0	0	0	0	0	0	6.34e-06	0	0	0	0	0	0	2.56e-05	1.17e-05	1.46e-05	4.76e-05	0.000101932	4.64e-05	0	1.88e-05	0	0	0	0	0	0	0	0.000231632	0.00319144	0	1.7e-05	0	0
CabotsTragopan223_contig_3340	0	0	2.23e-06	0	0	0	0	0	0	0	0	1.55e-05	1.25e-05	0	0	1.83e-05	0	9.66e-06	2.11e-05	0	1.38e-05	0	0	0	0	0	0	0	2.98e-05	1.3e-05	1.5e-05	3.77e-05	7.96e-06	8.85e-06	0	0	0	5.06e-05	6.01e-05	0	0	0	0	0	0.00485609	0	0	0	0
CabotsTragopan223_contig_3664	0	3.63e-06	0	0	5.5e-06	0	3.46e-05	0	9.38e-06	4.39e-05	0	7.57e-06	0	0	1.3e-05	0	0	0	0	0	0	0	0	0	0	0	0	2.2e-05	4.59e-05	5.73e-06	2.44e-06	0	1.16e-05	4.31e-06	0	0	0	0	0	0	0	0	0	0	0.000575097	0	0	0	0
CabotsTragopan223_contig_3902	6.92e-06	0	2.92e-06	0	0	6.79e-06	0	0	0	0	0	1.02e-05	8.17e-06	0	0	0	0	2.53e-05	0	0	0	0	0	0	0	0	0	0	2.05e-05	3.08e-06	4.91e-05	5.76e-05	4.43e-05	0	0	0	0	0	0	0	0	0	0	0	0.00124001	0	0	0	0
CabotsTragopan223_contig_3984	0	1.11e-05	4.42e-06	0	0	1.03e-05	0	7.64e-06	9.56e-06	7.45e-06	0	1.54e-05	0	0	6.6e-06	1.81e-05	2.92e-05	0	0	2.19e-05	9.15e-06	5.4e-06	0	0	0	3.21e-06	0	0	1.87e-05	1.17e-06	2.48e-06	3.12e-06	0	4.39e-06	0	0	0	0	0	0	0	0	0	0	0.00184674	0	0	0	0
CabotsTragopan223_contig_4025	8.58e-05	3.02e-05	4.52e-05	2.49e-05	3.43e-05	1.58e-05	4.81e-05	2.34e-05	7.81e-05	3.04e-05	8.67e-05	3.94e-05	2.53e-05	1.54e-05	2.02e-05	6.48e-05	0	3.92e-05	0	0	3.74e-05	0	0	0	0	0	0	0	0	3.82e-05	1.27e-05	9.56e-06	8.07e-06	0	8.35e-06	6.55e-05	0	0	0	0	4.37e-06	0	0	0	0.000680754	0	0	0	0
CabotsTragopan223_contig_4039	0	0	0	0	0	0	0	0	0	0	0	1.88e-05	0	0	0	0	0	0	0	0	0	0	0	0	0	0	0	0	0	0.000102794	3.03e-06	0	0	0	0	0	0	0	0	0	0	0	0	0	0.00115124	2.3e-06	0	0	0
CabotsTragopan223_contig_430	2.57e-05	4.54e-06	8.14e-06	2.99e-05	1.37e-05	1.26e-05	2.16e-05	0	1.17e-05	0	0	1.89e-05	3.8e-05	1.84e-05	1.62e-05	5.56e-05	0	1.18e-05	0	0	0	0	0	0	0	0	0	0	7.64e-06	1e-05	2.74e-05	0	9.68e-06	0	0	0	0	0	0	0	0	0	0	0	0.000211376	0	0	0	0
CabotsTragopan223_contig_5178	0	0	0	0	0	0	0	0	0	1e-05	0	0	0	0	8.89e-06	1.22e-05	0	0	0	0	0	0	0	0	0	0	0	0	0	4.72e-06	0	4.2e-06	7.98e-05	5.91e-06	0	0	0	0	8.04e-05	0	1.73e-05	0	0	0	0.00115838	0	0	0	0
CabotsTragopan223_contig_5983	0	0	0	0	0	0	0	0	0	0	0	0	0	0	0	0	0	0	0	0	0	0	0	0	0	0	0	0	0	2.43e-06	0	0	1.64e-05	0	0	0	0	0	0	0	0	0	0	0	0.00103044	0	0	0	0
CabotsTragopan223_contig_6152	0	0	0	0	0	0	0	9.04e-06	0	0	0	0	2.2e-05	0	0	0	0	0	2.47e-05	0	0	0	0	0	0	0	0	0	1.11e-05	0	1.62e-05	0	4.67e-06	5.19e-06	0	0	0	0	0	0	0	0	0	0	0.000339986	0	0	0	0
CabotsTragopan223_contig_720	0	3.74e-06	0	0	0	5.21e-06	0	0	0	0	0	0	0	0	0	0	0	1.94e-05	0	0	1.39e-05	0	0	0	0	0	0	0	6.31e-06	7.1e-06	1e-05	1.58e-05	4e-06	0	0	0	0	0	0	0	0	0	0	0	0.00579868	0	0	5.14e-05	5.4e-05
CabotsTragopan223_contig_728	5.99e-06	4.22e-06	2.78e-05	0	3.2e-05	1.76e-05	0	1.74e-05	0	0	0	1.76e-05	2.83e-05	2.57e-05	7.53e-06	0	3.33e-05	2.19e-05	4.77e-05	0	0	0	0	0	0	0	0	0	1.07e-05	1.33e-06	2.83e-06	3.56e-06	9.01e-06	5.01e-06	0	0	0	0	0	0	0	0	0	0	0.000924358	0	0	0	0
CabotsTragopan223_contig_7352	0	0	0	0	0	6e-06	6.85e-06	0	0	0	0	0	0	8.75e-06	0	0	0	0	0	0	0	0	0	0	0	0	0	0	1.09e-05	1.5e-05	0	0	3.68e-05	0	0	0	0	0	0	0	0	0	0	0	0.00132918	2.19e-06	0	0	0
CabotsTragopan223_contig_7613	0	0	0	0	0	0	0	0	0	0	0	0	0	0	0	0	0	0	0	0	0	0	0	0	0	0	0	0	0	3.54e-05	4.55e-06	0	7.24e-06	0	0	0	0	0	0	0	0	0	0	0	0.00105403	0	0	0	0
Chestnut-flankedWhite-eye153_contig_104	0	0	0	0	0	0	0	0	0	0	0	0	0	0	0	0	0	1.22e-05	5.33e-05	0	0	0	0	0	0	0	0.000150054	0	7.94e-06	0	5.06e-05	1.99e-05	2.52e-05	0	0	0	0	0	0	0	0.00219361	0	0	0	1.46e-05	0.00183945	3.68e-05	0	0
Chestnut-flankedWhite-eye153_contig_123	3.88e-05	0	4.08e-06	0	1.04e-05	9.51e-06	2.17e-05	1.41e-05	1.77e-05	0	0	0	3.43e-05	1.39e-05	0	1.67e-05	0.000107827	1.77e-05	0	0	0	0	0	0	0	0	0	0	0	6.47e-06	9.16e-06	0	0	8.1e-06	0	0	0	0	0	0	0	0	0	0	6.37e-05	0.000362503	0	0	0
Chestnut-flankedWhite-eye153_contig_129	0	0	0	0	1.26e-05	0	0	0	0	0	0	0	0	0	0	0	0	2.15e-05	0	0	0	0	0	0	0	0	0	0	0.0024539	8.65e-05	2.78e-05	1.4e-05	0.00028341	1.97e-05	0	0	0.000142114	0.00011254	0	0	0	0.000166356	0	0	0.000300728	0.00500705	0.000210667	0	0
Chestnut-flankedWhite-eye153_contig_139	0	0	0	0	0	0	0	0	7e-05	1.36e-05	0	0	0	0	0	0	0	0	0	0	0	0	0	0	0	1.96e-06	0	0	2.28e-05	6.41e-06	3.63e-05	2.86e-05	0	8.03e-06	0	0	0	0	0.000109214	0	0	0	0	0	3.5e-05	0.000369521	0	0.00116033	0
Chestnut-flankedWhite-eye153_contig_161	6.72e-06	0	2.83e-06	0	3.59e-06	0	0	9.79e-06	6.12e-06	9.54e-06	0	0	1.59e-05	9.63e-06	4.23e-06	5.81e-06	0	0	0	0	2.93e-06	5.19e-06	0	1.41e-05	3.1e-06	0	0	0	7.99e-06	1.65e-05	1.91e-05	2.4e-05	2.28e-05	2.81e-06	2.1e-05	0	8.12e-05	0	0	3.38e-05	1.37e-05	0	0.00011276	0	1.23e-05	0.000188351	0	0	0
Chestnut-flankedWhite-eye153_contig_18	0	0	0	0	0	0	0	0	0	0	0	0	0	0	0	0	0	0	0	0	0	0	0	0	0	2.77e-05	0	0	1.56e-05	6.83e-06	4.14e-06	0	6.59e-06	7.33e-06	0	0	0	8.38e-05	0	0	0	0	5.29e-06	0	0	0.0039364	0	0	0
Chestnut-flankedWhite-eye153_contig_182	0	0	0	0	0	0	0	0	0	0	0	0	0	0	0	0	0	1.9e-05	0	0	0	0	0	0	0	0	0	0	6.79e-05	6.94e-06	5.4e-05	3.71e-05	7.82e-06	0	0	0	0	0	0	0	0	4.89e-05	0	0	0	0.000232438	0	0	0
Chestnut-flankedWhite-eye153_contig_209	1.04e-05	0	0	0	0	0	0	0	0	0	0	0	0	0	0	0	0	0	0	0	0	0	0	0	0	0	0	0	1.86e-05	0	1.48e-05	6.21e-06	0	0	0	0	0	0	0	0	0	9.84e-05	0	0	3.05e-05	9.34e-05	0	0	0
Chestnut-flankedWhite-eye153_contig_312	0	0	0	0	0	0	0	0	0	0	0	0	0	0	0	0	0	0	0	0	0	0	0	0	0	0	0	0	0	5.05e-06	0	0	1.7e-05	0	0	0	0	0	0	0	0	0	0	0	1.65e-05	0.000264634	0	0	0
Chestnut-flankedWhite-eye153_contig_340	0	0	3.58e-06	0	0	0	4.76e-06	0	0	0	0	1.25e-05	0	6.08e-06	0	7.33e-06	0	7.75e-06	1.69e-05	0	0	0	0	0	1.18e-05	0	0	3.62e-05	2.02e-05	0.000172916	2.01e-05	2.02e-05	4.15e-05	1.06e-05	0	2.59e-05	0	0	0	0	0	2e-05	4.81e-05	7.98e-05	0.000405742	0.000127973	0	0	4.32e-05
Chestnut-flankedWhite-eye153_contig_390	0	0	0	0	0	0	1.11e-05	0	0	0	0	0	0	0	0	0	0	0	0	0	0	0	0	0	0	0	0	0	1.76e-05	0	1.87e-05	0	0	0	0	0	0	0	0	0	8.06e-06	0	0	0	0	8.94e-05	5.45e-05	0	0
Chestnut-flankedWhite-eye153_contig_40	0	0	0	0	0	0	0	0	0	0	0	0	0	0	0	0	0	0	0	0	0	0	0	0	0	0	0	0	6.83e-06	0	5.44e-06	0	0	0	0	0	0	0	0	0	0	0.000108356	0	0	0	0.000749293	0	0	0
Chestnut-flankedWhite-eye153_contig_53	0	8.45e-06	2.53e-06	0	0	0	6.72e-06	0	0	0	4.85e-05	8.81e-06	0	1.72e-05	0	1.03e-05	6.67e-05	1.1e-05	4.77e-05	0	1.04e-05	0	0	0	5.53e-06	0	0	0	3.56e-05	1.6e-05	4.82e-05	0.000263736	1.35e-05	0.000400983	0	0	7.24e-05	0.000171895	0	0	0	0	0	0	1.53e-05	0.00738662	0	0	0
Chestnut-flankedWhite-eye153_contig_569	1.92e-05	0	0	0	0	0	0	0	0	0	0	0	0	2.75e-05	0	0	0	0	0	0	8.36e-06	0	0	0	0	1.96e-06	0	0	1.71e-05	2.14e-06	0	4.56e-05	7.21e-06	8.02e-06	0	0	0	0	0	0	6.25e-05	0	0	0	7e-06	9.27e-05	0	0	0
Chestnut-flankedWhite-eye59_contig_124	0	0	0	0	0	0	0	0	0	0	0	5.42e-06	0	0	0	0	0	0	1.47e-05	0	0	0	0	0	0	0	0	0	6.57e-06	2.3e-05	6.97e-06	3.07e-05	2.77e-06	9.25e-06	1.15e-05	0	0	0.000422859	0	0.000222035	3e-06	1.74e-05	0	0	4.84e-05	0	0.00403393	0	0
Chestnut-flankedWhite-eye59_contig_175	1.09e-05	0	2.29e-06	0	5.8e-06	5.32e-06	0	2.37e-05	0	0	0	2.39e-05	0	0	0	2.81e-05	0	0	0	0	0	0	0	0	0	0	0	2.32e-05	0	1.09e-05	1.03e-05	1.61e-05	1.22e-05	0	0	0	0	0	6.17e-05	0	4.42e-06	6.39e-05	0	0	1.19e-05	0	0.00109799	0	0
Chestnut-flankedWhite-eye59_contig_176	0	0	0	4.78e-05	0	0	0	0	0	0	0	0	0	0	0	0	0	0	0	0	0	0	0	0	0	0	0	0	0	0	0	0	7.74e-06	0	1.6e-05	0	0	0	0	0	0	0	0	0	0	0	0.00235107	0	0
Chestnut-flankedWhite-eye59_contig_295	0	0	0	0	0	0	0	0	0	0	0	1.72e-05	0	0	0	0	0	0	0	0	1.02e-05	0	0	0	4.33e-05	0	0	0	0	5.22e-06	0	0	0	9.81e-06	0	0	0	0	0	0	0	0	0	0	8.56e-06	0	0.000435921	0	0
Chestnut-flankedWhite-eye59_contig_47	4.11e-06	0	1.73e-06	0	4.39e-06	8.07e-06	1.38e-05	1.2e-05	0	1.17e-05	3.33e-05	1.21e-05	0	1.18e-05	5.17e-06	2.84e-05	4.58e-05	0	0	0	3.59e-06	0	0	9.47e-05	0.00104637	0	0	0	1.71e-05	3.57e-05	4.38e-05	7.34e-06	1.55e-05	7.23e-05	0	0	0	0	4.68e-05	0	3.35e-06	0	3.05e-05	0	1.2e-05	7e-06	0.0136601	0.0011334	0.000648553
Chestnut-flankedWhite-eye59_contig_48	0	2.48e-06	0	0	0	0	0	0	0	0	0	0	1.24e-05	5.03e-06	0	1.82e-05	0	0	0	0	0	0	0	0	0.00213206	0	0	0	8.34e-06	1.25e-05	9.13e-05	1.88e-05	1.85e-05	1.17e-05	1.09e-05	0	0	0	0	0	5.72e-06	0	4.24e-06	0	5.13e-06	6.29e-07	0.0038585	0	0
coaltit130_contig_182	1.11e-05	0	4.69e-06	0	0	0	2.5e-05	0	0	0	9.01e-05	0	1.32e-05	3.19e-05	0	0	0.000247851	0	4.43e-05	0	0	0	0	0	0	0	0	0	1.32e-05	8.31e-05	1.05e-05	2.65e-05	8.38e-06	9.31e-06	0	0	0	0.000372673	0	0	0	0	0	0	5.69e-05	0.000113625	0	0.0176568	0.000283194
coaltit130_contig_38	0	0	1.34e-05	4.94e-05	1.14e-05	2.09e-05	1.19e-05	0	3.87e-05	0	0	0	2.51e-05	4.57e-05	1.34e-05	1.84e-05	5.91e-05	1.94e-05	0	0.000177596	0	2.19e-05	0	0	0	0	0	0	0	1.66e-05	0	6.32e-06	3.2e-05	0	0	0	0.0001283	0	0	0	8.66e-06	0	0	0	3.88e-05	0	0	0.00852672	0
coaltit130_contig_45	4.97e-05	0	4.19e-05	0.000115607	2.66e-05	0	4.18e-05	0	6.79e-05	1.76e-05	0	3.65e-05	2.94e-05	5.34e-05	3.13e-05	0	0	0	0	0	0	1.28e-05	0	0	5.74e-05	1.27e-06	0	5.31e-05	7.38e-06	2.77e-06	0	0	0	0	0	0	0	0	0	0	0	0	0	0	0	0	0	0.004447	0
coaltit130_contig_73	6.86e-05	6.44e-05	8.67e-05	0.000159351	0.00013423	6.73e-05	7.68e-05	4.99e-05	8.32e-05	3.24e-05	0	0.000100719	0.00014841	3.27e-05	7.19e-05	9.86e-05	6.36e-05	0.000125263	0.000181948	4.77e-05	0.00010952	9.4e-05	0	0	1.05e-05	0	0	0	2.04e-05	2.54e-06	2.16e-05	2.04e-05	1.72e-05	9.55e-06	0	0	0	0	0	0	0	0	0	0	0	3.48e-05	0	0.00496999	0
coaltit131_contig_175	0	1.37e-05	4.09e-06	0	0	0	1.09e-05	0	0	0	0	0	0	0	0	0	0	0	0	0	0	0	0	0	8.95e-06	0	0	0	0	4.32e-06	0	5.77e-06	0	0	0	0	0	0	0.000220543	0	0	0	2.93e-06	0	7.08e-06	0	5.34e-05	0	0.00414173
coaltit131_contig_22	0	0	0	0	0	0	0	0	0	0	0	0	1.45e-05	0	1.55e-05	0	0	0	0	0	0	0	0	0	1.14e-05	0	0	0	0	0.000507548	0	7.33e-06	0	1.03e-05	0	0	0	0	0	0	2.01e-05	0	1.86e-06	0	0	0	0	0	0.0968016
coaltit131_contig_39	0	2.65e-06	9.49e-06	3.49e-05	8.02e-06	0	1.26e-05	5.46e-06	0	1.07e-05	3.04e-05	0	4.43e-06	0	0	0	0	6.86e-06	0	0	0	0	0	0	3.47e-06	0	0	1.6e-05	6.69e-06	1.92e-05	1.42e-05	2.23e-06	1.13e-05	3.14e-06	0	0	4.53e-05	0	0	0	0	0	0	0	4.66e-05	0	0	0	0.00944865
coaltit131_contig_41	1.09e-05	1.53e-05	5.49e-05	5.05e-05	1.16e-05	4.26e-05	9.73e-05	0.000110624	0	4.62e-05	8.78e-05	6.38e-05	2.56e-05	9.33e-05	1.37e-05	0	0	0	8.65e-05	0	2.84e-05	0	0	0	0.0048116	0	0	4.64e-05	0	9.67e-06	2.05e-05	0	0	0	0	0	0	0.000311412	0	0	0	0	0.000114823	0.000204198	1.59e-05	0	0	0	0.0181109
coaltit131_contig_44	0	0	6.17e-06	0	0	0	0	0	1.33e-05	0	0	0	0	0	0	0	0	1.34e-05	0	0	0	0	0	0	0	1.49e-06	0	0	8.7e-06	1.63e-05	6.92e-06	1.74e-05	1.65e-05	6.12e-06	0	0	0.000176795	0	0	0	0	0	6.64e-06	0	1.6e-05	0	0.000100799	0	0.0383158
coaltit195_contig_131	0	0	1.15e-05	0	0	0	0	0	0	0	0	0	0	0	0	0	0	0	0	0	0	9.39e-06	0	0	8.42e-06	0	0	0	5.42e-06	6.09e-06	3.45e-05	1.63e-05	1.37e-05	0	7.11e-05	0.000111444	0.000110147	8.72e-05	0.000207533	0	7.43e-06	0	0	0.298902	1.33e-05	0	0.000401919	8.82e-05	0.000695964
coaltit195_contig_136	1.62e-05	0	1.02e-05	3.76e-05	0	0	9.06e-06	0	0	0	0	0	9.55e-06	1.16e-05	0	1.4e-05	0	0	0	0	0	0	0	0	0	0	0	0	1.2e-05	3.6e-06	1.91e-05	0	0	6.76e-06	0	0	0	0	0	0	5.27e-05	0	0	0	1.18e-05	0	0	0	0
coaltit195_contig_153	0	0	5e-06	0	0	0	0	0	0	0	0	0	3.5e-06	0	3.73e-06	0	0	0	0	0	0	3.05e-06	0	0	0	0	0	0	5.28e-06	5.28e-06	7.01e-06	1.76e-06	2.23e-05	0	0	0	0	2.83e-05	0	0	7.49e-05	1.4e-05	8.96e-07	5.57e-05	3.25e-05	0	0	0	0
coaltit195_contig_165	0	0	0	0	0	0	0	0	0	0	0	0	0	0	0	0	0	0	0	0	0	0	0	0	0	0	0	0	0	5.22e-06	3.33e-05	1.39e-05	3.53e-05	0	0	0	0.000141501	0	0	0	0	0	0	0	0	0	3.23e-05	0	0
coaltit195_contig_183	0	0	0	0	0	0	0	0	0	0	0	0	0	0	5.05e-06	0	0	0	0	0	0	0	0	0	0	5.5e-05	0	0.000154466	2.39e-06	0	0	9.56e-06	0	3.36e-05	0	1.23e-05	0	0	0	0	0	0	0	0	0	3.6e-07	0	0	0
coaltit195_contig_232	0	0	0	0	0	0	0	0	0	0	0	0	0	0	0	0	0	0	0	0	0	0	0	0	4.42e-06	0	0	0	2.85e-06	2.13e-06	4.98e-05	2.28e-05	7.21e-06	4.01e-06	7.46e-06	4.39e-05	0	0	0	0	3.9e-06	0	0	0	1.4e-05	6.86e-06	0	0	0
coaltit195_contig_26	1.07e-05	0	0	0	5.72e-06	0	0	0	0	0	0	0	6.32e-06	0	0	0	0	9.78e-06	0	0	0	0	0	0	1.48e-05	2.19e-06	0	0	0	0	2.53e-06	9.55e-06	4.03e-06	4.48e-06	0	0	0	0	0	0	0	0	0	0	5.86e-05	3.35e-05	0	0	5.45e-05
coaltit195_contig_382	0	0	0	0	0	0	0	0	0	0	0	0	0	0	0	0	0	0	0	0	0	0	0	0	0	0	0	0	1.62e-05	4.04e-06	0	0	0	0	0	0	0	0	0	0	0	4.27e-05	0	0	2.65e-05	0	0.000274738	0	0
coaltit195_contig_77	1.58e-05	0	0	0	0	0	0	0	1.44e-05	0	0	0	0	0	0	0	0	0	0	0	0	8.12e-06	0	0	3.64e-05	0	0	0	9.38e-05	5.27e-06	7.46e-06	1.41e-05	5.94e-06	1.32e-05	0	0	0	0	0	0	0.0023764	0	0	0	1.15e-05	0	0	0	0.000240844
coaltit196_contig_102	0	0	0	0	0	0	0	0	0	0	0	0	0	0	0	0	0	0	0	0	0	0	5.71e-05	0	0	0	0	0	0	0	0	7.19e-06	9.09e-06	0	0	0	0	0	0	0	0	0	0	0	0	0	0	0	0.000553145
coaltit196_contig_143	0	0	0	0	0	0	0	0	0	0	0	0	0	0	1.34e-05	0	0	0	0	0	0	0	0	0	0	0	0	0	5.07e-05	3.81e-05	2.53e-05	3.18e-05	0	0	0	0	0	0	0	0.000214472	0	0.000150944	0	0	7.8e-06	0	0	0	0
coaltit196_contig_16	3.95e-06	2.79e-06	0	0	4.22e-06	0	0	0	0	0	0	0	0	0	4.97e-06	1.37e-05	0	7.23e-06	1.57e-05	1.65e-05	3.45e-06	0	0	0	0	0	0	0	3.29e-05	7.92e-06	1.5e-05	0	1.19e-05	0	6.16e-06	0	0	0	0	0	8.05e-06	0	2.39e-06	0	5.77e-06	4.25e-06	0	0	0
coaltit196_contig_174	0	0	4.76e-06	0	1.21e-05	0	0	0	0	0	0	0	0	0	0	0	0	2.06e-05	0	0	0	0	0	0	0	0	0	0	6.71e-06	1.26e-05	4.27e-05	0	2.55e-05	0	0	0	0	0	0	0	0	0	0	0	1.65e-05	0	0	0	0
coaltit196_contig_18	0	3.28e-06	4.9e-06	0	0	2.28e-06	2.61e-06	0	0	3.3e-06	0	1.02e-05	5.49e-06	0	0	8.03e-06	0	0	9.26e-06	0	4.05e-06	2.39e-06	0	0	2.15e-06	9.49e-07	0	0	1.66e-05	1.24e-05	1.1e-05	2.7e-05	1.75e-05	1.94e-06	0	0	0	1.11e-05	0	0	0	0	3.51e-06	4.37e-05	3.39e-06	4.16e-07	0	0	0.0293775
coaltit196_contig_261	0	8.57e-06	0	0	0	0	0	0	0	0	0	0	0	0	0	0	0	2.22e-05	0	0	0	0	0	0	0	0	0	0	2.17e-05	2.44e-05	1.72e-05	0	4.57e-05	0	0	0	0	0	0	0	0	0	0	0	2.66e-05	0	0	0	0
coaltit196_contig_32	0	0	0	0	0	0	5.47e-06	7.11e-06	0	0	0	0	0	0	0	0	0	0	0	0	0	0	0	0	0	1.5e-06	0	0	8.7e-06	6.53e-06	1.39e-05	2.91e-06	2.21e-05	6.95e-05	0	0	0	0	0	9.81e-05	0	0	0	0	1.07e-05	0	0	0	0
coaltit196_contig_61	0	0	1.21e-06	0	3.08e-06	2.83e-06	3.23e-06	4.19e-06	0	4.09e-06	0	6.35e-06	0	8.25e-06	0	9.94e-06	0	5.26e-06	0	0	2.51e-06	2.96e-06	0	0	1.33e-05	1.76e-06	0.000516731	1.23e-05	6.84e-06	1.8e-05	1.63e-05	2.23e-05	2.17e-05	0	0	8.79e-06	0	0	9.82e-05	0	0	2.71e-05	0	0	1.47e-05	1.42e-05	6.34e-05	0	0
coaltit196_contig_89	0	0	0	0	1.35e-05	0	0	0	0	0	0	0	0	0	0	0	0	0	0	0	0	0	0	0	0	0	0	0	7.53e-06	5.65e-06	1.2e-05	1.51e-05	1.91e-05	0	0	0	0	0	0	0	0	0	0	0	1.85e-05	0	0	0.000122593	0
coaltit197_contig_140	0	0	0	0	0	0	0	0	0	0	0	0	0	0	0	0	0	0	0	0	0	0	0	0	0	0	0	0	9.51e-06	1.43e-05	2.27e-05	1.43e-05	6.03e-06	2.01e-05	0	0	0	0	0.000182192	0	0	3.77e-05	0	0	4.38e-05	0	0	7.74e-05	0
coaltit197_contig_181	0	0	0	3.27e-05	7.51e-06	0	0	0	0	0	0	0	0	0	0	0	0	0	0	0	0	0	0	0	0	1.15e-05	0	0	0	2.82e-05	0.000118096	1.67e-05	2.65e-05	5.3e-05	0	0	0	0	0.000160024	0	1.15e-05	0	0	0	2.05e-05	0	1.94e-05	0	0
coaltit197_contig_206	0	0	0	0	0	0	0	0	0	0	0	0	0	0	6.62e-06	0	0	0	0	0	0	0	0	0	0	0	0	0	1.56e-05	1.05e-05	1.24e-05	1.56e-05	3.17e-05	0	0	1.61e-05	6.35e-05	0	0	5.28e-05	0	0	1.59e-06	0	1.54e-05	0	0	0.000101737	0
coaltit197_contig_250	0	1.39e-05	1.66e-05	0	0	0	7.35e-06	3.82e-05	0	9.3e-06	0	1.93e-05	7.74e-06	0	8.24e-06	2.26e-05	0	0	5.22e-05	0	5.71e-06	2.02e-05	0	0	0	0	0	0	3.89e-06	1.02e-05	0	0	4.93e-06	0	0	0	0	6.27e-05	0	0	0	0	0	0	9.57e-06	0	0	0	0
coaltit197_contig_264	3.05e-06	2.15e-06	3.85e-06	0	0	0	0	0	5.55e-06	0	2.46e-05	2.24e-05	0	0	3.83e-06	0	0	0	0	0	0	0	0	0	0	0	0	0	1.09e-05	4.07e-06	5.76e-06	1.27e-05	1.6e-05	7.64e-06	0	1.86e-05	7.35e-05	0	0	3.06e-05	0	0	0	5.73e-05	2.89e-05	0	0	0	0.00168821
coaltit197_contig_276	3.99e-05	0	3.36e-06	0	0	0	8.94e-06	2.32e-05	2.9e-05	0	0	2.34e-05	0	1.14e-05	0	0	0	0	0	0	0	0	0	0	0	0	0	0	0	1.78e-06	1.51e-05	9.48e-06	0	6.67e-06	0	0	0	0	0	0	0	0	0	0	5.82e-06	0	0	0	0
coaltit197_contig_36	0	0	0	0	0	0	0	0	0	0	0	0	0	0	0	0	0	0	0	0	0	0	0	0	0	1.99e-06	0	0	1.16e-05	2.18e-06	9.24e-06	5.81e-06	7.35e-05	0	0	0	0	0	0	0	0	0	1.18e-05	0	4.99e-05	3.5e-06	0	0	0
coaltit197_contig_37	4.21e-06	0	8.86e-07	0	1.12e-05	6.19e-06	0	3.06e-06	7.66e-06	2.98e-06	0	0	9.93e-06	9.03e-06	2.64e-06	0	0	7.69e-06	0	0	1.83e-06	2.16e-06	0	0	0	0	0	0	9.12e-05	2.76e-05	3.98e-05	3.38e-05	5.06e-05	1.41e-05	6.55e-06	0	2.54e-05	2.01e-05	0.00023917	0	2.57e-05	0	0	3.95e-05	7.67e-06	2.63e-06	0	0	0
coaltit197_contig_39	0	0	0	0	0	0	0	1.28e-05	0	0	0	0	0	0	0	7.61e-06	0	0	0	0	0	0	0	0	0	0	0	0	1.83e-05	2.26e-05	2.5e-05	5.5e-05	1.33e-05	0	0	0	0	0	0	0	0	4.15e-05	0	0	1.29e-05	0	0	0	4.48e-05
coaltit197_contig_59	1.07e-05	1.51e-06	5.43e-06	0	1.38e-05	2.32e-05	7.22e-06	6.25e-06	2.35e-05	0	0	1.58e-05	2.53e-05	6.15e-06	3.24e-05	3.52e-05	4.78e-05	3.53e-05	5.13e-05	5.38e-05	4.86e-05	2.21e-05	0	0	0	4.38e-07	0	0	1.47e-05	7.41e-06	0.00012485	1.28e-05	3.23e-05	3.59e-06	3.34e-06	6.55e-06	0	2.05e-05	0	0	1.75e-06	0	6.49e-07	0	6.27e-06	0	2.36e-05	0	0
coaltit197_contig_75	0	0	0	0	0	0	0	0	0	0	0	0	0	0	0	0	0	0	0	0	4.72e-06	0	0	0	0	2.21e-06	0	0	6.44e-06	1.21e-06	4.87e-05	9.67e-06	1.63e-05	0	0	0	0	0	0	0	0	0	0.000497664	0	0	0.000462081	0	0	0.000220425
crane190_contig_3349	1.36e-05	0	0	0	0	0	0	0	0	0	0	0	0	0	0	0	0	0	0	0	0	0	0	0	0	0	0	0	8.1e-06	1.52e-05	3.55e-05	1.22e-05	0	0	1.06e-05	0	0	0	0	0	0	0	0	0	0.000104586	0	1.88e-05	0	0
crane190_contig_4741	0	0	0	0	8.17e-06	0	0	0	0	0	0	0	0	1.1e-05	0	0	0	1.4e-05	0	0	6.67e-06	0	0	0	0	0	0	0	0.000256663	0	7.23e-06	9.1e-06	0	1.92e-05	1.19e-05	0	0	0	0	7.68e-05	0	0	0	0	5.58e-06	0	0	0	0
crane191_contig_4023	1.22e-05	8.62e-06	5.15e-06	0	0	0	0	0	0	1.74e-05	0	0	0	0	0	0	0.000136031	0	0	0	0	0	0	0	0	0	0	0	2.18e-05	8.17e-06	0	0	1.84e-05	0	0	0	0	0	0	0	0	0	0	0	0	0	0	0	0
crane191_contig_4298	0	0	0	0	0	1.23e-05	0	0	0	0	0	0	0	0	0	4.32e-05	0	0	4.98e-05	0	0	0	0	0	0	0	0	0	7.43e-06	0	5.91e-06	0	9.41e-06	0	3.9e-05	0	0	0	0	0	0	5.89e-05	0	0	0	0	0	0	0
crane191_contig_5453	0	0	0	0	0	0	0	0	0	0	0	0	0	0	0	0	0	0	0	0	0	1.57e-05	0	0	0	0	0	0	0	0	3.25e-05	9.07e-06	5.74e-06	0.000121199	3.57e-05	0	0	0	0	0	0	0	2.3e-06	0	3.34e-05	0	0	0	0
crane193_contig_1166	0	0	1.71e-06	0	4.32e-06	1.99e-06	2.27e-06	0	0	0	0	0	0	5.79e-06	0	3.49e-06	0	0	0	0	0	0	0	8.47e-06	0	0	0	0	4.81e-06	6.42e-05	1.82e-05	1.56e-05	9.13e-06	8.46e-06	0	0	0	0	0	0	0.000923188	0	2.51e-05	0	7.38e-06	1.23e-05	5.57e-06	0	2.06e-05
crane193_contig_1394	1.08e-05	0	0	0	0	0	0	0	0	0	0	0	0	0	6.82e-06	9.36e-06	0	0	0	0	0	0	0	0	0	0	0	2.31e-05	4.18e-05	7.24e-06	1.54e-05	1.29e-05	3.26e-05	0	8.44e-06	3.31e-05	0	0	0	0	0	0	0	0	1.98e-05	0	4.48e-05	0	0
crane193_contig_2337	0	0	0	0	0	0	0	0	0	0	0.000104524	0	0	0	0	0	3.59e-05	0	0	0	0	0	0	0	0	0	0	0	0.000360606	0	9.16e-06	0	4.86e-05	3.24e-05	0	0	0	0	0	0	0	0	0	0	1.89e-05	0	0	6.24e-05	0
crane193_contig_4250	1.82e-05	0	0	0	9.74e-06	0	0	0	1.66e-05	0	0	2.68e-05	2.15e-05	1.31e-05	0	0	5.08e-05	0	3.63e-05	0	7.95e-06	9.39e-06	0	0	8.42e-06	0	0	0	0	4.06e-06	0	0	6.86e-06	0	0	0	0	0	0	0	0	0	0	0	0	0	0	0	0
crane193_contig_663	0	6.57e-06	0	0	0	0	0	0	0	0	0	0	0	0	0	3.22e-05	0	0	0	0	0	9.6e-06	0	0	0	0	0	0	2.22e-05	6.23e-06	4.41e-05	1.11e-05	2.11e-05	7.8e-06	0	0	0	0	0	0	7.6e-06	0	0	0	0	0	0	0	0
crane70_contig_1046	0	0	0	0	8.76e-06	0	0	0	2.99e-05	0	0	0	0	0	0	0	0	0	0	0	0	8.44e-06	0	0	0	0	0	7.01e-05	9.74e-06	3.65e-06	1.94e-05	1.46e-05	6.17e-06	3.77e-05	0	0	0	0	0	0	0	0	0	0	4.79e-05	0	0	0	0
crane70_contig_1078	0.00064648	0.000219641	0.000291869	0.000429319	0.000369859	0.000328494	0.000219917	0.000168007	0.000105122	0.000212978	0.000186786	0.000559667	0.00066792	0.000429789	0.000595258	0.000478401	0.000449531	0.000379667	0.000827211	0.000434022	0.000482834	0.000403826	0	0	0	0	0	0	6.86e-06	7.71e-06	5.46e-06	1.37e-05	1.74e-05	0	0	0	0	0	0	0	0	0	0	0	0	0.000289239	0	0	0
crane70_contig_1086	0.000345909	0.00019375	0.000229849	0.000226768	0.00027469	0.000195813	0.000402527	0.000200073	0.000169606	0.000207685	0.000143507	0.000534232	0.000429381	0.000285755	0.000602344	0.000513045	0.000296035	0.000307903	0.0013064	0.00040756	0.000258899	0.00027832	0	0	0	2.72e-06	0	0	4.74e-05	5.53e-05	2.1e-06	0	3.67e-05	3.71e-06	0	1.35e-05	0	0	0	0	3.61e-06	0	5.36e-06	0	2.59e-05	0	0	0	0
crane70_contig_1134	2.88e-05	1.22e-05	2.42e-05	5.35e-05	3.69e-05	1.69e-05	6.45e-06	4.19e-05	0	1.63e-05	0	1.69e-05	6.79e-06	8.24e-06	0	3.97e-05	0	0	0	2.4e-05	1e-05	1.18e-05	0	0	0	0	0	0	2.39e-05	7.69e-06	1.9e-05	3.42e-06	2.16e-05	9.62e-06	0	0	0	0	0	0	0	5.42e-05	0	0	1.68e-05	3.09e-06	0	0	0
crane70_contig_1176	9.28e-06	1.96e-05	2.74e-05	0	9.91e-06	8.2e-05	0	0	1.69e-05	0	0	9.54e-05	4.38e-05	0.000132888	1.17e-05	0.000192294	0	0	0.000147777	0	2.43e-05	2.86e-05	0	0	0	0	0	0	3.31e-05	0	0	0	6.98e-05	0	0	0	0	0	0	0	0	0	0	0	0.000216742	3.32e-06	0	0	0
crane70_contig_119	0	0	2.22e-06	0	0	5.17e-06	0	0	0	0	0	0	0	0	1.33e-05	0	0	0	0	0	0	0	0	0	0	0	0	0	3.13e-06	1.17e-05	0	3.13e-06	0	0	0	0	0	0	0	0	0	0	1.59e-06	0	7.69e-06	8.49e-06	1.45e-05	0	0
crane70_contig_1245	0	0	0	0	0	5.65e-06	0	0	0	0	0	0	0	0	0	0	0	0	0	0	5.02e-06	0	0	0	0	0	0	0	3.42e-06	5.13e-06	2.72e-06	2.4e-05	1.3e-05	0	0	1.76e-05	0	0	0	0	0	0	0	0	1.68e-05	0	0	5.57e-05	0
crane70_contig_1268	0	0	6.29e-06	0	0	0	8.36e-06	0	0	0	0	0	0	0	0	0	0	0	0	0	0	0	0	0	0	0	0	0	0	0.00012791	7.06e-06	8.87e-06	1.12e-05	6.24e-06	1.16e-05	2.28e-05	0	0	8.48e-05	0	0	7.03e-05	0	0	1.63e-05	0	0	0	0
crane70_contig_1448	0	4.58e-06	1.65e-05	0	1.39e-05	0	1.46e-05	1.89e-05	0	1.85e-05	0	9.56e-06	6.91e-05	0	2.45e-05	4.49e-05	0	1.19e-05	0	0	0	0	0	0	0	0	0	0	0	1.3e-05	3.08e-06	3.87e-06	9.79e-06	1.09e-05	0	0	0	0	0	0	2.12e-05	0.000214526	0	0	4.75e-06	4.66e-06	0	0	0
crane70_contig_1477	2.54e-05	0	1.34e-05	0	2.71e-05	1.87e-05	7.12e-06	2.77e-05	0	0	0	0	2.25e-05	3.64e-05	3.19e-05	0	0	0	2.53e-05	5.31e-05	2.21e-05	1.96e-05	0	0	1.17e-05	0	0	0	7.54e-06	0	3e-06	0	2.87e-05	5.31e-06	0	1.94e-05	0	0	0	0	1.03e-05	2.99e-05	0	0	0	0	0	0	0
crane70_contig_1478	0	0	0	0	0	0	0	1.35e-05	0	0	0	0	1.09e-05	1.32e-05	0	0	0	0	0	0	8.06e-06	0	0	0	0	0	0	0	1.1e-05	1.23e-05	0	0.000104437	1.39e-05	0	0	0	0	0	0	0	0	0	0	0	8.1e-05	1.99e-05	0	0	0
crane70_contig_151	0	0	0	0	0	0	5.57e-06	0	0	0	0	0	0	0	0	0	0	0	0	0	8.66e-06	5.11e-06	0	0	0	0	0	0	5.9e-06	1.11e-06	2.35e-06	1.18e-05	5.61e-06	0	0	1.52e-05	0	0	0	0	0	0	0	0	3.63e-06	0	0	0	0
crane70_contig_1695	2.09e-05	0	4.41e-05	0	1.12e-05	1.03e-05	0	0	0	4.45e-05	0	0	7.41e-05	0	1.32e-05	1.81e-05	0	0	4.16e-05	0	0	1.08e-05	0	0	0	0	0	0	1.24e-05	2.33e-06	9.89e-05	3.11e-05	3.15e-05	0	0	0	0	0	0	0	0	0	0	0	7.63e-06	0	0	0	0
crane70_contig_1752	7.45e-06	0	0	0	0	0	0	0	0	0	0	0	0	0	0	0	0	0	0	0	0	0	0	0	0	0	0	0	7.96e-05	3.32e-06	0.000244686	8.41e-05	2.8e-05	6.23e-06	0	2.27e-05	0	0	0	7.48e-05	0	0	0	0	1.09e-05	0	0	0	0
crane70_contig_1769	0	0	0	0	0	0	1.11e-05	0	0	0	0	0	0	0	0	0	0	0	0	0	0	0	0	0	0	0	0	0	0	0	9.4e-06	5.91e-06	2.99e-05	0	0	0	0	0	0	0	0	0	0	0	7.25e-06	0	0	0	0
crane70_contig_1798	0	0	0	0	0	0	0	0	0	9.68e-06	0	0	0	0	0	0	0	0	0	0	0	0	0	0	6.3e-06	0	0	2.91e-05	0	1.52e-06	5.48e-05	2.23e-05	0	0	0	0	0	0	0	0	0.000172342	0	0	0	8.47e-05	0	0	0	0
crane70_contig_183	7.83e-06	0	9.89e-06	0	0	1.54e-05	0	0	0	0	0	0	0	0	0	1.35e-05	0	0	0	0	0	0	0	0	0	0	0	0	0	3.48e-06	0	9.31e-06	5.89e-06	0	1.22e-05	0	9.45e-05	0	0	0	0	0	0	0	8.57e-05	0	0	0	0
crane70_contig_1841	0	0	0	0	0	0	0	0	0	0	0	0	0	0	0	0	0	0	0	0	0	0	0	0	0	0	0	0	6.21e-06	2.33e-06	0	0	1.18e-05	4.37e-06	0	0	0	0	0	0	0	0	0	0	7.63e-06	9.35e-06	0	0	5.31e-05
crane70_contig_1852	4.38e-06	0	0	0	0	4.3e-06	0	0	0	0	0	0	1.03e-05	1.88e-05	0	0	0	0	0	0	3.82e-06	0	0	0	0	0	0	0	2.6e-06	4e-05	2.07e-06	0	1.32e-05	7.33e-06	0	0	0	0	0	0	3.57e-06	0	0	0	1.6e-05	0	1.21e-05	0	0
crane70_contig_1853	0	5.77e-06	3.45e-06	0	0	0	1.83e-05	0	1.49e-05	0	6.62e-05	3.61e-05	9.66e-06	0	1.03e-05	0	0	0	0	0	7.13e-06	0	0	0	0	0	0	0	6.8e-05	5.47e-06	7.74e-06	9.73e-06	0.000129271	0	0	0	0	0	9.31e-05	8.21e-05	3.33e-05	0	0	0	5.97e-06	0	0	0	0
crane70_contig_192	0	0	5.14e-06	0	0	0	0	8.88e-06	0	0	0	0	0	0	0	0	0	0	0	0	0	6.28e-06	0	0	0	0	0	2.61e-05	0	9.51e-06	2.89e-06	0	0	1.53e-05	0	0	0	0	0	0	0	0	0	0	8.02e-05	0	0	0	0
crane70_contig_1957	9.35e-06	2.64e-05	3.15e-05	4.35e-05	2e-05	4.59e-05	3.14e-05	2.72e-05	1.7e-05	1.33e-05	0	2.75e-05	4.42e-05	2.68e-05	3.53e-05	1.61e-05	0	5.12e-05	3.72e-05	0	0	0	0	0	0	0	0	0	2.22e-05	4.16e-06	1.33e-05	2.22e-05	7.03e-06	0.00102412	0	0	0	0	0	0	0	0	0	0	0	0	0	0	0
crane70_contig_2059	0	0	0	0	0	0	0	0	0	0	0	0	0	0	0	0	0	1.57e-05	0	0	7.46e-06	0	0	0	0	3.5e-06	0	0	6.1e-05	1.05e-05	2.03e-05	1.53e-05	1.93e-05	2.87e-05	1.33e-05	0	0	0	0	0	0	0	0	0	6.25e-06	0	0	0	0
crane70_contig_21	0	3.63e-06	2.17e-06	0	4.4e-05	0	0	7.5e-06	1.88e-05	2.19e-05	4.17e-05	3.78e-05	3.04e-05	1.47e-05	1.94e-05	1.78e-05	0	9.41e-06	8.2e-05	0	1.35e-05	5.3e-06	0	0	0	0	0	0	6.12e-06	1.15e-06	4.5e-05	2.14e-05	3.1e-05	2.15e-05	0	0	0	0	0	0	0	0	0	0	0	0	0	0	0
crane70_contig_2253	0.000379656	0.000300972	0.000391057	0.000441218	0.000425161	0.000269044	0.000519976	0.000191848	0.000144047	0.000209527	8.53e-05	0.000201409	0.000280177	0.000264265	0.000338206	0.000355088	8.8e-05	0.000279395	0.000251893	0.000132163	0.000179189	0.000130202	0	0	0	0	0	0	6.26e-06	4.7e-06	2.49e-06	0	3.97e-06	0	0	0	0	0	0	0	1.72e-05	0	0	0	0	9.44e-07	0	0	0
crane70_contig_2257	0	0	0	0	0	0	0	0	0	0	0	0	0	0	0	0	0	0	0	0	8.92e-06	0	0	0	0	0	0	0	0	0.000136791	4.84e-06	0	0	0	0	0	0	0	0	0	0	0	0	0	6.73e-05	0	0	0	0
crane70_contig_2311	0	0	4.58e-06	0	0	0	0	0	0	0	0	0	0	0	1.37e-05	0	0	0	0	0	0	0	0	0	0	0	0	0	0	1.45e-05	9.76e-05	6.46e-05	0	0	0	0	0	0.000103804	0	0.000109011	0	0	0	0	0	0	0	0	0
crane70_contig_2410	0	1.93e-05	0	0	0	0	0	0	1.67e-05	0	0	0	0	1.31e-05	0	0	0	0	0	0	0	9.41e-06	0	0	0	0	0	0	1.36e-05	9.16e-05	3.46e-05	4.35e-05	2.06e-05	0	0	0	0	0	0	0	0	0	0	0	5.34e-05	1.64e-06	2.52e-05	0	0
crane70_contig_2431	0	0	1.01e-05	0	0	0	0	0	0	0	0	0	0	0	0	0	0	0	0	0	0	0	0	0	0	0	0	0	0	5.35e-06	2.27e-05	1.43e-05	9.04e-06	2.01e-05	0	0	0	0	0	0	0	0	0	0	8.77e-06	0	0	0	0
crane70_contig_2435	8.47e-06	0	0	0	0	0	9.49e-06	0	0	3.6e-05	0	0	1e-05	0	0	2.92e-05	0	6.19e-05	0	0	0	0	4e-05	0	0	0	0	0	4.02e-05	1.89e-06	4e-06	5.03e-06	6.37e-06	0	0	0	0	0	0	0	0	0	0	0	4.94e-05	0	0	0	0
crane70_contig_2456	0	0	0	0	0	0	0	0	0	0	0	0	0	0	0	0	0	0	0	0	0	0	0	0	1.79e-05	0	0	0	0	6.37e-05	0	0	7.3e-06	0	0	2.96e-05	0	0	0	0	0	0	0	0	0	0	0	0	0
crane70_contig_25	0	1.02e-05	0	0	0	0	0	0	0	0	0	0	8.57e-06	0	0	0	0	1.33e-05	0	0	6.32e-06	0	0	0	0	0	0	0	1.72e-05	6.46e-06	0	4.32e-06	0	0	0	0	0	0	0	0	0	0	0	0	4.77e-05	0	0	0	0
crane70_contig_2502	7.04e-05	2.89e-05	1.24e-05	0	6.26e-06	0	0	1.71e-05	2.14e-05	2.5e-05	7.12e-05	6.03e-05	6.92e-06	2.52e-05	7.38e-06	1.01e-05	0	0	7e-05	0	3.07e-05	1.21e-05	2.77e-05	7.36e-05	0	0	0	0	1.39e-05	2.61e-06	0	2.79e-05	1.76e-05	0	9.14e-06	0	0	0	0	0	0	0	0	0	6.42e-05	0	0	5.67e-05	5.96e-05
crane70_contig_2514	0	0	0	0	0	0	0	0	0	0	0	0	0	0	0	0	0	0	0	0	6.3e-06	0	0	0	0	0	0	0	0	0.00012724	3.42e-06	0	0	0	1.13e-05	0	0	0	8.23e-05	7.26e-05	4.13e-05	0.00027258	0	0	1.06e-05	0	0	0	0
crane70_contig_262	9.12e-06	0	0	4.24e-05	0	0	1.02e-05	0	1.66e-05	2.59e-05	0	0	2.15e-05	1.31e-05	2.3e-05	3.15e-05	0	1.67e-05	0	0	2.39e-05	0	0	0	0	1.86e-06	0	0	5.42e-06	0	0	0	0	0	0	0	0	0	0	0	0	0	0	0	0	0.000511121	0	0	0
crane70_contig_2764	9.73e-06	0	4.1e-06	0	0	0	0	0	0	0	7.87e-05	0	0	0	1.22e-05	0	0	0	0	0	0	0	0	0	0	0	0	0	1.73e-05	1.3e-05	7.82e-05	0.000115666	0.000131707	0	0	0	0	0.000185955	0	0	0	0	0	0	2.84e-05	0	0	0	0
crane70_contig_282	5.08e-06	5.37e-06	3.21e-06	0	2.71e-06	0	2.85e-06	0	0	3.6e-06	0	3.73e-06	6e-06	0	3.19e-06	0	0	0	0	0	2.21e-06	2.61e-06	0	0	0	5.18e-07	0	1.63e-05	1.96e-05	5.09e-06	2.28e-05	1.66e-05	9.55e-06	8.49e-06	7.91e-06	0.000201567	3.06e-05	0	0	0	1.24e-05	0.000113613	2.3e-06	0	7.23e-05	0	0	0	0
crane70_contig_2862	0	4.6e-06	0	0	1.05e-05	3.2e-06	7.32e-06	0	0	4.63e-06	0	0	3.85e-06	1.4e-05	2.05e-05	0	0	0	0	0	1.14e-05	1.68e-05	0	0	0	0	0	0	3.88e-06	1.24e-05	3.86e-05	1.94e-05	4.42e-05	8.19e-06	5.09e-06	0	0	0	0	0	0	0	0	0	4.17e-05	0	8.99e-06	0	0
crane70_contig_2894	0	0	0	5.72e-05	0	0	4.13e-05	0	0	0	0	0	1.45e-05	1.76e-05	1.55e-05	0	0	0	0	0	1.07e-05	0	0	0	0	0	0	0	5.11e-05	3.01e-05	1.16e-05	4.39e-05	9.25e-06	0	0	0	0	0	0	0.000123457	0	5.79e-05	0	0	2.69e-05	0	0	0	0
crane70_contig_3001	4.88e-06	3.44e-06	0	0	5.22e-06	0	5.47e-06	0	8.9e-06	0	0	0	0	0	0	0	0	8.92e-06	0	0	8.51e-06	0	0	0	0	0	0	0	2.9e-06	0	1.85e-05	5.81e-06	1.1e-05	0	0	0	0	0	0	0	0	0	0	0	0	0	0	0	0
crane70_contig_3006	0	0	0	0	0	0	0	0	0	0	0	0	2.21e-05	2.68e-05	0	4.84e-05	0	0	0	0	0	0	0	3.91e-05	0	0	0	0	0	0	4.42e-05	4.44e-05	2.11e-05	1.56e-05	0.000749755	0	0	0	0	0	0	4.4e-05	0	0	0	0	0	0	0
crane70_contig_3236	4.74e-05	5.35e-05	7.79e-05	7.35e-05	4.73e-05	4.65e-05	9.56e-05	5.06e-05	2.88e-05	6.51e-05	7.67e-05	2.79e-05	6.35e-05	3.62e-05	2.39e-05	6.55e-05	5.28e-05	4.62e-05	2.52e-05	3.96e-05	3.86e-05	2.28e-05	0	2.65e-05	4.09e-05	0	0	0	1.88e-06	6.33e-06	1.35e-05	9.4e-06	4.04e-05	0	9.85e-06	9.65e-06	0	0	0	0	3.86e-05	0	1.43e-06	0	1.38e-05	0	0	0	0
crane70_contig_328	0	2.2e-06	0	0	0	0	0	0	0	0	0	0	7.38e-06	0	0	0	0	0	0	0	0	0	0	0	0	0	0	0	3.34e-05	2.78e-06	9.6e-05	5.57e-06	5.17e-05	3.14e-05	4.87e-06	0	0	0	0	0	5.09e-06	0	5.76e-05	0	1.82e-05	0	8.6e-06	0	0
crane70_contig_3345	1.42e-05	0	0	0	0	0	0	0	1.29e-05	0	0	0	0	0	0	0	0	0	0	0	0	0	0	0	1.31e-05	0	0	0	8.44e-06	3.17e-06	3.36e-06	0	0	0	0	0	0	0	0	0	0	0	0	0	0	0	0	0	0
crane70_contig_3374	0	0	0	0	0	0	0	0	0	0	0	0	0	0	0	0	0	0	0	0	0	0	0	0	0	0	0	0	0	2.43e-06	3.09e-05	4.54e-05	8.2e-06	0	0	0	0	0	0.000123913	0	0	0.000205293	9.88e-06	0	2.39e-05	0	3e-05	0	0
crane70_contig_340	1.81e-05	7.27e-06	9.78e-06	0	1.1e-05	3.04e-05	2.6e-05	4.13e-05	9.4e-06	1.1e-05	0	3.79e-05	5.48e-05	0.000121913	3.57e-05	8.91e-05	4.31e-05	8.01e-05	0.000246496	6.47e-05	7.42e-05	1.86e-05	0	0	0	5.27e-07	0	0	7.43e-05	0.000115751	6.1e-06	1.69e-05	1.16e-05	1.29e-05	0.000271325	0	0	4.93e-05	0	0	2.1e-06	0	0	0	1.88e-05	0	0	0	0
crane70_contig_341	0	0	2.87e-06	0	0	1.11e-06	0	3.3e-06	4.13e-06	3.22e-06	0	0	0	3.25e-06	0	0	1.26e-05	0	9.03e-06	0	1.98e-06	0	0	0	0	4.63e-07	0	0	5.39e-06	1.36e-05	2.58e-05	1.75e-05	7.85e-05	1.23e-05	0	0	0	0	2.58e-05	0	5.55e-05	5.34e-05	0.000337333	0	6.63e-06	0	1.25e-05	2.19e-05	0
crane70_contig_3435	5.68e-06	0	4.78e-06	0	0	0	0	0	0	0	0	0	2.68e-05	0	0	0	0	1.04e-05	2.26e-05	0	4.95e-06	0	0	0	0	0	0	0	2.02e-05	5.05e-06	1.07e-05	0	5.12e-05	9.49e-06	0	0	0	0	0	0	0	0	0	0	2.49e-05	0	0	0.000109719	0
crane70_contig_3462	5.37e-06	0	4.53e-06	2.5e-05	2.3e-05	0	0	0	0	0	0	1.58e-05	0	1.54e-05	0	9.28e-06	0	1.96e-05	0	0	0	0	7.62e-05	6.75e-05	0	0	0	2.3e-05	4.31e-05	5.98e-06	1.52e-05	2.24e-05	7.48e-05	0	0	0	0	0	6.11e-05	0	0	0	0	0	3.53e-05	0	0	0	0
crane70_contig_3523	1.2e-05	0	0	0	0	0	0	0	0	1.7e-05	0	1.76e-05	1.42e-05	0	1.51e-05	4.15e-05	0	0	4.78e-05	0.000100346	0	0	0	0	0	0	0	0	7.13e-06	2.67e-06	5.68e-06	0	0	0.000271176	0	0	0	0	0	0	1.96e-05	0	0	0	8.77e-06	0	0	0	0
crane70_contig_3741	0	0	0	0	9.9e-06	0	0	0	0	0	0	0	0	0	0	0	0	0	0	0	0	0	0	0	0	0	0	0	2.75e-05	3.1e-05	4.38e-06	2.21e-05	0	0	0	0	0	0	0	0	0	0	0	0	2.03e-05	0	0	0	0
crane70_contig_416	2.33e-06	0	9.81e-07	0	2.49e-06	0	0	0	0	3.3e-06	0	0	5.5e-06	0	0	4.02e-06	0	0	0	0	4.06e-06	0	0	0	0	9.51e-07	0	0	7.61e-06	8.3e-06	7.71e-06	3.32e-05	1.4e-05	3.89e-06	0	7.11e-06	0	2.23e-05	0	2.34e-05	6.07e-05	0	0	0	5.1e-05	0	1.28e-05	0	0
crane70_contig_424	3.2e-05	5.64e-06	0	0	8.55e-06	1.57e-05	0	2.33e-05	2.92e-05	3.41e-05	0	2.35e-05	9.46e-06	0	0	0	4.46e-05	1.46e-05	6.38e-05	0	2.09e-05	0	0	0	0	0	0	0	0	1.78e-06	7.57e-06	0	0	0	0	0	0	0	0	0	0	3.77e-05	0	0	2.34e-05	0	0	0	0
crane70_contig_4293	0	0	0	0	0	0	0	0	0	0	0	0	8.72e-06	0	0	0	0	2.7e-05	0	0	0	0	0	0	0.000415717	9.04e-06	0.017885	0	1.75e-05	4.93e-06	6.98e-06	0	1.11e-05	6.17e-06	0.000793641	2.25e-05	8.91e-05	0	0.000335821	0	6.01e-05	0	4.46e-06	0	5.39e-06	0.000182327	0	0.00114173	0.000150157
crane70_contig_444	4.59e-06	3.24e-06	1.93e-06	0	0	0	5.14e-06	0	0	1.95e-05	0	6.74e-06	5.42e-06	6.57e-06	5.77e-06	1.59e-05	5.11e-05	0	0	1.92e-05	0	1.89e-05	2.17e-05	0	0	0	0	0	5.45e-06	1.02e-06	5.1e-05	6.14e-05	3.45e-06	7.68e-06	7.15e-06	0	0	0	0	4.61e-05	0	0	0	0	1.01e-05	0	0	0	0
crane70_contig_4555	5.52e-06	7.78e-06	0	0	0	0	0	0	0	0	0	0	0	0	0	0	0	0	0	0	4.81e-06	0	0	0	0	0	0	0	9.84e-06	1.23e-05	1.31e-05	6.57e-06	0.000141211	4.62e-06	0	0	0	0	0	0	0	0	0	0	8.06e-06	0	0	0	0
crane70_contig_4876	0	0	0	0	0	0	0	0	0	0	0	0	0	0	0	0	0	0	0	0	0	0	0	4.18e-05	7.38e-05	0	0	0	1.78e-05	0.000163607	2.36e-05	5.94e-06	0	0	0	0	0	0	0	0	0	0	3.02e-06	0	1.46e-05	0	0	0	0
crane70_contig_5048	0	0	3.65e-06	0	0	0	4.85e-06	0	0	0	0	0	1.02e-05	0	0	0	0	0	0	0	0	0	0	0	0	0	0	0	5.14e-06	7.71e-06	0	5.15e-06	6.51e-06	0	0	0	0	0	0	0	0	0	0	0	0	0	0	0	0
crane70_contig_507	0	1.65e-06	1.97e-06	0	2.5e-06	2.3e-06	0	0	4.27e-06	3.32e-06	0	3.44e-06	0	3.35e-06	2.95e-06	0	1.3e-05	4.28e-06	9.32e-06	0	0	0	0	0	0	0	0	3e-05	9.74e-06	0.000503487	5.54e-06	2.79e-05	3.52e-06	5.88e-06	7.3e-06	4.29e-05	0	0	0	0	0	0	0	0	5.13e-06	0	0	0	0
crane70_contig_5356	0	0	0	0	0	0	0	1.55e-05	0	0	0	0	0	0	0	0	0	0	0	0	0	0	0	0	0	0	0	0	6.32e-06	1.42e-05	0	0	1.6e-05	8.89e-06	0	0	0.000256743	0	0	0	5.2e-05	0	0	0	1.55e-05	0	0	0	0
crane70_contig_5441	0	0	0	0	0	0	0	0	0	0	0	0	0	0	0	0	0	0	0	0	0	0	0	0	0	0	0	0	1.83e-05	0	5.83e-05	3.66e-05	4.63e-05	0	0	0	0	0	0	0	0	0	0	0	1.5e-05	0	0	0	0
crane70_contig_5566	0	0	0	0	0	0	0	0	0	0	0	0	0	0	0	0	0	0	0	0	0	0	0	0	0	0	0	0	0	0	0	0	8.96e-06	0	0	0	0	0.000227758	0	0	9.71e-06	0	0	0	0	2.13e-06	0	0	0
crane70_contig_5960	1.89e-05	0	0	0	0	0	0	1.38e-05	0	0	7.65e-05	0	4.47e-05	0	0	3.27e-05	0	3.46e-05	0.000150643	0	0	0	0	0	0	0	0	0	0.000235954	4.21e-06	1.79e-05	1.69e-05	1.42e-05	0.000110754	0	0	0	0	0	0	0	0	0	0	0	0	0	0	0
crane70_contig_6	0	3.56e-06	0	0	5.4e-06	0	0	0	0	7.17e-06	0	7.43e-06	0	0	0	0	0	9.24e-06	0	0	4.4e-06	0	0	0	0	0	0	0	9e-06	1.13e-06	2.39e-06	0	7.6e-06	0	0	0	0	0	0	0	0	0	0	0	0	0	1.39e-05	4.89e-05	0
crane70_contig_638	1.5e-06	3.18e-06	2.53e-06	0	0	0	0	0	0	4.27e-06	0	3.53e-05	7.1e-06	0	5.67e-06	0	0	0	3.59e-05	0	2.62e-06	6.19e-06	0	0	5.55e-06	0	0	0	3.57e-06	1.34e-05	4.27e-06	1.43e-05	6.56e-05	2.51e-06	4.68e-06	0	0	0	0	0	5.88e-05	0	0	5.65e-05	2.41e-05	0	0	0	0
crane70_contig_645	1.05e-05	3.7e-06	8.86e-06	0	5.61e-06	1.55e-05	1.18e-05	0	9.57e-06	7.46e-06	0	0	0	0	1.32e-05	0	0	2.88e-05	2.09e-05	0	0	2.16e-05	0	0	0	0	0	0	1.25e-05	1.05e-05	9.94e-06	3.13e-06	1.19e-05	0	0	0	0	0	0	0	0	0	0	0	7.67e-06	0	0	0	5.35e-05
crane70_contig_648	6.53e-06	0	0	0	6.97e-06	0	0	9.5e-06	0	0	0	9.59e-06	1.54e-05	0	8.21e-06	1.13e-05	0	0	0	0	0	0	0	0	0	0	0	0	0	8.72e-06	3.39e-05	3.88e-05	0	1.91e-05	1.02e-05	0	0	0	0	0	0	0	0	0	2.38e-05	0	0	0	0
crane70_contig_72	7.01e-06	0	1.97e-06	0	0	0	0	3.4e-06	0	6.63e-06	0	6.87e-06	2.76e-06	0	8.82e-06	4.04e-06	0	4.27e-06	9.3e-06	9.76e-06	2.04e-06	0	0	0	4.32e-06	0	0	0	9.72e-06	8.33e-06	6.02e-05	4.59e-05	3.34e-05	0	0	0	0	0	0	0	2.28e-05	0	1.41e-06	0	3.07e-05	4.18e-07	0	0	0
crane70_contig_738	2.18e-05	4.62e-05	1.23e-05	0.000101499	2.33e-05	0	1.63e-05	5.3e-05	5.3e-05	2.07e-05	0	4.28e-05	5.16e-05	0	9.15e-06	3.77e-05	0	0	0	3.04e-05	6.34e-06	7.49e-06	0	0	0	0	0	0	4.32e-06	4.86e-06	3.44e-06	2.16e-05	0	0	0	0	0	0	0	0	1.19e-05	0	6.6e-06	0	3.72e-05	0	0	0	0
crane70_contig_880	0	0	0	0	0	0	5.72e-06	7.43e-06	1.86e-05	0	0	0	0	0	0	0	0	9.33e-06	0	0	0	0	0	0	0	0	0	0	0.000181928	6.82e-06	1.21e-05	1.82e-05	3.84e-06	0.000119552	0	0	6.16e-05	0	0	0	0	0	3.09e-06	0	0.000385695	0	0	0	0
crane71_contig_186	0.000202491	5.19e-05	0.000182285	4.28e-05	9.83e-06	9.03e-06	0.00020628	5.36e-05	6.71e-05	0.000117557	0.000148922	0.000162261	0.000195622	0.000144974	9.26e-05	4.77e-05	0	6.73e-05	7.33e-05	3.84e-05	5.61e-05	3.79e-05	0	0	0	0	0	0	0	4.1e-06	2.18e-05	1.09e-05	6.92e-06	0	0	0	0	0	0	0.000369593	0	0	0	0	1.34e-05	1.65e-06	0	0	0
crane71_contig_192	0	4.36e-06	0	0	0	0	0	0	0	0	0	0	7.31e-06	8.86e-06	0	0	0	0	0	0	5.39e-06	0	0	0	5.71e-06	0	0	0	7.35e-06	1.52e-05	1.46e-05	1.1e-05	2.33e-06	0	2.89e-05	0	7.47e-05	0	0	0	1.51e-05	0	0	0	0	0	0	0	0
crane71_contig_2	0	0	0	0	0	0	0	0	0	0	0	0	0	0	0	0	0	0	0	0	0	0	0	0	0	0	0	0	0	6.71e-06	0.000118734	0.000107507	7.56e-06	0	0	0	0	0	0	0	0	0	9.1e-06	0	0	0	2.77e-05	0	0
CraneFe073_contig_1049	0	0	1.18e-05	0	9.94e-06	0	0	1.36e-05	0	0	0	0	1.1e-05	0	1.17e-05	0	0	0	0	0	0	0	4.4e-05	0	0	0	0	0	5.53e-06	6.22e-06	2.64e-05	3.88e-05	2.1e-05	3.89e-05	0	0	0	0	0	0	0	0	0	0	6.8e-06	1.67e-06	0	0	0
CraneFe073_contig_1147	8.18e-06	1.15e-05	3.45e-06	0	0	0	9.17e-06	2.38e-05	0	0	0	3.61e-05	0	0	0	0	0	0	9.77e-05	0	0	0	0	0	0	0	0	0	1.94e-05	1.82e-06	3.48e-05	0	3.08e-05	4.11e-05	0	0	0	7.82e-05	0	0	0	0	0	0	2.99e-05	0	0	0	0
CraneFe073_contig_148	0	2.68e-06	3.2e-06	0	0	0	8.52e-06	0	6.92e-06	5.4e-06	0	5.59e-06	8.98e-06	1.09e-05	9.56e-06	1.31e-05	4.23e-05	6.95e-06	0	0	3.31e-06	0	0	0	7.02e-06	0	0	0	9.03e-06	4.49e-05	1.8e-05	3.39e-05	1.14e-05	0	0	0	0	3.63e-05	0	0	3.1e-06	0	0.00184526	0	1.66e-05	0	0	0	0
CraneFe073_contig_1876	0	6.46e-06	3.86e-06	0	0	0	0	1.33e-05	3.34e-05	0	0	0	2.16e-05	0	0	1.58e-05	0	0	0	0	0	2.83e-05	0	0	0	0	0	0	4.35e-05	0	0.000372637	5.99e-05	4.48e-05	0	0	5.6e-05	0	0	0	9.2e-05	0	0	0	0	0.00012039	1.64e-06	0	0	0
CraneFe073_contig_2283	0	0	0	0	0	0	0	0	0	0	0	1.78e-05	1.43e-05	0	1.52e-05	2.09e-05	0	0	0	0	0	1.25e-05	0	0	1.12e-05	0	0	0	7.2e-06	1.08e-05	2.87e-05	8.65e-05	6.39e-05	3.04e-05	1.89e-05	0	0	0	0	0	0	0	3.66e-06	0	0	0	0	0	0
CraneFe073_contig_440	0	1.1e-05	3.28e-06	0	0	0	0	0	0	0	0	0	1.84e-05	0	9.79e-06	0	0	0	0	0	0	8.01e-06	0	0	0	0	0	0	4.62e-06	2.69e-05	2.58e-05	9.26e-06	7.62e-05	9.77e-05	0	0	0	0	0	0	6.34e-06	0	0	0	1.14e-05	0	0	7.53e-05	0
CraneFe073_contig_459	0	0	0	0	0	0	0	0	0	0	0	0	0	0	0	0	0	0	0	0	0	0	0	0	0	0	0	0	0	0	0	0	4.56e-05	6.34e-06	0	0	0	0	8.62e-05	0	0	0	0	0	1.66e-05	0	0	0	0
CraneFe073_contig_865	0	0	3.16e-06	0	0	0	0	1.09e-05	0	0	0	0	0	0	0	0	0	0	0	0	9.81e-06	0	0	0	0	0	0	0	1.78e-05	1.67e-06	1.24e-05	4.46e-06	0	0	0	0	0	0	0	0	0	7.07e-05	0	0	5.48e-06	0	0	0	0
CraneFe073_contig_923	6.76e-06	0	0	0	0	0	0	0	0	9.59e-06	0	0	0	0	8.5e-06	0	0	0	0	0	5.89e-06	0	0	0	0	0	0	0	0	3.01e-06	3.2e-06	4.02e-06	5.09e-06	2.26e-05	0	8.26e-05	0.000163224	0	0	0	0	0	0	0	3.95e-05	0	0	6.53e-05	0
CraneFe079_contig_259	0	0	0	0	0	0	0	0	0	0	0	0	0	0	1.04e-05	0	0	0	0	0	0	0	0	0	0	0	0	0	9.81e-06	0	0	4.91e-06	0	0	2.57e-05	0	0	0	0	0	0	0	0	0	6.03e-06	0	0	0	0
CraneFe079_contig_26	0	0	0	0	0	0	0	9.75e-06	0	0	0	0	0	0	8.43e-06	0	0	0	0	0	0	6.89e-06	0	0	0	0	0	0	3.98e-06	1.19e-05	0	0	2.02e-05	5.6e-06	0	0	0	0	7.62e-05	0	1.09e-05	0	0	0	2.93e-05	0	0	0	0
CraneFe080_contig_69	1.06e-05	1.5e-05	0	0	0	0	0	1.55e-05	0	1.51e-05	0	1.56e-05	0	0	0	0	0	0	0	0	0	0	0	0	0	0	0	0	3.16e-05	4.73e-06	5.03e-06	6.32e-06	8e-06	8.89e-06	0	0	0	0	0	0	0	0	0	0	0	0	0	0	0
DaurianRedstart170_contig_119	0	0	0	0	0	0	0	0	0	0	0	0	0	0	0	0	0	0	0	0	0	0	0	0	0	0	0	0	0	3.14e-05	0	1.8e-05	0	8.42e-06	0	0	0	0	0	0	0	0	0.000675483	0	0	1.8e-06	0	0	0
DaurianRedstart170_contig_129	0	0	0	0	9.47e-06	0	0	0	0	0	0	0	2.09e-05	0	0	0	0	0	0	0	0	0	0	0	0	0	0	0	2.11e-05	5.92e-06	0	0	0	1.48e-05	0	0	0	0.000339141	0	0	0.00050943	4.18e-05	0	0	0	0	0	0	0
DaurianRedstart170_contig_17	0.000115262	7.64e-05	6.57e-05	3.15e-05	7.96e-05	2.66e-05	0.000121563	4.93e-05	4.94e-05	3.85e-05	0.000109702	4.98e-05	7.21e-05	1.94e-05	5.12e-05	5.85e-05	3.77e-05	4.96e-05	2.7e-05	8.5e-05	5.91e-05	0	0	0	0	0	0	0	4.03e-06	1.51e-06	9.62e-05	7.66e-05	5.1e-06	1.13e-05	0	4.14e-05	0	0	0	0	0	3.19e-05	0	0	0	6.07e-07	0	0	0
DaurianRedstart170_contig_178	4.26e-06	0	0	0	0	0	0	0	7.75e-06	0	0	0	0	0	0	0	0	0	0	0	0	0	0	0	0	3.13e-05	0	1.82e-05	2.53e-06	8.53e-06	8.05e-06	0	0	0	0	0	0	0	0	0	0	0	0	8.01e-05	0	6.1e-05	1.17e-05	0	0
DaurianRedstart170_contig_241	0	0	5.44e-06	0	0	4.22e-06	0	0	0	0	0	0	0	6.16e-06	1.62e-05	0	0	0	0	0	0	4.43e-06	0	0	0	0	9.65e-05	5.51e-05	5.11e-06	1.63e-05	2.03e-05	1.02e-05	1.29e-05	0	0	0	0	4.11e-05	4.89e-05	0	0	2.03e-05	0	0	0	7.7e-07	0	4.16e-05	8.75e-05
DaurianRedstart170_contig_48	0	0	0	0	0	0	0	0	0	0	0	0	0	0	3.28e-06	0	0	0	0	0	0	0	0	0	0	8.78e-06	0	0	1.39e-05	1.74e-06	3.7e-06	9.3e-06	3.92e-06	2.18e-06	4.06e-06	0	0	0	0	0	0	0	0	0	0	4.67e-07	0	0	0
DaurianRedstart170_contig_613	0	0	0	0	0	0	0	0	0	0	0	0	0	0	0	0	0	0	0	0	0	0	0	0	0	0	0	0	2.62e-05	2.46e-06	0	0	0	0	0	0	0	0	0	0	0	0	0	0	0	0	0	0	0
DaurianRedstart170_contig_71	5.53e-06	0	4.66e-06	0	1.77e-05	5.43e-06	1.24e-05	1.61e-05	0	7.85e-06	0	4.88e-05	1.31e-05	4.75e-05	6.96e-06	4.78e-05	6.15e-05	1.01e-05	4.4e-05	0	2.41e-05	1.14e-05	0	0	0	0	0	0	0	1.23e-06	0	6.58e-06	4.16e-06	9.25e-06	0.000168071	1.69e-05	0	0.000105766	0	0	0	0	0	0	0	0	0	0	0
DaurianRedstart170_contig_843	0	0	0	0	0	0	0	0	0	0	0	0	0	0	0	0	0	0	0	0	9.45e-06	0	0	0	0	0	0	0	1.93e-05	7.24e-06	0	0	4.08e-05	0	0	0	0	0	0	0	8.83e-06	0.00015318	0	0	7.91e-06	0	0	0	0
duskythrush148_contig_110	0	6.44e-06	0	0	0	0	0	0	0	0	0	0	1.08e-05	0	0	0	0	0	0	0	0	0	0	0	0	0	0	0	5.43e-06	4.07e-06	0	0	6.88e-05	7.64e-06	0	2.79e-05	0	0	0	0	0	0	0	0	6.67e-06	0	0	0	0
duskythrush148_contig_112	0	0	0	0	0	0	0	0	0	0	0	0	1.49e-05	0	0	0	0	0	0	0	0	0	0	0	0	0	0	0	0	0.000120627	0	0	0	0	0	1.92e-05	0	0	0	0	0	0	0	0	0	0	0	0	0
duskythrush148_contig_133	4.61e-06	3.25e-06	0	0	4.92e-06	4.52e-06	5.16e-06	0	0	6.54e-06	0	6.77e-06	5.44e-06	0	1.16e-05	7.95e-06	7.69e-05	1.68e-05	0	0	8.03e-06	4.74e-06	0	0	0	0	0	0	5.47e-06	0.000101516	1.09e-05	0	2.43e-05	7.7e-06	0	0	0	0	0	0	0	0	0	0	1.34e-05	8.24e-07	6.34e-05	0	0
duskythrush148_contig_138	1.19e-05	0	2.51e-06	0	6.36e-06	0	0	0	0	0	0	0	0	0	0	0	0	1.09e-05	0	0	0	0	0	0	5.49e-06	0	0	0	7.07e-06	2.25e-05	1.69e-05	3.54e-06	1.79e-05	0	0	0	0	5.69e-05	0	0	0	0	0	0	0	0	0	0	0
duskythrush148_contig_164	1.22e-05	2.86e-06	5.13e-06	3.78e-05	1.73e-05	7.97e-06	9.1e-06	2.95e-05	7.4e-06	0	3.29e-05	0	1.44e-05	5.81e-06	5.11e-06	2.1e-05	0	7.42e-06	1.62e-05	0	1.42e-05	1.25e-05	0	0	1.12e-05	8.29e-07	0	1.73e-05	2.41e-06	8.14e-06	2.88e-05	5.79e-05	0.005676	3.4e-06	0	1.24e-05	9.8e-05	7.76e-05	0	0	3.97e-05	3.83e-05	0	0	4.15e-05	0	1.12e-05	0	0
duskythrush148_contig_197	0	0	0	0	8.59e-06	0	0	0	0	0	0	0	1.9e-05	1.15e-05	0	0	0	0	0	0	0	8.28e-06	0	0	1.49e-05	0	0	0	4.78e-06	2.33e-05	8.37e-05	0	6.05e-06	0	0	0	0	0	0	0	0	0	0	0	0	0	0	0	0
duskythrush148_contig_251	0	0	0	0	0	0	0	0	0	0	0	0	0	0	0	0	7.57e-05	0	0	0	0	0	0	0	0	0	0	0	1.62e-05	7.58e-06	0	4.05e-06	0	0	0	0	0	0	0	0	0	0	0	0	9.94e-06	0	0	0	0
duskythrush148_contig_260	0	0	0	0	0	9.14e-06	2.09e-05	0	1.7e-05	0	0	1.37e-05	0	0	0	0	0	0	0	0	0	9.58e-06	0	0	0	0	0	0	0	4.15e-06	0	0	0	0.000303696	0	0	0	0	0	0	0	0	0	0	0	0	0	0	0.00809709
duskythrush148_contig_406	8.04e-06	0	6.78e-06	0	8.59e-06	7.89e-06	0	0	0	1.14e-05	0	0	0	0	0	1.39e-05	0	0	0	0	0	0	3.8e-05	0	0	0	9.02e-05	0	4.78e-06	1.79e-06	0	0	0	0	0	0	0	0	0	0	0	0	0	0	0	1.44e-06	0	0	0
duskythrush148_contig_51	0	2.64e-06	3.15e-06	0	0	0	0	0	0	0	0	0	0	0	0	0	0	0	0	0	0	0	0	0	0	0	0	0	6.67e-06	1.29e-05	3.54e-06	6.68e-06	1.41e-05	0	0	0	0	3.58e-05	0	0	0	0	0	0	8.2e-06	3.35e-06	0	0	0
duskythrush148_contig_53	8.25e-06	0	0	0	4.41e-06	0	4.62e-06	0	7.52e-06	0	0	6.06e-06	0	0	0	7.13e-06	0	0	0	0	0	0	0	0	0	0	0	3.52e-05	2.45e-06	1.01e-05	2.15e-05	3.68e-05	9.31e-06	0	0	0	9.96e-05	0	0	4.14e-05	0	0	0	0	9.04e-06	0	6.82e-05	0	0
duskythrush148_contig_55	0	0	0	0	0	0	4.27e-06	0	0	2.7e-05	0	0	0	0	0	1.32e-05	0	0	0	0	0	3.92e-06	0	0	0	0	0	6.51e-05	4.53e-06	2.55e-06	2.16e-05	6.8e-06	0	0.000152941	0	1.16e-05	0.000229979	0	0	0	0	0	0	0	3.34e-05	0	0	0	3.87e-05
duskythrush148_contig_65	5.46e-06	0	6.9e-06	0	5.83e-06	1.07e-05	3.06e-06	0	0	1.16e-05	0	8.02e-06	0	0	6.86e-06	1.88e-05	0	4.99e-06	1.09e-05	0	0	0	0	0	2.52e-06	0	0	0	4.86e-06	7.29e-06	2.97e-05	8.11e-06	1.23e-05	3.42e-05	0	0	6.59e-05	0	0.000124127	0	0.000176739	0	7.42e-06	0	9.96e-06	0	0	0	0
duskythrush148_contig_69	2.07e-06	1.46e-06	8.74e-07	0	9.96e-06	2.03e-06	4.65e-06	0	0	2.94e-06	0	0	4.9e-06	0	1.04e-05	0	2.31e-05	3.79e-06	8.25e-06	8.66e-06	0	0	0	0	9.57e-06	0	0	3.54e-05	2.22e-05	3.3e-05	2.16e-05	9.86e-06	2.42e-05	0	6.46e-06	3.16e-05	5.01e-05	1.98e-05	0	0	1.35e-05	1.95e-05	9.39e-06	3.9e-05	7.57e-06	0	0	0	2.11e-05
duskythrush148_contig_77	5.98e-06	1.69e-05	5.04e-06	2.78e-05	0	1.17e-05	0	0	0	0	4.84e-05	0	1.41e-05	8.56e-06	1.5e-05	4.13e-05	0	1.09e-05	0	2.5e-05	0	0	0	0	0	0	0	0	4.26e-05	5.99e-06	0	3.56e-06	6.75e-06	5e-06	0	0	0	0	0.000271971	0.000120042	4.87e-06	0	0	0	8.73e-06	0	0	0	0
duskythrush148_contig_82	0	0	5.92e-06	0	0	0	0	0	0	0	0	0	0	0	0	0	0	0	0	0	0	0	0	0	0	0	0	0	1.11e-05	4.17e-06	1.99e-05	8.35e-06	2.46e-05	0	0	0	0	0	0	0	0	6.61e-05	0	0	1.02e-05	8.38e-07	0	0	0
duskythrush148_contig_934	0	0	5.32e-06	0	0	1.24e-05	0	0	0	1.79e-05	0	0	0	0	0	0	0	0	0	0	0	0	0	0	0	0	0	0	0	0	5.97e-06	1.5e-05	0	0.000771153	0	0	0	0	0	0	0	0	1.91e-05	0	9.22e-06	0	0	0	0
duskythrush149_contig_138	0	0	3.67e-06	0	0	8.56e-06	9.77e-06	1.27e-05	0	0	0	0	1.03e-05	1.25e-05	0	1.51e-05	0	0	0	0	0	0	0	0	0	0	0	0	0	1.36e-05	3.3e-05	3.11e-05	3.28e-05	0	0	0	0	0	0	0	0	0	0	0	0	0	0	0	0
duskythrush149_contig_91	0	0	0	0	0	0	0	0	0	0	0	0	0	0	0	0	0	0	0	0	0	0	2.68e-05	9.5e-05	0	0	0	0	1.01e-05	1.14e-05	1.88e-05	0	4.27e-05	0	0	5.2e-05	0	0	0	0	0	0	0	0	8.28e-06	4.06e-06	0	0	0
duskythrush149_contig_96	0	0	0	0	0	0	0	0	0	0	0	0	0	0	2.26e-05	0	0	1.64e-05	0	0	0	0	0	0	0	0	0	0	0	4.01e-06	5.96e-05	2.68e-05	0	0	0	0	0	0	0	0	0	0	0	0	0	0	0	0	0
DuskyWarbler110_contig_3	3.99e-06	5.62e-06	1.01e-05	0	4.26e-06	0	3.13e-05	1.16e-05	7.27e-06	1.13e-05	0	5.86e-06	1.41e-05	1.71e-05	2.51e-05	4.13e-05	2.22e-05	7.29e-06	1.59e-05	0	3.48e-06	0	0	0	0	0	0	0	0	6.22e-06	7.54e-06	9.49e-06	9e-06	6.67e-06	0	0	0	0	0	0	3.25e-06	1.88e-05	1.21e-06	0	2.91e-06	7.14e-07	0	0	0
DuskyWarbler110_contig_5	2.47e-05	0	0	0	0	0	0	0	0	0	0	0	0	0	0	0	0	0	0	0	1.08e-05	0	0	0	0	0	0	0	7.33e-06	0	1.75e-05	0	2.79e-05	2.06e-05	0	0	0	0	0	6.2e-05	0	0	3.73e-06	0.000464316	9.01e-06	0	0	0.000119331	0
DuskyWarbler110_contig_9	9.29e-06	9.81e-06	7.82e-06	0	0	4.56e-06	0	0	0	1.98e-05	0	6.82e-06	0	1.33e-05	0	8.02e-06	0	8.48e-06	0	0	8.09e-06	0	0	0	0	0	0	0	0	0.000123006	4.61e-05	9.39e-05	6.98e-06	7.76e-06	7.23e-06	0	0	0	0	0	0	0	0	0	3.39e-06	0	0	0	0
duskywarbler184_contig_105	1.16e-05	0	0	0	0	0	0	0	1.06e-05	0	0	0	0	0	0	1e-05	0	0	0	0	0	0	0	0	0	0	0	0	0.000168725	2.97e-05	2.74e-06	0	8.72e-06	0	0	0	0	0	0	0	0	0	0	0	4.23e-06	0	0	0	0
duskywarbler184_contig_106	0	0	0	0	1.26e-05	0	0	0	0	0	0	0	0	0	1.49e-05	0	0	0	0	0	0	0	0	0	0	0	0	0	7.03e-06	0	3.36e-05	0	0	0	0	0	0.00028582	0	0	0	0	0	0	0.000222623	0	0	0	0	0
duskywarbler184_contig_123	0	0	0	0	0	0	1.18e-05	0	0	0	0	0	0	0	0	0	0	0	0	0	0	0	0	0	0	0	0	0	6.24e-06	0	0	0	0	0	0	0	0	0	0.000298665	0	0	0	0	0	1.53e-05	0	2.89e-05	0	0
duskywarbler184_contig_262	0	0	0	0	0	0	0	0	0	0	0	0	0	0	0	0	3.04e-05	0	0	0	0	0	0	0	0	0	0	0	3.25e-06	4.87e-06	0	0	1.24e-05	0	0	0	0	0	0	0	0	0	5.13e-05	0	3.99e-06	5.68e-05	0	0	0
duskywarbler184_contig_356	0	0	0	0	0	0	0	0	0	0	0	0	0	0	0	0	0	0	0	0	0	0	0	0	0	0	0	0	0	2.42e-06	3.08e-05	6.45e-05	8.16e-06	0	0	0	0	0	0.000123348	0	0	0	0	0	0	0	0	0	0
DuskyWarbler62_contig_131	0	0	0	0	0	2.34e-05	0	0	0	0	0	0	0	1.14e-05	0	0	0	0	0	0	6.93e-06	8.18e-06	0	0	3.67e-05	0	0	0	1.42e-05	8.85e-06	0	0	2.39e-05	0	0	0	0	0	0	0	0	0	0	0	2.32e-05	0	0.000525283	7.68e-05	8.09e-05
DuskyWarbler62_contig_155	1.83e-05	0	0	0	0	0	0	0	0	0	0	0	0	0	0	0	0	0	0	0	0	1.88e-05	0	0	0	0	0	0	5.43e-06	0	6.48e-05	1.63e-05	6.87e-06	0	0	0	0	0	0	0	0	0	0	0	2.67e-05	6.54e-06	0	0	0
DuskyWarbler62_contig_222	3.5e-06	2.47e-06	0	0	0	6.87e-06	0	0	0	0	0	0	0	0	2.2e-06	6.04e-06	5.84e-05	0	0	0	0	0	0	0	0	0	0	0	1.66e-05	2.1e-05	1.49e-05	2.5e-05	1.84e-05	1.17e-05	0	0	0	3.35e-05	3.98e-05	0	0	0	4.23e-06	0	2.3e-05	6.26e-07	0	0	0
DuskyWarbler62_contig_23	0	0	5.14e-06	0	0	1.2e-05	0	0	0	0	0	0	0	0	0	0	0	0	0	0	1.06e-05	0	0	0	0	0	0	0	7.24e-06	5.43e-06	5.19e-05	2.17e-05	4.58e-05	0	1.9e-05	0	0	0	0	0	0	0	0	0	0.000195689	2.18e-06	0	0	0
DuskyWarbler62_contig_7	3.59e-05	1.27e-05	1.51e-05	0	9.59e-06	3.53e-05	3.02e-05	5.23e-05	0	0	0	0	1.06e-05	0	5.65e-06	0	0	0	0	3.75e-05	1.57e-05	2.77e-05	0	0	0	3.67e-06	0.000805958	0	0	4e-06	8.49e-06	5.34e-06	0	0	0	0	0	0	0	0	0	0	0	0	6.56e-06	0	0	0	0
DuskyWarbler62_contig_92	0	0	4.99e-06	0	0	0	0	0	0	0	0	0	0	0	0	0	0	0	0	0	0	0	0	0	0	0	0	0.000303734	4.93e-05	0	5.6e-06	1.41e-05	0	0	0	0	0	0	0	0	0	0	4.83e-05	0	0	0	0	0	0
eagle206_contig_1319	0	0	0	0	0	0	0	0	0	0	0	0	1.5e-05	0	0	0	0	0	0	0	0	0	0	0	0	0	0	0	0	1.69e-05	1.5e-05	3.58e-05	4.76e-06	5.29e-06	0	0	0	0	0	0	5.16e-06	0	0	0	0	0	0	0	0
eagle208_contig_3285	0	0	0	0	0	0	0	0	0	0	0	0	0	0	0	0	0	0	0	0	0	0	0	0	0	0	0	0	2.94e-05	8.27e-06	1.17e-05	0	9.32e-06	1.04e-05	0	0	0	0	0	0	0	0	0	0	2.71e-05	0	0	0	0
eagle209_contig_420	0	0	0	0	0	0	0	0	0	1.73e-05	0	0	0	0	0	0	0	0	0	0	0	0	0	0	1.13e-05	0	0	0	1.45e-05	2.71e-06	1.73e-05	5.07e-05	0	2.04e-05	0	0	0	0	0	0	0	0	0	0	8.89e-06	0	0	0	0
EasternCrownedWarbler123_contig_151	0	0	0	0	0	1.08e-05	0	0	0	0	0	0	0	0	0	0	0	0	0	0	0	1.13e-05	0	0	0.000234165	0	0	9.42e-05	0	0	5.21e-06	0	0	0	0	0	0	0.00253029	0	0	0	0	2.5e-05	0	4.02e-05	0	0	0	0
EasternCrownedWarbler123_contig_164	0	0	0	0	0	0	0	0	0	0	0	0	0	0	0	0	0	0	0	0	0	0	0	0	0	0	0	0	4.02e-05	6.7e-06	0	8.95e-06	0	6.29e-06	1.17e-05	0	0	0	0	0	0	0	2.27e-06	0	1.1e-05	0	0	0	0
EasternCrownedWarbler123_contig_181	0	0	0	0	0	0	0	0	0	0	0	1.02e-05	0	0	0	0	0	0	0	0	0	0	0	0	0	0	0	0	4.13e-06	1.55e-05	0	0	5.23e-06	0	0	0	0	0	0	0	0	0	0	0	1.52e-05	1.24e-06	0	0	0
EasternCrownedWarbler123_contig_196	0	0	0	0	1.02e-05	0	2.13e-05	0	0	0	0	0	0	0	0	0	0	1.74e-05	0	0	8.29e-06	9.79e-06	0	0	0	3.89e-06	0	0	1.13e-05	6.36e-06	4.5e-06	8.49e-06	7.16e-06	0	0	0	0	0	0	0	7.75e-06	0	0	0	0	0	0	0	0
EasternCrownedWarbler123_contig_207	2.74e-05	5.52e-06	1.81e-05	0	2.09e-05	7.68e-06	0	5.7e-06	0	5.56e-06	0	6.9e-05	1.39e-05	0	0	6.76e-06	2.18e-05	0	0	0	6.82e-06	8.06e-06	0	0	9.76e-05	0	0	0	0	0	3.7e-06	0	5.89e-06	0	0	0	0	0	0	0	0	0	0	0	8.57e-06	0	0	0	0
EasternCrownedWarbler123_contig_221	0	0	2.91e-06	0	0	0	7.75e-06	0	0	0	0	0	8.16e-06	1.98e-05	0	0	0	0	0	2.89e-05	1.2e-05	0	0	0	7.66e-05	0	0	0	4.11e-06	6.16e-06	3.27e-06	3.7e-05	3.12e-05	0	1.08e-05	0	0	0	0	0	1.13e-05	0	0	0.000129998	4.54e-05	2.47e-05	0	6.68e-05	0
EasternCrownedWarbler123_contig_234	0	0	0	0	0	0	0	0	0	0	0	0	0	0	0	0	0	0	0	0	0	0	0	0	0.000103348	0	0	0	0	0	3.53e-06	1.33e-05	0	1.87e-05	0	0	0	0	0	0.000149853	0	0	1.13e-05	0	2.18e-05	0	0	0	0
EasternCrownedWarbler123_contig_337	0	0	0	0	0	0	0	9.06e-06	0	0	0	0	0	0	0	1.08e-05	0	0	0	0	0	0	0	0	0.000132221	1.27e-06	0	0	0	8.32e-06	2.94e-05	1.85e-05	9.37e-06	1.04e-05	0	0	0	0	0.000141639	0	0	0	1.88e-06	0	4.55e-06	1.67e-05	0.00123437	0	6.33e-05
EasternCrownedWarbler123_contig_456	0	0	0	0	0	0	0	1.64e-05	0	0	0	1.65e-05	0	1.61e-05	0	1.94e-05	0	0	0	0	0	0	0	0	0	2.3e-06	0	0	0.000220737	5.27e-05	0.000213032	6.7e-05	0	1.88e-05	0	0	0.000135972	0.000215352	0	0.000113077	0	0	0	0	4.93e-05	0	0.000496152	0	0
EasternCrownedWarbler123_contig_493	0	0	0	0	0	0	0	0	0	0	0	0	0	0	0	0	0	0	0	0	0	0	0	0	1.52e-05	0	0	0	0	0	1.56e-05	0	0	0	0	0	0	0.00220124	0	0	0	0	0	0	0	0	0	0	0
EasternCrownedWarbler123_contig_64	7.62e-06	0	0	0	1.63e-05	0	0	0	0	0	0	1.68e-05	8.99e-06	0	0	0	0	0	0	0	0	0	0	0	0.00340279	0	0	6.51e-05	1.81e-05	4.83e-05	0	0	5.73e-06	0	0	0	0	0.0230425	0	7.65e-05	0	0	0.000532662	0	5e-05	0	0	0.0025029	0.000387266
EasternCrownedWarbler123_contig_655	0	0	0	0	0	0	0	0	0	0	0	0	0	0	0	0	0	0	0	4.89e-05	0	0	0	0	0	0	0	5e-05	2.78e-05	2.08e-05	0	6.96e-06	8.8e-06	9.78e-06	0	0	0	0	0	0	0	0	0	0	0	0	0	0	0
EasternCrownedWarbler123_contig_76	6.85e-05	3.22e-05	6.74e-05	0	4.07e-05	6.73e-05	3.41e-05	8.87e-05	4.16e-05	5.4e-05	0	3.36e-05	4.5e-05	4.36e-05	5.75e-05	2.63e-05	4.24e-05	6.96e-05	0.000151593	3.18e-05	1.99e-05	3.13e-05	0	0	1.05e-05	1.55e-06	0	6.51e-05	2.71e-05	6.61e-05	3.6e-06	4.08e-05	5.73e-06	0.000143296	0	0	0	0	0	0	1.24e-05	0	0.000184073	0.000143217	4.45e-05	0	0	0	0.000154906
EasternCrownedWarbler123_contig_98	7.86e-06	0	9.93e-06	0	8.39e-06	7.71e-06	0	3.43e-05	0	1.11e-05	0	1.15e-05	9.27e-06	1.12e-05	9.88e-06	1.36e-05	0	0	9.38e-05	0	0	0	0	0	1.81e-05	3.21e-06	0	0	1.87e-05	7e-06	1.86e-05	0	1.77e-05	1.31e-05	0	0	0	0	0	0	0	0	0	0	1.15e-05	0	0	0	0
Egret01_contig_213	2.99e-06	8.43e-06	0	0	0	0	0	0	0	0	0	0	0	0	0	0	3.33e-05	0	0	0	0	0	0	2.5e-05	0	0	0	0	0	7.06e-05	2.83e-06	0	0	0	0	0	0	5.72e-05	0	0	0	0	1.45e-05	0	6.55e-05	0	0	0	0
Egret01_contig_303	0	0	0	0	0	0	0	0	0	9.51e-06	0	0	0	9.6e-06	0	2.32e-05	0	0	0	0	0	0	0	0	0	2.74e-06	0	0	1.59e-05	5.97e-06	3.17e-06	0	0	0	0	0	0.000161844	6.41e-05	0	0	0	0	4.05e-06	0	9.79e-06	0	0	0	0
Egret02_contig_1510	1.1e-05	7.72e-06	0	0	0	0	1.23e-05	0	0	1.55e-05	0	3.22e-05	0	0	0	1.89e-05	0	2e-05	0	0	0	0	0	0	0	0	0	0	0	9.51e-05	0	0	0	2.75e-05	0	0	0	0	0	0.000109952	0	0	0	0	0	0	0	0	0
Egret04_contig_159	0	0	0	0	0	0	0	0	0	0	0	0	0	0	0	0	0	0	0	0	0	0	0	0	0	2.51e-06	0	0	3.64e-05	5.47e-06	1.16e-05	7.3e-06	9.23e-06	9.24e-05	0	0	0	0	0.000139582	0	0	0	0	0	0	4.39e-06	0	0	0
ElliotsPheasant225_contig_11273	6.28e-06	0	5.29e-06	2.92e-05	6.7e-06	0	7.03e-06	0	1.14e-05	8.91e-06	0	9.22e-06	0	0	0	0	3.49e-05	1.15e-05	0	0	1.09e-05	0	0	0	0	0	0	0	2.98e-05	5.59e-06	7.42e-05	8.96e-05	0	0	0	0	0	0	0	0	0	2.96e-05	0	0	0.000123687	0	0	0	0
ElliotsPheasant225_contig_22990	0	0	0	0	0	0	0	0	0	0	0	0	2.81e-05	3.41e-05	1.5e-05	0	0	0	0	0	1.04e-05	0	0	0	0	0	0	0	7.06e-06	5.03e-05	0	6.36e-05	8.95e-06	0	0	0	0	0	0	0	0	0	0	0	8.68e-06	4.26e-06	0	0	0
ElliotsPheasant225_contig_2436	0	0	0	0	0	0	0	0	0	0	0	0	0	6.41e-06	5.63e-06	7.72e-06	0	8.17e-06	0	0	0	0	0	1.87e-05	0	9.13e-07	0	0	0	2.99e-06	6.35e-06	1.33e-05	1.01e-05	0	0	1.37e-05	0	0	0	0	3.64e-06	0	0	0	1.31e-05	0	0	0	0
ElliotsPheasant225_contig_2707	7.82e-06	0	0	0	0	0	0	0	0	0	0	2.3e-05	9.23e-06	0	9.83e-06	0	0	0	0	0	0	0	0	0	7.22e-06	0	0	0.000100143	2.32e-05	2.44e-05	7.39e-06	3.02e-05	5.29e-05	0	0	0	9.44e-05	0	0	0	0	0.000110449	0	0	5.7e-06	0	0	0	0
ElliotsPheasant225_contig_2718	0	0	0	0	0	1.02e-05	0	0	1.89e-05	0	0	4.57e-05	0	1.49e-05	0	0	0	0	0	0	0	0	0	0	0	0	0	0	6.16e-06	0	9.81e-06	6.17e-06	1.56e-05	0	0	0	0	0	0	0	0	0	0	0	1.51e-05	0	0.000371252	0.000200534	0
ElliotsPheasant225_contig_5963	1.05e-05	7.43e-06	0	0	3.38e-05	1.03e-05	0	1.53e-05	0	2.99e-05	0	0	1.25e-05	0	0	0	0	0	0	0	0	0	0	0	0	0	0	0	6.26e-06	9.39e-06	0	8.15e-05	5.55e-05	2.65e-05	0	0	0	0	0	0	0	0	0	0	0	0	0	0	0
ElliotsPheasant225_contig_8817	0	0	0	0	0	0	0	0	0	0	0	0	0	0	0	0	0	0	0	0	0	0	0	0	0	0	0	0	4.37e-06	4.09e-05	3.82e-05	5.68e-05	1.11e-05	7.99e-05	0	2.24e-05	0	0	0	0	0	0	0	0	0.000544564	0	0	0	0
ElliotsPheasant225_contig_942	0	1.79e-05	1.07e-06	0	0	0	0	7.38e-06	0	0	0	0	0	0	6.38e-06	1.75e-05	0	0	0	0	4.42e-06	1.57e-05	0	0	0	0	0	0	0	4.18e-05	1.44e-05	1.81e-05	1.91e-05	1.27e-05	0	3.1e-05	0	0	0	0	0	0	0	0	0.000201688	0	6.98e-05	4.9e-05	0
Flamingo02_contig_1385	0	0	0	0	0	0	0	0	0	0	0	1.78e-05	0	0	0	0	0	0	0	0	0	0	0	0	0.00167793	0	0	0	0	8.09e-06	1.15e-05	7.21e-06	1.82e-05	0	0	0.000111	0	0	0	0	0	0	0	0	0	0	0	0	0
Flamingo02_contig_208	0	0	0	0	0	0	0	0	0	0	0	0	0	3.25e-05	0	0	0	0	0	0	0	0	0	0	0	0	0	0	3.36e-05	5.05e-06	5.36e-06	1.35e-05	1.7e-05	0	0	0	0	0	0	0	0	0	0	0	0	0	0	0	0
Flamingo02_contig_454	0	0	0	0	0	1.23e-05	0	0	0	0	0	0	0	0	0	0	0	0	0	0	0	0	0	0	0	0	0	0	0	0	0	0	2.84e-05	1.05e-05	0	0	0	0	0	0	0	0	0	0	1.84e-05	0	0	0	0
Flamingo02_contig_597	0	0	0	0	0	7.84e-06	0	0	0	0	0	0	0	0	0	1.38e-05	0	0	0	0	0	0	0	0	0	0	0	0	9.49e-06	2.67e-06	0	0	1.8e-05	2.01e-05	0	0	0	0	0	0	0	0	0	0	4.08e-05	0	0	0	8.13e-05
Flamingo03_contig_716	1.16e-05	0	0	0	0	0	0	0	0	0	0	0	0	0	0	0	0	0	0	0	1.01e-05	0	0	0	0	0	0	0	2.07e-05	0	0	3.45e-05	3.49e-05	0	0	0	0	0	0	0	0	0	0	0	8.47e-06	0.000255512	0	0.000112196	0
Flamingo06_contig_51	0	0	0	0	1.32e-05	0	0	0	0	0	0	0	0	0	0	0	0	0	0	0	0	0	0	0	1.14e-05	0	0	0	0	0	0	0	0	0	0	0	0	0	0	0	0	5.82e-05	7.47e-06	0	0	0	0	0	0
Flamingo07_contig_144	0	0	3.65e-06	4.03e-05	0	0	0	0	0	0	0	0	1.02e-05	3.72e-05	0	0	0	0	0	0	0	0	0	0	8e-06	0	0	0	4.12e-05	1.16e-05	0	0	0.00012383	7.24e-06	0	0.000105811	0	0	0	0	0	0	0	0	1.9e-05	0	9.54e-05	0	0
flamingo67_contig_10179	0	0	0	0	0	0	0	0	0	0	0	0	0	0	0	0	0	0	0	0	0	0	0	0	0	0	0	0	0	8.35e-06	1.77e-05	7.43e-06	0	0	0	0	0	0	0	0	0	0	0	0	1.82e-05	0	0	0	0
flamingo67_contig_1041	0	0	0	0	0	0	0	0	0	0	0	0	0	8.62e-06	0	0	0	0	0	0	0	0	0	0	0	0	0	0	0	3.55e-05	2.85e-06	0	4.53e-06	1.51e-05	0	0	0	0	0	0	0	2.84e-05	0	0	5.05e-05	0	0	0	0
flamingo67_contig_1090	0	0	0	3.16e-05	7.27e-06	0	7.62e-06	0	0	9.66e-06	0	0	8.03e-06	0	8.56e-06	0	0	0	0	0	5.93e-06	0	0	0	0	0	0	0	4.04e-06	3.03e-06	3.22e-06	4.05e-06	0	5.69e-06	0	0	0	0	0	0	0	0	0	0	1.49e-05	0	0	0	0
flamingo67_contig_1126	1.59e-05	3.73e-06	0	0	0	0	1.78e-05	0	0	7.52e-06	0	0	6.26e-06	0	0	0	0	9.68e-06	8.44e-05	0	0	0	0	0	0	0	0	0	3.15e-06	5.31e-06	1.38e-05	0.000173258	1.99e-05	0	0	0	0	0	0	0	0	0	0	9.96e-05	7.73e-06	0	1.46e-05	0	0
flamingo67_contig_1130	0	4.41e-06	0	0	0	0	0	0	0	0	0	0	0	8.95e-06	0	0	0	0	0	0	0	6.43e-06	0	0	0	0	0	0	3.71e-06	0.00206439	1.18e-05	7.43e-06	9.41e-06	0.000117631	0	0	0	0	0	0	0	0	0	0	6.16e-05	0	3.44e-05	0	0
flamingo67_contig_114	1.36e-05	6.39e-06	3.63e-05	2.11e-05	4.84e-06	8.89e-06	2.03e-05	1.32e-05	0	6.43e-06	0	6.66e-06	1.61e-05	6.49e-06	0	3.13e-05	2.52e-05	8.28e-06	9.02e-06	5.68e-05	2.37e-05	1.87e-05	0	0	0	0	0	0	5.38e-06	8.07e-06	6.43e-06	1.89e-05	0	0.000102321	7.06e-06	0	5.47e-05	0	0	0	0	0	0	0	3.31e-05	0	0	0	0
flamingo67_contig_1291	0	0	0	0	0	0	2.55e-05	0	1.04e-05	0	0	0	0	0	0	0	0	0	0	0	0	0	0	0	0	0	0.000511084	0	0	1.01e-05	0	0	8.57e-06	1.91e-05	0	0.00848741	0	0	0	0	9.28e-06	0.0137904	3.44e-06	0	1.66e-05	0	0	0	0
flamingo67_contig_1355	0	0	0	0	0	0	0	0	0	0	0	0	0	0	0	0	0	0	0	0	0	0	0	0	0	0	0	0	6.07e-06	2.27e-06	0	1.22e-05	2.31e-05	0	0	0	0	0	0	0	0	0	0	0	3.73e-05	0	0	0	0
flamingo67_contig_1402	1.5e-05	1.59e-05	1.58e-05	3.49e-05	0	1.47e-05	1.68e-05	1.09e-05	1.37e-05	0	6.07e-05	0	0	1.07e-05	9.43e-06	2.59e-05	0.000125147	0	2.99e-05	0	0	7.72e-06	0	0	0	0	0	0	4.45e-06	2e-05	0	0	5.64e-06	0	0	0	9.05e-05	0	0	0	0	0	0	0	0.00016419	0	0	0	0
flamingo67_contig_141	0	0	0	0	0	0	0	9.06e-06	0	8.83e-06	0	0	0	0	0	1.07e-05	3.46e-05	0	2.48e-05	0	0	0	0	5.21e-05	0	0	0	0	0	2.36e-05	2.94e-06	1.11e-05	1.87e-05	9.37e-05	0	0	0	0	0	0	0	0	1.88e-06	0	5.45e-05	2.23e-06	0	0	0
flamingo67_contig_1429	0	0	4.76e-06	0	0	0	0	0	0	0	0	1.66e-05	0	8.08e-06	0	0	0	0	0	0	0	0	0	0	0	0	0	0	1.34e-05	4.65e-05	5.34e-06	3.02e-05	1.7e-05	4.72e-06	0	0	0	0	0	0	0	0	3.41e-06	0	3.3e-05	0	0	0	0
flamingo67_contig_1481	0	0	0	0	0	5.55e-06	0	0	0	0	0	0	0	0	0	0	0	0	0	0	0	0	0	0	0	0	0	0	0.000134457	0.000351002	8.03e-06	0	3.83e-05	4.73e-06	0	0	0	0	0	0	0	0	0	0	0.000185905	0	0	0	0
flamingo67_contig_159	0	0	0	0	0	0	0	0	0	0	0	1.63e-05	0	0	0	0	0	0	0	0	1.93e-05	0	0	0	0	0	0	0	0	1.48e-05	0	6.59e-06	1.67e-05	0	0	0	0	0	0	0	9.93e-05	0	0	0	2.43e-05	0	0	0	0
flamingo67_contig_1627	5.55e-06	3.91e-06	1.17e-05	0	5.92e-06	0	3.11e-05	3.23e-05	0	7.87e-06	0	0.000114079	1.96e-05	3.18e-05	4.19e-05	0	9.26e-05	0	2.21e-05	0	4.83e-06	2.85e-05	0	0	0	0	0	0	0	2.47e-06	8.39e-05	3.63e-05	4.17e-06	4.64e-06	8.64e-06	0	0	0	0	0	9.04e-06	0	0	0	0	0	0	0	0
flamingo67_contig_1644	1.21e-05	0	0	0	6.46e-06	0	0	8.8e-06	0	0	0	8.89e-06	0	0	0	0	6.73e-05	0	2.41e-05	0	0	0	0	0	5.58e-06	0	0	0	7.18e-06	6.73e-06	2.86e-06	0	0	2.53e-06	0	0	0	0	0	0	4.93e-06	0	0	0	4.41e-06	0	0	0	0
flamingo67_contig_1677	6.68e-06	0	0	0	0	0	0	0	0	0	0	9.81e-06	0	0	0	0	0	0	0	0	0	0	0	4.19e-05	0	0	0	0	7.93e-06	7.44e-06	1.26e-05	3.97e-06	0	0	0	2.04e-05	0	0	0	0	0	0	0	0	1.46e-05	0	0	0	0
flamingo67_contig_1686	1.07e-05	0	2.26e-06	0	0	5.26e-06	0	0	0	0	0	0	1.27e-05	0	0	0	0	0	0	0	4.67e-06	5.52e-06	0	0	0	0	0	0	0	3.58e-06	3.81e-05	3.19e-06	4.04e-06	0	8.36e-06	1.64e-05	0	5.13e-05	0	0	0	5.05e-05	0	0	1.96e-05	9.6e-07	0	0	0
flamingo67_contig_1692	0	0	0	0	0	0	5.21e-06	0	0	0	0	0	0	0	0	0	0	0	0	0	0	0	0	0	0	0	0	0	8.28e-06	1.04e-05	3.74e-05	1.11e-05	7e-05	1.17e-05	0	0	0	0	0	0	0	0	0	0	0	0	0	0	0
flamingo67_contig_1864	0	0	5.26e-06	0	0	0	0	0	0	8.85e-06	0	0	0	0	7.84e-06	0	0	0	0	0	0	0	0	0	0	0	0	0	2.59e-05	1.39e-06	5.9e-06	1.48e-05	1.41e-05	2.61e-05	0	0	0	0	7.09e-05	0	0	0	0	0	3.19e-05	0	0	6.03e-05	6.34e-05
flamingo67_contig_1894	1.01e-05	7.12e-06	1.28e-05	0	0	0	1.13e-05	0	0	0	0	5.93e-05	0	0	0	0	0	0	0	0	0	0	0	8.45e-05	0	0	0	0	1.8e-05	6.75e-06	4.77e-06	0	7.6e-06	8.44e-06	0	0	0	0	0	0	0	0	0	0	2.95e-05	0	0	0	0
flamingo67_contig_1919	5.78e-06	4.07e-06	2.44e-06	0	0	0	0	0	0	0	0	0	0	0	7.27e-06	0	0	0	0	0	0	0	0	0	0	0	0	0	1.72e-05	5.15e-06	3.01e-05	1.37e-05	0	0	2.7e-05	1.77e-05	0	0	0	0	4.71e-06	0	0	0.000326122	2.11e-05	0	1.59e-05	0	0
flamingo67_contig_199	1.21e-05	4.27e-06	5.1e-06	0	1.29e-05	2.38e-05	6.78e-06	1.76e-05	2.2e-05	0	0	2.67e-05	7.15e-06	0	2.28e-05	2.09e-05	0	1.11e-05	0	0	5.27e-06	0	0	5.07e-05	0	0	0	0	1.08e-05	0	0.000397818	2.52e-05	3.42e-05	0	0	0	0	0	0	0	0	0	0	0	0.00013916	0	0	0	0
flamingo67_contig_2226	0	0	0	0	0	0	0	0	0	0	0	0	0	8.56e-06	0	0	0	0	0	0	0	0	0	0	0	0	0	0	3.55e-06	2.8e-05	1.7e-05	0.000170642	1.35e-05	1.5e-05	0	3.65e-05	0	0	0	0	0	0	3.61e-06	0	1.31e-05	0	0	0	0
flamingo67_contig_2292	0	0	2.14e-06	0	0	4.98e-06	0	0	0	0	0	0	0	0	0	0	0	0	0	0	0	0	2.4e-05	2.12e-05	0	0	0	0	3.01e-05	3.56e-05	7.2e-06	0	0	1.27e-05	0	0	0	0	0	0	0	0	0	0	1.11e-05	0	0	0	0
flamingo67_contig_2328	0	0	0	0	0	0	0	0	0	0	0	9.9e-06	0	0	1.69e-05	0	0	0	0	0	0	0	0	0	0	0	0	0	1.2e-05	0.000120749	2.87e-05	7.21e-05	1.52e-05	0	0	2.06e-05	0	0	0	0	0	0	0	0	1.48e-05	0	1.85e-05	0	0
flamingo67_contig_233	0	0	0	0	0	1.04e-05	0	0	0	0	0	0	0	0	0	0	0	0	0	0	0	0	0	0	0	0	0	0	0	7.17e-05	0	6.28e-06	7.95e-06	0	0	0	0	0	0	0	0	0	0	0	0	0	0	0	0
flamingo67_contig_2429	0	0	0	2.59e-05	0	0	0	0	0	0	0	8.17e-06	0	0	0	0	0	0	0	0	0	0	0	0	0	0	0	0	9.91e-06	6.19e-06	7.89e-06	3.31e-06	1.26e-05	0	0	0	0	0	0	0	1.81e-05	0	0	0	3.25e-05	0	0	0	0
flamingo67_contig_2430	0	4.48e-06	2.68e-06	0	0	6.23e-06	0	0	0	0	0	0	0	9.1e-06	0	0	0	0	0	0	0	1.31e-05	0	5.32e-05	0	0	0	0	7.54e-06	2.69e-05	3e-05	3.78e-06	1.43e-05	0	0	0	0	0	0	0	0	0	0	0	1.85e-05	0	0	0	0
flamingo67_contig_2542	0	0	2.55e-06	0	0	5.93e-06	6.78e-06	0	0	3.43e-05	0	0	0	8.66e-06	7.61e-06	0	0	0	0	0	0	0	0	0	0	0	0	0	3.59e-06	2.02e-05	8.58e-06	6.11e-05	1.36e-05	1.01e-05	0	0	7.3e-05	0	0	0	0	0	0	0	3.09e-05	0	0	0	0
flamingo67_contig_2543	6.77e-06	0	0	0	0	0	7.59e-06	0	0	0	0	0	7.99e-06	0	0	0	0	1.24e-05	0	0	0	6.97e-06	0	0	0	0	0	0	4.02e-06	4.52e-06	0	8.05e-06	5.09e-06	0	0	0	0	0	0	0	0	0	0	0	0.000148239	0	3.73e-05	0	0
flamingo67_contig_2579	0	0	2.82e-06	0	7.15e-06	0	0	0	0	0	0	9.84e-06	0	0	0	0	0	2.45e-05	5.33e-05	0	0	6.89e-06	3.16e-05	2.8e-05	0	0	0	0	3.98e-06	2.09e-05	5.7e-05	0	3.02e-05	2.24e-05	0	0	0	0	0	0	0	0	0	0	9.53e-05	0	9.22e-05	0	0
flamingo67_contig_2810	5.55e-05	0	1.75e-05	0	7.4e-05	6.8e-06	2.33e-05	1.01e-05	1.26e-05	0	5.61e-05	1.02e-05	0	0	8.72e-06	0	0	0	0.000110402	0	0	0	0	0	0	0	0	0	8.23e-06	7.72e-06	1.64e-05	4.12e-06	2.09e-05	2.32e-05	0	0	0	6.63e-05	0	0	5.65e-06	3.27e-05	1.05e-05	0	6.07e-05	0	0	0	0
flamingo67_contig_2822	0	0	3.04e-06	0	0	0	0	0	0	0	0	0	0	0	0	0	4.01e-05	0	0	0	0	1.48e-05	0	3.01e-05	0	0	0	0	0	1.6e-06	0.00015327	0.000102799	1.08e-05	6.02e-06	0	0	0	0	0	0	0	0	0	0	3.15e-05	0	0	0	0
flamingo67_contig_290	0	0	0	0	0	0	0	0	0	0	0	0	0	0	0	0	0	0	0	0	0	0	0	0	0	0	0	0	6.77e-06	7.62e-06	1.62e-05	0	0	0	0	0	0	0	0	0	0	0	0	0	8.32e-05	0	0	0	0
flamingo67_contig_3035	0	0	2.76e-06	6.1e-05	7.01e-06	6.44e-06	0	0	0	0	0	0	0	0	4.95e-05	0	0	0	0	0	5.72e-06	0	0	0	0	0	0	0	4.67e-05	1.61e-05	6.2e-06	7.8e-06	0	1.1e-05	0	0	0	0	0	0	0	0	0	0	1.44e-05	0	0	0	0
flamingo67_contig_3172	0	0	0	0	0	0	0	0	0	0	0	0	0	0	0	1.45e-05	0	0	0	0	0	0	0	0	0	0	0	0	9.96e-06	1.87e-06	7.93e-06	0	6.31e-06	2.8e-05	0	0	0	0	0	0	0	0	0	0	0	0	0	0	0
flamingo67_contig_341	0	0	6.12e-06	0	0	0	0	0	0	0	0	0	0	1.04e-05	0	0	0	0	0	0	0	0	0	0	0	0	0	0	0	6.47e-06	3.78e-05	1.3e-05	5.46e-06	0	0	0	0	0	0	7.29e-05	0	0	0	0	5.3e-05	0	2e-05	0	0.000295499
flamingo67_contig_342	2.09e-05	3.68e-06	5.28e-05	2.43e-05	1.67e-05	5.12e-06	1.75e-05	3.8e-05	9.5e-06	4.44e-05	0	2.3e-05	2.46e-05	5.98e-05	1.97e-05	4.5e-05	0	9.53e-06	0	0	4.55e-06	2.68e-05	0	0	0	0	0	0	1.39e-05	8.13e-06	0	1.55e-06	3.93e-06	0.00020508	0	0	0	0	0	0	0	0	0	0	5.71e-05	0	0	0	0
flamingo67_contig_343	0.00123381	0.000869425	0.000890293	0.00062407	0.000669061	0.000558269	0.000916948	0.00105131	0.000291063	0.000798358	0.000362022	0.00105186	0.00126813	0.00054008	0.000578866	0.000827878	0.000746801	0.000922745	0.000967056	0.000667626	0.000462337	0.00046698	3.02e-05	0	0	0	0	0.000163808	4.94e-05	1.85e-05	7.56e-06	3.8e-06	8.66e-05	0	0	1.95e-05	0	6.11e-05	0	0	5.21e-06	0	0	0	8.4e-05	3.43e-06	0	0	0
flamingo67_contig_346	0	0	3.02e-06	0	0	0	0	0	0	0	0	0	0	0	9.02e-06	0	0	0	0	0	0	0	0	0	0	0	0	0	2.77e-05	6.39e-06	1.36e-05	8.53e-06	1.08e-05	0	0	0	0	0	0	0	0	0	0	0	0.000214663	0	0	0	0
flamingo67_contig_361	0	0	0	0	0	7.85e-06	0	0	0	0	0	0	0	0	0	1.38e-05	0	0	0	0	0	0	0	0	0	0	0	0	4.75e-06	0	0	0	0	0	0	0	0	0	0	0	0.00714341	0	0	0	1.17e-05	0	0	0	0
flamingo67_contig_3812	0	8.38e-06	0	0	6.35e-06	0	0	8.65e-06	0	0	0	0	0	8.51e-06	7.47e-06	2.05e-05	0	2.17e-05	0	0	0	0	0	0	0	0	0	0	5.65e-05	9.26e-06	3.93e-05	2.83e-05	2.91e-05	0	0	0	0	0	0	0	0	0	0	0	2.17e-05	0	0	0	0
flamingo67_contig_3879	0	0	0	0	0	0	0	0	0	0	0	0	0	0	1.45e-05	0	0	0	0	0	0	0	0	0	0	0	0	0	1.37e-05	7.69e-06	0	0	0	0	0	0	0	0	0	0	0	0	0	0	0	2.06e-06	0	0	0
flamingo67_contig_402	0	0	0	0	0	0	0	8.28e-06	0	0	0	0	0	0	0	0	0	1.04e-05	0	0	0	0	0	0	0	0	0	2.43e-05	3.72e-05	2.53e-06	9.56e-05	0	8.57e-06	0	0	0	0	0	0.000129475	0	6.03e-05	0.000348575	0	0	1.25e-05	3.06e-06	0	0	0
flamingo67_contig_4177	0	0	0	0	0	0	7.21e-06	0	0	0	0	0	7.6e-06	0	0	0	3.58e-05	0	0	0	0	0	0	0	0	0	0.000144369	0	3.63e-05	1.15e-05	6.09e-06	3.83e-06	0	1.08e-05	0	0	0	0	0	0	0	0	0	0	0.000155009	0	0	0	0
flamingo67_contig_42	0	0	2.42e-06	0	6.14e-06	0	0	8.37e-06	0	0	0	0	6.79e-06	0	0	0	0	2.1e-05	0	0	0	1.78e-05	0	0	0	0	0	0	4.44e-05	6.4e-06	0	0	8.22e-05	0	0	0	0	0	0	0	0	0	0	0	2.52e-05	0	0	0	0
flamingo67_contig_4542	0	0	2.47e-06	0	6.25e-06	0	0	0	1.07e-05	5.4e-05	0	0	6.91e-06	8.38e-06	7.36e-06	0	0	0	4.66e-05	0	5.1e-06	0	0	0	0	0	0	5e-05	2.43e-05	3e-05	5.53e-05	1.39e-05	4.4e-06	0	0	0	0.00021186	0	0	0	0	0	0	0	7.69e-05	0	3.22e-05	0	0
flamingo67_contig_4900	0	0	0	0	6.56e-06	6.03e-06	0	0	0	0	0	0	0	0	0	0	0	0	0	0	0	0	0	2.57e-05	0	0	0	0	5.11e-05	0	0	0	0	0	0	0	0	0	0	0	0	2.9e-05	1.86e-06	0	6.28e-05	0	0	0	0
flamingo67_contig_5	6.31e-06	0	0	0	0	0	0	0	0	0	0	9.27e-06	0	0	7.94e-06	0	0	0	0	0	0	0	0	0	2.33e-05	0	0	0	2.25e-05	7.02e-06	3.88e-05	3.75e-06	2.37e-05	2.11e-05	0	0	0	6.03e-05	0	0	0	0	0	0	0.000115133	0	0	0	0.00718724
flamingo67_contig_527	0	0	2.67e-06	0	0	0	0	0	0	0	0	0	0	0	0	0	0	0	0	0	0	0	0	0	0	0	0	0	7.52e-06	0	1.8e-05	0	9.53e-06	5.29e-06	0	0	0	0	0	0	0	0	0	0	4.62e-06	1.13e-06	0	0	0
flamingo67_contig_5287	1.01e-05	0	8.54e-06	0	0	0	1.14e-05	0	0	0	8.2e-05	0	1.2e-05	0	0	1.75e-05	0	0	0	0	0	2.08e-05	0	0	0	0	0	0	0	2.03e-05	4.31e-05	1.2e-05	9.91e-05	0	0	0	0	0	0	0	0	0	0	0	7.39e-06	1.81e-06	0	0	0
flamingo67_contig_537	0	1.53e-05	0	0	0	0	0	0	0	3.08e-05	0	0	1.28e-05	0	0	0	0	0	0	0	9.45e-06	0	0	0	1e-05	0	0.000243165	0	0	0	0	0	0	9.06e-06	0	0	0	0	0.000246556	0	5.3e-05	0.000229771	0	0	0	0	0	0	0
flamingo67_contig_5530	2.6e-05	1.84e-05	7.32e-06	0	1.39e-05	2.56e-05	2.92e-05	5.05e-05	1.58e-05	2.46e-05	0	1.28e-05	2.05e-05	2.49e-05	1.09e-05	4.5e-05	4.83e-05	0	6.91e-05	7.25e-05	7.57e-06	0	0	0	0	0	0	0	4.13e-05	1.93e-06	0.000102639	0.000222009	0	1.45e-05	0	0	0.000209636	0	0.000296238	0	0	0	0	0	1.9e-05	0	0	8.39e-05	0
flamingo67_contig_585	3.3e-06	9.31e-06	2.78e-06	0	3.53e-06	0	0	4.81e-06	0	9.38e-06	0	0	0	4.73e-06	4.15e-06	0	0	0	1.32e-05	0	0	0	0	0	0	0	0	9.88e-05	2.94e-05	2.43e-05	9.37e-06	9.82e-06	4.72e-05	9.12e-05	0	0	3.99e-05	0	0	0	0	0	1.2e-05	0	2.53e-05	0	0	0	0
flamingo67_contig_6250	2.05e-05	0	0	0	0	0	0	0	0	0	0	1.5e-05	1.21e-05	0	0	0	0	0	0	0	1.78e-05	1.05e-05	0	0	0	2.09e-06	0	0	1.22e-05	0	9.68e-06	1.22e-05	1.54e-05	0	1.6e-05	3.13e-05	0.000123604	0	0	0	0	0.000192918	0	0	2.24e-05	0	0	0	0
flamingo67_contig_639	0	0	4.74e-06	0	0	0	0	0	0	0	0	0	0	0	0	0	0	1.03e-05	0	0	0	0	0	0	2.08e-05	0	0	0	6.69e-06	2.76e-05	0	0	4.23e-05	2.82e-05	0	0	0	0	0	0.00022602	0	0.000212096	0	0	0	0	0	0	0
flamingo67_contig_65	0	0	2.16e-06	0	0	0	5.74e-06	0	0	0	0	0	0	0	0	0	0	0	0	0	0	0	0	0	0	0	0.000114935	0	9.13e-06	1.03e-05	7.27e-05	9.14e-05	2.31e-05	8.57e-06	0	0	6.19e-05	0	0	0	8.35e-06	0	0	0	2.62e-05	0	0	0	0
flamingo67_contig_653	0.000158815	3.86e-05	2.77e-05	2.55e-05	4.68e-05	3.22e-05	3.07e-05	4.78e-05	5.98e-05	3.89e-05	8.86e-05	6.44e-05	0.00012286	1.57e-05	6.89e-05	0	3.05e-05	4e-05	6.54e-05	2.29e-05	4.77e-05	3.38e-05	0	0	0	0	0	2.34e-05	0	1.22e-06	0	9.77e-06	2.06e-05	4.58e-06	4.27e-05	0	6.61e-05	0	0	0	8.48e-05	0	0	0	4e-05	0	0	0	0
flamingo67_contig_69	0	0	0	0	1.2e-05	0	0	0	0	0	0	8.29e-06	0	0	0	0	0	0	0	0	0	8.7e-06	2.67e-05	2.36e-05	0	0	0	0	0	6.28e-06	0	0	2.12e-05	4.72e-06	0	0	0	0	0	0	0	0	0	0	0.000164661	0	0	0	0
flamingo67_contig_703	0	4.18e-06	0	0	0	0	0	0	0	0	0	0	0	0	0	0	0	0	0	0	0	0	0	0	0	0	0	0	3.52e-05	1.32e-06	5.61e-06	1.76e-06	4.46e-06	0	0	0	0	0	0	0	0	0	0	0	4.33e-05	0	0	0	0
flamingo67_contig_705	0	0	3.8e-06	0	0	8.85e-06	0	1.31e-05	0	0	0	0	0	0	0	0	0	0	3.59e-05	0	0	0	0	0	0	0	0	0	1.61e-05	8.03e-06	0	0	0	0	0	0	0	0	0	0	0	0	0	0	3.95e-05	0	0	0	0
flamingo67_contig_709	0	0	0	0	0	0	0	0	0	0	0	0	0	0	0	0	0	0	0	0	0	0	0	0	0	0	0	0	1.81e-05	8.49e-06	7.21e-06	2.27e-05	0	0	0	0	0	0	0	0	0.000229763	0	0	0	1.67e-05	0	0	0	0
flamingo67_contig_7459	3.69e-05	1.95e-05	7.78e-06	0	0	0	0	0	0	5.24e-05	0	0	0	0	0	0	0	0	0	0	4.83e-05	0	0	0	0	0	0	0	0	4.11e-06	4.36e-06	1.1e-05	2.78e-05	2.32e-05	0	0	0	0	0	0	0	0.000130437	0	0	5.39e-05	0	0	0	0
flamingo67_contig_748	5.71e-06	4.02e-06	2.41e-06	0	0	0	0	0	0	8.1e-06	0	8.39e-06	1.35e-05	0	0	0	0	0	0	0	0	0	0	0	5.27e-06	0	0	0	0	2.16e-05	1.35e-05	1.02e-05	2.58e-05	0	0	0	0	0	0	0	0	0	1.72e-06	0	2.5e-05	5.11e-06	1.57e-05	0	0
flamingo67_contig_780	0	0	3.02e-06	0	0	0	0	0	0	0	0	0	0	1.03e-05	0	0	0	0	0	0	1.25e-05	0	0	0	0	0	0	0	4.25e-06	6.38e-06	2.71e-05	3.83e-05	1.08e-05	1.2e-05	0	0	0	0	0	0	0	0	0	0	5.23e-06	0	0	0	0
flamingo67_contig_7821	0.000100175	6.47e-05	1.76e-05	0	8.92e-06	1.64e-05	3.74e-05	4.86e-05	4.56e-05	0	0	3.68e-05	5.91e-05	0.000119535	5.25e-05	1.44e-05	4.64e-05	3.05e-05	0.000132928	0	8.73e-05	7.73e-05	0	0	0	0	0	0	4.96e-06	1.3e-05	0	3.97e-05	7.54e-05	6.98e-06	0	0	0.000100771	0	0	8.38e-05	5.44e-05	0	0	0	6.4e-05	0	0	0	0
flamingo67_contig_785	0	0	0	0	0	0	0	0	0	0	0	1.14e-05	0	0	1.96e-05	0	0	0	0	0	0	8.01e-06	0	0	0	0	0	0	9.25e-06	1.39e-05	3.68e-06	1.85e-05	1.46e-05	0	0	0	0	0	0	0	0	0	0	0	1.7e-05	0	0	0	0
flamingo67_contig_7993	0	0	0	0	0	0	0	0	0	0	0	0	0	0	0	0	0	0	0	0	0	9.97e-06	0	0	0	0	0	0	5.76e-06	0	6.42e-05	1.15e-05	0	0	0	0	0	0	0	0	0	0	0	0	7.07e-06	0	0	0	0
flamingo67_contig_8432	9.92e-06	4.2e-05	6.69e-05	0.000138403	5.3e-05	2.92e-05	2.22e-05	1.44e-05	3.61e-05	1.41e-05	0	2.92e-05	2.34e-05	4.26e-05	2.5e-05	5.14e-05	0	9.07e-05	0	0	5.19e-05	3.06e-05	0	0	0	0	0	0	0	2.21e-06	6.1e-05	3.54e-05	2.24e-05	0	0	0	0	0	0.00033858	0	0	0	0	0	0	0	0	0.000191851	0
flamingo67_contig_850	0	0	0	0	0	4.94e-06	5.65e-06	0	0	0	0	0	5.95e-06	0	0	0	0	0	0	0	8.78e-06	5.18e-06	0	0	0	0	0	0	1.8e-05	1.12e-06	7.15e-06	0.000110845	2.65e-05	8.43e-06	0	4.62e-05	0	0	0	0	0	0	0	0	0.000538707	0	0	0	0
flamingo67_contig_927	6.85e-06	0	2.88e-06	0	0	6.72e-06	0	9.96e-06	0	9.72e-06	0	0	0	0	0	0	0	0	0	0	0	0	0	0	6.32e-06	0	0	0	4.07e-06	1.52e-06	9.71e-06	0	5.15e-05	1.14e-05	0	0	0	0	0	0	0	0	0	0.000128735	3.25e-05	0	0	0	0
flamingo67_contig_931	1.85e-05	1.3e-05	1.82e-05	0	3.95e-05	1.81e-05	2.07e-05	1.79e-05	1.12e-05	1.75e-05	0	0	7.27e-06	8.82e-06	3.87e-05	0	0	4.5e-05	4.91e-05	2.57e-05	2.15e-05	0	0	0	0	0	0	0	1.1e-05	5.62e-05	2.91e-06	0	2.78e-05	1.03e-05	0	0	0	0	0	0	0	2.9e-05	0	0	0	0	0	0	0
flamingo67_contig_935	1.48e-05	0	3.11e-06	0	7.89e-06	0	0	0	2.69e-05	2.1e-05	0	0	0	0	0	0	0	0	0	0	0	7.6e-06	0	0	0	0	0	0	2.63e-05	2.47e-05	2.79e-05	8.35e-05	1.11e-05	0.000370695	0	0	0	0	0	0	0	0	0	0	1.62e-05	0	0	0	0
flamingo67_contig_953	0	0	0	0	0	0	8.75e-06	1.14e-05	0	0	0	1.15e-05	0	0	0	0	0	0	0	0	0	8.04e-06	0	0	0	0	0	0	4.64e-06	5.22e-06	1.11e-05	0	0	0	0	0	0	0	0	0	0	0	0	0	2.85e-05	0	0	0	0
flamingo67_contig_958	5.16e-06	0	0	0	0	0	0	0	0	0	0	0	0	0	1.3e-05	0	0	0	0	0	0	0	0	0	0	0	0	0	9.19e-06	1.03e-05	2.44e-06	3.07e-06	4.27e-05	8.63e-06	0	0	0	0	0	0	0	0	0	0	1.13e-05	0	0	0	0
flamingo67_contig_961	0	5.4e-06	0	0	8.19e-06	0	0	0	0	0	0	0	0	0	2.89e-05	0	0	0	0	0	0	0	0	3.21e-05	0.000198205	0	0	0	0	0.000104149	1.63e-05	0	5.19e-05	0	0.000179207	0	0	0	0	7.7e-05	0	0	0	0	5.6e-06	0	0	0	0
flycatcher107_contig_104	0	0	0	0	0	2.27e-05	0	0	0	1.1e-05	0	2.27e-05	9.11e-06	0	0	1.33e-05	0	0	0	0	0	0	0	0	0	0	0	0	4.58e-06	1.72e-06	0	0	5.81e-06	0	0	0	0	0	0	0	1.26e-05	0	5.71e-05	0	1.13e-05	0	0	0	0
flycatcher107_contig_195	4.71e-05	6.63e-06	1.59e-05	0.000131281	0	9.24e-06	3.16e-05	4.11e-05	1.71e-05	2.67e-05	0	1.38e-05	0	1.35e-05	1.18e-05	8.13e-05	5.24e-05	1.72e-05	0	0	0	0	0	3.94e-05	0	0	0	0	1.12e-05	1.26e-05	0.000260378	0.000201503	0	0	0	0	0.000113635	0	0	0	0	0	0	0	0	5.05e-06	0	0	0
flycatcher107_contig_197	0	0	0	0	0	0	0	0	0	1.16e-05	0	0	0	0	0	0	0	0	0	0	7.13e-06	0	0	0	0	0	0	3.49e-05	4.86e-06	3.64e-06	7.74e-06	0	1.23e-05	0.000198435	0	0	0	0	0	0	0.000113331	0.000578133	0	0	0	2.34e-05	0	0	0
flycatcher107_contig_320	0	0	0	0	0	0	1.29e-05	0	0	0	0	0	2.73e-05	0	1.45e-05	0	0	0	0	0	2.01e-05	1.19e-05	0	0	0	0	0	0	0.000123397	1.54e-05	3.82e-05	6.86e-06	8.68e-06	0	0	0	0.00027871	0	0	0	0	0	0	0	8.43e-06	0	0	0	0
flycatcher107_contig_76	0	0	0	0	4.16e-06	0	0	0	0	0	0	0	4.6e-06	0	0	0	0	0	0	0	0	4.01e-06	0	0	0	0	0	1.67e-05	6.95e-06	1.22e-05	1.11e-05	2.32e-06	2.93e-05	0	0	0	9.41e-05	0	0	0	0	0	1.18e-06	0	0	0	1.07e-05	0	0
flycatcher172_contig_114	0	0	0	0	0	0	0	0	0	0	0	0	0	0	9.99e-06	0	0	0	0	0	0	0	0	0	0.00613509	4.86e-06	0	0	0	3.54e-06	3.75e-06	0	0	0	0	0	0	0	0	0	0	0	0.00178836	0	5.8e-06	0	0	0	8.08e-05
flycatcher172_contig_119	0	0	9.78e-07	0	2.48e-06	0	0	0	0	0	0	0	2.74e-06	0	0	0	0	0	0	0	0	0	0	0	0	4.59e-05	0	0	2.76e-06	1.08e-05	5.48e-06	1.38e-06	0	0	3.61e-06	7.08e-06	0	0	0	0	3.97e-05	0	0	0	3.39e-06	0	0	0	0
flycatcher172_contig_1244	0	0	0	0	0	0	9.7e-06	0	0	1.23e-05	0	1.27e-05	0	1.24e-05	1.09e-05	0	0	0	0	3.62e-05	1.51e-05	0	0	0	0	0	0	0	5.14e-06	4.82e-06	1.23e-05	5.15e-06	1.3e-05	7.24e-06	0	0	0	0	0	0	0	0	0	0	0	1.55e-06	0	0	0
flycatcher172_contig_129	0	2.51e-06	0	0	0	0	7.98e-06	0	0	0	0	0	0	0	0	0	0	0	0	0	6.21e-06	0	0	0	1.97e-05	0	0	0	0	0	1.01e-05	0	0	0	0	0	0	0	0	0	0	0	2.15e-06	0	0.000109208	2.04e-05	0	0	3.62e-05
flycatcher172_contig_1582	9.22e-06	0	0	0	0	0	0	0	0	0	0	0	0	0	0	0	0	0	0	0	0	2.85e-05	4.36e-05	0	0	0	0	0	1.1e-05	8.21e-06	2.18e-05	0	2.08e-05	0	0	2.82e-05	0	0	0	0	0	0	8.36e-06	0	0	0	0	0	0
flycatcher172_contig_1699	0	0	4.55e-06	0	0	1.06e-05	0	0	0	0	0	0	0	0	0	0	0	1.97e-05	0	0	0	0	0	0	0	2.21e-06	0	0.00046138	6.42e-06	4.81e-06	2.04e-05	0	8.13e-06	0	0	0	0.000130413	0	0	0	0	0	9.79e-06	0	0	0	0	0	0
flycatcher172_contig_173	0	0	2.06e-06	0	0	0	5.47e-06	7.11e-06	8.89e-06	0	0	0	0	0	0	0	0	0	0	0	4.25e-06	5.02e-06	2.31e-05	0	4.51e-06	0	0	0	2.03e-05	7.88e-05	1.85e-05	3.19e-05	2.2e-05	0.000367508	7.61e-06	0	0	0	0	0	0	0	0	0	2.14e-05	0	4.03e-05	4.72e-05	0
flycatcher172_contig_189	2.37e-05	8.36e-06	0	0	0	0	3.99e-05	1.73e-05	0	0	0	0	0	0	0	2.05e-05	0	2.17e-05	0	0	0	0	0	0	4.38e-05	0	0	0	7.04e-06	0	5.61e-05	7.05e-06	0	9.92e-06	0	0	0	0	0.000134883	0	0	0	0.000100334	0	0	0	0	0	0
flycatcher172_contig_224	3.97e-05	2.54e-06	1.52e-06	1.68e-05	1.93e-05	3.54e-06	0	1.05e-05	6.57e-06	0	0	5.3e-06	4.26e-06	1.55e-05	2.72e-05	6.23e-06	0	6.59e-06	2.87e-05	1.51e-05	3.14e-06	2.23e-05	0	0	0	0	0	0	4.93e-05	0.000125272	8.53e-06	1.07e-05	2.71e-06	2.71e-05	0	0	0	3.45e-05	0	0	0	0	0	0	3.69e-05	6.45e-07	0	0	0
flycatcher172_contig_228	8.98e-06	3.16e-06	0	0	0	0	0	0	0	0	0	0	0	0	5.64e-06	0	0	0	0	0	3.91e-06	0	0	0	0	0	0	0	0	0	0.000216447	2.67e-05	3.38e-06	0	0	0	0	0	0	0	0	0	5.42e-06	0	9.83e-06	0	0	0	0
flycatcher172_contig_250	0	0	0	0	0	0	0	0	0	0	0	0	0	0	0	0	0	0	0	0	7.37e-06	0	0	0	0	0	0	0	1.51e-05	2.26e-05	1.2e-05	0	0	0	0	0	0	0	0	0	0	0	0	0	1.85e-05	1.51e-06	0	0	0
flycatcher172_contig_275	0	0	0	4.1e-05	0	0	0	0	0	0	0	0	0	0	1.11e-05	0	0	0	0	0	0	0	0	0	0	0	0	0	0	5.89e-06	0	1.05e-05	1.33e-05	0	0	0	0	0	0	0	0	0	0	0	6.43e-06	0	0	0	0
flycatcher172_contig_283	2.1e-05	2.59e-05	4.43e-06	2.44e-05	6.17e-05	1.55e-05	3.53e-05	6.88e-05	1.91e-05	1.49e-05	4.25e-05	4.63e-05	4.34e-05	7.53e-06	2.64e-05	8.17e-05	2.92e-05	1.92e-05	2.09e-05	6.59e-05	1.37e-05	2.7e-05	0	0	0	0	0	0	9.36e-06	1.76e-05	2.48e-05	6.25e-05	1.19e-05	8.79e-06	0	0	0	0	0	0	4.28e-06	0.00017328	0	0	1.53e-05	0	1.45e-05	0	0
flycatcher172_contig_299	0	0	0	0	0	0	0	0	0	0	0	0	0	0	0	0	5.06e-05	0	0	0	0	0	0	0	0	1.86e-06	0	0	0	1.21e-05	0	0	0	0	0	0	0	0	0	0	0	0	0	0	0	0	0	0	0
flycatcher172_contig_304	0	0	1.41e-05	0	0	0	0	0	0	0	0	0	0	0	1.4e-05	0	6.21e-05	0	0	0	0	0	0	0	0	0.000558651	0	0	1.33e-05	2.24e-05	5.28e-06	6.64e-06	8.4e-06	0	0	0	0	0	0	0	0	0	0	0	0.000252752	6e-06	0	0	0
flycatcher172_contig_338	0	0	0	0	0	0	0	0	0	0	0	0	0	0	0	0	0	0	0	0	0	0	0	0	0	0	0	0	6.57e-06	0	2.09e-05	6.58e-06	0	1.85e-05	0	0	0	0	0	0	0	0	0	0	8.08e-06	0	0	0	0
flycatcher172_contig_350	4.94e-05	0	2.6e-05	0	0	1.21e-05	2.77e-05	0	0	0	0	3.63e-05	4.38e-05	0	0	4.27e-05	0	2.26e-05	0	0	1.08e-05	1.27e-05	0	0	1.71e-05	0	0.000554587	0	8.08e-05	1.38e-05	1.17e-05	3.68e-05	0	0	0	0	0	0	0	0	0	0	0	0	0	0	0	0	0
flycatcher172_contig_355	1.25e-05	0	2.64e-06	0	0	0	0	0	0	0	0	9.19e-06	0	0	0	0	0	0	0	0	0	0	0	0	0	0	0	0	3.72e-06	1.39e-06	3.55e-05	1.86e-05	4.71e-06	0.000151763	0	0	0	0	0	6.28e-05	0	0	0	0	1.83e-05	0	0	0	0
flycatcher172_contig_363	0	0	2.96e-06	0	0	0	0	0	0	0	0	0	0	0	0	0	0	0	0	0	0	0	0	0	6.49e-06	0	0	0	2.92e-05	0	3.32e-06	0	0	0	0	0	0	0	0	0	0	0	2.97e-05	0	0	6.29e-06	3.87e-05	0	0
flycatcher172_contig_395	0	0	0	0	1.31e-05	0	0	1.78e-05	0	0	0	0	0	0	0	0	0	0	0	0	0	0	0	0	0	0	0	0	0	0	0	7.28e-06	0	0	0	0	0	0	0	0	0	0	0	0	0	0	0	0	0
flycatcher172_contig_400	1.14e-05	0	9.62e-06	0	6.1e-05	1.12e-05	0	1.66e-05	2.08e-05	3.24e-05	0	0	1.35e-05	0	0	1.97e-05	0	0	0	0	0	1.17e-05	0	0	0	2.33e-06	0	0	0	2.54e-06	5.4e-06	0	2.58e-05	0	0	0	0	0	0	0	0	0	0	0	0	0	0	0	0
flycatcher172_contig_428	5.47e-06	0	0	0	0	0	0	0	0	0	0	0	0	0	0	2.36e-06	0	0	0	0	2.38e-06	2.81e-06	0	0	1.26e-06	5.58e-07	0	0	9.74e-06	6.09e-06	3.88e-06	2.44e-05	4.11e-06	4.57e-06	4.26e-06	0	3.3e-05	0	6.22e-05	0	0.00266644	0.00489394	0	0	0	4.89e-07	0	0	0
flycatcher172_contig_459	0	0	0	0	1.16e-05	0	0	0	0	0	0	1.59e-05	0	0	0	0	0	0	0	0	0	1.11e-05	0	0	0	0	0	0	6.43e-06	1.2e-05	0	0	3.26e-05	0	0	0	0	0	0	0	0	0	0	0	1.58e-05	0	0	0	0
flycatcher172_contig_498	4.36e-05	7.67e-06	0	0	2.33e-05	1.07e-05	2.44e-05	1.58e-05	0	3.09e-05	0	0	2.57e-05	0	0	0	0	0	0	0	1.9e-05	0	0	0	0	0	0	9.3e-05	2.59e-05	9.7e-06	3.6e-05	0	0	0.00045077	2.55e-05	0	0	0	0.00049537	0	2.66e-05	0	0.00219281	0	1.59e-05	1.95e-06	0	0	0
flycatcher172_contig_503	4.16e-05	1.46e-05	3.5e-05	3.22e-05	4.44e-05	1.36e-05	1.55e-05	5.04e-05	0	3.93e-05	0	0	8.18e-06	9.92e-06	5.23e-05	4.78e-05	7.71e-05	1.27e-05	0.000137852	0	2.41e-05	0	0	0	0	0	0	0	4.11e-06	1.54e-06	4.58e-05	4.53e-05	1.56e-05	1.16e-05	0	0	0	0	0.000157519	0	0	0	0	0	0	0	0	0	0
flycatcher172_contig_515	0.000321518	5.47e-05	0.000219571	5.15e-05	0.000189442	0.000108785	0.000149084	0.000161349	0.000181721	0.000125869	8.97e-05	0.000260601	0.000405817	0.00053976	6.97e-05	0.000421157	0.000431717	0.000263338	0.000308945	0.000231568	0.000270492	0.000307978	0	0	1.02e-05	0	0	0	0	0	0	6.59e-06	8.34e-06	9.27e-06	0	0	0	0	0	0	0	0.000365544	0.000839042	0	0	0	0	0	0.000225499
flycatcher172_contig_527	0	0	0	0	0	0	0	0	0	0	0	0	0	0	0	1.89e-05	0	0	0	0	0	0	0	0	0	0	0	0	6.51e-06	4.88e-06	0	6.52e-06	0	0	0	0	0	0	0	0	0	0	0	0	2.4e-05	0	0	0	0
flycatcher172_contig_56	0	2.56e-06	1.53e-06	0	0	0	0	0	0	0	0	0	0	0	4.57e-06	0	0	0	0	0	6.33e-06	0	0	0	0	4.82e-06	0	0	1.29e-05	7.28e-06	5.15e-06	6.48e-06	1.09e-05	3.04e-06	0	0	8.77e-05	0	0	0	0	0	0	0	2.39e-05	0	1e-05	0	0
flycatcher172_contig_562	0	0	5.16e-06	0	0	0	0	0	0	0	0	0	0	0	0	0	0	0	0	0	0	0	0	0	0	0	0	0	0	1.09e-05	1.16e-05	5.82e-05	7.37e-05	1.02e-05	0	3.74e-05	0	0	0	0	9.97e-06	0	0	0	0	0	0	0	0
flycatcher172_contig_563	5.5e-06	0	2.32e-06	0	0	0	0	0	0	1.56e-05	0	0	0	0	0	0	0	0	0	0	0	0	0	0	5.07e-06	0	0	0	3.26e-06	6.12e-06	2.6e-05	0	1.24e-05	0	0	0	0	0	0	0	0	0	0	0	1.2e-05	0	0	0	0.0024038
flycatcher172_contig_57	7.32e-06	1.55e-05	6.17e-06	0	7.82e-06	3.59e-06	8.2e-06	5.33e-06	6.67e-06	0	0	0	1.73e-05	0	4.6e-06	0	0	0	0	0	9.57e-06	0	0	0	3.38e-06	2.99e-06	0	0	4.35e-06	8.15e-06	2.25e-05	1.31e-05	5.51e-06	0	0	0	0	0	0	7.35e-05	0	6.9e-05	0	0	7.48e-05	0	0	0	3.72e-05
flycatcher172_contig_636	0	0	0	0	0	0	0	0	0	0	0	0	0	0	1.43e-05	0	0	0	0	0	0	0	0	0	0	0	0	0	2.7e-05	4.81e-05	2.15e-05	3.38e-06	8.56e-06	0	0	0	0	0	0	0	0	0	3.44e-05	0	4.15e-05	0	3.13e-05	0	0
flycatcher172_contig_638	0	4.31e-06	0	0	6.53e-06	0	0	8.89e-06	0	8.67e-06	0	0	0	0	0	0	0	1.12e-05	0	2.55e-05	0	0	0	0	0	0	0	0	1.09e-05	1.22e-05	2.31e-05	3.63e-06	4.6e-06	0	0	0	0	0	0	0	0	0	0	0	4.46e-06	0	0	0	0
flycatcher172_contig_671	1.2e-05	2.82e-06	3.37e-06	0	4.27e-06	0	0	1.75e-05	7.29e-06	5.68e-06	3.24e-05	5.88e-06	2.36e-05	0	5.03e-06	0	0	7.31e-06	1.59e-05	3.34e-05	0	8.23e-06	0	0	0	0	0	0	8.31e-06	2.67e-06	1.32e-05	3.45e-05	6.02e-06	0	0	1.22e-05	0.000193151	0	0	0	0	0	0	0	8.76e-06	0	0	0	0
flycatcher172_contig_757	0.30571	0.320327	0.311386	0.321116	0.324671	0.317417	0.319464	0.290206	0.317729	0.311357	0.328934	0.318579	0.303883	0.313244	0.3099	0.293268	0.322768	0.292685	0.318159	0.340943	0.302637	0.30865	0.625364	0.612071	0.305692	0.620344	0.283451	0.277897	0.338115	0.586002	0.569067	0.526096	0.543155	0.347331	0.30788	0.110741	0.350302	0.300951	0.314555	0.292296	0.295133	0.281914	0.328349	0.236501	0.327231	0.355983	0.516582	0.34648	0.250354
flycatcher172_contig_759	0	0	3.22e-06	0	0	0	0	0	0	0	0	0	9.03e-06	1.1e-05	0	0	0	0	0	0	0	0	0	0	0	1.41e-05	0	0	4.54e-06	0	1.45e-05	0	2.3e-05	0	0	0	0.000184686	0	0	0	0.000162039	0	0	0	5.58e-06	0	0	0	0
flycatcher172_contig_76	1.02e-05	0	4.28e-06	0	0	9.97e-06	0	0	0	0	0	0	0	1.46e-05	0	0	5.65e-05	0	0	0	8.86e-06	0	0	0	0	0	0	0	1.21e-05	0.00234879	0.000124934	8.46e-05	1.53e-05	0.00306367	1.58e-05	0	0	0	0	0	0	0	0	0	7.42e-06	0	0	0	0
flycatcher172_contig_828	0	0	3.03e-06	0	1.54e-05	0	0	0	0	0	0	0	0	0	9.05e-06	0	0	0	0	0	0	0	0	0	0	0	0	0	4.27e-06	4.81e-06	0.000214335	0.000132631	2.17e-05	0	1.12e-05	0	0	0	0	0	0	0	0	0	1.58e-05	0	0	0	0
flycatcher172_contig_87	0	0	0	0	0	0	0	0	0	0	0	1.36e-05	0	0	0	0	0	0	0	0	8.09e-06	0	0	0	0.00280141	2.84e-06	0	0	0	8.27e-06	4.39e-06	0	1.4e-05	0	0	0	0	0	0	0	0	0	0.000171029	0	3.39e-05	0	0	0	0
goldenpheasant215_contig_1721	0	4.16e-06	0	0	6.31e-06	0	0	0	0	1.68e-05	0	0	2.79e-05	0	0	0	0	0	4.71e-05	0	0	0	0	2.47e-05	0	0	0	0	1.4e-05	7.24e-05	5.59e-06	0	1.78e-05	0	0	0	0	0	6.72e-05	0	0	0	0	0	1.29e-05	0	1.63e-05	0	0
goldenpheasant215_contig_2832	0	0	5.27e-06	0	0	0	0	0	0	0	0	1.84e-05	0	0	0	0	0	0	0	0	1.09e-05	0	0	0	0	0	0	0	7.43e-06	8.36e-06	0	1.49e-05	0	0.000240728	0	0	0.00015109	0.000239295	0	0	3.06e-05	0	0	0	0	0	0	0	0
goldenpheasant222_contig_10044	3.96e-06	2.23e-05	5.67e-05	0	1.27e-05	3.88e-05	4.43e-06	1.15e-05	7.21e-06	1.12e-05	0	5.81e-06	2.8e-05	1.13e-05	0	6.83e-06	4.4e-05	2.89e-05	0	0	6.9e-06	4.07e-06	1.87e-05	0	0	0	0	0	1.17e-05	1.15e-05	3.74e-06	7.06e-06	8.93e-06	9.93e-06	0	2.42e-05	0	0	0	0	0	0	0	0	5.49e-05	0	0	0	0
goldenpheasant222_contig_10293	0	0	2.14e-06	0	5.43e-06	9.98e-06	0	0	0	7.22e-06	0	0	0	1.46e-05	6.4e-06	0	0	0	0	2.12e-05	4.43e-06	1.57e-05	0	0	0	0	0	0	0	1.36e-05	9.62e-06	6.05e-06	3.83e-06	0	0	0	0	0.000291761	0	0	0	0	0	0	5.94e-05	0	0	0	0
goldenpheasant222_contig_10777	0	0	0	0	0	0	0	0	0	0	0	0	0	0	0	0	0	0	0	0	0	0	0	0	0	0	0	0	2.87e-06	2.16e-06	4.58e-06	2.88e-06	1.46e-05	0	1.51e-05	0	0	0	0	0	0	0	0	0	2.12e-05	0	0	0	0
goldenpheasant222_contig_13974	0	0	0	0	0	0	8.58e-06	0	0	0	0	0	0	0	0	0	0	0	0	0	6.67e-06	0	0	0	0	0	0	0	2.73e-05	5.12e-06	3.62e-06	1.82e-05	8.07e-05	3.84e-05	0	0	0	0	0	0	0	0	0	0	0	6.85e-06	0	0	0
goldenpheasant222_contig_20490	1.17e-05	0	0	0	0	0	0	3.42e-05	0	0	0	0	0	0	1.48e-05	0	0	0	0	0	0	0	0	0	0	0	0	0	0	0	1.66e-05	3.49e-05	8.83e-06	9.81e-06	0	0	0	0	0	0	0	0	0	0	0.000102789	0	0	0	0
goldenpheasant222_contig_2281	0	0	0	0	0	0	0	6.81e-06	0	0	0	0	2.21e-05	0	0	8.08e-06	0	0	1.86e-05	0	4.08e-06	4.81e-06	0	0	0	9.55e-07	0	0	0	3.54e-05	1.33e-05	1.11e-05	1.06e-05	0	0	0	0	0	0	0	0	0	0	0	2.39e-05	0	0	0	0
goldenpheasant222_contig_2763	9.91e-06	0	0	0	0	4.86e-06	1.11e-05	0	0	0	0	0	5.85e-06	0	0	0	0	0	0	0	0	5.1e-06	0	0	9.15e-06	0	0	0	2.94e-06	2.21e-05	4.69e-06	1.77e-05	1.86e-05	0	1.54e-05	0	0	0	0	0	0	0	0	0	1.81e-05	0	0	0	0
goldenpheasant222_contig_631	6.91e-06	4.87e-06	0	0	7.37e-06	2.03e-05	0	0	0	0	0	0	0	9.89e-06	0	0	0	0	0	0	1.2e-05	0	0	0	6.37e-06	0	0	0	0.000832463	8.15e-05	6.53e-06	8.21e-06	3.12e-05	0	0	0	0	0	0	6.93e-05	0	0	0	0	0.000272157	0	0	0	7.02e-05
goldenpheasant222_contig_6935	3.94e-05	1.39e-05	2.07e-05	0	0	9.66e-06	2.21e-05	2.87e-05	1.79e-05	2.79e-05	0	1.45e-05	2.33e-05	4.23e-05	3.72e-05	6.8e-05	5.48e-05	1.8e-05	3.92e-05	0	1.29e-05	3.04e-05	0	0	0	0	0	0	0	4.39e-06	0	0	7.41e-06	0	0	0	0	0	0	0	0	0	0	0	7.19e-05	1.76e-06	0	0	0
Grey-backedThrush104_contig_223	9.81e-06	0	1.24e-05	0	0	0	2.2e-05	0	0	2.78e-05	0	0	0	0	0	0	0	1.79e-05	0	0	8.55e-06	0	0	0	0	0	0	0	5.83e-06	2.84e-05	1.86e-05	1.17e-05	0	0	0	0	0.000118441	9.38e-05	0	0	0	0	0	0	5.01e-05	0	0	0	9.98e-05
Grey-backedThrush104_contig_25	0	4.84e-06	1.93e-06	0	4.89e-06	0	2.57e-06	3.33e-06	8.34e-06	0	0	3.36e-06	2.7e-06	6.56e-06	5.76e-06	0	1.27e-05	0	0	0	0	0	0	1.92e-05	0	0	0	0	4.08e-06	2.8e-05	4.65e-05	0.000102095	1.38e-05	1.91e-06	0	0	0	0	0	2.3e-05	0	2.16e-05	0	0	3.34e-05	0	0	0	2.33e-05
Grey-backedThrush104_contig_252	4.37e-06	0	0	0	4.66e-06	0	4.89e-06	0	0	6.2e-06	0	0	0	6.25e-06	5.49e-06	7.54e-06	2.43e-05	0	0	0	0	0	2.06e-05	0	0	0	0	0	1.3e-05	5.83e-06	2.89e-05	1.56e-05	0.000197092	3.65e-06	0	0	0	0	0.0246296	0	0	0	1.58e-05	0	1.27e-05	3.13e-06	0	0	0
Grey-backedThrush104_contig_274	0	0	0	0	0	0	0	0	0	0	0	0	0	0	1.59e-05	0	0	0	0	0	0	0	0	0	0	0	0	0	0	2.82e-06	0	0	0	0	0	0	0	0	0	0	0	0	0	0	9.24e-06	0	0	0	0
Grey-backedThrush104_contig_282	0	4.21e-06	0	0	0	0	0	0	0	0	0	0	0	8.55e-06	0	0	0	0	0	0	0	0	0	0	0	0	0	0	0	7.97e-06	1.41e-05	3.55e-06	8.98e-06	0	0.000125557	0	0	0	0	0	4.86e-06	0	0	0	1.31e-05	0	0	0	0
Grey-backedThrush104_contig_360	0	0	0	0	0	0	1.39e-05	0	0	0	0	0	0	0	0	2.14e-05	0	0	0	0	0	0	0	0	0	0	0	0	7.36e-06	3.03e-05	0	3.68e-05	0	0	0	0	0	0	0	0	0	0	0	0	0.000126556	0	0	0	0
Grey-backedThrush104_contig_367	0	0	0	0	0	0	0	0	0	0	0	0	0	0	0	0	0	0	0	0	2.05e-05	0	0	0	0	0	0	0	6.97e-06	7.84e-06	1.66e-05	8.72e-05	0	9.81e-05	0.000447995	0	0	0	0	0	0	0	0	0	0	0	0	0	0
Grey-backedThrush104_contig_419	3.85e-05	4.07e-05	4.66e-05	8.95e-05	1.03e-05	6.61e-05	5.39e-05	7e-05	1.75e-05	1.37e-05	0	7.07e-05	2.27e-05	0.000110236	0.000157331	0	0	0	0.000191542	0	5.87e-05	3.47e-05	0	0	0	0	0	0	0	1.71e-05	1.36e-05	0	5.79e-05	8.05e-06	0	0	0	0	0	0	0	0	0	0	4.92e-05	0	0	0	0
Grey-backedThrush104_contig_42	1.15e-05	0	4.85e-06	0	0	0	1.29e-05	0	0	0	0	0	0	8.24e-06	0	0	0	0	0	0	5.01e-06	0	0	0	0	1.17e-06	0	0	2.39e-05	3.84e-06	8.16e-06	1.71e-05	2.16e-05	0	0	0	0	0	0	5.77e-05	2.11e-05	2.71e-05	3.48e-06	0	1.26e-05	0	0	0	0
Grey-backedThrush104_contig_46	1.16e-05	1.63e-06	5.86e-06	0	2.48e-06	2.27e-06	2.6e-06	2.02e-05	4.22e-06	6.58e-06	3.75e-05	0	0	6.64e-06	5.83e-06	4e-06	2.58e-05	4.23e-06	0	0	8.08e-06	2.38e-06	0	0	0	0	0	0	1.24e-05	1.86e-05	5.48e-06	5.51e-06	1.39e-05	1.94e-06	3.61e-06	0	0	0	0	0	0	1.09e-05	0	0	1.86e-05	4.15e-07	0	0	0
Grey-backedThrush104_contig_49	0	6.73e-06	1.34e-06	0	3.4e-06	3.13e-06	0	0	0	9.04e-06	0	4.68e-06	1.5e-05	0	0	1.1e-05	0	0	0	0	2.78e-06	0	0	0	0	0	0	0	2.27e-05	1.49e-05	1.66e-05	1.52e-05	1.92e-05	1.33e-05	0	0	0	0	0	3.2e-05	0	0	0	0	3.72e-05	0	0	0	3.24e-05
Grey-backedThrush104_contig_56	1.3e-05	1.83e-06	3.29e-06	1.21e-05	1.94e-05	0	5.83e-06	7.57e-06	0	0	2.1e-05	3.82e-06	3.07e-06	3.72e-06	3.27e-06	2.69e-05	0	2.38e-05	1.04e-05	0	2.27e-06	5.35e-06	2.46e-05	0	0	0	5.83e-05	0	3.09e-06	3.47e-06	6.15e-06	6.18e-06	3.91e-06	8.7e-06	0	7.94e-06	0	0	0	7.83e-05	0	0	1.57e-06	0	1.71e-05	0	0	2.51e-05	0
Grey-backedThrush104_contig_645	0	0	0	0	0	0	0	0	0	0	0	0	0	0	0	0	0	0	0	0	0	0	0	0	0	0	0	0	0	0	0	0	9.32e-06	0	0	0	0	0	0	0	0	0	0	0	4.52e-05	2.22e-06	0	0	0
Grey-backedThrush105_contig_10	1.15e-05	1.62e-05	4.84e-06	3.56e-05	2.45e-05	7.51e-06	1.29e-05	1.67e-05	2.09e-05	3.26e-05	3.1e-05	1.69e-05	1.81e-05	1.64e-05	2.41e-05	1.32e-05	2.13e-05	5.59e-05	3.05e-05	0	6.67e-06	7.87e-06	0	0	7.06e-06	7.81e-07	8.58e-05	0	1.14e-05	2.81e-05	1.99e-05	2.28e-06	0	6.4e-06	0	0	0	0	0	0	6.23e-06	0	2.89e-06	0	5.59e-05	2.05e-06	0	0	0
Grey-backedThrush105_contig_121	3.81e-05	8.95e-06	1.07e-05	0	0	3.11e-05	0	1.85e-05	5.78e-05	2.25e-05	0	1.87e-05	0.000108684	9.09e-06	0	2.19e-05	0	5.8e-05	0	0	0	1.31e-05	0	0	5.86e-06	6.48e-07	0.00270549	0.000677752	7.54e-06	7.07e-07	6.75e-05	0	9.55e-06	0	0	1.94e-05	0	0	0	0	0.0014636	0	0.000336576	0	1.39e-05	0	5.24e-05	0	6.46e-05
Grey-backedThrush105_contig_14	1.29e-05	0	0	0	0	0	0	0	0	9.15e-06	0	9.47e-06	0	0	0	0	3.59e-05	0	0	0	0	0	0	0	8.93e-06	0	0	0	7.66e-06	2.87e-06	3.05e-06	0	1.94e-05	1.08e-05	0	1.97e-05	0	0.000123256	0	0	0	0	0	0	3.29e-05	0	0	0	0
Grey-backedThrush105_contig_150	0	0	0	0	0	0	0	0	6.33e-06	9.87e-06	0	0	4.1e-06	4.98e-06	0	0	0	0	0	0	0	0	0	0	1.28e-05	0	0	0	1.03e-05	8.51e-06	2.14e-05	6.72e-05	1.05e-05	8.72e-06	5.42e-06	1.06e-05	0	0	0	0	0	0	0	0	5.07e-06	0	9.57e-06	0	0
Grey-backedThrush105_contig_198	0	0	2.93e-06	0	0	0	0	0	0	0	0	0	0	0	0	0	0	0	0	0	0	0	0	0	0	1.42e-06	0	0	0	3.41e-05	0	0	0	0	0	0	0	0	0	0	0	0	0	0	3.05e-05	0	0	0	0
Grey-backedThrush105_contig_205	2.17e-05	7.64e-06	0	0	1.16e-05	0	0	0	0	3.08e-05	0	0	0	0	0	0	0	0	0	0	0	0	0	0	0	0	0	0	1.93e-05	4.83e-06	7.18e-05	7.09e-05	1.63e-05	0	0	0	0	0	0	0	0	0	0	0	7.12e-05	4.85e-06	0	0	0
Grey-backedThrush105_contig_229	1.05e-05	0	0	0	0	0	5.87e-06	0	0	7.44e-06	0	7.7e-06	0	0	0	1.81e-05	0	0	0	0	4.57e-06	0	0	0	4.84e-06	0	0	0	3.11e-06	1.17e-06	0.00049671	3.43e-05	7.88e-06	0	0	3.2e-05	0	5.01e-05	0	0	0	0	0	0	7.65e-06	1.88e-06	0	0	0
Grey-backedThrush105_contig_273	0	7.27e-06	0	0	0	0	0	0	0	0	0	0	0	0	0	0	0	0	0	0	0	0	0	0	0	0	0.000231429	4.41e-05	0	5.74e-06	0	0	0.000201799	0	0	0	0	0	0	0	0	0	0	0	0	0	0	0	0
Grey-backedThrush105_contig_294	1.15e-05	0	2.9e-05	0	1.23e-05	1.13e-05	1.29e-05	0	0	0	0	1.69e-05	1.35e-05	0	0	0	0	0	0	0	0	0	0	0	0	0	0	0	1.36e-05	2.55e-05	1.63e-05	6.82e-06	0.000267598	0	0	0	0	0	0	0	0	0	1.04e-05	0	2.51e-05	0	0	0	0
Grey-backedThrush105_contig_386	0	0	2.99e-06	0	0	0	0	0	0	0	0	0	0	0	0	0	0	0	0	0	6.17e-06	0	0	0	0	0	0	0	0	1.74e-05	1.01e-05	0	1.6e-05	1.78e-05	0	0	0	0	0	0	4.91e-05	0	0	0	4.14e-05	0	0	6.85e-05	0
Grey-backedThrush105_contig_399	0	7.7e-06	0	0	0	1.07e-05	0	0	0	0	0	6.43e-05	3.87e-05	1.57e-05	1.38e-05	0	0	0	0	0	0	0	0	0	0	0	0	0	0	7.3e-06	0	0	0	0	0	0	0	0	0	0	0	0	0	0	0.000127678	0	0	0	0
Grey-backedThrush105_contig_400	0	0	0	0	0	0	0	0	0	0	0	1.7e-05	0	0	0	0	0	0	0	0	0	0	5.47e-05	0	1.07e-05	0	0	0	6.88e-06	0	2.74e-05	0.000278845	2.61e-05	9.68e-06	0	0.000106068	0	0	0	0	9.43e-06	0.000163622	0	0	0.000109863	0	0	0	0
Grey-backedThrush105_contig_44	0	0	3.59e-06	0	0	0	0	0	0	0	0	0	0	0	0	1.47e-05	0	0	0	0	0	0	0	0	0	1.74e-06	0	3.63e-05	0	0	0	0	0	7.11e-06	0	0	0	0	0	0.000170829	0	0	0	0	0	0	0	0	0
Grey-backedThrush105_contig_46	1.83e-05	1.58e-05	1.11e-05	0	1.09e-05	7.99e-06	4.56e-06	0	0	1.44e-05	3.29e-05	8.97e-06	1.2e-05	5.83e-06	1.28e-05	7.03e-06	3.4e-05	2.97e-05	0	0	7.09e-06	8.38e-06	0	0	9.39e-06	1.25e-06	4.57e-05	1.74e-05	8.46e-06	5.89e-06	9.62e-06	9.68e-06	1.99e-05	1.02e-05	0	6.21e-06	2.46e-05	0	2.31e-05	0	1.33e-05	9.59e-06	3.69e-06	0	5.94e-06	7.28e-07	0	0	0
Grey-backedThrush105_contig_516	0	0	0	0	0	0	0	0	0	0	0	0	0	0	0	0	0	0	0	0	0	0	0	0	0	0	0	0	2.56e-05	0.000107531	1.63e-05	5.13e-06	7.79e-05	0	0	0	0	0	0	0	0	0	0	0	3.78e-05	0	0	0	0
Grey-backedThrush105_contig_560	0	0	0	0	0	0	0	0	0	0	0	0	8.8e-06	0	0	1.29e-05	0	0	0	0	0	0	0	0	0	0	0	0	1.77e-05	5.98e-05	1.41e-05	6.21e-05	2.8e-05	0	0	0	0	0	0.000169555	0	0	0	0	0	1.63e-05	0	0	0	0
Grey-backedThrush105_contig_568	0	0	0	0	0	0	0	0	0	0	0	3.24e-05	0	0	0	0	0	0	0	0	0	0	0	0	0	0	0	0	0	0	0	6.56e-06	0	9.22e-06	0	0	0	0	0	0	0	0	0	0	3.22e-05	1.97e-06	0	0	0
Grey-backedThrush105_contig_71	0.223308	0.223197	0.225769	0.228096	0.271352	0.227067	0.226291	0.210104	0.225816	0.224706	0.282319	0.216961	0.224536	0.225323	0.218504	0.284141	0.235385	0.215275	0.269222	0.293661	0.219733	0.22412	0.303193	0.300326	0.299607	0.307187	0.199011	0.205602	0.287494	0.261693	0.253693	0.200123	0.242355	0.303215	0.218738	0.0791452	0.242051	0.218433	0.227264	0.205173	0.212874	0.196113	0.240128	0.164725	0.228599	0.32946	0.202852	0.240786	0.175255
Grey-backedThrush105_contig_75	6.45e-06	4.55e-06	0	3e-05	0	0	0	0	0	2.75e-05	0	9.48e-06	7.62e-06	0	0	0	3.59e-05	0	0	0	0	0	0	0	0	0	0	0	0	3.59e-05	4.58e-05	7.86e-05	4.85e-06	0.000118684	0	1.97e-05	0	0	0	0	1.05e-05	0	0	0	9.42e-06	0	0	0	0
hawfinch61_contig_117	0	0	0	0	1.04e-05	9.6e-06	0	0	0	0	0	0	0	0	0	0	0	0	0	0	0	0	0	0	0	0	0	0	1.16e-05	6.53e-06	4.62e-06	1.16e-05	4.42e-05	0	0	0	0	0	0	0	0	0	0	0	1.43e-05	0	0	0	0
hazelgrouse256_contig_79	3.88e-06	2.74e-06	0	0	4.15e-06	0	8.7e-06	2.82e-06	3.54e-06	8.26e-06	0	0	2.29e-06	5.56e-06	4.88e-06	1.01e-05	0	3.55e-06	1.55e-05	0	3.38e-06	2e-06	0	0	0	3.96e-07	0	0	1.73e-05	1.47e-05	2.75e-05	3.92e-05	1.17e-05	2.6e-05	6.05e-06	0	2.34e-05	5.57e-05	4.41e-05	5.85e-05	3.16e-06	0	5.86e-07	0	7.08e-06	1.04e-06	0	1.88e-05	0
hornbill69_contig_101	0	0	0	0	0	0	0	0	0	0	0	2.61e-05	0	1.27e-05	0	0	0	0	0	0	0	0	0	0	0	0	0	0	3.69e-05	7.91e-06	8.4e-06	5.28e-06	0	7.43e-06	1.38e-05	0	0	0	0	0	1.45e-05	0	0	0	6.49e-06	0	0	0	0
hornbill69_contig_108	5.05e-06	3.56e-06	8.51e-06	2.35e-05	5.39e-06	0	1.13e-05	0	0	0	4.08e-05	0	5.96e-06	0	0	8.72e-06	0	0	0	0	0	0	0	0	0	0	0	0	1.5e-05	3.37e-06	0	3e-06	2.28e-05	7.6e-05	0	1.54e-05	0	0	5.74e-05	0	0	0	0	0	1.11e-05	0	4.17e-05	0	0
hornbill69_contig_1091	0	0	0	0	0	0	0	0	0	0	0	7.67e-06	0	7.48e-06	0	0	0	0	0	0	0	0	0	0	0	0	0	0	3.1e-06	4.65e-06	1.23e-05	0	7.86e-06	4.37e-06	0	1.59e-05	0.000630232	0	0	0.000209646	0	2.46e-05	0	0	7.62e-06	0	1.44e-05	0	0
hornbill69_contig_1229	0	0	0	0	4.14e-06	0	0	0	0	0	0	0	0	0	0	0	0	0	0	0	0	0	0	0	3.58e-06	0	0	0	5.98e-05	0.000894577	5.5e-06	4.61e-06	5.83e-06	4.21e-05	0	0	0	0	0	3.89e-05	0	0	0	0	5.66e-06	0	2.13e-05	0.000149869	3.94e-05
hornbill69_contig_1623	0	0	0	0	1.67e-05	0	0	0	0	0	0	0	9.23e-06	0	0	0	0	0	0	6.53e-05	0	0	0	0	7.22e-06	0	0	0	1.86e-05	1.04e-05	0	0	0	6.54e-06	0	0	0	0	0	0	0	0	0	0.000146983	3.99e-05	0	2.15e-05	0	0
hornbill69_contig_1800	5.96e-06	0	0	0	6.36e-06	0	0	0	0	0	4.82e-05	0	7.03e-06	0	0	0	0	0	0	0	0	0	0	0	0	0	0	2.54e-05	1.41e-05	0	1.13e-05	0	8.96e-06	0	0	0	0	0	0	0	0	0	0	0	8.69e-06	0	0	0	0
hornbill69_contig_200	0	0	0	0	0	0	0	0	0	0	0	0	0	0	0	0	0	0	0	0	0	0	0	2.63e-05	0	0	0	0	0	3.92e-05	1.78e-05	7.48e-06	0	1.05e-05	0	0	0	0.000240402	0	0	0	0	0	0	5.51e-05	0	0	0	0
hornbill69_contig_2234	1.41e-05	0	1.42e-05	0	6.01e-06	5.52e-06	1.89e-05	3.27e-05	0	0	0	7.44e-05	6.64e-06	8.05e-06	1.06e-05	3.88e-05	0	1.03e-05	0	0	1.47e-05	2.89e-05	0	0	0	1.15e-06	0	0	3.34e-06	3.76e-06	2.66e-06	3.34e-06	1.06e-05	6.11e-05	0	0	0	0	0.000127906	0	1.37e-05	0.000423816	0	0	3.28e-05	0	1.55e-05	0	0
hornbill69_contig_2426	0	0	0	0	1.16e-05	0	0	0	0	0	0	0	0	0	1.37e-05	0	0	0	0	0	0	0	0	0	0	0	0	0	6.45e-06	9.67e-06	0	0	0	0	0	0	0	0	0	0	0	0	0	0	1.59e-05	0	0	0	0
hornbill69_contig_2590	0	0	0	0	0	0	0	0	0	0	0	0	0	0	0	0	0	0	0	0	0	0	0	0	0	0	0	0	0	5.3e-06	0	0	1.79e-05	0	0	0	0	0	0	0	0	0	0	0	0	0	0	0	0
hornbill69_contig_262	1.18e-05	6.25e-06	2.37e-05	0	3.16e-06	8.7e-06	1.33e-05	0	0	4.2e-06	0	0	2.79e-05	8.47e-06	0	2.55e-05	0	5.4e-06	1.18e-05	0	1.55e-05	6.08e-06	0	2.47e-05	0	0	0	0	1.93e-05	2.04e-05	9.79e-06	1.93e-05	6.67e-06	5.44e-05	0.00146707	1.81e-05	0	0	6.72e-05	5.94e-05	0	1.39e-05	0	0	3.02e-05	0	0	0	0
hornbill69_contig_270	0	9.8e-06	5.86e-06	1.29e-05	1.19e-05	5.46e-06	1.56e-05	1.62e-05	1.52e-05	1.58e-05	0	2.04e-05	1.64e-05	3.98e-06	7e-06	4.8e-06	0	1.02e-05	0	0	2.42e-06	2.86e-06	0	0	0	5.68e-07	0	0	3.14e-05	2.17e-05	3.29e-05	1.65e-05	1.67e-05	2.33e-06	4.33e-06	0	3.36e-05	0.00239295	0	0	0	0	0	0	8.12e-06	0	0	5.38e-05	0
hornbill69_contig_2779	0.000396354	0.000215458	0.000262451	0.000263213	0.000241876	0.000233344	0.000279178	0.000164806	0.000123743	0.000208921	0.000183228	0.000316095	0.000467999	0.000227017	0.000270597	0.000136876	0.000188986	0.000268981	0.000270485	0.000331142	0.000236818	0.000279624	0	0	0	0	0	0	6.72e-06	4.54e-05	5.35e-06	0	8.95e-05	9.47e-06	0	0	0	0	0	0	0	0	0	0	8.26e-05	0	0	0	0
hornbill69_contig_2938	0	0	5.18e-06	0	0	0	0	0	0	0	0	0	0	0	0	0	0	0	0	0	0	0	0	0	0	0	0	0	5.11e-05	8.21e-06	0	7.31e-06	1.85e-05	0.000267378	0	0	0	0	0	0	0	0	0	0	2.69e-05	0	0	0	0
hornbill69_contig_3666	0	0	0	0	0	0	1.16e-05	0	0	0	0	0	0	0	1.3e-05	0	0	0	0	0	0	0	0	0	0	0	0	0	0	4.6e-06	4.88e-06	0	0	0	0	0	0	0	0	0	0	0	0	0	4.52e-05	0	0	9.98e-05	0
hornbill69_contig_555	0	0	0	0	0	0	0	0	0	0	0	0	0	5.2e-06	4.56e-06	1.25e-05	0	0	0	0	0	0	0	0	0	1.48e-06	0	0	1.94e-05	5.17e-05	0.000180146	1.73e-05	0.000161057	6.07e-06	1.7e-05	0	0	0	0	0	0	0	0	0	7.94e-06	0	0	0	0
hornbill69_contig_648	3.11e-06	2.19e-06	2.62e-06	0	0	0	0	4.52e-06	0	4.41e-06	0	4.57e-06	7.34e-06	0	3.91e-06	0	5.19e-05	0	0	0	5.42e-06	0	0	0	0	0	0	0	1.85e-06	7.27e-06	7.35e-06	2.22e-05	9.35e-06	0	4.84e-06	0	0	0	0	0	2.53e-06	0.000673543	1.88e-06	0	4.08e-05	0	1.71e-05	3e-05	3.16e-05
hornbill69_contig_702	0	7.21e-06	4.31e-06	0	0	1e-05	0	0	1.86e-05	0	0	1.5e-05	1.21e-05	0	3.86e-05	1.77e-05	0	0	0	0	0	0	0	0	0	0	0	0	0	1.37e-05	3.39e-05	4.26e-05	0	0	0	0	0	0	0	0	0	0	0	0.000192342	0.000171697	0	0	0	0
hornbill69_contig_745	7.33e-06	1.55e-05	0	0	7.83e-06	0	8.22e-06	0	2.67e-05	0	0	0	1.73e-05	1.05e-05	2.77e-05	3.8e-05	0	0	0.000145983	0	6.39e-06	7.55e-06	0	0	0	0	0	0	2.18e-05	1.96e-05	1.73e-05	0	0	0	0	2.24e-05	0	0	0	0	0	0	0	0	4.28e-05	0	4.04e-05	0	0
hornbill69_contig_790	1.48e-05	5.22e-06	3.12e-06	0	3.95e-06	7.26e-06	8.3e-06	0	0	0	0	0	0	1.06e-05	0	1.28e-05	0	0	0	3.09e-05	0	0	0	0	0	1.51e-06	0	0	0.0174961	0	6.3e-05	1.76e-05	1.11e-05	6.19e-06	0	0	0	0	0	0	0	0	0	0	0	0	0	0	0
hornbill69_contig_827	0	0	0	0	0	6.85e-06	1.56e-05	2.03e-05	0	0	0	0	0	0	0	1.21e-05	0	0	0	0	6.08e-06	0	0	0	0	0	0	0	4.14e-06	5.59e-05	0	1.66e-05	5.25e-06	1.17e-05	0	0	0	0	0	0	0	0	0	0.000131238	5.09e-06	0	0	0	0
hornbill69_contig_855	0	0	2.75e-06	0	0	0	0	0	0	0	0	0	0	0	0	0	0	1.19e-05	0	0	0	0	0	0	0	0	0	0	7.74e-06	0	0	0	0	0.000245173	0	0	0	0	0	0	0	0	0	0	4.76e-06	0	0	0	0
hornbill69_contig_893	0	0	2.27e-06	0	0	0	0	0	0	0	0	7.91e-06	0	0	0	0	0	0	0	0	0	0	0	0	0	0	0	0	0	2.04e-05	0	0	0	6.76e-06	0	0	0	0	0	0	0	0	0	0	2.56e-05	0	0	5.21e-05	0
jynxtorquilla32_contig_89	0	0	5.08e-06	0	0	0	0	0	0	1.71e-05	0	1.77e-05	0	0	0	0	0	0	0	0	0	0	0	0	0	0	0	0	7.15e-06	3.49e-05	0	0	0	1.01e-05	0	0	0	0	0	0	0	0	0	0	0	0	0	0	0
kingfisher46_contig_15	0	7.27e-06	2.17e-06	2.4e-05	0	7.59e-06	5.78e-06	1.13e-05	4.7e-06	3.66e-06	0	1.52e-05	6.09e-06	1.48e-05	3.24e-06	4.45e-06	0	0	1.03e-05	0	0	2.65e-06	0	0	9.53e-06	3.16e-06	0	1.1e-05	0.00164548	6.43e-05	4.39e-05	1.69e-05	0.000116454	5.18e-05	2.81e-05	7.88e-06	0.000186865	0	0	2.59e-05	2.1e-06	1.22e-05	1.4e-05	0	0.000141223	4.62e-06	1.42e-05	0	0
kingfisher46_contig_18	6e-06	1.06e-05	1.26e-06	0	6.41e-06	1.18e-05	1.34e-05	0	1.09e-05	8.51e-06	0	1.32e-05	1.77e-05	8.59e-06	7.54e-06	1.04e-05	0	1.64e-05	0	0	2.61e-06	9.26e-06	0	0	2.77e-06	6.12e-07	0	1.28e-05	8.01e-06	5.07e-05	7.23e-05	8.2e-05	2.03e-05	0.00071094	4.67e-06	5.49e-05	7.24e-05	5.73e-05	0.000102311	0	0.000601028	0.00382088	0	0.000112785	2.63e-05	3.33e-05	0	0	0
kingfisher46_contig_25	0	0	0	0	0	0	0	0	3.52e-05	0	0	0	0	0	0	0	0	0	0	0	0	0	0	0	0	0	0	0	0	4.3e-06	0	0	0	1.62e-05	0	0	0	0	0	0	0	0	0	0	3.53e-05	0	0	0	0
kingfisher46_contig_68	0	0	1.38e-05	0	0	0	0	7.97e-05	1.99e-05	0	0	0	0	0	0	0	6.09e-05	0	0	0	2.86e-05	1.13e-05	0	0	1.01e-05	0	0	0	0.000364232	9.75e-06	3.11e-05	4.56e-05	5.77e-05	1.37e-05	6.83e-05	0.000551805	0	0	0	5.5e-05	8.92e-06	0	0	0	4.8e-05	0	0	0	0
LittleBunting43_contig_2	0	0	0	0	0	0	5.97e-06	0	9.71e-06	0	0	0	2.52e-05	0	0	2.76e-05	0	0	0	0	0	1.1e-05	0	0	0	0	0	0	0	3.56e-06	2.52e-06	3.17e-06	4.01e-06	0	8.31e-06	1.63e-05	0	0	0	0	4.34e-06	0	0	0	1.56e-05	0	0	0	0
LittleBunting43_contig_47	0	0	1.94e-06	0	0	0	5.16e-06	6.71e-06	0	0	0	0	0	0	0	0	0	0	0	0	1.2e-05	0	0	0	0	0	0	0	5.47e-06	3.49e-05	8.93e-05	3.29e-05	0.000169888	0	7.18e-06	0	0	0	5.24e-05	4.63e-05	0	0.00010854	5.15e-05	0	8.41e-05	0	0	0	0
long-tailedRosefinch177_contig_138	0	0	0	0	0	0	0	0	0	0	0	0	0	0	1.59e-05	0	0	0	0	0	0	0	0	0	0	0	0	0	1.5e-05	2.81e-06	1.79e-05	3.76e-05	0	1.06e-05	0	0	0	0	0	0	0	0	7.64e-06	0	0	0	0	0	0
long-tailedRosefinch178_contig_6	1.05e-05	9.29e-06	1e-05	0	2.82e-06	7.76e-06	8.86e-06	1.92e-05	0	1.5e-05	2.13e-05	1.55e-05	2.18e-05	1.51e-05	6.63e-06	2.28e-05	0	9.63e-06	0	0	9.19e-06	0	0	0	0	0	0	0	3.76e-05	2.94e-05	2.12e-05	9.41e-06	1.19e-05	1.32e-05	0	0	0	0	3e-05	2.65e-05	4.3e-06	0	0	0	9.62e-06	0	0	2.55e-05	2.68e-05
long-tailedtit163_contig_1037	0.00122564	0.000820871	0.000802598	0.000667275	0.000819544	0.000872162	0.00158377	0.000289248	0.000623385	0.000830498	0.000446637	0.000535305	0.000717073	0.000790539	0.000458255	0.00118207	0.00055281	0.000887676	0.000351646	0.00101476	0.000596513	0.000590732	0	0	0	0	0	0	1.97e-05	9.83e-06	1.57e-05	6.57e-06	8.31e-06	0	0	0	0	0	0	0	2.7e-05	0	0	0	1.61e-05	0	0	0	0
long-tailedtit163_contig_104	1.63e-05	3.83e-06	8.4e-06	0	1.35e-05	1.6e-05	3.25e-05	5.27e-06	0	7.71e-06	1.47e-05	1.33e-05	2.14e-06	1.3e-05	4.56e-06	1.88e-05	2.02e-05	3.31e-06	0	0	7.89e-06	5.59e-06	8.56e-06	0	0	0	0	0	1.72e-05	1.21e-05	2.91e-05	1.08e-06	2.73e-06	0.000271211	0	0	0	0	0	0	1.48e-06	0	0	0	1.19e-05	2.59e-06	1.5e-05	0	0
long-tailedtit163_contig_137	0	0	0	0	7.28e-06	0	7.64e-06	0	0	0	0	3.01e-05	1.61e-05	0	0	0	0	0	0	0	5.94e-06	0	3.22e-05	0	0.00123692	0	0.000152959	0	2.43e-05	1.67e-05	1.61e-05	2.03e-05	0	0	0.000254974	0	0	0	0	0	2.78e-06	0	0	0.000128228	4.48e-05	6.1e-06	1.88e-05	0	0
long-tailedtit163_contig_141	0	0	0	0	0	0	0	0	0	0	0	0	1.41e-05	0	0	0	0	0	0	0	0	0	0	0	0	0	0	0	7.07e-06	7.96e-06	1.69e-05	0	0	0	0	3.64e-05	0	0	0.000135475	0	0	0	0	0	3.48e-05	0	0	0	0
long-tailedtit163_contig_15	0.000235925	9.31e-05	0.000190873	0.000263213	0.000186446	0.000143525	0.000174486	9.96e-05	0.000103119	9.37e-05	0.000114517	0.000194093	0.000206142	9.46e-05	0.0002433	0.000317748	0.000157489	0.000181045	0.000432024	0.000177398	0.000199404	0.00017962	0	6.91e-05	0	9.63e-07	0	0	0.00219958	0.000249515	4.69e-05	0.000505007	0.0015228	0.000102588	0	0	0	0	0	0	0	0	0	0	0.000134305	1.69e-06	2.6e-05	0	4.8e-05
long-tailedtit163_contig_161	0	0	2.74e-06	0	1.39e-05	0	0	0	0	0	0	0	0	0	0	0	0	0	0	0	0	0	0	0	0	0	0	0	0	0	1.23e-05	7.73e-06	9.79e-06	0	0	0	0	0	0	0	0	0	0	0	0	0	1.79e-05	0	0
long-tailedtit163_contig_162	3.52e-06	0	4.45e-06	0	1.88e-05	6.9e-06	0	5.12e-06	0	4.99e-06	0	5.17e-06	0	1.01e-05	0	0	0	1.29e-05	0	0	3.06e-06	0	0	0	0	0	0	1.5e-05	4.18e-06	1.49e-05	9.98e-06	4.18e-06	5.29e-06	0	0	0	0	0	0	0	8.6e-06	0	0	0	1.28e-05	0	0	0	0.000125171
long-tailedtit163_contig_171	1.14e-05	6.24e-05	4.57e-05	0	2.44e-05	1.12e-05	1.92e-05	6.65e-05	0	8.11e-05	4.62e-05	6.71e-05	2.7e-05	4.91e-05	7.19e-06	1.97e-05	0.000127126	5.22e-05	2.27e-05	4.77e-05	3.48e-05	5.88e-06	0	0	0	0	0	0	3.39e-06	2.29e-05	2.7e-06	6.79e-06	2.58e-05	0	0	0	0	0	0	0	0	0	0	0	3.34e-05	0	0	0	0.000464812
long-tailedtit163_contig_172	0	0	0	0	0	0	0	0	0	0	3.72e-05	6.75e-06	0	0	0	0	0	0	0	0	4e-06	0	2.17e-05	0	0	0	0	0	0.000161006	1.33e-05	4.35e-06	0	1.38e-05	0	0	0	0	4.39e-05	0	0	0	0	0	8.64e-05	6.71e-06	0	0	0	0
long-tailedtit163_contig_203	0	0	0	0	0	0	0	0	0	0	0	0	0	0	0	0	0	0	0	0	0	0	0	0	0	0	0	0	3.44e-06	1.68e-05	2.74e-06	3.44e-06	4.35e-06	0	0	0	0	0	0	0	0	0	0	0	1.27e-05	2.07e-06	0	0	0
long-tailedtit163_contig_204	0	3.75e-06	0	0	0	5.22e-06	0	7.74e-06	0	7.55e-06	0	0	0	0	0	0	0	0	0	0	4.63e-06	5.47e-06	0	0	9.82e-06	0	0.000238611	0	9.48e-06	1.18e-06	3.52e-05	1.26e-05	2.8e-05	0	0	0	0.00841069	0	0.000302422	5.34e-05	0	2.51e-05	2.73e-05	0	0	0	1.46e-05	0	0
long-tailedtit163_contig_218	0	0	0	0	0	0	0	1.61e-05	0	0	0	0	0	0	0	0	0	0	0	0	0	1.14e-05	0	0	0	0	0.000248692	0	6.58e-06	1.48e-05	5.24e-06	0	0.00195166	1.85e-05	0	0	0	0	0	0	9.03e-06	0	0	0	0	0	0	0	0
long-tailedtit163_contig_230	8.49e-06	0	3.58e-06	0	0	0	0	0	0	0	0	2.5e-05	0	0	0	0	0	0	0	0	0	0	0	0	0	0	0	0	5.04e-06	1.13e-05	1.61e-05	0	1.92e-05	0	0	0	0	0	0	0	0	0	0	0	3.72e-05	0	0	0	0
long-tailedtit163_contig_237	0	0	0	0	0	0	0	0	0	0	0	0	0	0	0	0	2.78e-05	0	0	0	4.36e-06	0	0	0	7.85e-05	1.89e-05	0	0	5.94e-06	5.57e-06	9.46e-06	2.97e-06	7.52e-06	4.18e-06	0	0	0	4.78e-05	0	0	0.000293369	0	1.51e-06	0	5.48e-06	0	0	0	0
long-tailedtit163_contig_239	7.7e-06	2.71e-06	3.24e-06	0	4.11e-06	0	0	1.12e-05	2.1e-05	1.09e-05	0	1.13e-05	9.09e-06	0	0	0	2.14e-05	0	1.53e-05	0	1.01e-05	7.92e-06	0	0	0	7.86e-07	8.64e-05	0	2.74e-05	1.71e-06	0.00021205	0.000233476	5.79e-06	6.44e-06	0	2.35e-05	0	0.000110399	4.38e-05	0	0	0	0	0	5.62e-06	0	0	0	3.91e-05
long-tailedtit163_contig_24	0	6.7e-06	2e-05	0	2.03e-05	1.86e-05	1.06e-05	4.15e-05	0	2.7e-05	0	1.4e-05	5.61e-05	0	0	3.28e-05	0	0	3.78e-05	0	0	9.78e-06	0	0	0	0	0	0	1.13e-05	8.46e-06	0	5.65e-06	3.57e-05	7.95e-06	0	0	0	0	0	0	0	0	0	0	2.77e-05	0	0	0	0
long-tailedtit163_contig_25	9.77e-06	1.38e-05	8.23e-06	0	0	1.92e-05	1.09e-05	0	0	1.39e-05	0	0	2.31e-05	2.8e-05	1.23e-05	1.69e-05	0	1.79e-05	3.89e-05	0	8.51e-06	0	0	0	0	3.99e-06	0	0	0	5.22e-05	1.39e-05	0	2.94e-05	0	0	0	0	0	0	0	0	0	0	0.000183747	7.13e-06	0	0	0	0
long-tailedtit163_contig_267	0	8.71e-06	0	0	0	0	0	0	0	0	0	0	0	0	0	0	0	0	0	0	0	1.27e-05	0	0	1.14e-05	0	0	0	7.34e-06	2.75e-06	5.84e-06	0	0	0	0	0	0	0	0	0	6.54e-05	0	0	0	0	0	0	0	0
long-tailedtit163_contig_273	0	0	0	0	0	0	0	0	0	0	0	0	0	1.25e-05	0	0	0	0	0	0	0	0	0	0	0	0	0	0	3.11e-05	3.89e-06	7.84e-05	1.56e-05	6.57e-06	0	4.08e-05	0	0	0	0	0	0	0	0	0	1.27e-05	4.69e-06	0	0	0
long-tailedtit163_contig_279	0	0	0	0	1.15e-05	0	6.02e-06	7.82e-06	0	0	0	7.89e-06	2.54e-05	1.54e-05	0	0	0	9.82e-06	0	0	9.36e-06	0	0	0	0	0	0	0	1.28e-05	3.23e-05	1.65e-05	4.95e-05	1.62e-05	4.49e-06	8.37e-06	0	0	0	0	0	8.75e-06	8.86e-05	0	0	9.02e-05	2.88e-06	0	0	0
long-tailedtit163_contig_291	0	4.18e-06	0	0	0	1.16e-05	0	0	0	0	4.8e-05	0	0	0	7.46e-06	0	0	0	0	0	0	0	0	0	0	0	0.00026614	2.53e-05	1.06e-05	2.64e-06	2.52e-05	8.47e-05	2.23e-05	0	0	0	0	0	0	0	0	0	0	0	8.66e-06	0	0	0	0.000603299
long-tailedtit163_contig_292	6.57e-05	2.31e-05	1.38e-05	0	5.85e-05	1.07e-05	4.91e-05	3.19e-05	0	9.32e-05	8.86e-05	1.61e-05	3.88e-05	1.57e-05	5.51e-05	3.78e-05	6.09e-05	6e-05	4.36e-05	4.57e-05	4.77e-05	0.000123884	0	0	0	0	0	0	1.95e-05	0	5.18e-06	0	0	0	0	0	0	0.00010464	0	0	0	0	0	0	0	0	0	0	0.000222644
long-tailedtit163_contig_307	0	0	1.01e-05	0	0	0	0	0	0	0	0	1.17e-05	0	0	0	5.5e-05	0	0	0	0	0	0	0	0	0	0	0	0	9.45e-06	0.000116928	0	9.46e-06	0	0	0	0	0	0	0	0	0	0	0	0	0	0	0	0	0
long-tailedtit163_contig_31	0	0	1.41e-06	0	0	0	0	0	0	0	0	4.91e-06	0	0	0	0	0	0	1.33e-05	0	0	0	0	0	0	0	0	0	1.98e-06	5.95e-06	3.16e-06	5.96e-06	0	0	0	0	0	0	0	0	2.72e-06	0	0	0	1.46e-05	0	0	0	0
long-tailedtit163_contig_316	0	0	5.03e-06	0	0	0	0	0	0	0	0	0	0	0	0	0	0	0	0	0	0	0	0	0	0	0	0	0	1.42e-05	0	0	0	8.97e-06	0	0	0	0	0	0	0	1.94e-05	0	0.00147206	0	0	0	0	0	0
long-tailedtit163_contig_32	0	0	0	0	4.64e-06	0	0	0	7.92e-06	1.23e-05	0	0	0	1.25e-05	0	7.51e-06	0	0	0	0	7.58e-06	0	0	0	0	0	0	0	1.29e-05	6.78e-05	4.11e-06	7.76e-06	0	0.000305383	0	0.000146022	0	0	0	0	0	0	0	0	3.49e-05	0	0	0.000168089	0
long-tailedtit163_contig_324	0	0	0	0	0	3.04e-05	0	0	0	0	0	3.03e-05	0	2.96e-05	0	7.13e-05	0	0	8.22e-05	0	2.7e-05	0	0	0	0	0	0	0	5.52e-05	2.07e-05	4.88e-06	6.14e-06	0	0	0	0	0	0.000197464	0	0	0	0	0	0	9.8e-05	0	2.84e-05	0	0
long-tailedtit163_contig_367	0	0	0	0	0	0	0	0	0	0	0	0	0	0	0	0	4.17e-05	0	0	0	0	0	0	0	0	0	0	0	4.46e-06	3.34e-06	3.55e-06	8.92e-06	0	0	0	0	0	0	0	0	0	0.000106048	0	0	1.64e-05	0.000315628	2.07e-05	0	0
long-tailedtit163_contig_42	9.19e-06	1.13e-05	1.26e-05	1.07e-05	9.81e-06	4.51e-06	7.72e-06	1e-05	0	1.3e-05	0	6.75e-06	1.9e-05	3.29e-06	5.78e-06	0	0	4.2e-06	9.14e-06	0	6e-06	2.36e-06	0	9.61e-06	0	0	0	1.96e-05	1.77e-05	1.13e-05	1.52e-05	1.37e-06	1.38e-05	0.000278499	0	0	0	0	2.61e-05	0	9.36e-06	0	0	0.000129575	7.21e-05	8.22e-07	6.32e-06	0	0
long-tailedtit163_contig_505	9.03e-06	0	0	0	9.65e-06	8.86e-06	0	0	0	0	0	0	0	0	0	0	0	0	3.6e-05	0	0	0	0	0	0	0	0	0	1.07e-05	6.03e-06	1.71e-05	5.37e-06	2.04e-05	7.55e-05	0	0	0	0	0	0	0	0	0	0	0.000230758	0	0	0	0
long-tailedtit163_contig_516	0	0	8.6e-06	0	0	0	7.63e-06	0	0	0	0	0	0	0	0	0	0	0	0	0	0	0	0	0	0	0	0	0	0	5.3e-05	6.44e-06	0	3.07e-05	4.55e-05	0	0	0	0	0	0	1.11e-05	0	0	0	0	0	0	0	0
long-tailedtit163_contig_554	0	0	0	0	0	0	0	0	0	0	0	0	0	0	9.62e-06	0	0	0	0	0	0	0	0	0	0	0	8.58e-05	0	4.54e-06	1.02e-05	1.81e-05	9.1e-06	6.33e-05	0	0	0	0	0	0	7.68e-05	0	0	3.24e-05	0.000719251	5.58e-06	2.74e-06	0	0	0
long-tailedtit163_contig_557	0	0	5.33e-06	0	0	1.24e-05	5.67e-05	1.84e-05	0	0	0	0	2.99e-05	0	1.59e-05	0	0	0	0	5.29e-05	1.1e-05	0	0	0	1.17e-05	0	0	0	2.26e-05	5.64e-06	1.2e-05	0	9.52e-06	2.12e-05	0	0	0	0	0	0	0	0	0	0	4.62e-05	0	0	0	0
long-tailedtit163_contig_560	0	0	0	0	0	0	0	0	0	1.8e-05	0	0	0	0	0	0	0	0	5.05e-05	0	0	0	0	0	0	0	0	0	0	0	0.000239714	1.51e-05	1.91e-05	0	0	0	0	0	0	0	2.07e-05	0	0	0.000238345	9.25e-06	0	0	0	0
long-tailedtit163_contig_590	0	0	2.52e-06	0	0	0	0	0	0	0	4.84e-05	0	7.06e-06	0	0	0	0	0	0	0	5.21e-06	1.23e-05	0	0	2.21e-05	0	0	0	1.42e-05	9.32e-06	4.52e-05	3.55e-05	0	6e-05	9.31e-06	0	0	0	0	0	0	0	0	0	4.8e-05	0	0	0	0
long-tailedtit163_contig_604	0.000151493	7.12e-05	4.26e-05	5.87e-05	4.04e-05	7.43e-05	4.24e-05	5.51e-05	9.2e-05	3.58e-05	0	0.000166918	0.000193783	0	0.000111138	2.18e-05	0.000491591	2.31e-05	0.000100512	0	6.6e-05	2.6e-05	0	0	0	0	0	0	0	1.41e-05	5.97e-06	0	0	2.11e-05	0	0	0	0	0	0	0	0	0	0	9.21e-06	0	0	0	0
long-tailedtit163_contig_613	0	0	0	0	0	0	0	0	0	0	0	0	0	0	0	0	0	0	0	0	0	0	0	0	0	0	0	0	0	0	3.76e-05	3.55e-05	0	8.32e-06	0	0	0	0	0	0	2.43e-05	0	0	0	0	0	0	0	0
long-tailedtit163_contig_654	0	0	0	0	0	0	0	0	0	0	0	0	0	0	0	0	0	0	0	0	0	1.21e-05	0	0	4.36e-05	0	0	0	2.8e-05	2.63e-06	0	0	2.66e-05	0	0	0	0	0	0	0	0	0	3.21e-05	0	0	0	0	0	0
long-tailedtit163_contig_68	0	0	1.09e-05	0	0	0	0	0	0	0	0	0	1.52e-05	0	0	7.43e-06	0	0	1.71e-05	0	0	0	0	0	0	0	0	1.84e-05	5.62e-05	5.75e-06	3.66e-05	3.33e-05	5.83e-05	0	6.7e-06	0	0	0	0	0	0	2.03e-05	0	0	3.14e-05	0	1.18e-05	0	0
long-tailedtit163_contig_74	8.33e-06	0	0	9.68e-06	2.22e-06	0	0	0	0	2.95e-06	0	3.06e-06	0	0	2.62e-06	0	0	0	0	0	0	4.28e-06	0	0	1.15e-05	4.25e-07	0	8.89e-06	3.59e-05	1.11e-05	1.58e-05	5.2e-05	1.72e-05	3.48e-06	1.3e-05	1.27e-05	0	3.98e-05	0	2.09e-05	2.21e-05	2.94e-05	2.3e-05	0.000469804	1.52e-06	0.00011718	0	2.01e-05	0
long-tailedtit163_contig_763	0	0	8.24e-06	0	0	0	1.1e-05	0	0	1.39e-05	0	0	2.31e-05	0	0	0	0	0	0	0	0	0	0	0	0	0	0	0	1.74e-05	0	1.39e-05	0	7.35e-06	0	6.09e-05	0.000119404	0.000118015	0	0	0	0	0	0	0	8.56e-05	0	0	0	0
long-tailedtit163_contig_79	0	2.28e-06	1.36e-06	0	0	3.17e-06	7.24e-06	4.7e-06	0	4.58e-06	0	0	7.63e-06	9.25e-06	0	0	0	5.9e-06	0	0	2.81e-06	3.32e-06	0	0	0	0	0	0	3.84e-06	2.16e-06	2.6e-05	3.84e-06	2.19e-05	0	0	0	0	0	0	3.24e-05	5.26e-06	0	0	0	1.18e-05	0	8.89e-06	0	0
long-tailedtit163_contig_865	1.25e-05	0	0	0	0	0	0	0	0	0	0	1.84e-05	0	0	0	0	0	0	0	0	0	0	0	0	0	0	0	0	3.71e-05	0	5.91e-06	1.49e-05	0	3.13e-05	0	0	0	0	0	0.000125402	0	0	0	0	0	2.24e-06	0	0	0
long-tailedtit163_contig_96	0	0	0	0	0	0	0	0	0	0	0	0	0	0	6.19e-06	0	0	0	0	0	0	5.06e-06	0	0	0	0	0	0	8.77e-06	2.3e-05	1.4e-05	0	0	0	0	0	0	4.71e-05	0	0	4.01e-06	0	0	0	5.39e-05	8.81e-07	0	0	0
long-tailedtit163_contig_982	2.17e-05	0	0	0	0	0	1.22e-05	0	0	0	0	0	0	0	0	0	0	0	0	0	0	0	0	0	0	0	0	4.63e-05	0	0	1.03e-05	0	8.16e-06	1.82e-05	0	0	0	0	0	0	0	0	0	0	0	0	0	0	0
long-tailedtit164_contig_140	0	0	0	0	0	0	0	0	0	0	0	0	0	0	0	0	0	0	0	0	0	0	0	0	0	0	0	0	0	0	0	0	1.51e-05	0	0	0	0	0	0	0	0	0	0	0	0	0	0	0	0
long-tailedtit164_contig_164	6.01e-06	2.54e-05	5.07e-06	0	2.57e-05	0	6.74e-06	4.37e-05	0	0	0	0	0	8.61e-06	2.27e-05	4.15e-05	6.69e-05	2.2e-05	0	0	0	3.09e-05	0	0	0	0	0	0	1.07e-05	2.54e-05	1.71e-05	0	4.52e-06	0	0	0	0	0	0.000136716	0	1.96e-05	0	0	0	8.77e-06	7.53e-06	1.65e-05	0	0
long-tailedtit164_contig_178	0	7.03e-06	8.4e-06	0	2.13e-05	1.96e-05	3.35e-05	1.45e-05	0	1.42e-05	0	2.93e-05	0	0	1.25e-05	1.72e-05	0	0	0	0	0	0	0	0	0	0	0	0	4.74e-05	8.88e-06	1.89e-05	5.93e-06	5.25e-05	0	0	0	0	0	0	0	2.44e-05	0	0	0	0	0	0	0	0
long-tailedtit164_contig_193	0	0	0	0	9.04e-06	0	0	0	0	0	0	1.24e-05	0	1.21e-05	1.06e-05	0	0	0	0	0	0	0	0	0	0	0	0	0	1.01e-05	3.77e-06	4e-06	5.03e-06	1.91e-05	0	0	3.88e-05	0	0	0	0	0	0	2.56e-06	0	6.18e-06	0	0	8.18e-05	0
long-tailedtit164_contig_22	9.28e-06	1.64e-06	2.93e-06	0	2.48e-06	6.83e-06	2.6e-06	3.38e-06	4.23e-06	9.88e-06	0	0	2.74e-06	0	5.84e-06	4.01e-06	0	4.24e-06	0	0	4.04e-06	2.39e-06	0	0	1.71e-05	0	0	0	5.51e-06	3.88e-06	5.49e-06	1.79e-05	2.09e-05	1.16e-05	7.23e-06	1.42e-05	0	0	5.28e-05	0	3.78e-06	1.09e-05	0	0	1.69e-05	4.15e-07	0	0	0
long-tailedtit164_contig_25	2.29e-06	6.46e-06	9.66e-07	0	1.47e-05	1.57e-05	7.7e-06	6.67e-06	4.17e-06	6.5e-06	0	0	5.41e-06	0	0	3.96e-06	0	4.19e-06	0	9.57e-06	2e-06	0	0	0	0	0	0	0	4.08e-06	7.14e-06	7.58e-06	0	3.96e-05	0	0	1.4e-05	0.000165957	0	0	0	0	3.24e-05	0	0	2.34e-05	1.23e-06	6.31e-06	0	0
long-tailedtit164_contig_33	0	0	0	0	3.19e-06	0	3.35e-06	0	0	4.24e-06	0	0	3.53e-06	0	0	0	0	0	0	0	0	6.15e-06	0	0	0	0	0	0	1.06e-05	0.00038282	5.65e-06	5.86e-05	2.25e-06	9.99e-06	9.31e-06	1.82e-05	0	0	0	3e-05	0	0	0	0	2.62e-05	0	0	0	0
long-tailedtit164_contig_39	0	0	0	0	0	0	0	0	0	6.53e-06	0	0	5.43e-06	0	0	0	7.68e-05	0	1.83e-05	0	0	0	0	0	0	0	0	0	2.73e-06	5.12e-06	6.52e-06	5.47e-05	2.08e-05	0	0	0	0	0	0	0	0	0	0	0	0	0	0	0	0
long-tailedtit164_contig_57	2.82e-06	0	0	0	0	2.76e-06	3.16e-06	0	5.13e-06	4e-06	0	4.14e-06	1.33e-05	0	7.08e-06	0	0	5.14e-06	0	2.35e-05	2.45e-06	0	0	0	0	1.15e-06	0	0	1.5e-05	4.39e-06	2.53e-05	1.17e-05	0	2.35e-06	0	0	0	0	0	0	2.29e-06	0	0	0	1.44e-05	1.01e-06	7.75e-06	0	0
long-tailedtit164_contig_59	0	0	0	0	0	0	0	0	0	0	0	7.28e-06	0	0	0	0	0	0	0	0	0	1.02e-05	0	0	0	0	0	0	5.89e-06	0	2.34e-06	0	0	0	0	0	0	0	0	0	0	0	3e-06	0	1.45e-05	0	0	0	0
long-tailedtit164_contig_79	0	9.1e-06	1.36e-06	0	6.89e-06	0	3.62e-06	4.7e-06	0	9.16e-06	2.61e-05	0	3.81e-06	4.62e-06	0	1.11e-05	3.59e-05	0	5.14e-05	2.7e-05	3.66e-05	3.65e-05	0	0	0	0	0	0	3.07e-05	7.19e-06	7.63e-06	1.92e-06	4.86e-06	2.7e-06	0	0	0	0	0	0	0	3.04e-05	0	0	7.07e-06	1.73e-06	8.88e-06	3.12e-05	6.56e-05
long-tailedtit164_contig_85	3.34e-05	3.92e-05	2.35e-05	5.17e-05	4.76e-05	4.37e-05	3.74e-05	6.48e-05	4.05e-05	0.000157981	0	4.91e-05	0.000131445	0.000111582	9.8e-05	3.84e-05	0	0	0	4.65e-05	3.88e-05	2.29e-05	0	0	0	0	0	0	6.61e-06	2.48e-06	0	0	0	0	0	0	0	0	0	0	0.000181389	0	0	0	0	3.98e-06	0	0	0
long-tailedTit192_contig_165	0	1.64e-05	0	0	0	1.14e-05	0	1.7e-05	0	0	0	0	0	0	0	0	0	0	0	0	0	0	0	0	0	0	0	0	0	2.6e-06	7.72e-05	2.77e-05	0	0	0	0	0	0	0	0	0	0	3.52e-06	0	8.51e-06	0	0	0	0.000118625
long-tailedTit192_contig_189	8.51e-06	0	0	0	0	0	0	0	0	0	0	0	0	0	0	0	0	0	0	0	7.42e-06	0	0	0	0	0	0	0	5.05e-06	0	4.02e-06	0	2.56e-05	0	0	0	0	0	0	0	0	8.02e-05	0	0	6.21e-06	0	0	0	0
long-tailedTit192_contig_302	0	1.62e-05	4.85e-06	0	0	0	0	0	0	0	0	0	0	0	0	0	0	0	0	0	0	0	0	0	0	0	0	0	0	0	0	2.74e-05	1.73e-05	0	0	0	0	0.000110021	0	0	0	0	3.48e-06	0	0	0	0	0	0
long-tailedTit192_contig_34	0	3.59e-06	1.07e-06	1.18e-05	0	0	0	3.71e-06	0	0	2.06e-05	0	0	0	0	0	0	0	0	0	0	5.24e-06	0	0	2.35e-06	5.2e-07	0	0	9.08e-06	4.54e-06	1.33e-05	1.06e-05	1.53e-05	2.13e-06	0	0	0	4.87e-05	0	0	0	1.2e-05	0	0	3.72e-06	4.56e-07	0	0	0
long-tailedTit192_contig_35	0	7.39e-06	0	0	0	0	0	0	0	0	0	0	0	0	0	0	0	0	0	0	1.83e-05	0	0	0	0	0	0	0	0	1.4e-05	9.92e-06	0	7.89e-06	0	0	0	0	0	0	0	0	0	0	0	0	0	0	0	0
long-tailedTit192_contig_38	7.14e-06	1.51e-05	1.2e-05	0	0	1.4e-05	3.2e-05	5.19e-05	0	3.04e-05	0	1.05e-05	1.69e-05	1.02e-05	8.97e-06	2.46e-05	0	0	0	0	1.24e-05	1.47e-05	0	0	0	0	0	0	1.27e-05	0	0	0	0	5.97e-06	1.11e-05	0	0	0	0	0	5.81e-06	0	0	0	1.04e-05	0	0	0	0
long-tailedTit192_contig_468	0	0	0	0	0	0	0	0	0	0	0	0	0	0	0	0	0	0	0	5.09e-05	0	0	0	0	0	0	0	0	7.24e-06	2.72e-06	0	1.45e-05	4.59e-05	0	0	0	0	0	0	0.000122428	0	0	0	0	0	0	0	0	0.000124024
long-tailedTit192_contig_67	3.44e-06	2.43e-06	0	0	0	0	3.86e-06	0	6.27e-06	0	0	0	0	9.86e-06	0	0	0	0	0	0	3e-06	0	0	0	0.000246439	7.03e-07	0	0	2.05e-06	6.14e-06	1.63e-05	4.3e-05	3.37e-05	5.76e-06	0	0	4.16e-05	0	0	0	5.61e-06	0	0.000948062	0	0.0001433	8.63e-06	0.010237	0	3.5e-05
long-tailedTit192_contig_94	1.08e-05	0	4.57e-06	0	0	0	6.08e-06	0	0	7.69e-06	0	0	0	0	0	0	0	0	0	0	0	0	0	0	0	0	0	0	5.15e-05	1.21e-06	3.85e-05	1.29e-05	4.08e-06	0	0	0	0	0	0	0	0	0	0	0	0	9.7e-07	2.99e-05	0	0
Lorikeet01_contig_1	0	0	0	0	0	0	0	7.06e-06	0	6.88e-06	0	0	0	6.94e-06	0	8.37e-06	0	0	0	2.03e-05	0	0	0	0	0	9.9e-07	0	0	0	4.32e-06	3.67e-05	5.77e-06	1.09e-05	0	0	0	0.000117082	0	0.000330899	0	7.9e-06	0	7.33e-06	0	1.77e-05	0	0	0	0
Lorikeet01_contig_1100	0	0	0	0	0	9.87e-06	0	0	0	0	0	0	0	0	0	0	0	0	0	0	8.77e-06	0	0	0	0	0	0	0	0	4.48e-06	4.76e-06	0	0	0	0	0	0	0	0	0	0	0	0	0	7.34e-06	0	0	0	0
Lorikeet01_contig_197	0	0	0	0	1.03e-05	0	3.24e-05	0	2.63e-05	6.84e-06	0	3.54e-05	2.84e-05	6.9e-06	7.87e-05	1.66e-05	5.36e-05	3.52e-05	5.75e-05	0.00012072	4.62e-05	3.47e-05	0	0	0	1.97e-06	0	0	1.14e-05	3.22e-06	1.82e-05	1.15e-05	6.16e-05	1.21e-05	0	0	0	0	0	0	3.92e-06	0	0	0	1.05e-05	0	0	0	0
Lorikeet01_contig_202	0	0	0	0	0	0	0	0	0	0	0	0	0	0	0	0	0	0	0	0	0	0	0	0	0	0	0	0	5.62e-06	0	0	5.62e-06	7.11e-06	0	2.95e-05	0	0	0	0	0	0	0	0	0	6.9e-06	0	0	0	0
Lorikeet01_contig_367	0	0	0	0	0	0	0	0	0	0	0	0	0	0	7.98e-06	0	0	0	0	0	0	0	0	0	0	0	0	0	0	1.2e-05	0	3.77e-06	3.34e-05	5.31e-06	0	0	0	0	0	0	0	0	1.92e-06	0	4.63e-06	0	0	0	0
Lorikeet01_contig_419	1.84e-05	0	1.94e-06	0	4.92e-06	1.81e-05	5.16e-06	0	0	3.27e-05	0	4.06e-05	1.09e-05	1.32e-05	1.16e-05	7.95e-06	5.12e-05	0	1.83e-05	0	2.81e-05	9.48e-06	0	0	0	0	0	0	2.73e-06	1.54e-05	9.15e-05	2.74e-05	1.04e-05	3.85e-06	0	0	0	0	0	0	0	0	0	0	3.36e-06	0	0	4.45e-05	0
Lorikeet01_contig_733	0	0	0	0	0	0	0	0	0	0	0	0	0	0	1.1e-05	0	0	0	0	0	0	0	0	0	0	0	0	0	0	9.73e-06	0	0	7.23e-05	0	0	0	0	0	0	0	0	0	0	0	6.38e-06	0	0	0	0
Lorikeet02_contig_43	0	0	0	0	6.35e-06	0	0	0	0	0	0	0	0	0	0	0	0	1.09e-05	0	0	0	0	0.000196773	0	0	0	0	0	1.41e-05	1.32e-06	1.13e-05	1.77e-05	4.48e-06	4.97e-06	0	0	0	0	6.77e-05	0	0	0	0	0	4.34e-06	0	0	0	0
Lorikeet03_contig_208	0	0	0	0	0	6.43e-06	0	0	0	0	0	0	0	0	0	0	0	0	0	0	0	0	0	0	0	0	0	0	7.78e-06	4.38e-06	9.29e-06	7.4e-05	9.86e-06	1.64e-05	0	0	0	0	0	0	0	0	0	0	0	0	0	0	0
Lorikeet03_contig_228	3.08e-05	0	2.6e-05	0	8.23e-06	2.27e-05	1.73e-05	5.61e-05	2.81e-05	0	6.24e-05	6.79e-05	2.73e-05	0.000165571	5.82e-05	0.000159726	0.000214409	8.45e-05	0.000613742	0.000193211	0.000114187	2.38e-05	0	0	0	0	0	0	4.58e-06	1.37e-05	0	4.58e-06	1.16e-05	0	0	0	0	0	0	0	0	0	0	0	1.13e-05	0	0	0	0
Lorikeet03_contig_2894	0	0	3.59e-06	0	0	0	0	0	0	0	0	0	0	0	0	0	0	0	0	0	0	0	0	0	0	0	0	0	5.06e-06	5.7e-06	4.03e-06	1.52e-05	6.42e-06	7.13e-06	0	0	0	0	0	0	0	0	0	0	6.22e-06	1.53e-06	0	0	0
Lorikeet03_contig_36	0	0	0	0	1.56e-05	0	0	0	0	0	0	1.08e-05	0	0	0	0	0	1.34e-05	2.91e-05	0	0	0	0	0	0	0	0	0	8.69e-06	3.26e-06	3.46e-05	8.71e-06	1.65e-05	6.12e-06	0	0	0	0	0	0	0	0	0	0	1.07e-05	0	0	0	0
magpie165_contig_48	2.59e-05	0	0	0	4.62e-06	0	0	6.29e-06	7.88e-06	0	3.5e-05	0	0	0	1.09e-05	7.47e-06	0	0	0	0	0	0	0	0	0	0	0	0	2.83e-05	1.93e-06	1.43e-05	2.57e-06	5.21e-05	7.23e-06	0	0.000105642	0	0	0	0	0	0	0	0	3.79e-05	0	2.38e-05	0	4.4e-05
magpie166_contig_197	3.78e-05	8.87e-06	5.31e-06	0	0	0	1.41e-05	0	2.29e-05	1.79e-05	0	0	0	0	0	0	0	0	0	0	1.1e-05	0	0	0.000105378	0.00102864	7.71e-06	0	0	7.48e-06	1.4e-06	0	0	9.47e-06	0	0	0	0	0.00012036	0	0	1.03e-05	0	0	0	0	9.01e-06	0	0	0
magpie166_contig_34	0	0	0	0	6.06e-06	0	6.36e-06	0	0	8.05e-06	0	8.34e-06	0	0	7.14e-06	9.8e-06	0	0	2.26e-05	0	0	0	0	0	0	0	0	0	1.01e-05	1.01e-05	5.37e-06	1.01e-05	4.27e-06	0	0	0	0	0	0	0	0	0	0	0	0	0	0	0	0
magpie166_contig_347	0	0	0	0	0	0	0	0	0	0	0	0	0	0	0	0	0	0	0	0	0	0	0	0	0	0	0	0	9.98e-06	1.87e-06	3.97e-06	0	0	0	0	0	0	0	0	0	0	0.00653369	0	0	6.14e-06	1.5e-06	0	0	8.55e-05
magpie166_contig_490	0	0	0	0	0	1.04e-05	0	0	0	3.01e-05	0	0	0	0	0	0	0	0	0	0	0	0	0	4.44e-05	0	2.16e-06	0	0	1.26e-05	2.36e-06	5.01e-06	1.26e-05	3.19e-05	0.000434527	0	0	0	0	0	0	8.64e-06	0	0	0	1.55e-05	0	0	0	0
magpie166_contig_61	0	0	0	0	0	8.02e-06	0	0	0	0	0	1.2e-05	9.65e-06	0	0	1.41e-05	0	2.99e-05	0	0	1.42e-05	8.4e-06	0	0	3.02e-05	0	0	0	4.37e-05	1.09e-05	1.54e-05	9.71e-06	0	6.83e-06	0	0	0	0	0	0	1.33e-05	0	0	0	5.96e-06	0	0	0	0
magpie166_contig_9	0	0	4.83e-06	0	0	0	1.28e-05	1.67e-05	0	3.25e-05	0	0	0	3.28e-05	0	1.98e-05	0	0	0	0	9.98e-06	1.18e-05	0	0	0	0	0	0	6.8e-06	7.65e-06	0	6.81e-06	0	0	0	0	0	0	0	0	0	0	0	0	0	2.05e-06	0	0	0
MugimakiFlycatcher159_contig_113	0	0	0	0	0	0	0	0	0	0	0	0	0	0	0	0	0	0	0	0	0	0	0	0	4.47e-05	0	0	0	7.2e-06	0	0	0	0	0	0	0	0	0	0	0	0	0	0	0	0	2.17e-06	0	0	0
MugimakiFlycatcher159_contig_197	3.98e-06	5.62e-06	0	0	0	0	4.46e-06	0	0	0	0	0	0	0	1e-05	0	0	0	0	0	3.47e-06	0	0	0	0	0	0	0	1.66e-05	6.21e-06	0.000244897	2.37e-05	9.89e-05	3.33e-06	6.21e-06	0	0	0	0	0	0	0	9.63e-06	0	5.82e-06	0	0	0	0
MugimakiFlycatcher159_contig_232	0	6.51e-06	3.9e-06	0	1.97e-05	0	0	0	1.68e-05	0	0	0	1.09e-05	0	0	0	0	0	0	0	0	0	0	0	0	0	0	0	1.65e-05	6.17e-06	4.37e-06	2.2e-05	6.95e-06	0	0	2.82e-05	0	0	0	9.28e-05	3.01e-05	0	0	0	1.35e-05	0.000167922	0	0	0
MugimakiFlycatcher159_contig_261	0	0	0	0	0	0	0	1.46e-05	0	0	0	0	0	0	0	0	0	0	0	0	0	0	0	0	0	0	0	0	2.38e-05	5.46e-05	2.84e-05	2.98e-05	0	0	4.68e-05	0	0	0	0	0	0	9.43e-05	3.03e-06	0	0	1.79e-06	0.000248092	0	0
MugimakiFlycatcher159_contig_280	3.2e-05	3e-05	8.98e-06	0	5.69e-06	5.23e-06	0	1.55e-05	1.94e-05	7.56e-06	0	7.83e-06	1.89e-05	2.29e-05	6.7e-06	1.84e-05	2.96e-05	9.74e-06	0	2.23e-05	9.29e-06	0	0	0	0	0	0	0	0	0	1.26e-05	3.17e-06	1.6e-05	4.46e-06	0	0	0	0	0	0	0	0	0	0	0	0	0	0	0
MugimakiFlycatcher159_contig_352	0	5.33e-06	0	0	0	0	0	0	0	0	0	0	0	1.08e-05	0	0	0	0	0	3.16e-05	0	7.78e-06	0	0	6.98e-06	0	0	0	1.35e-05	1.01e-05	0	0	5.69e-06	6.32e-06	0	2.31e-05	0	0	0.000171913	0	0	0	0	0	1.65e-05	4.06e-06	0	0	0
MugimakiFlycatcher159_contig_405	0	2.64e-05	0	0	1.34e-05	1.23e-05	1.4e-05	0	0	0	0.000101191	1.84e-05	1.48e-05	0	1.57e-05	8.64e-05	0	0	0	0	2.18e-05	1.29e-05	0	0	0	0	0	0	3.71e-05	2.78e-06	0	3.72e-05	9.41e-06	1.05e-05	0	0	0	0	0	0	0	0	0	0	3.65e-05	0	0	0	0
MugimakiFlycatcher159_contig_434	0	0	0	0	0	0	0	0	0	0	0	0	0	0	1.56e-05	0	0	0	0	0	0	0	0	0	0	0	0	0	0	0	6.44e-05	0	0.000139677	0	0	0	0	0	0	0	0	0	5.24e-05	0	0	2.88e-05	0	0	0
MugimakiFlycatcher159_contig_447	8.31e-06	0	1.05e-05	0	0	1.63e-05	9.31e-06	1.21e-05	1.51e-05	1.18e-05	0	0	0	0	1.04e-05	0	0	7.59e-06	0	0	0	1.71e-05	0	0	0	0	0	0	0	7.4e-06	1.18e-05	0	0	0	0	0	0	0	0	0	2.71e-05	0.000117394	0	0	3.64e-05	0	0	0	0
MugimakiFlycatcher159_contig_473	5.82e-06	0	0	0	0	0	0	0	0	0	0	8.55e-06	0	8.33e-06	0	0	0	0	0	0	0	0	0	0	0	0	0	0	0	5.18e-06	0	0	0	9.73e-06	0	0	0	0	0	0	9.48e-06	0	0	0	4.25e-06	1.04e-06	1.6e-05	0	0
MugimakiFlycatcher159_contig_474	1.16e-05	8.16e-06	0	0	6.18e-05	0	3.89e-05	0	0	1.64e-05	0	5.1e-05	4.1e-05	1.66e-05	0	4e-05	0	0	9.22e-05	0	2.02e-05	0	0	0	0	0	0	0	1.38e-05	6.7e-05	1.09e-05	4.13e-05	3.48e-05	0	0	0	0	0	0	0	1.89e-05	0	6.65e-05	0	0	0	3.19e-05	0	0
MugimakiFlycatcher159_contig_64	7.28e-06	1.71e-06	3.07e-06	0	2.59e-06	2.38e-06	5.44e-06	1.06e-05	4.42e-06	2.75e-05	1.96e-05	4.28e-05	8.59e-06	0	6.1e-06	1.68e-05	2.7e-05	0	0	0	6.34e-06	0	0	0	0	0	0	0	5.04e-05	1.24e-05	8.03e-06	1.88e-05	1.46e-05	4.06e-06	7.56e-06	0	0.000117157	0	0	0	0	0	2.93e-06	0	7.08e-06	8.9e-06	1.34e-05	0	0
MugimakiFlycatcher159_contig_79	0	3.22e-05	7.69e-06	0	9.75e-06	1.79e-05	2.05e-05	0	1.66e-05	0	0	0	0	0	0	4.73e-05	5.08e-05	0	0	0	0	9.39e-06	0	0	0	0	0	0	5.42e-06	3.86e-05	0	5.43e-06	1.37e-05	0	0	0	0	0	0.000103816	0	0	0	0	0	4.66e-05	8.17e-06	0	0	0
MugimakiFlycatcher159_contig_80	1.14e-05	8.02e-06	4.8e-06	0	0	0	0	0	0	9.69e-05	0	1.67e-05	0	0	0	0	6.33e-05	2.08e-05	0	0	9.92e-06	0	0	0	0	0	0	0	0	5.07e-06	0	0	3.43e-05	0	0	0	0	0	0	0	0	0	0	0	5.82e-05	0	3.13e-05	0	0
MugimakiFlycatcher159_contig_95	0	0	0	0	1.35e-05	0	1.42e-05	0	0	0	0	0	0	0	0	0	0	0	0	0	0	0	0	0	0	0	0	0	0	5.63e-06	5.97e-06	1.5e-05	0	0	0	0	0	0	0	0	0	0	0	0	0.000129077	0	0	0	0
MugimakiFlycatcher160_contig_145	0	0	5.68e-06	0	7.2e-06	0	0	0	0	0	0	9.91e-06	0	9.66e-06	0	0	3.75e-05	0	0	0	0	0	0	0	0	0	0	0	0	4.5e-06	0.00011001	3.21e-05	1.52e-05	0	0	0	0	0	0	0	0	0	0	0	4.92e-06	0	0	0	0
MugimakiFlycatcher160_contig_152	0	0	0	0	0	0	0	0	0	0	0	0	0	0	0	0	0	0	0	0	0	0	0	0	0	0	0	0	2.12e-05	0	0	0	0	2.99e-05	0	0	0	0	0	0	0	0	0	0	0	0	6.57e-05	0	0
MugimakiFlycatcher160_contig_219	0	0	0	0	0	0	0	0	0	0	0	0	0	0	0	0	0	0	0	0	0	0	0	5.19e-05	1.14e-05	0	0	0	0	2.76e-06	8.79e-05	0	0	0	0	0	0.000149613	0	0	0	0	0	0	0	0	0	0	0	0
MugimakiFlycatcher160_contig_296	0	0	0	4.81e-05	0	0	2.32e-05	0	1.89e-05	0	0	0	0	1.48e-05	0	1.79e-05	0	0	8.25e-05	0	0	0	0	0	0	0	0	0	6.15e-06	1.38e-05	2.94e-05	6.16e-06	0	0	0	0	0	0	0	0	0	0	0	0	7.56e-06	0	0	0	0
MugimakiFlycatcher160_contig_298	0.000391998	0.000360938	0.000290715	0.000218669	0.000323742	0.00023078	0.000316271	0.000251013	0.000257005	0.00030411	0.000422833	0.000245709	0.000327085	0.000374203	0.000387819	0.00041514	0.000174449	0.000276939	0.000332904	0.000283836	0.000305131	0.000333398	0	0	0.000564504	0.000340313	0.00011724	0.000312496	0.000552471	0.000345627	0.00040281	0.000310773	0.000428579	0.000314684	0.00074102	0.000207464	0.00075711	0.00209844	0.000178313	0.000314814	0.000370459	0.000492366	0.000535293	0.000393138	0.000507338	0.000596767	7.19e-05	0.000606229	0.00031892
MugimakiFlycatcher160_contig_479	0	6.17e-06	0	0	0	8.59e-06	0	0	0	0	0	1.29e-05	0	0	0	1.51e-05	0	1.6e-05	0	0	0	0	0	0	0.000412186	0	0	0	0	0	4.14e-06	1.04e-05	6.59e-06	0	8.18e-05	0	0	0	0	0	0	0	7.94e-06	0	6.39e-06	0	0	0	0
MugimakiFlycatcher160_contig_90	2.26e-06	3.18e-06	5.71e-06	0	0	4.43e-06	0	3.29e-06	0	0	0	0	2.67e-06	6.47e-06	0	0	0	0	0	0	1.97e-06	4.65e-06	0	0	6.26e-06	0.000252239	0	0	3.09e-05	2.99e-05	1.82e-05	4.03e-05	4.59e-05	0	1.41e-05	0	8.18e-05	0	0	0	3.68e-06	0	2.05e-06	4.25e-05	1.73e-05	1.21e-06	0	2.18e-05	0
nuthatch157_contig_106	3.61e-06	5.09e-06	0	0	0	0	4.05e-06	0	0	0	0	0	4.27e-06	0	0	0	0	6.6e-06	0	0	0	0	0	1.51e-05	0	0	0	0	2.36e-05	3.06e-05	1.03e-05	8.6e-06	4.08e-05	0	0	0	0	0	0	0	7.95e-05	1.7e-05	0	0	1.32e-05	0	0	0	0
nuthatch157_contig_118	5.5e-06	3.88e-06	1.16e-05	2.56e-05	4.12e-05	0	0	0	0	0	0	0	0	7.88e-06	6.92e-06	3.8e-05	0	4.02e-05	0	0	4.8e-06	5.66e-06	0	0	0	0	0	0	8.17e-06	1.29e-05	3.9e-05	1.31e-05	2.07e-05	0	0	0	0	0	0	0	0	0	4.99e-06	0	2.81e-05	9.85e-07	1.52e-05	0	5.6e-05
nuthatch157_contig_13	1.25e-05	1.47e-05	1.76e-05	0	4.46e-06	2.87e-05	4.68e-06	1.82e-05	7.61e-06	5.93e-06	0	6.14e-06	4.93e-06	2.39e-05	1.05e-05	1.44e-05	2.32e-05	7.64e-06	3.33e-05	0	3.64e-06	1.29e-05	0	0	0	0	0	1.78e-05	4.96e-06	3.72e-05	1.19e-05	9.94e-06	4.4e-05	0	6.51e-06	0	0	0	0	0	0	0	0	0	6.1e-06	0	1.15e-05	0	0
nuthatch157_contig_158	0	7.02e-06	2.1e-06	0	0	0	2.79e-05	0	0	0	0	7.31e-06	1.18e-05	0	6.26e-06	0	0	0	0	0	4.34e-06	2.05e-05	0	0	0	0	0	0	0	6.76e-05	1.65e-05	0	0	0	0	0	0	0	0	0	0	4.69e-05	0	0	7.27e-06	8.91e-07	0	0	0.000101244
nuthatch157_contig_22	5.36e-06	0	0	0	0	0	0	7.81e-06	0	0	0	0	0	7.68e-06	0	0	0	0	0	0	0	0	0	0	0	0	0	0	2.87e-05	4.78e-06	0	3.19e-06	8.07e-06	0	8.36e-06	0	0	0	0	0	0	7.58e-05	0	0	2.74e-05	9.6e-07	0	0	0
nuthatch157_contig_36	0	0	0	0	0	0	0	0	0	0	0	0	0	0	0	0	0	0	0	0	0	0	0	0	8.22e-05	2.02e-06	0.000221921	4.23e-05	0	0	0	0	0	8.27e-06	0	0	0	0	0.00191264	9.93e-05	0	4.66e-05	0	0	2.17e-05	0	0.0152931	0	0
nuthatch157_contig_46	3.66e-06	5.16e-06	6.17e-06	1.7e-05	1.17e-05	3.59e-06	1.64e-05	1.07e-05	0	5.2e-06	5.92e-05	0	8.64e-06	1.57e-05	0	6.32e-06	2.04e-05	6.69e-06	4.37e-05	0	9.57e-06	3.77e-06	0	0	0	7.47e-07	0.00127279	0	1.09e-05	8.15e-06	5.19e-06	0	1.38e-06	0	0	0	0	0	0	0	0	0	0	0	1.87e-05	1.31e-06	2.02e-05	0	0
nuthatch157_contig_53	0	6.92e-06	6.2e-06	0	1.05e-05	0	5.5e-06	0	0	0	0	0	0	0	0	0	0	0	0	0	0	0	0	0	9.06e-06	0	0	0	1.75e-05	2.19e-06	6.96e-06	2.92e-06	3.32e-05	0	0	0	0	0	0	0	0	0	0	0	1.43e-05	0	0	0	0
nuthatch158_contig_109	0	0	1.21e-06	0	3.07e-06	0	0	0	0	0	0	4.23e-06	0	0	0	0	0	0	0	0	0	2.96e-06	0	0	0	0	0	0	7.52e-05	1.35e-05	0.000106844	7.36e-05	5.41e-05	2.17e-05	0	8.79e-06	0	2.75e-05	0	0	0	0	3.48e-06	0	1.68e-05	5.15e-07	0	0	0
nuthatch158_contig_132	0	0	5.18e-06	0	0	0	0	0	0	0	0	0	0	0	0	0	0	0	0	0	0	0	0	0	0	0	0	0	7.3e-06	2.74e-06	7.55e-05	7.31e-06	9.25e-06	0	0	0	0	0	0	0	0.000180229	0	0	0	8.97e-06	1.1e-06	0	0	0
nuthatch158_contig_220	0.141454	0.147405	0.14309	0.148959	0.0800685	0.151321	0.145146	0.132026	0.143948	0.141432	0.0797008	0.136042	0.142964	0.145037	0.138352	0.0454181	0.141823	0.135446	0.0735069	0.0782693	0.14447	0.140059	0.0479682	0.0485865	0.0330416	0.0298223	0.109987	0.127042	0.0767801	0.0624919	0.060456	0.111645	0.0620181	0.0818245	0.10584	0.0426696	0.139269	0.100285	0.123869	0.114456	0.115367	0.115902	0.115979	0.0899706	0.14888	0.0454328	0.108316	0.135785	0.0936332
OtistardaFe049_contig_338	0	0	4.38e-06	0	0	0	0	0	0	0	0	0	0	1.49e-05	0	1.8e-05	0	0	0	0	0	0	0	0	9.6e-06	0	0	0	6.17e-06	0	0	0	5.47e-05	0	0	0	0	0	0	0	8.47e-06	0	0	0	0	0	0	0	0
OtistardaFe060_contig_44	2.91e-05	2.87e-05	1.47e-05	0	1.24e-05	1.14e-05	3.26e-05	4.23e-05	0	1.65e-05	0	5.12e-05	1.37e-05	1.66e-05	3.66e-05	2.01e-05	0	4.25e-05	6.94e-05	0	8.1e-05	1.79e-05	0	0	0	0	0	0	2.07e-05	1.04e-05	5.5e-06	1.73e-05	2.19e-05	0	0	1.77e-05	0	0	0.000198307	0	4.26e-05	0	0	0	6.36e-05	0	0	0	5.91e-05
owl175_contig_1358	1.92e-05	0	0	0	1.03e-05	0	0	1.4e-05	0	0	0	1.41e-05	0	0	0	0	0	0	0	0	0	0	4.54e-05	0	0	0	0	0	1.14e-05	2.99e-05	0.000204232	0.00022259	2.17e-05	8.03e-06	0	0	0	9.18e-05	0	0.000385444	0.00219748	4.52e-05	0	0	0	1.72e-06	0	0	0
owl175_contig_1380	0	1.24e-05	7.4e-06	0	0	0	0	0	0	0	0	0	0	0	0	0	0	0	0	0	0	0	0	0	0	0	0	0	0	1.17e-05	4.15e-06	5.22e-06	0	0	0	0	0	0	0	0	7.15e-06	0	0	0	1.28e-05	0	0.000386532	0	0
PallassLeafWarbler155_contig_105	0	0	0	0	0	0	0	0	0	0	0	0	0	0	0	0	0	0	0	0	6.08e-06	7.18e-06	0	0	0	0	0	0	0	0	6.59e-06	8.29e-06	5.25e-06	5.83e-06	0	0	0	0	0	0	5.68e-06	0	0	0	2.54e-05	1.31e-05	0	0	0
PallassLeafWarbler155_contig_108	8.23e-05	3.76e-05	4.13e-05	2.07e-05	5.7e-05	4.58e-05	6.23e-05	2.91e-05	4.05e-05	4.74e-05	5.4e-05	6.21e-05	7.88e-05	2.87e-05	7e-05	0.000122934	3.71e-05	6.5e-05	0.000230281	9.29e-05	4.85e-05	5.95e-05	0	0	0	0	0	0	1.45e-05	5.45e-06	4.21e-06	5.29e-06	6.69e-06	0	0	1.36e-05	5.37e-05	0	0	0	0	0	0	0	1.79e-05	3.98e-07	0	0	0
PallassLeafWarbler155_contig_109	3.22e-06	0	2.71e-06	0	1.72e-06	0	7.22e-06	2.34e-06	5.86e-06	2.28e-06	0	2.37e-06	5.7e-06	6.92e-06	4.05e-06	2.78e-06	8.96e-06	1.18e-05	1.92e-05	6.73e-06	2.81e-06	6.63e-06	0	0	3.05e-05	6.57e-07	0	0	1.15e-05	1.11e-05	1.26e-05	1.91e-05	5.09e-05	5.39e-06	0	0	0	4.62e-05	0	0	5.25e-06	0	0	0	2.35e-05	5.76e-07	4.88e-05	0.000116721	0
PallassLeafWarbler155_contig_124	0	0	0	0	0	0	0	0	0	0	0	0	0	0	0	0	0	0	0	3.33e-05	0	0	0	0	0	0	0	0	4.74e-06	1.6e-05	7.54e-06	0	0	0	1.24e-05	0	0	0	0	0	0	0	0	0.000150002	9.9e-05	1.57e-05	0	0	0
PallassLeafWarbler155_contig_126	0	0	0	0	1.6e-05	0	0	0	0	0	0	1.1e-05	0	0	9.43e-06	1.29e-05	0	0	0	0	1.96e-05	0	0	0	0	0	0	0	8.9e-06	8.35e-06	1.42e-05	0	0	0	0	0	0	0	0	0	0	0	0.000176643	0	0	6.37e-05	0	0	0
PallassLeafWarbler155_contig_140	7.14e-06	1.68e-06	3.01e-06	0	5.08e-06	0	0	0	0	0	0	0	5.62e-06	0	2.99e-06	4.11e-06	0	0	0	0	0	2.45e-06	0	0	0	0	0	1.02e-05	1.84e-05	3.07e-05	3.37e-06	5.66e-06	7.16e-06	4.77e-05	3.71e-06	0	0	0	5.41e-05	0	0	0	0	0	6.94e-06	1.7e-06	0	0	0
PallassLeafWarbler155_contig_149	0	2.28e-06	1.37e-06	0	1.04e-05	3.18e-06	7.26e-06	9.44e-06	5.9e-06	4.6e-06	2.62e-05	0	7.66e-06	0	4.08e-06	5.6e-06	0	1.18e-05	0	0	1.13e-05	3.34e-06	0	0	0	0	0	0	3.27e-05	1.66e-05	1.53e-05	2.89e-05	2.19e-05	8.67e-05	0	0	7.83e-05	0	0	0	0	0	0	0	2.37e-06	1.16e-06	0	0	0
PallassLeafWarbler155_contig_150	0	9.16e-06	0	0	0	1.28e-05	7.28e-06	0	0	0	0	0	0	0	0	0	0	0	0	0	0	0	0	0	0	0	0	0	0	4.77e-05	1.23e-05	3.86e-06	0	5.43e-06	0	0	0	0	0	0	0	0	0	0	9.48e-06	0	0	0	0
PallassLeafWarbler155_contig_188	6.39e-06	0	2.69e-06	0	0	0	0	0	0	0	0	0	1.51e-05	1.83e-05	1.61e-05	0	0	0	0	0	5.56e-06	0	0	0	0	6.52e-07	0	0	1.9e-05	1.56e-05	0	0	0	5.34e-06	0.000139299	1.95e-05	0	0	0	0	0	3.01e-05	0	0	0	3.43e-06	0	0	0
PallassLeafWarbler155_contig_196	9.33e-06	6.57e-06	3.93e-06	0	2.99e-05	0	1.05e-05	0	5.1e-05	2.65e-05	0	2.74e-05	0	2.67e-05	0	0	0	3.41e-05	0	0	0	9.6e-06	0	0	0	0	0	0	2.22e-05	1.04e-05	4.41e-05	0	2.81e-05	0	0	0	0	0	0	0	0	0	5.64e-06	0	4.77e-05	0	0	0	0
PallassLeafWarbler155_contig_240	7.29e-06	1.54e-05	3.07e-06	0	0	0	0	0	2.65e-05	0	0	1.07e-05	0	0	2.75e-05	0	0	0	0	3.04e-05	1.27e-05	0	0	0	0	2.97e-06	0	0	1.3e-05	9.73e-06	5.17e-06	5.63e-05	1.1e-05	6.09e-06	0	0	0	0	0	0	0	0	0	0	5.32e-06	0	0	7.04e-05	0
PallassLeafWarbler155_contig_248	0	0	3.09e-06	0	0	0	0	0	0	0	0	1.08e-05	0	0	0	0	0	1.34e-05	0	0	0	0	0	0	1.36e-05	0	0.00840004	0	2.62e-05	0	3.47e-06	0	2.21e-05	1.23e-05	0	2.24e-05	0	0	0	0	0	0	0	0	2.14e-05	0	0.00861126	0	0
PallassLeafWarbler155_contig_258	9.31e-05	2.46e-05	1.47e-05	5.41e-05	3.73e-05	0	3.91e-05	1.69e-05	4.24e-05	1.65e-05	0	3.42e-05	2.75e-05	3.33e-05	2.93e-05	0	0	2.13e-05	0	0	1.01e-05	0	0	0	0.000171864	0	0	0	0	5.18e-06	4.4e-05	0	8.75e-06	9.73e-06	0	0	0	0	0	0	0	0	0	0	0	0	0	0.000112471	0
PallassLeafWarbler155_contig_281	1.43e-05	2.52e-06	7.54e-06	0	1.53e-05	7.02e-06	1.6e-05	0	0	0	0	0	2.53e-05	1.02e-05	4.5e-06	1.24e-05	0	0	0	1.49e-05	1.56e-05	3.68e-06	0	0	0	0	0	0	3.4e-05	1.19e-05	1.69e-06	0	2.69e-06	0.000586231	0	0	0	0	0	0	8.74e-06	0	0	0	1.04e-05	4.48e-06	9.85e-06	0	0
PallassLeafWarbler155_contig_286	8.94e-06	0	0	0	4.78e-06	0	5.01e-06	0	0	0	0	6.57e-06	0	0	0	1.54e-05	4.97e-05	0	0	0	0	0	0	0	0	0	0	0	1.33e-05	3.98e-06	1.06e-05	5.85e-05	1.68e-05	4.86e-05	2.09e-05	0	5.4e-05	0	0	0	3.64e-05	2.11e-05	0	0	1.31e-05	1.2e-05	0	0.000259304	4.55e-05
PallassLeafWarbler155_contig_294	4.03e-06	0	3.39e-06	0	0	0	4.51e-06	0	0	0	0	0	4.75e-06	0	1.01e-05	0	0	7.36e-06	0	0	3.51e-06	0	0	0	0	8.22e-07	0	0	9.56e-06	2.15e-05	5.33e-05	1.44e-05	3.03e-05	0	0	0	0	0.000230939	0	0	0	3.79e-05	1.22e-06	7.57e-05	1.18e-05	0	0	0	0
PallassLeafWarbler155_contig_306	0	0	0	0	0	0	0	0	0	0	0	0	0	0	0	0	5.38e-05	0	3.85e-05	0	0	0	0	0	0	0	0	0	5.74e-06	0	9.14e-06	5.75e-06	0	0	0	0	0	0	0	0	0	0	0	0	0	0	0	0	0
PallassLeafWarbler155_contig_319	0	0	3.85e-06	0	0	0	1.02e-05	0	0	0	0	0	0	0	1.15e-05	0	0	0	0	0	0	9.4e-06	0	0	0	0	0	0	1.08e-05	4.07e-06	0	0	6.87e-06	0	0	0	0	0	0	0	0	4.3e-05	0	0	2.67e-05	0	0	0	0
PallassLeafWarbler155_contig_335	0	0	0	0	7.83e-06	0	0	0	0	0	0	0	0	0	0	0	0	0	0	0	6.39e-06	0	0	0	0	0	0	0	0	1.63e-06	1.39e-05	5.66e-05	1.65e-05	0	0	0	0	7.01e-05	0	0	0	3.45e-05	0	0	0	2.62e-06	0	0	7.45e-05
PallassLeafWarbler155_contig_342	0	0	0	0	0	0	0	0	0	0	0	0	0	0	1.18e-05	0	0	0	0	0	0	0	0	0	0	0	0	0	3.34e-05	0	5.33e-05	0.000200907	7.06e-06	2.35e-05	0	0	0	0	0	0	0	0	0	0	6.85e-06	2.86e-05	0	0	0
PallassLeafWarbler155_contig_375	4.66e-05	6.57e-05	5.11e-05	0	5.97e-05	4.57e-05	6.27e-05	0.000108525	8.49e-05	5.29e-05	0	0.00027388	0.000165095	0.000387074	0.000211012	0.000321903	0.000311119	0.000255467	0.000890573	0.000311511	0.000219298	9.59e-05	0	0	0	0	0	0	1.11e-05	8.3e-06	5.29e-05	2.22e-05	1.4e-05	0	1.45e-05	0	0	0	0	0	0	0	0	0	2.72e-05	0	0	0	0
PallassLeafWarbler155_contig_410	0	0	0	0	1.25e-05	1.15e-05	0	0	0	1.66e-05	0	0	0	0	0	0	0	0	0	0	0	0	0	0	0	0	0	0	2.78e-05	7.83e-06	1.66e-05	1.39e-05	0	0	0	7.15e-05	0	0	0	0.000117603	1.91e-05	0	1.06e-05	0	0	0	0	0	0
PallassLeafWarbler155_contig_411	0	0	0	0	0	0	0	0	0	0	0	0	0	0	0	0	0	0	0	0	0	0	0	0	0	0	0	0	5.93e-06	4.44e-06	4.72e-06	0	0	8.35e-06	0	3.05e-05	0	0	0	0	0	0	0	0	0	0	0	0	0
PallassLeafWarbler155_contig_412	0	0	0	0	0	0	0	0	0	1.23e-05	0	0	0	0	0	1.49e-05	0	0	0	0	7.54e-06	0	0	0	0	0	0	0	0	3.08e-05	4.91e-05	2.57e-05	1.95e-05	0.000296756	0	0	0	0	0	0	0	0	0	0	0.000347442	3.1e-06	0	0	0
PallassLeafWarbler155_contig_429	0	0	0	0	0	0	0	0	0	0	0	0	0	0	0	0	0	0	0	0	0	0	0	0	0	0	0	0	0	1.67e-06	4.97e-05	0.000111604	7.34e-05	0	0	0	0	0	0	7.54e-05	0	0	0	0	0	1.34e-06	8.27e-05	0	0
PallassLeafWarbler155_contig_451	2.8e-05	0	3.93e-06	0	0	9.16e-06	0	2.72e-05	0	1.32e-05	0	0	1.1e-05	2.67e-05	1.17e-05	0	0.000103859	0	0	0	0	0	0	0	0	0	0	0	0	1.87e-05	1.77e-05	0	0	7.81e-06	0	0	0	0	0.000743116	0	0	0	0	0	0.000224831	3.34e-06	0	0	0
PallassLeafWarbler155_contig_460	2.72e-05	4.79e-06	5.73e-06	3.16e-05	7.27e-06	2e-05	0	9.9e-06	0	0	5.5e-05	0	0	0	0	0	0	0	0	0	5.93e-06	0	0	0	0	0	0.000152631	0	4.04e-06	1.67e-05	1.29e-05	0	5.12e-06	1.14e-05	3.18e-05	0	8.21e-05	0	0	0	4.43e-05	0	4.11e-05	0	9.93e-06	5.48e-06	0	0	0
PallassLeafWarbler155_contig_494	8.41e-06	5.92e-06	0	0	0	0	0	0	0	0	0.000136024	0	0	0	1.06e-05	0	0	0	0	0	0	0	0	0	0	0	0	0	0	3.74e-06	3.97e-06	5e-06	0	0	0	0	0	0	0	8.44e-05	2.74e-05	0	2.54e-06	0	0	0	0	0	0
PallassLeafWarbler155_contig_512	0	8.31e-06	0	0	0	0	0	0	0	0	0	0	0	1.69e-05	0	0	0	0	4.7e-05	0	0	0	0	0	0	0	0	0	0	0	5.58e-06	0	0.000150841	0	0	0	0	0	0	0	0	5.56e-05	0	0	0	1.06e-05	0	0	0
PallassLeafWarbler155_contig_720	0	0	0	0	0	0	0	0	0	0	0	0	0	0	0	0	0	0	0	0	0	0	0	0	0	0	0	0	0	8.33e-06	0	1.48e-05	1.88e-05	0	0	0	0	0	0.000141871	0	0	0	0	0	9.1e-06	0	0	0	0
PallassLeafWarbler155_contig_738	0	0	0	0	0	0	0	0	0	0	0	0	0	0	0	4.23e-05	0	0	0	0	0	8.4e-06	0	0	0	0	0	0	9.7e-06	1.82e-06	3.86e-06	1.46e-05	1.23e-05	0	0	0	0	0	0	0	6.65e-06	0	1.97e-05	0.000921259	0	2.92e-06	0	0	0
PallassLeafWarbler155_contig_81	0	0	6.98e-06	0	0	0	2.78e-05	0	0	0	0	0	0	0	0	0	0	0	0	0	7.22e-06	0	0	0	7.65e-06	1.69e-06	0	0	0	1.84e-06	0.00914213	0.00899998	0.000965777	0	0	0	0	0	0.000282568	0	0	0	0	0	1.21e-05	0	0	0	0
PallassLeafWarbler155_contig_850	0	0	0	0	0	0	0	0	0	1.66e-05	0	0	1.38e-05	0	0	0	0	0	0	0	2.04e-05	0	0	0	0	0	0	0	1.39e-05	0	1.66e-05	7.66e-05	0	1.96e-05	0	0	0	0	0	0	9.54e-06	0	0	0	0	0	0	0	0
PallassLeafWarbler156_contig_114	1.03e-05	7.23e-06	0	0	0	0	0	0	0	0	0	0	0	0	1.29e-05	0	0	0	0	0	0	0	0	0	0	1.26e-05	0	0	0	0	9.71e-06	0	0	0	0	0	0	0.000196292	0	0	0	0	0	0	1.5e-05	0.000133214	0	0	0.000104413
PallassLeafWarbler156_contig_126	7.77e-06	0	1.64e-06	0	4.15e-06	7.62e-06	4.35e-06	0	0	1.65e-05	0	5.71e-06	0	0	1.71e-05	6.71e-06	0	7.1e-06	4.64e-05	0	6.77e-06	4e-06	0	0	0	0	0	0	2.31e-06	2.2e-05	1.84e-06	4.62e-06	2.92e-06	3.57e-05	0	0	0	0.000334105	0	0	0	0	0	0	5.67e-06	0	0	0	0
PallassLeafWarbler156_contig_144	0	0	0	0	0	0	0	1.68e-05	0	0	0	0	0	0	0	0	6.43e-05	0	0	0	1.01e-05	0	0	0	0	0	0	0	0	0	0	0	0	0	0	0	0	0	0	0	0	0	0	0	0	6e-05	0	0	0
PallassLeafWarbler156_contig_146	0	0	0	0	0	0	0	0	0	0	0	0	0	0	0	0	0	0	0	0	0	0	0	0	0	0	0	0	1.46e-05	0	1.16e-05	0	0	0	0	0	0	0	0	0	0	0	0	0	0	8.88e-05	0	0	0
PallassLeafWarbler156_contig_159	2.6e-05	3.3e-05	6.58e-06	2.42e-05	1.11e-05	5.11e-06	2.92e-05	7.58e-06	0	5.17e-05	4.21e-05	2.29e-05	1.23e-05	5.22e-05	6.55e-06	0	0.000115822	9.51e-06	0	0	1.36e-05	2.68e-05	0	0	0	0	0.000817315	0	2.32e-05	1.39e-05	5.91e-05	9.28e-06	0.00404892	4.79e-05	0	0	0.000125667	4.98e-05	0	0	8.48e-06	0	0	9.79e-05	1.14e-05	0	0	5.03e-05	0
PallassLeafWarbler156_contig_176	1.3e-05	0	0	0	0	0	0	0	0	0	0	1.91e-05	0	0	8.19e-06	1.12e-05	0	5.95e-06	0	0	0	0	0	0	0	0	0	2.78e-05	1.16e-05	1.45e-06	9.24e-06	1.55e-05	1.47e-05	0.000160614	0	0	0	0	0	0	0	0	5.9e-06	0	0	0	0	0	0
PallassLeafWarbler156_contig_178	4.05e-06	5.71e-06	0	0	4.33e-06	3.98e-06	4.54e-06	0	0	0	0	1.79e-05	0	5.8e-06	5.1e-06	1.4e-05	2.25e-05	0	0	1.69e-05	7.06e-06	0	0	0	0	0	0	0	0	0.00070419	0	7.23e-06	1.22e-05	0	0	0	0	0	0	0	0	0	3.67e-05	0	1.77e-05	0	0	0	0
PallassLeafWarbler156_contig_236	2.72e-05	0	1.14e-05	0	9.67e-06	2.67e-05	1.01e-05	0	0	0	0	0	1.07e-05	1.3e-05	2.28e-05	0	0	3.31e-05	0	0	0	1.86e-05	0	0	0	0	0	0	1.61e-05	4.03e-06	4.28e-06	0	2.72e-05	0	0	0	0	0	0	0	0	0	0	0	2.64e-05	0	0	0	0
PallassLeafWarbler156_contig_250	5.19e-05	2.13e-05	4.92e-05	2.01e-05	2.31e-05	3.82e-05	8.73e-05	3.78e-05	5.52e-05	4.3e-05	0	7.63e-05	2.55e-05	2.48e-05	5.44e-05	9.71e-05	9.63e-05	3.16e-05	0	1.81e-05	4.52e-05	4.45e-06	0	0	0	8.83e-07	0	3.7e-05	1.54e-05	1.25e-05	8.18e-06	2.57e-05	6.51e-06	3.62e-06	0.000222458	0	0	0	4.92e-05	0	3.53e-06	0	0	0	2.21e-05	6.23e-05	0	0	0
PallassLeafWarbler156_contig_333	6.17e-06	0	0	0	0	0	1.38e-05	0	0	0	0	0	0	0	0	0	0	0	0	0	0	0	0	0	0	1.26e-06	0	0	3.67e-06	0	2.92e-05	9.91e-05	5.81e-05	7.23e-05	0	0	0	0	0	0	0	0	0	0	0	1.11e-06	0	0	0
PallassLeafWarbler156_contig_339	5.18e-06	7.29e-06	3.27e-06	0	5.53e-06	5.08e-06	1.74e-05	0	0	7.34e-06	0	7.6e-06	0	7.41e-06	6.51e-06	0	0	0	0	0	4.51e-06	1.6e-05	0	0	0	0	0	0	9.22e-06	4.61e-06	1.47e-05	9.23e-06	3.89e-06	0	2.42e-05	0	0	0	0	0	0	0	0	0	5.29e-05	2.78e-06	0	0	0
PallassLeafWarbler156_contig_34	0	0	0	0	0	0	3.46e-05	0	0	0	0	0	0	0	0	0	0	0	0	0	8.97e-06	0	0	0	0	0	0	0	0	9.17e-06	9.74e-05	0.000134668	7.74e-06	0	0	0	0	0	0	0	0	0	0	0	7.51e-06	0	0	0	0
PallassLeafWarbler156_contig_392	4.61e-06	3.25e-06	0	0	0	4.52e-06	0	6.71e-06	0	6.54e-06	0	0	0	0	0	0	0	0	0	0	4.02e-06	0	0	0	0	0	0	0	8.21e-06	8.72e-05	8.72e-06	5.48e-06	6.59e-05	1.54e-05	0	0	0	0	0	0	9.39e-06	0	0	0.000173373	3.36e-06	0	0	0	0
PallassLeafWarbler156_contig_393	1.11e-05	0	4.68e-06	0	0	0	0	0	0	2.37e-05	0	1.63e-05	0	0	6.99e-06	0	3.09e-05	0	0	0	0	0	0	0	0	0	0	0	3.3e-06	8.66e-06	1.31e-05	1.65e-05	1.25e-05	4.65e-06	8.66e-06	6.79e-05	0	0.000318781	0.000126411	5.58e-05	0	0.000104716	0	0	2.43e-05	2.98e-06	0	0	0
PallassLeafWarbler156_contig_417	1.42e-05	1.5e-05	1.2e-05	0	0	1.4e-05	2.39e-05	0	1.3e-05	0	0	0	0	0	1.79e-05	1.23e-05	0	0	0	0	0	0	0	0	0	0	0	0	1.27e-05	7.92e-06	3.37e-06	0	5.35e-06	0	1.11e-05	0	0	0	0	7.15e-05	4.64e-05	0	0	0	4.68e-05	2.55e-06	0	0	0
PallassLeafWarbler156_contig_535	0	0	0	0	0	0	0	0	0	0	0	0	0	0	0	0	0	0	0	0	0	0	0	0	0	0	0	0	0	7.86e-06	0	0	0	0	0	0	0	0	0	0	1.92e-05	0	0	0	0	0	3.24e-05	0	0
PallassLeafWarbler156_contig_540	1.27e-05	0	5.34e-06	0	0	0	0	0	0	0	0	1.86e-05	1.5e-05	1.81e-05	0	0	0	0	5.04e-05	5.29e-05	0	0	0	0	0	0	0	0	0	2.82e-06	1.2e-05	0	0	1.06e-05	1.97e-05	0	0.000764503	0.000121082	0	0	1.03e-05	0	0	0	0	0	0	0	0
PallassLeafWarbler156_contig_549	0	0	0	0	0	8.61e-06	0	0	0	2.49e-05	0	1.29e-05	0	0	0	3.03e-05	0	0	0	0	0	0	0	0.000587548	0	0	0	0.000299812	5.21e-06	9.77e-06	8.3e-06	3.65e-05	1.98e-05	0	0	0	0	0	0	0	7.15e-06	0	0	0	2.56e-05	7.85e-06	0	0	0
PallassLeafWarbler156_contig_573	0	0	4.64e-06	0	0	1.08e-05	0	0	0	0	0	0	0	1.58e-05	0	0	0	0	0	0	0	0	0	0	0	0	0	0	0	7.35e-06	0	0	0	0	1.72e-05	3.36e-05	0	0	0	0	0	0	0	0	0	0	0.000818361	0	0
PallassLeafWarbler156_contig_810	0	0	0	0	0	0	0	0	0	0	0	0	0	0	0	0	0	0	0.000131106	0	0	0	0	0	0	0	0	0	0	4.89e-06	8.82e-05	1.96e-05	0	0	0	0	0	0	0	0	0	0	0	0	0	0	0	0	0
PallassLeafWarbler156_contig_839	0	1.36e-05	0	0	1.03e-05	0	0	1.41e-05	0	0	0	1.42e-05	0	0	0	1.67e-05	0	0	0	0	0	1.99e-05	0	0	0	0	0	0	1.72e-05	8.61e-06	6.4e-05	0.000132138	0	1.62e-05	0	0	0	0	0	0	0	0	0	0	7.05e-06	0	0	0	0
PallassLeafWarbler156_contig_86	5.85e-06	0	2.46e-06	0	0	2.29e-05	0	0	0	0	0	8.59e-06	0	0	0	1.01e-05	0	0	6.98e-05	2.44e-05	1.02e-05	6.02e-06	0	0	0	0	0	0	0	0.000101538	3.59e-05	4.17e-05	0	0	0	0	0	0	0	0	0	0	0	0	4.27e-06	0	0	0	0
PallassLeafWarbler156_contig_97	1.59e-05	0	3.36e-06	0	0	0	0	0	0	0	0	0	0	0	0	0	0	0	0	0	0	0	0	0	0	0	0	0	1.89e-05	0	0	1.89e-05	0	1.33e-05	0	2.43e-05	0	0	9.06e-05	0	0	0	0	0	0	0	0	0	0
parrot74_contig_17	0	0	0	0	0	0	0	0	0	0	0	0	0	0	0	0	0	0	0	0	0	0	0	0	0	0	0	0	0	0	6.52e-06	0	0	4.9e-05	0	0	0	0	0	0	0	0	2.08e-06	0	2.01e-05	0	0	0	0
parrot76_contig_1006	0	0	5.58e-06	0	0	0	0	0	0	0	0	9.73e-06	0	0	8.33e-06	0	0	0	0	0	0	0	0	0	0	0	0.000148592	0	1.57e-05	0	3.45e-05	1.97e-05	0	0	0	0	0	0	0	0	0	3.12e-05	0	0	1.93e-05	0	0	6.4e-05	0
parrot76_contig_1103	3.22e-06	0	0	0	0	0	0	4.68e-06	0	4.57e-06	0	0	0	9.22e-06	8.09e-06	0	3.58e-05	0	0	0	0	0	0	0	0	0	0	0	5.73e-06	9.31e-06	1.6e-05	1.53e-05	4.36e-05	0	0	0	3.88e-05	0	0	0	0	0	0	0	2.11e-05	5.76e-07	0	0	0
parrot76_contig_1635	0	0	0	0	0	0	0	0	0	1.63e-05	0	0	0	0	0	9.91e-06	0	0	0	0	5e-06	0	2.71e-05	0	0	0	0	0	6.82e-06	5.11e-06	2.71e-06	1.02e-05	5.61e-05	1.2e-05	0	0	0	0	0	0	4.44e-05	0	0	0	0	0	0	0	0
parrot76_contig_177	4.3e-06	3.03e-06	0	0	0	0	0	0	0	6.1e-06	0	0	0	0	1.62e-05	7.42e-06	0	7.85e-06	0	0	0	0	0	0	0	0	0	0	2.55e-06	8.61e-06	2.03e-06	0	2.91e-05	3.59e-06	0	0	0	0	0	0	0	0	0	0	0	0	0.000236617	0	0
parrot76_contig_187	8.83e-06	6.22e-06	0	0	0	0	0	0	0	0	0	1.3e-05	1.04e-05	2.53e-05	0	4.57e-05	0	1.61e-05	3.51e-05	0	7.69e-06	9.08e-06	0	0	0	0	0	0	1.57e-05	2.16e-05	4.59e-05	4.2e-05	0	0	1.38e-05	0	0.000213138	0	0	0	7.19e-06	0	5.33e-06	0	6.44e-06	0	0	0	0
parrot76_contig_1981	4.8e-06	6.77e-06	4.05e-06	0	0	1.41e-05	1.61e-05	6.99e-06	0	0	0	0	5.67e-06	0	6.04e-06	0	0	0	1.91e-05	0	1.25e-05	0	0	0	0	0	0	0	5.7e-06	1.5e-05	6.58e-05	0.000156994	3.61e-06	8.03e-06	0	0	0	4.59e-05	0	0	0	0	0	0	3.5e-06	0	0	0	0
parrot76_contig_2117	0	0	0	0	0	0	0	0	0	0	0	0	7.97e-06	0	0	0	0	0	0	0	0	0	0	0	0	0	0	0	4.01e-06	1.5e-06	1.28e-05	0	0	0	2.1e-05	2.06e-05	0	0	0	0	0	0	0	0	0	0	1.86e-05	0	0
parrot76_contig_2433	0	0	0	0	0	0	0	0	0	0	0	0	0	0	0	0	0	0	0	0	0	0	0	0	0	0	0	0	0	0	0	6.18e-06	0	0	0	0	0	0	0	0	0	0	0	0	0	0	0	0	0
parrot76_contig_2660	0	0	4.87e-06	0	0	0	0	0	2.1e-05	0	0	0	0	1.65e-05	0	0	0	0	0	0	0	0	0	0	0.000255918	0	0	4.93e-05	6.86e-06	2.57e-06	5.46e-06	0	0	1.93e-05	0	0	0	0	0	0	0	0	0.000821846	0	0	0	0	0	0
parrot76_contig_2794	0	0	8.7e-06	0	7.35e-06	0	0	0	0	0	0	0	0	0	0	0	0	0	0	0	0	0	0	0	0	0	0	0	8.17e-06	1.07e-05	2.6e-05	2.05e-05	2.07e-05	0	4.29e-05	0	0	0	0	0	1.68e-05	0	0	0	5.52e-05	0	0	0	0
parrot76_contig_2807	0	2.57e-05	0	4.24e-05	0	1.79e-05	0	0	0	0	0	0	1.08e-05	1.3e-05	0	0	0	0	0	0	3.18e-05	0	0	0	8.41e-06	0	0	0	2.16e-05	2.23e-05	1.29e-05	0.000205873	0	0	0	0	0	0	0	0	0	0	0	0	1.99e-05	0	0	0	0
parrot76_contig_3222	0	5.6e-06	6.7e-06	0	0	0	0	0	0	1.13e-05	0	1.17e-05	0	0	2e-05	1.37e-05	0	0	0	3.32e-05	0	0	0	0	0	0	0	0	2.36e-05	3.54e-06	1.5e-05	0	2.39e-05	0	0	0	0	7.6e-05	0	0	0	0	0	0	1.16e-05	0	2.19e-05	0	0
parrot76_contig_3329	8.81e-06	0	0	4.1e-05	0	0	0	0	3.21e-05	0	0	1.29e-05	0	0	4.43e-05	0	0	3.22e-05	0	0	0	0	0	0	0	0	0	0	6.28e-05	0	1.67e-05	0.00044798	0	7.37e-06	0	0	0	0	0	0	0	0	0	0	1.29e-05	0	0	0	0
parrot76_contig_360	4.98e-06	7.02e-06	6.29e-06	0	0	4.88e-06	0	0	0	0	0	0	1.18e-05	0	6.26e-06	8.6e-06	0	9.09e-06	0	0	0	5.12e-06	0	0	0	0	0	0	5.91e-06	6.65e-06	4.71e-06	0	0	4.16e-06	0	0	0	0	0	0	0	0	0	0	6.54e-05	0	0	0	0
parrot76_contig_587	1.07e-05	1.13e-05	2.04e-05	0	1.72e-05	2.63e-05	1.2e-05	3.13e-05	1.96e-05	7.62e-06	0	0	1.9e-05	7.69e-06	6.75e-06	4.63e-05	0	9.81e-06	4.27e-05	0	1.4e-05	1.1e-05	0	0	0	0	0	0	6.38e-06	1.55e-05	2.54e-06	9.58e-06	0	0	0	0	0	0	0	0	0	2.53e-05	0	0	3.92e-06	0	0	0	0
parrot76_contig_683	5.26e-05	5.36e-05	4.19e-05	0	3.75e-05	0	3.93e-05	5.11e-05	2.13e-05	3.32e-05	0	4.29e-05	8.28e-05	5.02e-05	4.41e-05	0.000111049	0.000162619	3.2e-05	0.000232747	0	5.6e-05	2.41e-05	0	0	0	0	0	0	3.47e-06	1.56e-05	1.11e-05	1.74e-05	4.4e-06	9.78e-06	0	0	0	0	0	0	0	0	1.77e-06	0	0	0	3.22e-05	0	0
parrot76_contig_6945	0.000157578	5.18e-05	0.000115093	0.000195339	0.000157066	0.000123694	0.000211895	9.17e-05	0.000114792	0.000134175	8.5e-05	0.000123465	0.000111637	0.000376063	0.000118906	0.000380925	0	0.000326301	0.000292739	0.000131652	0.000210534	8.65e-05	0	0	0	0	0	0	0	2.34e-06	1.49e-05	0	7.9e-06	0	0	0	0	0	0	0	0	0	0	0	0	0	0	0	0
parrot76_contig_838	6.1e-06	4.3e-06	1.29e-05	5.67e-05	3.26e-05	5.99e-06	6.84e-06	8.88e-06	0	3.46e-05	0	8.97e-06	1.44e-05	0	7.68e-06	0	6.79e-05	0	4.86e-05	0	0	0	0	0	3.38e-05	0	0	0	3.62e-06	2.04e-05	1.44e-05	3.63e-06	2.3e-05	0	0	0	7.37e-05	0	0	0	0	0	0	0	2.67e-05	0	0	0	0
parrot76_contig_931	1.1e-05	0	1.85e-05	0	2.93e-05	5.39e-06	1.23e-05	7.99e-06	3e-05	0	0	1.61e-05	6.48e-06	7.86e-06	6.91e-06	2.84e-05	0	0	4.37e-05	0	1.44e-05	0	0	0	0	0	0	0	9.78e-06	4.89e-06	0.00016355	9.79e-06	2.07e-05	8.26e-05	0	0	0	0	0	0	0	0	4.98e-06	0	1.2e-05	0	1.51e-05	0	0
parrot77_contig_1313	6.09e-06	0	0	0	6.5e-06	0	0	0	0	1.73e-05	0	0	0	0	0	0	0	0	0	0	2.12e-05	0	0	0	0	1.24e-06	0	0	5.06e-05	1.36e-06	5.76e-06	7.24e-06	0	5.09e-06	9.48e-06	0	0	0	0	0	0	0	0	0	6.22e-05	3.27e-06	0	0	0
parrot77_contig_261	0	0	0	0	0	0	0	0	0	0	0	0	0	0	0	0	0	0	0	0	0	0	0	0	0	0	0	0	7.53e-06	0	0	7.54e-06	0	0	0	0	0	0	0	0	0	0	0	0	2.78e-05	0	0	0	0
parrot77_contig_274	0	2.7e-06	0	0	0	0	0	0	0	0	0	5.62e-06	0	0	0	0	0	1.4e-05	0	0	0	3.94e-06	0	0	3.53e-06	0	0	0	4.54e-06	5.62e-05	1.81e-05	2.27e-06	1.15e-05	2.88e-05	3.87e-05	4.67e-05	0	3.66e-05	0	0	0	0	0	0	2.79e-06	0	1.05e-05	0	0
parrot77_contig_2772	0	0	5.32e-06	0	0	0	0	1.84e-05	0	0	0	0	1.49e-05	0	0	0	0	0	0	0	0	0	0	0	0	0	0	0	0	2.81e-06	0	2.25e-05	1.9e-05	0	0	0	0	0	0	0	0	0	0	0	0	0	0	0	0
parrot77_contig_285	5.8e-06	2.04e-06	7.33e-06	0	0	0	0	4.22e-06	0	0	0	8.52e-06	3.43e-06	8.31e-06	3.65e-06	5.01e-06	0	0	0	0	2.53e-06	0	0	0	0	0	0	0	8.61e-06	1.1e-05	9.6e-06	2.07e-05	1.31e-05	0.000201349	1.81e-05	0	0	0	3.3e-05	0	2.36e-06	1.37e-05	2.63e-06	0	4.23e-06	0	0	0	0
parrot77_contig_330	0	0	3.44e-06	0	0	0	0	0	0	0	0	0	0	0	0	0	0	0	0	0	0	0	0	0	0	0	0	0	0	1.82e-06	0	0	0	1.37e-05	0	0	0	0	0	0	0	0	0	0	7.75e-05	0	2.25e-05	0	0
parrot77_contig_367	0	0	0	0	0	6.15e-06	0	0	0	0	0	0	0	0	0	0	0	0	0	0	0	0	0	0	0	0	0	0	7.45e-06	6.98e-06	2.96e-06	0	2.83e-05	0	0	0	0	0	0	0	0	0	0	0	1.83e-05	0	0	0	0
parrot77_contig_576	5.23e-06	0	2.2e-06	0	0	0	1.17e-05	7.61e-06	0	0	0	0	1.23e-05	0	1.32e-05	9.03e-06	0	0	0	2.18e-05	4.56e-06	0	0	0	0	0	0	0	6.21e-06	0.000217737	1.48e-05	1.4e-05	1.57e-05	8.75e-06	0	0	0	0	0	0	0	0	0	0	0.00026335	0	0	0	5.32e-05
parrot78_contig_1690	0	0	0	0	0	0	0	0	0	0	0	0	0	0	0	0	0	0	0	0	0	0	0	0	0	0	0	0	2.41e-05	3.61e-06	0	0	6.1e-06	1.02e-05	0	0	0	0	0	0	0	0	0	0	0	0	0	0	0
parrot78_contig_1722	0	0	0	0	0	0	0	0	0	0	0	0	0	0	0	0	0	0	0	5.23e-05	0	0	0	0	0	0	0	0	1.49e-05	2.78e-06	0	0	9.41e-06	1.05e-05	0	0	0	0	0	0	0	5.89e-05	0	0	9.13e-06	0	0	0	0
parrot78_contig_181	1.13e-05	0	0	0	0	3.33e-05	1.27e-05	0	0	4.82e-05	0	0	0	0	0	0	0	0	0	0	0	0	0	0	0	0	0	0	2.02e-05	0.000115916	0	0	0	0	0	3.46e-05	0	0	0	0	0	0	0	0	1.65e-05	0	0	0	0
parrot78_contig_2448	0.0161933	0.018837	0.0109017	0.0131888	0.0144438	0.0157806	0.0150907	0.0119362	0.0109685	0.0101796	0.0133778	0.00640237	0.018043	0.0104771	0.0115702	0.00974047	0.00762978	0.0146419	0.0099073	0.00838638	0.0108379	0.00565019	0	0	0	0	0	0	5.58e-05	7.39e-06	7.32e-05	3.62e-05	8.32e-06	2.77e-05	0	3.38e-05	0	0	0	0	4.51e-06	0	0	0	2.02e-05	0	1.52e-05	0	0
parrot78_contig_2824	0	0	3.1e-06	0	0	0	0	0	0	0	0	0	0	0	0	0	0	0	0	0	0	0	0	0	0	0	0	0	4.36e-06	0	0	0	3.87e-05	0	0	0	0	0	0	0	0	0	0	0	1.07e-05	0	0	0	0
parrot78_contig_323	0	0	4.09e-06	0	0	0	0	0	0	0	0	0	0	0	0	2.51e-05	0	0	0	0	0	4.99e-06	0	0	0	0	0	0	0	2.05e-05	4.59e-06	0	7.3e-06	6.09e-06	0	0	0	0	0.000110356	0	0	0	0	0	2.66e-05	0	0	0	0
parrot78_contig_355	6e-06	1.69e-05	5.06e-06	0	6.41e-06	1.77e-05	2.02e-05	0	0	0	0	0	2.13e-05	2.58e-05	0	1.04e-05	0	1.1e-05	2.39e-05	0	1.57e-05	6.18e-06	0	0	0	0	0	0	2.14e-05	1.34e-06	1.42e-06	0	4.52e-06	5.02e-06	0	0	0	0	0	0	4.89e-06	0	0	0	2.19e-05	0	0	0	0
parrot81_contig_118	0	5.45e-06	3.26e-06	0	0	0	0	0	0	0	0	0	0	0	9.72e-06	0	0	0	0	0	0	0	0	0	0	0	0	0	4.59e-06	3.44e-06	3.65e-06	4.59e-06	0	0	1.2e-05	0	0	0	0	0	0	0	0	0	0	0	0	0	0
parrot82_contig_181	1.72e-05	8.1e-06	2.42e-06	0	0	1.13e-05	0	0	0	0	0	0	0	0	0	9.92e-06	0	1.05e-05	0	0	0	0	0	0	0	0	0	0	3.41e-06	7.67e-06	2.72e-06	1.37e-05	5.19e-05	0	0	0	6.93e-05	0	0	0	0	0	0	0	0	0	0	0	0
parrot82_contig_196	0	7.63e-06	4.57e-06	0	5.79e-06	5.32e-06	3.64e-05	7.88e-06	0	0	0	0	1.28e-05	7.76e-06	0	0	0	0	0	0	9.44e-06	1.11e-05	0	0	0	0	0	0	9.65e-06	4.82e-05	1.79e-05	0	0	1.36e-05	0	0	0	0	0	0	0	0	0	0	2.77e-05	0	0	0	0
parrot82_contig_2	0.000100474	2.08e-05	1.25e-05	0	1.89e-05	2.32e-05	1.99e-05	3.44e-05	3.23e-05	6.71e-05	0	1.74e-05	2.79e-05	8.46e-06	2.23e-05	5.1e-05	0	3.24e-05	0	0	5.15e-06	1.22e-05	0	0	0	0	0	0	1.05e-05	5.26e-06	1.4e-05	1.05e-05	2.22e-05	0	0	0	0	0	0	0.000237325	0	0	0	0	2.16e-05	0	1.63e-05	0	0
parrot82_contig_250	0	0	9.09e-06	0	0	0	0	0	0	0	0	0	1.27e-05	0	1.36e-05	0	0	1.97e-05	0	0	1.88e-05	0	0	0	0	0	0	0	0	2.16e-05	5.1e-06	1.28e-05	1.62e-05	0	0	0	0	0	0	0	0	0	0	0	7.87e-06	0	0	0	0
parrot82_contig_29	1.83e-05	3.01e-05	1.29e-05	2.84e-05	6.52e-06	5.99e-06	2.05e-05	0	0	8.67e-06	0	0	4.33e-05	0	0	0	0	0	2.43e-05	0	0	0	0	0	0	0	0	0	3.63e-06	6.8e-06	4.04e-05	3.63e-05	0	2.04e-05	0	1.87e-05	0	0	0	0	0	0	0	0	4.46e-06	0	0	0	0
parrot82_contig_36	5.73e-06	0	7.24e-06	0	1.22e-05	0	6.42e-06	0	0	1.63e-05	0	1.68e-05	6.76e-06	0	2.88e-05	0	0	1.05e-05	0	0	2e-05	0	0	0	0	0	0	0	3.4e-06	1.28e-06	2.71e-06	0	2.59e-05	0	0	1.75e-05	0	0	0	5.75e-05	9.33e-06	0	3.46e-06	0	0.00016933	2.05e-06	0	0	0
parrot82_contig_402	0	0	0	0	0	0	0	0	0	1.23e-05	0	0	0	0	1.09e-05	0	0	0	0	0	0	0	0	0	0	0	0	3.69e-05	0	3.85e-06	1.63e-05	0	6.5e-06	0	2.69e-05	0	0	0	0	8.67e-05	4.93e-05	4.07e-05	0	0	0	0	0	0	0
parrot82_contig_59	1.12e-05	0	0	0	1.19e-05	0	0	0	0	0	0	0	0	0	1.41e-05	0	0	0	0	0	9.75e-06	1.15e-05	0	0	0	0	0	0	6.64e-06	2.49e-06	1.59e-05	6.65e-06	8.41e-06	0	0	0	0	0.000320749	0	0	0	0	0	0	8.16e-06	0	0	0	0
parrot83_contig_18	0	6.61e-06	3.95e-06	0	5.01e-06	0	0	0	0	1.33e-05	0	0	0	0	5.89e-06	0	0	8.56e-06	0	0	0	0	0	0	0	0	0.000105138	0.000120102	2.78e-06	1.04e-06	0	9.89e-05	1.06e-05	3.92e-06	0	0	0	0	0	4.71e-05	3.82e-06	0.000132462	2.69e-05	0	2.05e-05	0	0	0	0
parrot83_contig_33	0	0	0	0	0	0	0	0	0	0	0	0	0	0	0	0	3.74e-05	1.23e-05	0	0	0	0	0	0	0	0	0	0	3.99e-06	0	3.18e-06	4e-06	5.06e-06	5.62e-06	0	0	0	0	0	0	0	0	0	0	2.94e-05	0	0	6.5e-05	0
parrot86_contig_162	1.4e-05	0	2.65e-05	3.25e-05	7.48e-06	2.06e-05	1.57e-05	1.02e-05	0	1.99e-05	0	0	2.48e-05	0	1.76e-05	0	0	2.56e-05	0	0	0	7.2e-06	0	0	0	0	0	0	0	3.12e-06	0	4.16e-06	5.79e-05	0	0	2.14e-05	0	0	0	7.03e-05	0	0	0	0	0.000163474	6.26e-06	0	0	0
parrot86_contig_23	0	0	0	0	0	0	0	0	0	1.6e-05	0	0	0	0	7.07e-06	0	0	0	0	0	0	0	0	0	0	0	0	0	0	2.5e-06	0	6.69e-06	0	9.4e-06	0	0	0	0	0	0	0	0	0	0	8.21e-06	0	0	0	0
ParrotFe061_contig_113	0	0	0	0	0	0	0	0	0	0	0	0	0	0	0	0	0	0	0	0	8.18e-06	0	2.22e-05	0	0	0	0	0	3.34e-05	2.72e-05	6.66e-05	3.35e-05	0	0	0	0	0	0	0	0	0	0	0	0	4.11e-05	0	0	0	0
ParrotFe061_contig_206	0	0	7.97e-06	0	0	0	0	0	0	0	0	0	7.44e-06	0	0	0	0	0	0	0	0	0	0	0	5.82e-06	0	0	0	0.00032568	4.21e-06	0	3.75e-06	2.37e-05	0	0	0	0	0	0	0	1.03e-05	0	0	0	0	0	0	0	0
PeacockFe039_contig_51	0	0	0	0	1.15e-05	0	0	0	0	0	0	0	1.27e-05	0	0	0	0	0	0	0	0	0	0	0	0	0	0	0	0	0	0	0	0	0	0	0	0	0	0	0	0	0	3.26e-06	0	7.88e-06	0	0	0	0
PeacockFe039_contig_54	0	0	0	0	0	0	0	0	0	3.21e-05	0	0	0	0	1.42e-05	0	0	0	0	0	9.87e-06	0	0	0	0	0	0	0	0	2.52e-06	0	0	2.56e-05	0	0	0	0	0	0	0	0	0	0	0	8.26e-06	0	0	0	0
pheasant217_contig_1015	0	3.35e-06	4.01e-06	0	0	0	0	0	0	0	0	6.99e-06	0	0	0	0	0	0	0	0	0	0	0	0	0	0	0	0	0	2.12e-06	9e-06	2.83e-06	0.000495684	0	0	0	0	0	0.000216407	0	0	0	0	0	1.04e-05	0	0	0	0
pheasant217_contig_10274	2.02e-05	3.8e-05	2.84e-06	3.13e-05	1.44e-05	1.98e-05	0	1.96e-05	2.45e-05	9.55e-06	0	0.000187912	6.36e-05	0	0	2.32e-05	3.74e-05	2.46e-05	0	0	0	6.93e-06	6.36e-05	0	0	0	0	0	8e-06	1.5e-06	6.37e-06	2.8e-05	3.55e-05	7.32e-05	0	0	8.13e-05	0	0	0	5.48e-06	0	0	0	3.93e-05	0	0	0	0
pheasant217_contig_10534	0	0	0	0	0	0	0	0	0	0	0	0	0	0	0	0	0	0	0	0	0	0	0	0	0	0	0	0	1.07e-05	1.81e-05	4.26e-06	0	0.000206882	0	0	0	0	0	0	0	0	0	0	0	0	0	0	0	0
pheasant217_contig_1125	0	0	3.98e-06	0	0	0	0	0	8.61e-06	0	0	0	0	1.35e-05	0	8.16e-06	0	0	0	0	0	0	0	0	4.36e-06	0	0	2.02e-05	8.42e-06	9.47e-06	0	0	0.000184949	0	7.37e-06	4.33e-05	0	0	0	0.000142386	0	0	0	0	3.45e-06	0	0	4.57e-05	0
pheasant217_contig_11466	0	4.31e-06	0	0	0	0	0	8.9e-06	0	0	0	0	0	0	0	0	0	1.12e-05	0	0	5.33e-06	0	0	0	0	0	0	0	3.63e-06	0	8.68e-06	0	2.76e-05	5.12e-06	0	0	0	0	0	0	0	0	0	0	2.23e-06	0	0	0	0
pheasant217_contig_11705	0	3.84e-06	0	0	0	0	0	1.59e-05	0	0	0	4.01e-06	0	0	0	9.42e-06	0	1.99e-05	0	0	0	0	0	0	0	0	0	0	2.92e-05	1.7e-05	2.32e-05	3.24e-06	0.000145708	0	0	0	0	0	0	0	1.78e-05	0	0	0	0	0	0	0	0
pheasant217_contig_12278	0	3.55e-06	6.36e-06	0	5.38e-06	0	5.64e-06	0	9.17e-06	5e-05	0	6.65e-05	1.19e-05	0	1.9e-05	0	2.8e-05	9.2e-06	0	0	8.77e-06	0	0	2.11e-05	0	0	0	0	1.2e-05	6.28e-05	2.14e-05	5.99e-06	1.14e-05	0	0	0	0	0	0	0	4.1e-06	0	0	0	0	0	0	0	0
pheasant217_contig_12673	0	0	0	0	1.13e-05	6.25e-05	0	3.09e-05	1.93e-05	0	0	0	0	0	1.34e-05	0	0	0	0	0	1.85e-05	0	0	0	0	0	0	0	1.26e-05	4.73e-06	1e-05	1.26e-05	7.19e-05	8.88e-06	0	0	0	0	0	0	8.65e-06	0	0	0	0	0	0	0	0
pheasant217_contig_13407	2.97e-05	0	8.35e-06	0	0	9.72e-06	1.11e-05	0	1.8e-05	0	0	0	2.34e-05	0	1.25e-05	1.71e-05	5.51e-05	0	3.94e-05	0	5.18e-05	4.59e-05	0	0	0	0	0	0	1.76e-05	2.21e-06	0	0	3.73e-05	0	1.54e-05	0	0	0	0	0	4.84e-05	0	0	0	1.45e-05	0	0	0	0
pheasant217_contig_13785	0	1.26e-05	3.77e-06	0	0	1.75e-05	0	0	0	0	0	1.31e-05	0	0	0	3.09e-05	0	0	0	0	0	0	0	0	0	0	0	0	0.000318545	0	4.23e-06	0.000164792	1.35e-05	0	0	0	0	0	0	0	0	0	0	0	6.52e-06	0	0	0	0
pheasant217_contig_15082	0	7.09e-06	0	0	0	0	0	0	0	0	0	0	0	0	0	0	0	0	0	0	1.75e-05	0	0	0	0	0	0	0	5.98e-05	0.000118786	0	3.59e-05	2.27e-05	0	0	0	0	0	0	0	0	0	7.91e-05	0	2.2e-05	0	0	0	0
pheasant217_contig_15552	0	0	0	0	1.87e-05	0	0	0	0	0	0	2.57e-05	1.03e-05	0	0	0	0	0	0	0	0	0	0	3.66e-05	0	0	0	0	7.8e-05	5.85e-06	2.9e-05	5.21e-06	0.000115262	2.2e-05	0	0	0	0	9.96e-05	0	0	0	0	0	1.28e-05	0	0	0	0
pheasant217_contig_15563	0	7.11e-06	1.28e-05	0	0	0	1.13e-05	0	0	0	0	1.48e-05	0	0	0	3.49e-05	0	0	0	0	0	0	0	0	0	0	0	0	3.6e-05	0.000215731	1.43e-05	0	0	0.000151916	0	0	0	0	0	0	0	0	0	0	1.1e-05	0	0	0	0
pheasant217_contig_1576	0	0	0	0	0	0	9.75e-06	0	0	0	0	0	1.03e-05	0	0	3.01e-05	0	0	0	0	7.58e-06	0	0	0	0	0	0	0	2.07e-05	9.69e-06	0.000152253	0.000201818	7.2e-05	0	0.00191865	0.0228002	0	0	0	0	7.8e-05	0	1.84e-05	0	1.27e-05	0	0	0	0
pheasant217_contig_1704	0	3.8e-06	4.54e-06	0	5.76e-06	1.06e-05	3.62e-05	1.18e-05	0	0	0	0	6.37e-06	0	1.36e-05	9.31e-06	0	0	2.15e-05	2.25e-05	0	0	0	0	0	0	0	0	3.2e-06	2.4e-06	3.06e-05	6.41e-06	0.000511005	0	0	0	0	0	0	0	0	0	0	0	0	0	0	0	0.00010965
pheasant217_contig_1733	0	0	0	0	0	0	0	0	0	0	0	0	0	0	0	0	0	0	0	0	9.79e-06	0	0	0	0	0	0	0	6.67e-06	1e-05	3.19e-05	1.34e-05	8.45e-05	1.88e-05	0	0	0	0	0	0	0	0	0	0	0	0	0	0	0
pheasant217_contig_17353	1.2e-05	1.69e-05	1.01e-05	5.57e-05	2.56e-05	2.35e-05	0	1.74e-05	0	0	0	0	1.42e-05	0	1.51e-05	6.21e-05	0	0	0	0	1.04e-05	0	0	0	0	0	0	5.12e-05	0	1.6e-05	0	0	2.71e-05	0	0	0	0	0	0	0.000120345	0	0	0	0	3.5e-05	0	3.3e-05	0	0
pheasant217_contig_2373	0	3.36e-06	2.01e-06	0	0	0	0	0	0	6.78e-06	0	0	0	0	0	8.24e-06	0	0	0	0	4.16e-06	1.47e-05	0	0	0	0	0	0	3.26e-05	6.38e-06	0.000246044	0.000164644	0.00087633	3.99e-06	0	0	0	4.56e-05	0	0	0	0	0	0	1.05e-05	0	0	0	0
pheasant217_contig_2637	0	0	0	0	0	5.28e-06	0	0	0	7.63e-06	0	0	0	0	6.76e-06	0	0	0	0	0	0	0	0	0	0	0	0.00012062	0.154242	9.58e-06	0	7.63e-06	1.6e-05	0.000131472	4.5e-06	0	0	6.49e-05	0	0	0	4.38e-06	7.6e-05	0	0	7.85e-06	1.92e-06	0	0	0
pheasant217_contig_3389	0	0	0	0	4.39e-06	0	4.6e-06	0	0	0	0	1.21e-05	0	0	5.17e-06	0	0	7.5e-06	0	1.72e-05	3.58e-06	0	0	0	0	0	0	0	4.88e-06	2.74e-06	0	4.88e-06	0.000135953	6.53e-05	0	0	0	0	0	0	0	0	0	0	6e-06	0	0	0	0
pheasant217_contig_3608	0	0	6.4e-06	0	0	0	0	0	0	0	0	0	0	0	0	0	0	0	0	0	0	0	0	0	0	0	0	0	0	3.38e-06	0.000111274	4.51e-06	0.000308403	0	0	0	0	0	0	0	6.19e-06	0	0	0	0	0	0	0	0
pheasant217_contig_3916	0	0	2.19e-06	0	0	0	5.83e-06	0	0	7.39e-06	0	0	0	0	0	0	2.9e-05	0	0	0	0	0	0	0	0	0	0	0	3.71e-05	4.4e-05	1.23e-05	6.19e-06	0.000544294	1.31e-05	1.62e-05	0	0	0	0	5.23e-05	0	0	0	0	7.6e-06	0	0	0	0
pheasant217_contig_4559	0	1.23e-05	7.33e-06	0	6.2e-06	3.99e-05	2.6e-05	1.69e-05	3.17e-05	0	0	1.7e-05	1.37e-05	2.49e-05	1.46e-05	2e-05	0	1.06e-05	0	0	4.55e-05	0	0	0	0	0	0	0	2.07e-05	4.91e-05	5.49e-06	4.48e-05	4.36e-05	0	9.04e-06	1.77e-05	0	0	0	0	0	0	0	0	2.96e-05	0	0	0	0
pheasant217_contig_4642	0	0	0	0	0	4.35e-06	0	0	0	6.29e-06	0	0	0	6.34e-06	0	0	0	0	0	0	0	0	0	0	0	0	0	0	1.05e-05	1.97e-06	0	1.32e-05	0.000853067	3.7e-06	6.9e-06	2.71e-05	5.35e-05	0	0	0	0	0	0	0	9.7e-06	0	0	0	0
pheasant217_contig_552	0	0	0	0	0	0	0	0	0	0	0	7.62e-06	0	0	0	8.95e-06	0	0	0	0	0	0	0	0	0	0	0	0	3.08e-06	2.31e-06	2.7e-05	1.85e-05	0.000269085	0	0	3.17e-05	0	0	0	0	0	0	1.57e-06	0	5.68e-06	2.78e-06	0	0	0
pheasant217_contig_6377	2.52e-05	8.88e-06	0	0	0	0	1.41e-05	0	0	0	0	0	0	0	1.59e-05	0	0	0	0	0	0	2.59e-05	0	0	0	0	0	0	7.49e-06	8.42e-06	5.96e-06	0	0	0.000210855	0	0	0.000152191	0	0	0	0	0	0	0	9.2e-06	0	0	0	0
pheasant217_contig_6667	0	0	0	7.92e-05	0	0	9.55e-06	0	0	0	0	2.5e-05	0	0	0	0	0	1.56e-05	0	0	0	0	0	0	0	0	0	0	2.02e-05	3.8e-06	5.24e-05	5.07e-06	3.21e-05	1.43e-05	0	2.6e-05	0	0	0	0	6.94e-06	0	0	0	1.87e-05	1.53e-06	0	0	0
pheasant217_contig_6675	1.76e-05	0	2.12e-06	0	8.07e-06	4.94e-06	2.82e-06	0	1.38e-05	1.07e-05	0	7.4e-06	2.97e-06	0	0	4.35e-06	4.2e-05	4.6e-06	0	0	8.78e-06	5.18e-06	0	0	0	0	0	0	5.98e-06	1.35e-05	3.57e-06	4.49e-06	8.9e-05	2.11e-06	0	1.54e-05	0	0	0	2.53e-05	0	0.000106764	0	0	2.76e-05	0	0	0	0
pheasant217_contig_7148	0	3.52e-06	0	0	0	0	5.6e-06	0	0	1.42e-05	0	3.3e-05	1.18e-05	0	1.26e-05	0	0	1.83e-05	1.99e-05	0	0	5.14e-06	0	0	0	0	0	0	1.19e-05	4.45e-06	2.36e-06	0	0.000496377	4.18e-06	0	0	0.000120681	4.78e-05	0	5.02e-05	2.44e-05	0	0	0	7.3e-06	0	0	0	0
pheasant217_contig_7430	0	0	0	0	0	0	0	0	0	0	0	0	0	0	7.38e-06	0	0	0	0	0	0	0	0	0	0	0	0	0	3.49e-06	3.92e-06	8.33e-06	1.4e-05	0.00115514	4.91e-06	0	5.38e-05	7.09e-05	0	0	0	9.57e-06	0	1.77e-06	0	8.57e-06	0	0	0	0
pheasant217_contig_7857	0	0	2.54e-06	0	0	0	0	0	0	0	0	0	0	0	0	0	0	0	2.4e-05	0	0	0	0	0	0	0	0	0	7.16e-06	1.21e-05	0	7.17e-06	9.08e-05	0	0	0	0	0	0	0	0	0	0	0	1.32e-05	0	0	0	0
pheasant217_contig_8149	2.3e-05	3.71e-05	2.5e-05	0	6.33e-05	6.46e-06	3.69e-05	3.83e-05	2.4e-05	3.27e-05	2.66e-05	1.45e-05	1.94e-05	3.3e-05	3.72e-05	5.11e-05	3.66e-05	3.01e-05	7.86e-05	8.25e-05	3.73e-05	3.72e-05	0	0	1.82e-05	6.72e-07	0	1.41e-05	3.91e-06	7.47e-05	9.33e-06	1.17e-05	9.41e-05	0	2.56e-05	0.000195911	0	0	0	0	2.95e-05	0.000364208	1.99e-06	0	9.61e-06	0	0	6.36e-05	0
pheasant217_contig_8172	6.97e-05	1.51e-05	6.22e-05	2.49e-05	3.44e-05	3.16e-05	7.52e-05	2.73e-05	1.95e-05	1.52e-05	4.34e-05	4.73e-05	2.53e-05	2.3e-05	4.39e-05	2.78e-05	0	3.43e-05	8.54e-05	3.36e-05	9.35e-06	3.31e-05	0	0	0	0	0	0	6.37e-06	5.97e-06	2.54e-06	6.38e-06	0.000203826	1.79e-05	0	0	0	0	0	0	0	0	0	0.00010089	3.92e-06	0.000194434	0	0	0
pheasant217_contig_8335	5.82e-06	0	0	0	0	0	0	0	0	8.26e-06	0	0	0	0	0	1e-05	0	0	2.32e-05	0	0	0	0	0	0	0	0	0	6.91e-06	3.89e-06	8.25e-06	0	9.19e-05	0	0	0	0	0	0	0	0	0	0	0	5.94e-05	0	0	0	0
pheasant217_contig_884	0.000391605	0.000385095	0.000640349	0.000393971	0.000627318	0.000344102	0.000340581	0.00126741	0.000542874	0.000584771	0.000803838	0.000467971	0.000521053	0.000451941	0.000639509	0.000898209	0.000178826	0.000923746	0.000395548	0.000292992	0.000814859	0.000754684	0	0	0	0	0.000196661	0	0	0	2.76e-06	0	0.00105308	0	0	0	0	0	0	0	0	0	0	0	3.63e-05	0	0	0	0
pheasant217_contig_9271	0	4.02e-06	0	0	0	0	0	0	0	0	0	0	0	0	7.18e-06	1.97e-05	0	0	0	0	0	0	0	0	0	0	0	0	3.39e-06	3.3e-05	6.48e-05	3.05e-05	3.01e-05	2.86e-05	8.89e-06	0	0	0	0	0	9.3e-06	0	0	0	2.08e-05	0	0	0	0
pheasant217_contig_9398	0	0	1.91e-06	0	0	0	0	0	0	1.29e-05	0	0	0	0	0	7.84e-06	0	0	1.81e-05	0	0	0	0	0	0	0	0	0	0.00024402	1.01e-06	2.15e-06	0	7.17e-05	0	0	0	0	0	0	0	0	0	0	0	6.63e-06	3.49e-05	1.25e-05	0	0
pheasant68_contig_158	3.49e-05	0	1.47e-05	0	0	1.47e-05	1.12e-05	1.45e-05	9.09e-06	2.83e-05	4.04e-05	3.67e-05	4.13e-05	0	1.26e-05	3.45e-05	0	9.12e-06	0	0	1.3e-05	2.05e-05	0	0	0	1.02e-06	0	0	1.19e-05	8.78e-05	1.89e-05	2.37e-05	0.00011639	1.25e-05	7.78e-06	1.52e-05	0	0	0	0	4.07e-06	0	3.02e-06	0	0.000258614	0	0	0	0
pheasant68_contig_172	0	0	2.3e-06	0	0	0	0	0	9.92e-06	0	0	0	6.43e-06	0	0	0	0	0	0	0	4.75e-06	0	0	0	0	0	0	0	3.56e-05	7.28e-06	2.58e-06	3.24e-06	5.33e-05	1.82e-05	0	0	0.000197356	0	0	0	0	2.57e-05	0	0	0.000365919	0	0	0	0
pheasant68_contig_1742	0	0	0	0	0	0	0	0	1.24e-05	0	0	0	0	0	8.57e-06	0	0	0	0	0	0	0	0	0	0	0	0	0	0	0	2.26e-05	0	0	5.7e-06	0	0	0	0	0	0	0	0	0	0	0	1.22e-06	0	0	0
pheasant68_contig_19	1.23e-05	0	2.6e-06	0	0	0	0	0	0	0	0	0	0	0	7.75e-06	1.06e-05	0	0	0	0	0	0	2.91e-05	0	0.000443608	3.77e-06	0.0121614	0	3.66e-06	2.74e-06	1.75e-05	7.33e-06	0	0	0.000729501	0	0	0	0.000210187	0	4.52e-05	0	0	0	4.5e-06	0.000206182	1.7e-05	0.00107189	0.000125309
pheasant68_contig_199	5.32e-06	3.75e-06	2.24e-06	0	1.14e-05	0	0	0	0	0	0	0	0	0	6.69e-06	0	0	0	0	0	0	5.48e-06	0	0	0	0	0	0	6.32e-06	5.92e-06	5.03e-06	0	0	4.45e-06	0	3.25e-05	0	0	0	0	0	0	0	0	2.33e-05	0	0	0	0
pheasant68_contig_201	0	0	0	0	0	0	0	0	0	0	0	0	0	0	0	0	0	0	0	0	0	0	0	0	0	0	0	0	2.89e-05	2.17e-06	0	0	0	8.15e-06	0	0	0	0	0	0	0	0	0	0	0	0	0	0	0
pheasant68_contig_2012	0	0	0	0	0	0	0	0	0	0	0	6.52e-05	1.31e-05	0	0	0	0	0	0	4.63e-05	9.66e-06	0	0	0	0	0	0	0	0	2.22e-05	1.05e-05	0	0	0	0	0	0	0	0	0	9.03e-06	0	0	0	8.09e-06	0	0	0	0
pheasant68_contig_2153	7.14e-06	0	0	0	0	0	0	0	0	0	0	0	0	0	0	0	0	0	0	0	0	0	0	0	0	0	0	0	1.27e-05	1.59e-06	1.35e-05	1.27e-05	0	0	0	2.18e-05	0	0	0	0	0	0	0	0	1.56e-05	0	0	0	0
pheasant68_contig_2346	0	0	0	0	8.77e-06	0	0	0	0	0	0	0	0	0	1.03e-05	0	0	0	0	0	0	0	0	0	0	0	0	0	1.95e-05	9.14e-06	3.88e-06	9.76e-06	4.32e-05	0	2.56e-05	0	0	7.85e-05	0	0	0	0	0	0	1.2e-05	0	0	0	0
pheasant68_contig_2462	7.13e-06	0	0	0	0	6.99e-06	0	0	0	0	0	0	0	0	0	0	0	0	0	0	0	0	0	0	0	0	0	0	0	0	0	0	1.07e-05	0	0	0	0	0	0	0	1.74e-05	0	0	0	1.56e-05	0	0	0	0
pheasant68_contig_255	4.49e-06	0	5.68e-06	0	4.8e-06	0	0	0	0	0	0	6.6e-06	0	0	0	0	0	8.2e-06	0	0	3.91e-06	9.24e-06	0	0	0	0	0	0	2.67e-06	3e-06	1.91e-05	2.14e-05	1.35e-05	2.82e-05	0	0	0	0	0	0	0	0	0	0	3.28e-06	0	0	0	0
pheasant68_contig_257	0	0	4.23e-06	0	0	0	0	0	9.14e-06	0	0	0	0	0	0	8.67e-06	5.59e-05	0	2e-05	0	0	0	0	0	0	0	0	0	1.19e-05	8.94e-06	1.66e-05	5.97e-06	1.51e-05	4.2e-06	0	1.53e-05	0	0.000143994	0.000228401	0	0	0	7.58e-06	0	1.47e-05	0	0	0	0
pheasant68_contig_2603	0	0	0	0	0	0	0	0	0	0	0	0	0	0	2.67e-05	0	0	0	0	0	0	0	0	0	0	0	0	0	6.29e-06	4.96e-05	5.01e-06	0.000245779	7.97e-06	0	0	0	0	0	0	0	0	0	0	0	1.55e-05	0	0	0	0
pheasant68_contig_27	0	0	0	0	0	0	0	7.53e-06	0	0	0	0	0	0	0	8.94e-06	0	0	2.06e-05	0	0	0	0	2.17e-05	0	0	0	0	2.15e-05	3.46e-06	1.22e-05	6.15e-06	7.79e-06	2.38e-05	0	0	0	0	0	0	0	2.44e-05	0	0	0	0	0	0	0
pheasant68_contig_271	0.00078342	0.000214814	0.000816309	0.000487606	0.000553098	0.000578937	0.000330585	0.000696481	0.000435788	0.00049309	0.000238663	0.00103534	0.00063862	0.000502221	0.0007544	0.000854649	0.000437625	0.000509072	0.000365369	0.000301246	0.000616936	0.000404694	0.00012391	0.000329205	2.42e-05	0	0	0	0.000821439	0.00137136	0.000123987	7.8e-05	0.000776764	0.000109642	0	2e-05	7.91e-05	0.000250675	0.000149106	0.000526498	1.07e-05	0	1.98e-06	0	0.00740184	2.35e-06	1.8e-05	0	6.67e-05
pheasant68_contig_324	0	0	3.26e-06	0	0	0	0	1.13e-05	0	0	0	0	0	0	0	0	0	0	0	0	0	0	0	0	0	0	0	0	4.6e-06	1.55e-05	0	0	1.17e-05	6.15e-05	0	0	0	0.000148038	0	0	6.31e-06	0	0	0	2.26e-05	0	0	0	0
pheasant68_contig_337	3.37e-06	0	1.42e-06	0	3.6e-06	0	0	4.9e-06	0	9.56e-06	2.72e-05	4.95e-06	7.95e-06	9.64e-06	0	5.81e-06	3.75e-05	0	0	0	0	0	0	0	6.22e-06	0	0	0	1e-05	7.5e-06	4.78e-06	1e-05	2.53e-06	0	0	0	0	0	0	0	2.74e-06	3.17e-05	2.03e-06	0	3.19e-05	0	0	0	3.42e-05
pheasant68_contig_367	5.19e-06	3.66e-06	8.75e-06	0	1.39e-05	0	0	0	9.45e-06	0	0	1.14e-05	1.23e-05	0	0	1.79e-05	2.89e-05	0	0	0	0	0	0	0	0	0	0	0	2.16e-05	7.86e-05	4.91e-06	0	2.73e-05	2.6e-05	0	0	0	0	0	0	4.23e-06	4.89e-05	0	0	8.71e-05	0	0	0	0
pheasant68_contig_381	0	0	0	0	1.3e-05	0	0	0	0	0	0	0	0	0	1.53e-05	0	0	0	0	0	0	0	0	0	0	0	0	0	0.000173145	2.7e-06	0	0	5.48e-05	0	0	0	0	0	0	0	0	0	0	0	0	0	0	0	0
pheasant68_contig_420	0	0	4.19e-06	0	0	9.76e-06	0	0	0	0	0	1.46e-05	0	0	0	0	0	0	0	0	0	0	0	0	0	0	0	0	0	6.64e-06	3.29e-05	0	0	0	0	0	0	0	0	0	0	0	0	0	7.98e-05	0	0	0	0.000101138
pheasant68_contig_89	0	1.39e-05	0	0	5.28e-06	4.85e-06	5.54e-06	7.2e-06	0	0	0	1.45e-05	2.92e-06	0	0	0	0	0	0	0	4.31e-06	0	0	0	0	0	0	0	0.000239408	3.97e-05	0.000149687	1.76e-05	1.49e-05	1.24e-05	0	0	0	0	0	0	1.61e-05	0	0	0	1.08e-05	0	0	0	0
Red-breastedFlycatcher133_contig_125	2.77e-06	0	0	0	0	0	0	0	0	0	0	0	0	0	3.49e-06	0	0	0	0	0	0	0	0	0	7.68e-06	0	6.22e-05	1.18e-05	9.88e-06	8.02e-05	1.7e-05	8.24e-06	1.67e-05	0	0	0	0	0	0	0	1.35e-05	0.000535261	0	0	4.05e-06	0	0	0	0
Red-breastedFlycatcher133_contig_149	0	1.6e-05	1.91e-05	0	1.12e-05	1.37e-05	1.56e-05	1.01e-05	1.27e-05	9.89e-06	0	0	2.88e-05	9.98e-06	1.75e-05	6.02e-06	0	1.27e-05	0	0	2.43e-05	7.17e-06	0	0	0	0	0	0	4.14e-05	2.21e-05	2.47e-05	7.46e-05	3.15e-05	5.83e-06	0	0	0	0	0	0	5.68e-06	0	4.32e-05	0	2.29e-05	0	9.59e-06	0	3.54e-05
Red-breastedFlycatcher133_contig_212	1.18e-05	0	2.49e-06	0	0	0	0	8.61e-06	0	0	0	0	0	0	0	0	0	0	0	0	0	0	0	0	0	0	0	0	3.16e-05	7.91e-06	1.12e-05	3.52e-06	4.45e-06	2.97e-05	0	0	0	0	0	0	0	0	0	0	1.73e-05	2.12e-05	0	0	0
Red-breastedFlycatcher133_contig_236	0	0	2.12e-05	0	1.35e-05	1.24e-05	0	0	0	1.79e-05	0	0	0	0	1.58e-05	4.35e-05	0	0	0	0	9.88e-05	0.000103702	0	0	0.000226799	1.41e-05	0	0	1.5e-05	1.4e-05	0.000348492	8.24e-05	0.000113739	0	0	0	0	0.00144528	0	0	0	0	1.33e-05	0	0	0	0	0	0.000320328
Red-breastedFlycatcher133_contig_244	0	0	0	0	0	0	0	0	0	0	0	0	0	8.35e-06	0	1.01e-05	0	1.07e-05	0	0	0	6e-06	0	0	0	0	0	0	3.46e-06	0.000173307	2.76e-06	1.39e-05	1.32e-05	0	0	0	0	0	0	5.85e-05	0	0	0	0	3.19e-05	1.04e-06	0	0	0
Red-breastedFlycatcher133_contig_328	4.76e-06	1.01e-05	2e-06	0	5.08e-06	2.33e-06	2.67e-06	3.46e-06	0	1.69e-05	0	6.99e-06	1.4e-05	1.02e-05	0	2.46e-05	0	2.61e-05	0	0	4.15e-06	0	0	0	2.2e-06	0	5.34e-05	1.02e-05	6.5e-05	0.00010435	3.82e-05	7.07e-06	1.43e-05	7.96e-06	0	0	2.87e-05	0.000113708	0.000108217	2.39e-05	3.88e-06	6.72e-05	7.19e-07	0.00120788	1.04e-05	0	0	0	0
Red-breastedFlycatcher133_contig_426	0	7.62e-06	0	0	0	0	0	0	0	0	0	0	0	0	0	0	0	0	0	4.52e-05	0	0	0	0	0	0	0	0	1.28e-05	7.22e-06	0.00015853	3.22e-05	8.14e-06	1.81e-05	0	0	0	0	0	0	0	0	0	0	0.000165768	9.68e-06	0	0.000209084	0
Red-breastedFlycatcher133_contig_45	0	0	0	0	0	0	0	0	0	0	0	0.000110837	0	0	0	0	0	0	0	0	0	0	0	0	4.06e-05	2.31e-05	0	0	0	2.8e-06	0	0	9.46e-06	0	1.96e-05	0	0	0	0.000142996	0	0.0036982	0	7.6e-06	0.00354682	0	0	6.92e-05	0	0
Red-breastedFlycatcher133_contig_451	1.98e-05	0	4.16e-06	4.59e-05	0	0	0	0	0	2.81e-05	0	0	0	0	0	0	0	1.81e-05	0	0	0	0	0	0	0	0	0	0	1.17e-05	1.32e-05	8.88e-05	1.18e-05	0	0	0	3.02e-05	0	0	0	0	0	0	0	0	3.61e-05	0	0	0	0.000100508
Red-breastedFlycatcher133_contig_453	0	0	0	0	0	0	0	0	0	9.03e-06	0	0	0	0	0	0	0	0	0	0	0	0	0	0	7.64e-05	0	0	0	0	8.5e-06	6.02e-06	3.78e-06	1.92e-05	0	0	0	0	0	0	0	0	0	5.29e-05	0	0	5.7e-07	0	0	0
Red-breastedFlycatcher133_contig_482	0	0	0	0	0	9.79e-06	1.12e-05	0	0	0	0	4.4e-05	1.18e-05	0	0	0	0	0	0	0	1.74e-05	0	0	0	0	0	0	4.26e-05	1.78e-05	0	0.000150943	2.97e-05	7.51e-06	1.67e-05	0	0	0	0	0	0	0	0	0	0	0	0	2.75e-05	9.64e-05	0
Red-breastedFlycatcher133_contig_521	0	0	0	0	0	0	0	0	0	0	0	0	0	0	1.29e-05	0	0	1.87e-05	0	0	0	0	0	0	8.52e-05	0	0	0	6.09e-06	0	2.42e-05	0	7.71e-06	8.57e-06	0	0	0	0.00690811	0	0	2.51e-05	0	0	0	0	0	0	0	0
Red-breastedFlycatcher133_contig_688	0	0	5.26e-06	0	0	0	0	0	0	0	0	0	0	0	0	2.15e-05	0	0	0	0	1.09e-05	0	0	0	0	0	0	0	7.41e-06	2.78e-06	0	0	0	0	0	0	0	0	0	0	3.05e-05	0	0	0	9.1e-06	1.34e-05	0	0.000120583	0
Red-breastedFlycatcher133_contig_849	2.08e-05	0	0	0	0	0	0	0	0	0	0	0	1.23e-05	0	0	1.8e-05	0	0	0	0	0	0	0	0	0	0	0	0	6.19e-06	2.32e-06	2.96e-05	3.1e-05	7.84e-06	0	0	0	0	0	0	0	0	0	0	0	7.6e-06	0	0.000229464	0	0
Red-breastedFlycatcher133_contig_90	0	0	0	0	0	0	0	1.42e-05	1.78e-05	0	0	1.43e-05	0	0	1.23e-05	0	0	0	3.89e-05	0	0	1e-05	0	0	4.06e-05	0	0	2.09e-05	1.74e-05	4.35e-06	2.31e-05	0.000150984	1.47e-05	0	0	0	0	0.000280079	0	0	7.96e-06	0	0	0	0	0	0	0	0
Red-flankedBluetail198_contig_107	4.1e-06	0	0	0	0	0	0	0	0	5.82e-06	0	0	4.84e-06	0	0	0	0	0	0	0	0	0	0	0	0	0	0	0	2.44e-06	1e-05	1.55e-05	6.1e-05	0	0	0	0	0	0	0	0	0	0	0	0	1.8e-05	0	0	0	0
Red-flankedBluetail198_contig_1077	0	0	9.72e-06	0	1.23e-05	1.13e-05	0	3.36e-05	2.1e-05	0	0	0	0	0	1.45e-05	5.97e-05	0	0	0	0	0	0	0	0	0	0	0	0	3.42e-05	0.000107825	5.45e-06	1.37e-05	0	0	0	0	0.000139186	0	0	0	0	0.000108619	0	0	0	0	0	0	0.000117259
Red-flankedBluetail198_contig_11	0	4.62e-06	1.38e-06	0	3.5e-06	3.22e-06	0	0	0	9.31e-06	0	0	3.87e-06	4.7e-06	0	5.67e-06	0	0	0	0	0	0	0	1.37e-05	0	2.01e-06	0	0	1.95e-06	6.1e-05	4.5e-05	5.85e-06	1.48e-05	1.37e-05	5.11e-06	0	0	6.27e-05	7.46e-05	0	0.00221882	0.022789	0	0.000123407	4.79e-06	5.87e-07	0	0	0
Red-flankedBluetail198_contig_117	0.0067566	0.0068871	0.00456274	0.00543304	0.0063054	0.00647867	0.00635851	0.004914	0.00428851	0.00580022	0.00588846	0.00256025	0.00775132	0.00451557	0.00377248	0.00437346	0.00442411	0.00509216	0.00393683	0.00330781	0.004069	0.00286917	0	0	0	0	0	0	2.05e-05	1.73e-05	1.63e-06	5.55e-05	7.8e-06	5.78e-06	5.39e-06	1.06e-05	0	0	3.93e-05	0	5.63e-06	1.63e-05	0	0	2.02e-05	0	0	3.34e-05	3.52e-05
Red-flankedBluetail198_contig_128	0	2.83e-06	5.08e-06	1.87e-05	0	9.85e-06	0	1.17e-05	0	2.85e-06	0	5.9e-06	0	1.58e-05	0	1.04e-05	1.12e-05	3.67e-06	0	0	1.75e-06	4.13e-06	0	0	0	0	0	0	0.000624736	5.92e-05	3.04e-05	3.1e-05	1.36e-05	2.01e-05	6.26e-06	0	0	0	0.000114158	0	4.91e-06	9.46e-06	6.07e-07	3.78e-05	1.9e-05	3.59e-07	5.53e-06	0	0
Red-flankedBluetail198_contig_1389	9.93e-06	7e-06	4.18e-06	0	2.12e-05	0	0	0	0	1.41e-05	0	0	1.17e-05	1.42e-05	0	0	0	0	0	0	8.65e-06	0	0	0	0	0	0	0	2.36e-05	4.42e-06	4.69e-06	5.9e-06	7.47e-06	0	0	0	0	0	0	0	0	0	0	0	5.07e-05	0	0	0	0
Red-flankedBluetail198_contig_158	0	8.4e-06	0	0	0	0	0	0	0	0	0	0	0	0	0	0	0	0	0	0	0	0	0	4.99e-05	0	2.43e-06	0	0	0.000530908	2.65e-06	0	0	0	9.97e-06	0	0	0	0.00011395	0	0	9.71e-06	0	3.6e-06	0	0	0	0	0	0
Red-flankedBluetail198_contig_171	0	0	3.87e-06	0	0	0	0	0	0	0	0	0	0	0	0	1.58e-05	0	0	0	0	0	0	0	0	0	0	0	0	1.63e-05	2.45e-05	2.17e-05	2.18e-05	6.9e-06	0	0	0	0	8.77e-05	0	0	0	0	2.77e-06	0	2.01e-05	0	2.53e-05	0	0
Red-flankedBluetail198_contig_188	0.000370855	0.000265023	0.000288795	0.000164476	0.000260303	0.000273879	0.00027607	0.000274624	0.000200471	0.000256637	0.000286238	0.000180965	0.000283159	0.000251441	0.000230728	0.000255688	0.000218692	0.00024422	0.000203451	0.000229916	0.000262624	0.000277737	0.000167187	0.000131609	0.000362908	0.000477174	0.000352739	0.000352575	0.000415552	0.000438536	0.000521699	0.000441017	0.000454465	0.000416409	0.000324624	0.00012804	0.000316375	0.000563707	0.000387462	0.00032888	0.000408897	0.000382687	0.000407778	0.000147853	0.000309874	0.000450746	0.000422089	0.000367323	0.000266535
Red-flankedBluetail198_contig_217	1.04e-05	3.66e-06	1.1e-05	0	2.22e-05	5.1e-06	1.75e-05	7.56e-06	0	7.38e-06	0	0	1.23e-05	7.44e-06	0	0	0	0	0	0	4.53e-06	5.35e-06	0	0	0	2.12e-06	0	0	3.09e-06	2.89e-05	4.92e-06	3.09e-06	0	8.69e-06	0	0	0	0	0	0	0	0	0	0	7.59e-06	0	0	0	0
Red-flankedBluetail198_contig_22	0	0	0	0	0	0	6.79e-06	0	0	0	0	0	0	0	0	0	3.37e-05	0	0	0	0	0	0	5.07e-05	0	1.24e-06	0	0	1.08e-05	7.42e-06	1e-05	0	0.000432874	0	0	0	0	0	0	0	0	2.85e-05	0	0	1.33e-05	0	0	5.85e-05	0
Red-flankedBluetail198_contig_233	0	0	0	0	0	0	0	0	0	0	0	0	0	0	0	1.61e-05	0	0	0	0	0	0	0	0.000505848	2.58e-05	0	0.00020858	0	5.52e-06	0	0	5.53e-06	0	0	0	0	0	0	0	0	7.58e-06	0	0	0	2.71e-05	0	0	0.000269633	0
Red-flankedBluetail198_contig_250	0	3.36e-06	0	0	0	0	5.35e-06	0	0	6.77e-06	0	7.01e-06	0	0	0	0	0	0	0	0	0	4.91e-06	0	0	0	8.28e-06	0	0	5.67e-06	3.19e-06	3.38e-05	5.67e-06	0	5.58e-05	0	0	0	0	0	0	0	2.25e-05	0	0	6.96e-06	8.54e-06	0	0	0
Red-flankedBluetail198_contig_253	0	0	0	0	0	0	0	0	0	0	0	0	0	0	0	0	0	0	0	0	0	4.4e-06	0	0	0	0	0	0	5.08e-06	4.24e-05	1.21e-05	3.56e-05	4.18e-05	5.01e-05	0	0	0	0	0	0	0	0	0	0	3.12e-06	0	0	4.13e-05	0
Red-flankedBluetail198_contig_256	3.42e-06	2.41e-06	0	0	0	0	0	0	0	0	0	0	0	9.79e-06	4.3e-06	0	0	1.25e-05	1.36e-05	0	0	0	0	0	0	0	0	0	4.06e-06	2.89e-05	1.62e-05	1.22e-05	2.83e-05	2.86e-06	0	0	4.12e-05	6.53e-05	0	6.86e-05	0	0	1.75e-05	0	1.25e-05	0	0	0	0
Red-flankedBluetail198_contig_279	6.29e-05	2.46e-05	2.35e-05	0	1.49e-05	0	4.7e-05	1.02e-05	0	2.97e-05	0	1.03e-05	2.47e-05	1e-05	8.78e-06	9.65e-05	0	1.28e-05	5.56e-05	0	3.04e-05	0	0	0	0	0	0	0	0	0.000171834	6.6e-06	3.32e-05	5.25e-06	1.17e-05	0	0	0	0	0	0	0	0	0	0	2.55e-05	0	0	0	0
Red-flankedBluetail198_contig_291	0	0	0	0	0	0	0	0	0	0	0	0	0	0	0	0	0	0	0	0	0	0	0	0	0	0	0	0	1.65e-05	1.55e-06	6.57e-06	4.54e-05	5.23e-06	0	1.08e-05	0	0	0	0	0	0	0	0	0	1.01e-05	1.24e-06	0	0	0
Red-flankedBluetail198_contig_300	0	0	9.52e-06	0	0	0	0	1.64e-05	0	0	0	0	2.67e-05	0	0	0	0	0	0	0	0	0	0	0	0	0	0	0	2.01e-05	2.52e-06	5.34e-06	0	8.5e-06	0	0	0	0	0	0	0	0	0	0	0	3.3e-05	4.04e-05	3.11e-05	0	0
Red-flankedBluetail198_contig_305	0	0	3.21e-06	0	0	0	8.53e-06	0	0	0	0	0	0	0	0	0	0	0	0	0	0	0	0	0	0	0	0	0	9.04e-06	0	3.6e-06	9.05e-06	5.73e-06	0.000235547	0	0	0	0	0	0	0	0	4.6e-06	0	1.11e-05	0	2.1e-05	0	0
Red-flankedBluetail198_contig_311	2.51e-06	0	9.53e-06	3.5e-05	0	0	2.82e-06	3.66e-06	0	0	0	0	0	0	3.16e-06	0	0	0	0	0	2.19e-06	0	0	0	0	0	0	0	8.95e-06	1.26e-05	4.51e-05	2.99e-06	3.78e-06	2.73e-05	0	0	3.03e-05	0	0	0	6.14e-06	0	0.000338925	4.72e-05	3.67e-06	0	1.38e-05	2.43e-05	0
Red-flankedBluetail198_contig_318	0	0	2.63e-06	0	0	0	0	0	0	0	0	0	3.68e-06	0	0	0	0	5.7e-06	1.24e-05	0	0	0	0	0	0	0	0	0	2.78e-05	2.01e-05	3.54e-05	3.71e-06	5.39e-05	0	4.86e-06	0	3.76e-05	0	0	0	1.27e-06	0	0	0	4.55e-06	0	8.58e-06	0	0
Red-flankedBluetail198_contig_321	1.15e-05	8.11e-06	0	0	6.14e-06	0	0	0	1.05e-05	8.16e-06	0	0	6.79e-06	0	0	9.93e-06	0	0	2.29e-05	0	1e-05	5.92e-06	0	0	0	0	0	0	3.42e-05	0.000717093	2.72e-06	1.71e-05	0	0	0	0	0	0	0	0	9.37e-06	0	0	0	1.68e-05	2.06e-06	0	0	0
Red-flankedBluetail198_contig_324	0	2.4e-05	0	0	0	0	0	0	0	0	0	0	1.34e-05	0	0	5.88e-05	0	0	0	0	9.89e-06	0	0	0	0	0	0	0	0	5.05e-06	2.15e-05	6.75e-06	8.54e-06	9.49e-06	0	0	0	0	0	0	0	0	0	0	8.28e-06	0	3.13e-05	0	0
Red-flankedBluetail198_contig_395	6.69e-06	0	0	0	7.14e-06	0	0	0	0	0	0	0	0	0	1.68e-05	1.15e-05	0	0	0	0	0	0	0	0	0	0	0	0	1.59e-05	2.38e-05	4.11e-05	1.99e-05	9.06e-05	1.12e-05	1.04e-05	0	0	0	0	0	0.000269678	0	0	0	3.42e-05	0	0	0	0
Red-flankedBluetail198_contig_398	2.18e-05	1.1e-05	1.05e-05	2.9e-05	2.67e-05	1.22e-05	1.75e-05	1.82e-05	2.84e-05	3.1e-05	2.52e-05	6.42e-05	5.16e-05	4.92e-05	4.32e-05	8.62e-05	3.47e-05	5.13e-05	0.000273325	1.3e-05	2.99e-05	2.25e-05	0	0	0	0	0	0	1.67e-05	3.2e-05	2.95e-06	9.28e-06	3.52e-05	5.22e-06	0	0	0	0	0	0	0	0	1.32e-05	0	0	0	0	0	0
Red-flankedBluetail198_contig_410	0	0	0	0	0	0	0	0	0	0	0	0	0	0	0	0	0	0	2.61e-05	0	0	0	0	0	0	6.7e-07	0	0	0	2.92e-06	0	7.81e-06	9.88e-06	0	0	0	0	0	0	0	0	0	0	0	4.79e-06	0	0	0	0
Red-flankedBluetail198_contig_432	2.41e-05	1.98e-05	2.88e-05	3.74e-05	2.15e-05	1.97e-05	5.41e-05	1.17e-05	1.46e-05	5.7e-06	3.25e-05	5.31e-05	4.27e-05	5.76e-05	4.55e-05	2.08e-05	6.71e-05	3.67e-05	0.000416043	0.000117541	4.55e-05	4.96e-05	0	0	3.71e-06	0	0	1.72e-05	4.77e-06	0.000278341	6.27e-05	8.37e-06	1.21e-05	0	0	1.23e-05	0	0	0	0	3.27e-06	0.0095991	3.28e-05	0	2.64e-05	0	0	0	0.000592738
Red-flankedBluetail198_contig_452	1.18e-05	0	0	5.51e-05	0	1.16e-05	1.33e-05	1.72e-05	0	0	0	0	0	0	0	0	0	4.33e-05	0	0	0	0	0	0	0	0	0	0	0.000182902	5.28e-06	0	0	8.91e-06	0	0	0	0	0	0	0	0	0	0	0	8.65e-06	0	0	0	0
Red-flankedBluetail198_contig_461	7.18e-06	0	3.02e-06	0	7.66e-06	0	0	1.04e-05	0	0	0	0	0	0	9.03e-06	0	0	0	0	0	0	0	0	0	0	0	0	0	2.98e-05	7.99e-06	2.71e-05	4.69e-05	1.62e-05	0	0	0	0.00017326	0	0	0	0	0	9.54e-05	0	5.24e-06	0	2.96e-05	0.00339894	7.3e-05
Red-flankedBluetail198_contig_463	0.000125955	4.44e-05	5.55e-05	0	5.5e-05	8.99e-05	0.000109065	9.17e-05	2.09e-05	0.000105624	4.63e-05	5.89e-05	1.35e-05	4.1e-05	7.2e-05	4.94e-05	3.18e-05	0.000115067	0	0	5.99e-05	4.12e-05	0	0	0	0	0	0	0	5.1e-06	1.35e-05	0	3.01e-05	1.92e-05	0	0	0	0	0	0	4.66e-06	0	0	0	1.25e-05	0	0	0	0
Red-flankedBluetail198_contig_464	5.3e-05	1.4e-05	5.31e-05	6.16e-05	1.42e-05	1.3e-05	2.97e-05	2.89e-05	1.21e-05	3.76e-05	0	0	5.48e-05	9.49e-06	1.67e-05	3.43e-05	0	0	0	0	2.89e-05	4.77e-05	0	0	6.12e-05	0	0	0	2.75e-05	2.95e-06	1.57e-05	3.94e-06	0	0	0	0	0	0	0	0	5.4e-06	0	0	0.00342678	4.35e-05	0	0	0	0
Red-flankedBluetail198_contig_566	0	0	0	0	0	0	0	0	0	0	0	0	1.33e-05	0	1.42e-05	0	0	0	0	0	0	0	5.34e-05	0	0	0	0	0	6.71e-06	0	2.67e-05	0	1.7e-05	0	0	0	0	0	0	0	0	0	0	0	3.3e-05	0	0	0	0
Red-flankedBluetail198_contig_575	0	5.37e-06	3.21e-06	0	1.63e-05	0	0	1.11e-05	0	0	0	0	0	0	0	0	0	1.39e-05	0	0	0	0	0	0	0	0	0	0	0	0	2.52e-05	0	2.29e-05	0	0	2.33e-05	0	0	0	0	0	0	0	0	2.23e-05	0	0	0	0
Red-flankedBluetail198_contig_601	6.3e-06	0	0	0	0	0	0	0	0	0	0	0	0	0	0	0	0	0	0	0	0	0	0	0	5.81e-06	0	0	0	3.74e-06	2.8e-06	2.98e-06	1.5e-05	1.42e-05	0	0	0	0	0	0	0	1.54e-05	0	0	0	0	0	0	0	0
Red-flankedBluetail198_contig_657	0	8.59e-06	1.54e-05	0	0	0	0	3.55e-05	0	0	0	0	0	0	0	0	0	0	0	0	0	0	0	0	0	0	0	0	0	0	1.15e-05	1.45e-05	0	0	0	0	0	0	0	0	0	0	0	0	0	0	0	0	0
Red-flankedBluetail198_contig_709	1.1e-05	0	0	0	0	0	0	0	0	0	0	0	0	0	0	0	0	0	0	0	0	2.27e-05	0	0	0	0	0	0	6.55e-06	5.9e-05	2.09e-05	1.97e-05	3.32e-05	0	3.44e-05	0	0	0	0.000250989	0	0	5.2e-05	0	0	0	0	0	0	0
Red-flankedBluetail198_contig_723	0	0	0	0	0	0	0	0	0	0	0	1.03e-05	0	0	0	0	0	0	0	0	0	7.21e-06	0	0	0	2.86e-06	0	0	1.66e-05	4.68e-06	3.31e-06	8.33e-06	0.000200244	0	0	0	0	0	0	0	0	0	0	0	0	0	0	0	0
Red-flankedBluetail198_contig_746	0	0	0	0	0	0	0	0	0	0	0	0	0	0	0	0	0	0	0	0	0	0	0	0	0	0	0	0	0	2.04e-06	8.66e-06	5.45e-06	2.07e-05	0	0	0	0	0	0	0	0	0	0	0	0	0	0	0	0
Red-flankedBluetail198_contig_77	8.25e-06	5.81e-06	0	0	0	0	0	2.4e-05	0	2.34e-05	0	0	0	2.36e-05	0	0	0	0	0	0	0	0	0	0	0	1.68e-06	0	0	4.9e-06	1.84e-06	0.000124772	6.37e-05	1.86e-05	0	0	0	9.95e-05	0	0	0	0	0	0	0	6.02e-06	0	0	0	0
Red-flankedBluetail198_contig_790	0	0	0	0	0	0	0	0	0	0	0	0	0	0	0	0	0	0	0	0	0	0	0	0	0	3.2e-05	0	0	7.44e-06	0.000524267	2.96e-05	0	0	2.09e-05	0	0	0	0	0	0	0	0	0	0	0	0	0	0	0
Red-flankedBluetail198_contig_81	0.00631246	0.00480128	0.00625026	0.0071585	0.00491408	0.00386342	0.00638201	0.00507505	0.0034982	0.0040036	0.00240589	0.00441984	0.0047333	0.0039638	0.00356079	0.00570131	0.00208492	0.00616684	0.00426521	0.00231445	0.00309005	0.00189869	0.000173249	0.000255716	1.88e-06	0.00308327	0	0	1.45e-05	7.26e-06	2.12e-05	1.94e-05	3.06e-05	3.41e-06	6.35e-06	0	0	0	0	0	0.000756729	0.000307017	4.55e-05	0	5.95e-06	0.000714852	0	7.88e-05	0
Red-flankedBluetail198_contig_88	4.79e-06	1.69e-06	2.02e-06	0	7.67e-06	4.7e-06	0	3.48e-06	0	3.4e-06	0	1.76e-05	0	0	3.01e-06	1.65e-05	1.33e-05	3.06e-05	9.53e-06	1e-05	4.17e-06	7.39e-06	0	0	0	7.33e-06	0	0	0	6.4e-06	1.13e-05	4.27e-06	5.4e-06	0.000106087	0	0	0	0	0	0	0.00634964	0	7.23e-07	0	5.24e-06	8.57e-07	0	0	0
Red-flankedBluetail198_contig_89	0	0	1.26e-06	0	0	0	0	0	5.46e-06	0	0	0	0	0	0	0	0	0	0	0	0	0	0	0	0	1.53e-06	0	0	1.78e-06	3e-05	7.09e-06	2.85e-05	4.51e-06	2.51e-06	0	4.58e-05	0	4.3e-05	0	0	0	0	0	0	2.19e-05	5.36e-07	0	0	0
Red-flankedBluetail198_contig_999	0	2.03e-05	4.05e-06	4.47e-05	8.22e-05	0	0	4.2e-05	0	4.1e-05	7.79e-05	2.83e-05	0	0	0	1.66e-05	0	1.76e-05	3.83e-05	8.04e-05	3.35e-05	1.98e-05	0	0	0	0	0	0	1.71e-05	8.57e-06	0	0	2.17e-05	8.05e-06	0	0	0	0	0	0	0	0	0	0	7.02e-06	0	0	0	0
Red-flankedBluetail199_contig_103	4.63e-06	0	0	0	0	0	5.19e-06	0	0	0	0	0	0	0	0	7.99e-06	0	0	0	0	0	4.76e-06	0	0	0	0	0	0	5.5e-06	7.21e-06	2.19e-06	1.93e-05	7.66e-05	1.16e-05	0	0	5.59e-05	0.000132748	5.26e-05	9.29e-05	0	0	0	8.7e-05	1.01e-05	0	0	0	0
Red-flankedBluetail199_contig_14	1.65e-06	6.41e-06	4.88e-06	0	1.77e-06	1.62e-06	0	4.81e-06	9.03e-06	9.39e-06	0	4.86e-06	3.9e-06	1.18e-05	4.16e-06	5.71e-06	0	0	6.58e-06	0	4.32e-06	0	0	0	0	1.35e-06	0	0	1.47e-05	2.61e-05	6.02e-05	3.93e-05	8.08e-05	4.15e-06	5.15e-06	1.01e-05	0	0	0	4.98e-05	8.08e-06	0	1.5e-06	0	9.65e-06	2.96e-07	9.1e-06	0	0
Red-flankedBluetail199_contig_152	0	0	0	0	5.96e-06	0	0	0	0	0	0	3.28e-05	0	0	0	0	0	0	0	0	0	0	0	0	0	0	0	0	3.32e-05	2.86e-05	4.22e-05	1.99e-05	0	0	0	1.7e-05	0	0	0	5.6e-05	4.55e-06	2.63e-05	0	0	1.63e-05	0	0	0	0.0126885
Red-flankedBluetail199_contig_153	0	0	3.36e-06	0	0	0	0	1.16e-05	0	0	0	0	0	0	0	0	0	0	0	0	0	0	0	0	0	1.63e-06	0	0	0	5.32e-06	0	4.74e-06	0	0	0	0	9.62e-05	0	0	0	0	0	0	0	5.82e-06	1.43e-06	0	0	0
Red-flankedBluetail199_contig_156	0	2.23e-06	0	0	0	0	0	0	0	0	0	0	0	0	0	0	1.76e-05	0	0	0	0	3.26e-06	0	0	0	7.76e-06	0	0	2.63e-05	3.53e-06	3e-06	9.42e-06	2.38e-06	0	0	9.67e-06	0	0	0	0	0	0	0	0	6.94e-06	0	0	0	0
Red-flankedBluetail199_contig_157	0	4.76e-06	2.85e-06	0	1.44e-05	0	0	0	0	0	0	0	0	0	1.7e-05	3.5e-05	0	0	0	2.82e-05	0	6.95e-06	0	0	0	0	0	0	0	9.03e-06	2.88e-05	1.61e-05	1.53e-05	1.13e-05	0	0	0	0	0.000153714	0	0	0	2.04e-06	0	1.48e-05	0	0.00013024	0	0
Red-flankedBluetail199_contig_217	0	0	0	0	4.45e-06	0	4.67e-06	6.06e-06	0	0	0	6.12e-06	0	0	0	0	0	0	0	0	3.63e-06	0	0	0	0	1.28e-06	0	0	1.48e-05	1.86e-05	1.97e-06	1.24e-05	0	6.97e-06	0	0	0	0	0	0	3.39e-06	0	0	0	2.13e-05	0	0	0	0
Red-flankedBluetail199_contig_218	0	2.93e-06	3.51e-06	0	8.89e-06	0	0	0	0	5.91e-06	0	1.22e-05	0	5.96e-06	0	1.44e-05	0	0	0	0	0	0	0	0	0	0	0	0	3.46e-05	4.63e-06	0.000120068	4.21e-05	3.13e-05	2.09e-05	0	0	0	0	0	0	1.7e-05	0	0	0	3.04e-05	0	0	0	0
Red-flankedBluetail199_contig_219	1.34e-05	9.44e-06	1.02e-05	1.25e-05	2.86e-06	1.31e-05	3e-06	1.56e-05	4.88e-06	1.52e-05	2.17e-05	1.18e-05	1.58e-05	0	3.37e-06	4.63e-06	0	2.45e-05	1.07e-05	0	1.17e-05	2.76e-06	0	1.12e-05	2.47e-06	0	0	0	9.55e-06	1.61e-05	1.77e-05	8.6e-05	8.06e-06	0	0	0	6.47e-05	0	0	0	0	0	4.05e-06	0	1.96e-05	0	1.48e-05	0	0
Red-flankedBluetail199_contig_23	2.91e-06	2.05e-06	2.45e-06	0	0	0	0	0	0	0	0	4.28e-06	0	0	3.66e-06	0	0	0	4.64e-05	0	0	5.99e-06	0	0	0	5.94e-07	0	0	1.21e-05	3.89e-06	8.26e-06	1.04e-05	2.41e-05	6.09e-05	2.72e-05	0	3.52e-05	0	3.31e-05	0	0	2.74e-05	0	0.000355948	1.06e-05	5.21e-07	0	0	0
Red-flankedBluetail199_contig_236	0	0	0	0	0	0	0	0	0	0	0	0	0	0	0	0	0	0	0	0	0	0	0	0	0	0	0	0	2.99e-05	8.41e-06	1.79e-05	5.24e-05	2.84e-05	0	0	0	0	0	0	0	0	0	0	0	0.000137839	0	0	0	0
Red-flankedBluetail199_contig_283	0	0	0	0	0	0	0	0	0	0	0	0	0	0	0	0	0	0	0	0	0	0	0	0	0	0	0	0	0	1.63e-05	5.78e-06	2.91e-05	1.38e-05	5.11e-06	0	0	0	5.84e-05	0	0	9.96e-06	0	0	0	0	0	0	0	0
Red-flankedBluetail199_contig_284	1.05e-05	7.43e-06	0	0	0	0	0	0	0	0	0	0	1.25e-05	0	0	0	0	0	0	0	0	0	0	0	0	0	0	0	0	2.35e-06	0	1.25e-05	4.76e-05	0	0	3.22e-05	0	0	0	0	0	0	0	0	1.54e-05	0	0	0.000101934	0
Red-flankedBluetail199_contig_285	0	4.79e-06	0	0	0	2.67e-05	7.62e-06	0	0	9.65e-06	0	0	0	0	0	2.35e-05	0	0	5.41e-05	0	0	0	0	2.85e-05	0	0	0	0	8.08e-06	1.82e-05	6.43e-06	2.02e-05	0.000132994	0	0	0	0	0	0	0	0	0	0	0	0	0	0	0	0
Red-flankedBluetail199_contig_291	1.08e-05	7.63e-06	6.85e-06	0	1.74e-05	1.06e-05	1.21e-05	7.88e-06	0	0	0	0	2.56e-05	1.55e-05	6.81e-06	2.81e-05	0	3.96e-05	4.31e-05	2.26e-05	9.44e-06	1.11e-05	0	0	0	0	0	0	4.18e-05	4.82e-06	1.02e-05	2.9e-05	1.22e-05	4.53e-06	0	0	6.54e-05	0	0	0	4.41e-06	0	0	0	3.95e-05	0	0	5.23e-05	0
Red-flankedBluetail199_contig_304	0	0	0	0	0	5.48e-06	0	0	0	0	0	0	6.6e-06	0	0	0	9.33e-05	1.02e-05	0	0	9.74e-06	0	0	0	0	0	0	2.39e-05	9.96e-06	1.12e-05	2.64e-06	0	2.52e-05	4.67e-06	0	0	0	0	0	0	9.11e-06	0	0	0.000420394	8.16e-06	0	0	0	0
Red-flankedBluetail199_contig_318	0	4.59e-06	0	0	2.78e-05	0	0	0	0	0	0	0	7.7e-06	0	8.2e-06	0	0	0	0	0	0	0	0	0	0	0	0	0	0	2.9e-06	1.54e-05	7.75e-06	1.47e-05	4.36e-05	2.03e-05	3.98e-05	0	0	0	0	5.31e-06	0.000122796	0	0	2.38e-05	0	0	0	0
Red-flankedBluetail199_contig_408	5.53e-06	7.8e-06	9.33e-06	0	5.91e-06	0	0	8.05e-06	0	0	4.48e-05	1.63e-05	0	3.96e-05	4.18e-05	1.91e-05	0	0	0	0	1.45e-05	0	2.61e-05	0	0	0	0	0	1.64e-05	1.6e-05	1.05e-05	3.29e-06	8.33e-06	0.00108281	0	0	0	0	0	0	0	2.61e-05	0	0.00124871	7.27e-05	0	3.05e-05	0	0
Red-flankedBluetail199_contig_457	2.82e-06	0	1.19e-06	0	6.03e-06	5.54e-06	0	0	0	4.01e-06	0	0	0	1.62e-05	3.55e-06	1.95e-05	1.57e-05	0	3.37e-05	2.36e-05	2.46e-06	8.71e-06	0	0	0	5.76e-07	0	0	9.22e-06	4.4e-06	3.07e-05	2.01e-05	4.25e-06	0	0	0	3.41e-05	0	0	0	0	0	0	0	2.06e-06	0	0	0	0
Red-flankedBluetail199_contig_476	0	0	0	0	0	0	0	0	0	0	0	0	0	0	0	0	0	0	6.59e-05	0	0	0	3.91e-05	0	0	0	0	0	0	1.11e-05	7.83e-05	4.92e-06	6.23e-06	0	0	0	0	0	0	0	0	0	0	0	1.21e-05	1.48e-06	0	0	0
Red-flankedBluetail199_contig_485	8.13e-06	1.34e-05	7.99e-06	1.26e-05	2.89e-06	0	0	3.94e-06	0	1.92e-05	0	3.98e-06	9.6e-06	0	0	9.36e-06	3.01e-05	0	1.08e-05	0	7.08e-06	1.11e-05	0	0	0	0	0	0	3.86e-05	1.06e-05	5.12e-06	0	4.28e-05	2.27e-05	2.11e-06	0	0	0	0	0	5.96e-05	0	0	0	2.97e-05	0	0	0	0
Red-flankedBluetail199_contig_49	0	0	0	0	0	0	1.33e-05	0	0	2.53e-05	0	0	0	0	0	0	0	0	0	0	0	0	0	0	0	0	0	0	7.06e-06	1.32e-05	2.25e-05	0	8.94e-06	0	0	0	0	0	0	0	5.81e-05	0	7.18e-05	0	0	0	0	0	0
Red-flankedBluetail199_contig_495	0	0	0	0	0	0	3.61e-06	0	0	0	0	0	3.8e-06	0	0	0	0	0	0	0	0	0	0	0	0	0	0	1.37e-05	1.72e-05	2.29e-05	3.27e-05	5.74e-06	7.27e-06	0	0	9.83e-06	0	0	0	0	7.87e-06	0	0	0	4.93e-05	0	0	0	0
Red-flankedBluetail199_contig_578	0	0	0	0	0	0	0	0	0	0	0	0	1.23e-05	0	0	0	0	0	0	0	0	0	0	0	0	0	0	0	1.24e-05	6.97e-06	4.44e-05	0	1.57e-05	8.72e-06	0	0	0	0	0	0	0	0	0	0	0	0	0	0	0
Red-flankedBluetail199_contig_59	6.36e-06	0	0	0	1.36e-05	0	0	0	0	0	0	0	0	9.1e-06	0	0	0	0	0	0	1.11e-05	0	0	0	5.87e-06	1.3e-06	0	0	0	5.66e-06	9.02e-06	1.89e-05	1.91e-05	1.06e-05	0	0	0	0	0	0	5.18e-06	2.99e-05	0	0	6.96e-05	0	0	6.14e-05	0
Red-flankedBluetail199_contig_594	0	0	0	0	0	0	0	0	0	0	0	0	0	0	0	0	0	0	0	0	0	0	0	0	0	0	0	0	5.24e-06	3.93e-06	6.26e-05	2.1e-05	0.000199149	5.9e-05	1.37e-05	0	0	0	0	0	0	4.16e-05	0	0	0	0	0	0	0
Red-flankedBluetail199_contig_609	0	8.27e-06	0	0	0	0	1.31e-05	0	0	0	0	0	0	0	0	0	6.52e-05	0	0	0	1.02e-05	1.21e-05	0	0	0	0	0	0	5.57e-05	2.61e-06	0	1.39e-05	2.65e-05	9.81e-06	0	0	0	0	0	0	0.000238898	0	0	0	8.56e-06	3.25e-05	0	0	0.000119284
Red-flankedBluetail199_contig_612	0	0	0	0	0	0	0	0	0	0	0	0	1.13e-05	0	0	0	0	0	3.81e-05	0	0	0	0	0	0	0	0	0	0	0	0	0	1.44e-05	0	0	0	0	0	0	0	0	0	0	0	2.79e-05	0	0	0	0
Red-flankedBluetail199_contig_682	7.5e-05	5.29e-05	7e-05	2.49e-05	0.000125876	3.15e-05	3e-05	6.24e-05	6.83e-05	7.6e-05	0	7.87e-05	0.000126522	8.44e-05	8.09e-05	0.000166518	0.000149018	9.79e-05	8.53e-05	4.48e-05	5.6e-05	5.51e-05	5.06e-05	2.24e-05	0	2.19e-06	0	6.86e-05	6.36e-05	1.07e-05	3.8e-05	7.01e-05	8.87e-05	8.96e-06	0	6.54e-05	0	0.00010243	0.000121855	0	1.31e-05	0	6.47e-06	0.000100748	1.17e-05	9.59e-07	2.95e-05	0.000103571	0.000163456
Red-flankedBluetail199_contig_80	0	0	0	0	0	0	0	0	0	0	0	0	6.97e-06	0	0	0	0	0	0	0	0	0	0	0	2.73e-05	0	0.000132491	0	3.51e-06	1.18e-05	3.63e-05	2.63e-05	1.78e-05	9.88e-05	2.76e-05	0	0	5.65e-05	6.72e-05	0	0	0	0	0	4.31e-06	0.00431064	0	0	6.01e-05
Red-flankedBluetail199_contig_9	6.65e-06	1.56e-06	9.34e-07	0	2.37e-06	2.17e-06	2.48e-06	1.29e-05	4.04e-06	1.26e-05	0	6.51e-06	1.83e-05	3.17e-06	1.67e-05	3.83e-06	1.23e-05	4.05e-06	0	0	1.93e-06	1.14e-05	2.09e-05	0	0	9.05e-07	0	0	1.58e-05	7.4e-06	1.62e-05	7.91e-06	4.67e-05	5.56e-06	0	0	0.000214057	4.24e-05	0	0	7.04e-05	3.13e-05	9.91e-05	4.17e-05	1.13e-05	0	1.83e-05	0	0
Red-flankedBluetail200_contig_1030	0	2.37e-05	3.54e-06	0	0	0	0	1.22e-05	0	0	0	6.18e-05	1.99e-05	0	2.12e-05	1.45e-05	0	0	0	0	0	1.73e-05	0	0	0	0	0	0	0	1.87e-06	3.98e-06	0	0	0	0	0	0	0	0	0	0	0	0	0	1.84e-05	0	0	0	0
Red-flankedBluetail200_contig_1307	0	0	0	0	0	0	0	0	0	0	0	0	0	0	0	0	0	2.23e-05	0	0	0	0	5.76e-05	0	0	0	0	0	2.17e-05	2.71e-06	0	0	9.16e-06	0	0	0	0	0	0	0	0	0	0	0	8.89e-06	0	0	0	0
Red-flankedBluetail200_contig_1316	0	0	0	0	1.14e-05	0	0	0	0	0	0	0	1.26e-05	0	0	0	0	0	0	0	0	0	0	0	0	0	0	0	0	2.38e-06	0	0	0	0	0	0	0	0	0	0	8.72e-06	0	0	0	0	1.91e-06	0	0	0
Red-flankedBluetail200_contig_1327	0.000180482	4.49e-05	6.71e-05	9.87e-05	5.67e-05	1.04e-05	2.38e-05	0	9.67e-05	4.52e-05	8.59e-05	7.8e-05	7.52e-05	0.000121616	4.01e-05	0.000128321	5.91e-05	9.7e-05	0	0	1.85e-05	2.18e-05	0	0	0	0	0	0	0	0	5.02e-06	5.68e-05	0	0	0	0	0	0	0	0	8.65e-06	0	0	0	0	0	0	0	0
Red-flankedBluetail200_contig_1347	0	0	0	0	0	0	0	0	0	0	0	6.84e-05	0	0	1.46e-05	0	0	0	0	0	0	0	0	0	0	0	0	0	0	7.78e-06	0	0	0.000148903	0	0	0	0	0	0	0	0	0	0	0	0	0	0	0	0
Red-flankedBluetail200_contig_1371	0	0	0	0	0	0	0	0	0	0	0	0	0	0	0	0	0	0	0	0	0	0	0	0	0	0	0	0	6.74e-06	7.59e-06	5.37e-06	0	1.71e-05	0	1.77e-05	0	0	0	0	0	0	0	0	0	0.000124344	0	0	0	0
Red-flankedBluetail200_contig_155	5.37e-06	0	0	0	0	1.76e-06	0	0	0	7.62e-06	0	2.63e-06	0	0	4.5e-06	0	0	3.27e-06	0	0	1.56e-06	0	8.46e-06	0	0	0	4.02e-05	0	8.51e-06	5.98e-06	2.54e-05	8.52e-06	1.89e-05	7.49e-06	0	0	0	0	0	0	0.000492435	0	3.79e-06	0	1.05e-05	0	0	0	1.82e-05
Red-flankedBluetail200_contig_161	3.22e-05	2.91e-05	2.52e-05	0	2.94e-05	0	3.6e-05	2.67e-05	1.67e-05	5.22e-05	0	6.75e-06	3.8e-05	4.61e-05	3.18e-05	4.76e-05	0	3.36e-05	7.32e-05	0	2.8e-05	9.45e-06	0	0	4.24e-06	0	0	1.96e-05	8.18e-06	8.08e-05	1.52e-05	1.37e-05	0	0	1.43e-05	0	5.55e-05	0	0	0	1.12e-05	0.000779034	0	0	3.35e-06	0	0	0	0
Red-flankedBluetail200_contig_1647	0	4.37e-06	0	0	0	0	0	0	0	0	0	0	0	0	0	0	0	0	2.47e-05	0	0	0	0	0	0	0	0	0	0	0	2.93e-05	0	0	5.19e-06	0	0	0	0	0	0	0	0	0	0	1.81e-05	0	0	0	0
Red-flankedBluetail200_contig_199	0	0	8.9e-07	0	0	0	0	0	3.85e-06	0	0	0	0	0	0	0	0	0	0	0	0	2.17e-06	0	0	0	6.47e-07	0	0	6.27e-06	1.13e-05	2.1e-05	7.54e-06	6.36e-06	1.77e-06	0	0	0	6.06e-05	0	0	1.03e-05	2.98e-05	0	0	4.62e-06	0	5.81e-06	0	0
Red-flankedBluetail200_contig_200	6.69e-06	3.54e-06	3.53e-06	1.56e-05	1.79e-06	1.64e-06	0.000125649	0	6.1e-06	4.75e-06	0	1.23e-05	7.9e-06	9.59e-06	8.42e-06	2.02e-05	9.31e-06	0	2e-05	0	4.37e-06	6.89e-06	1.58e-05	0	5.95e-05	0	0.00011262	0.000217988	8.94e-06	7.08e-06	2.06e-05	5.97e-06	0.000104496	2.8e-06	7.04e-05	1.02e-05	0	0	1.9e-05	0	3.89e-05	1.58e-05	0.0028425	0.000629408	7.33e-06	0	0	0.000428666	0.000425488
Red-flankedBluetail200_contig_207	1.93e-06	1.36e-06	4.06e-06	0	0	0	2.16e-06	0	0	0	0	2.83e-06	4.55e-06	2.76e-06	2.42e-06	0	0	0	0	0	0	0	0	0	0	0	0	4.93e-05	2.52e-05	3.82e-05	1.37e-05	1.37e-05	0.000182487	4.83e-06	0	0	0	1.84e-05	0	0	0.000810902	0	2.91e-06	0	2.25e-05	3.45e-07	0	3.72e-05	0
Red-flankedBluetail200_contig_234	0	0	0	0	0	0	0	6.2e-06	0	0	0	0	5.03e-06	0	5.36e-06	0	0	7.78e-06	0	0	0	0	0	0	0	0	0	0	0	2.84e-06	4.03e-06	2.53e-06	6.41e-06	7.12e-06	0	0	0.000102824	0	0	0	0	2.01e-05	1.29e-06	0	0	0	0	0	0
Red-flankedBluetail200_contig_265	2.38e-06	3.36e-06	2.01e-06	0	0	4.68e-06	0	0	0	0	0	7e-06	0	3.41e-06	0	0	0	8.71e-06	9.49e-06	0	2.08e-06	2.45e-06	0	0	0	0	0	0	1.13e-05	2.65e-05	0.000153789	2.41e-05	4.48e-05	5.98e-06	3.71e-06	0	0	0	0	0	0	3.37e-05	2.16e-06	0	1.91e-05	0.000286572	0	0	0
Red-flankedBluetail200_contig_291	0	0	3.55e-06	0	0	8.26e-06	0	0	0	0	0	0	0	0	0	0	0	0	0	0	0	0	0	0	0	0	0	0	1.5e-05	3.75e-06	0	0	0	2.82e-05	0	0	0	0	0	0	6.86e-06	0	0	0	0	0	0	0	0
Red-flankedBluetail200_contig_292	7.19e-06	3.38e-06	4.04e-06	0	7.68e-06	0	0	3.49e-06	1.31e-05	1.02e-05	0	1.06e-05	2.83e-06	0	6.03e-06	0	0	0	0	0	4.18e-06	0	0	0	0	0	0	0	9.97e-06	8.01e-06	4.53e-06	1.14e-05	1.8e-05	2e-06	7.47e-06	0	0	2.29e-05	0	0	1.95e-06	4.52e-05	0	0	1.22e-05	0	0	0	0
Red-flankedBluetail200_contig_296	0	0	0	0	4.04e-06	0	0	0	6.9e-06	0	0	5.56e-06	0	0	0	0	0	6.92e-06	0	0	0	0	0	0	0	7.73e-06	0	0	1.12e-05	4.22e-06	1.34e-05	0	0	0	0	0	0	0	0	0	0	0	0	0	1.66e-05	0	0	0	0
Red-flankedBluetail200_contig_300	0	0	0	0	0	0	0	0	0	0	0	0	0	0	0	0	0	0	0	0	0	0	0	0	0	0	0	0	0	1.56e-05	0	2.08e-05	4.39e-05	0	0	0	0.00014098	0	0	0	0	0	0	0	0	0	0	0	0
Red-flankedBluetail200_contig_305	6.5e-06	0	0	0	1.39e-05	0	0	2.84e-05	1.18e-05	0	0	9.55e-06	0	0	0	1.12e-05	0	0	0	0	0	6.69e-06	0	0	1.8e-05	0	0	0	3.86e-06	7.24e-06	1.84e-05	2.32e-05	4.89e-06	0	0	0	0	0	0.000886995	0	0	0	0	0	0	0	5.37e-05	0.00012565	0
Red-flankedBluetail200_contig_307	0	0	0	0	0	0	0	0	0	0	0	0	0	0	0	0	0	0	0	0	0	0	0	0	0	1.38e-06	0	0	5.37e-06	3.02e-06	1.18e-05	5.65e-05	6.8e-06	0	0	0	0	0	0	0	0	0	0	0	0	0	0	0	0
Red-flankedBluetail200_contig_311	0	1.76e-06	2.11e-06	0	1.07e-05	0	2.8e-06	0	4.56e-06	1.07e-05	0	0	0	0	0	1.3e-05	1.39e-05	0	0	0	4.36e-06	0	0	0	7.05e-05	0	0	0	4.46e-06	5.57e-06	1.54e-05	5.95e-05	3.39e-05	0	0	0	0	0	0	2.51e-05	4.08e-06	2.36e-05	0.00682132	0.000423546	5.48e-06	3.14e-06	1.38e-05	0.000241896	0.00013998
Red-flankedBluetail200_contig_323	0	0	0	0	0	0	0	0	0	0	0	0	0	0	0	0	0	0	0	0	4e-06	9.44e-06	0	0	0	0	0	0	5.45e-06	7.25e-05	2.82e-05	1.36e-05	1.73e-05	0.000111252	7.15e-06	0	0	0	0	4.61e-05	0	0	2.77e-06	0	6.7e-06	8.21e-07	0	0	0
Red-flankedBluetail200_contig_387	0	0	0	0	0	0	0	0	0	1.14e-05	0	0	0	0	0	0	0	0	3.21e-05	0	0	0	0	0	3.16e-05	0	0	0	0	1.35e-05	5.72e-06	7.19e-06	0.000175907	3.37e-06	0	0	4.87e-05	0	0	0	0	0	0.000166864	7.58e-05	0	3.82e-05	0	0	0
Red-flankedBluetail200_contig_404	0	3.25e-06	9.73e-07	0	2.47e-06	2.27e-06	0	0	0	9.83e-06	0	6.78e-06	1.09e-05	0	2.9e-06	0	0	8.44e-06	0	0	2.01e-06	2.38e-06	0	0	2.13e-06	0	0	0	2.47e-05	0.000150642	1.42e-05	2.06e-05	8.69e-06	7.72e-06	4.32e-05	0.000267924	0	0	0	0	0.00010535	0	0	0	1.18e-05	0	6.36e-06	0	0
Red-flankedBluetail200_contig_438	2.46e-05	9.63e-06	1.04e-05	0	1.46e-05	0	1.23e-05	2.39e-05	0	1.94e-05	2.21e-05	4.02e-06	4.2e-05	3.91e-06	1.03e-05	1.42e-05	1.52e-05	9.99e-06	1.09e-05	0	1.19e-05	8.44e-06	0	0	0	1.12e-06	0	1.17e-05	8.12e-06	6.7e-06	9.05e-06	0	4.11e-06	4.8e-05	0	0	0	0	0	0	6.68e-06	1.29e-05	0	0	4.39e-05	0	7.53e-06	0	0
Red-flankedBluetail200_contig_441	0	0	0	0	0	0	1.13e-05	0	0	0	0	0	0	0	0	0	0	0	2e-05	0	0	0	0	0	0	0	0	0	8.95e-06	4.47e-06	1.66e-05	2.99e-06	7.55e-06	4.2e-06	0	0	0	0	0	0	0	0	1.52e-06	0	2.93e-05	1.8e-06	2.76e-05	0	0
Red-flankedBluetail200_contig_449	0	6.07e-06	0	0	0	4.22e-06	0	0	2.35e-05	0	3.48e-05	6.32e-06	0	0	0	0	0	0	0	0	3.75e-06	8.86e-06	0	0	0	6.85e-05	0	0	1.28e-05	1.44e-05	1.83e-05	2.3e-05	1.94e-05	1.08e-05	0	0	0	0	4.89e-05	0	0	0	3.9e-06	0	0.000150788	0	0	0	0
Red-flankedBluetail200_contig_617	8.53e-06	0	0	0	0	0	0	0	0	1.21e-05	0	0	1.01e-05	0	0	0	0	0	0	0	0	0	0	0	0	8.53e-05	0	0	0	0	2.42e-05	2.54e-05	0	7.13e-06	1.33e-05	0	0	0	0	0	0	0	0	0	0	0	0	0	0
Red-flankedBluetail200_contig_633	0	3.37e-05	0	5.56e-05	0	1.17e-05	0	0	0	0	0	0	0	0	0	0	0	0	0	0	0	0	0	0	0	4.88e-06	0	0	7.82e-05	2.66e-06	2.26e-05	0	0	2e-05	0	0	0	0	0	0	9.75e-06	0	0	0	0.000130991	0	0	0	0
Red-flankedBluetail200_contig_688	6.63e-05	0	4.66e-06	0	0	0	0	0	0	0	0	0	0	0	0	0	0	0	0	0	0	4.55e-05	0	0	0	0	0	0	6.56e-06	7.38e-06	9.4e-05	9.85e-06	0	0	0	0	0	0	0	0	0	0	0	0	0	0	0	0	0
Red-flankedBluetail200_contig_694	0	0	0	0	0	0	0	0	0	0	0	0	2.17e-05	0	0	0	0	0	0	0	0	0	0	0	3.39e-05	0	0	0	0	4.09e-06	8.68e-06	2.18e-05	6.91e-06	0	0	0	0	0	0	9.22e-05	1.5e-05	0	0	0	0	0	0	0	0
Red-flankedBluetail200_contig_813	9.81e-05	4.94e-05	3.94e-05	0	4.99e-05	1.83e-05	2.09e-05	6.8e-05	8.51e-06	5.97e-05	3.78e-05	8.92e-05	5.52e-05	0.000110359	0.000105739	8.87e-05	2.6e-05	5.12e-05	9.3e-05	5.85e-05	5.29e-05	5.53e-05	0	1.95e-05	0.00683866	0	0	0	1.39e-05	4.16e-06	4.64e-05	1.67e-05	5.62e-05	3.91e-06	1.46e-05	7.13e-05	0.00011277	0.000178605	0	9.38e-05	7.61e-06	0	1.41e-06	0	4.43e-05	1.67e-06	2.57e-05	4.51e-05	4.75e-05
Red-flankedBluetail200_contig_851	9.49e-06	0	0	0	0	0	0	0	0	1.35e-05	0	0	0	0	0	0	0	0	0	0	8.27e-06	0	0	0	0	0	0	0	1.13e-05	1.06e-05	8.98e-06	1.69e-05	5.71e-05	0	0	0	0	0	0	0	1.55e-05	0	0	0	1.39e-05	0	0	0	0
Red-flankedBluetail200_contig_875	0	0	4.99e-06	0	0	0	0	0	0	0	0	0	0	0	2.98e-05	0	0	2.16e-05	0	0	0	0	0	0	0	0	0	0	0	1.32e-05	5.59e-06	7.03e-06	0	9.89e-06	0	0	0	0	0	0	0	0	0	0	1.73e-05	0	0	0	0
Red-flankedBluetail200_contig_897	0	0	0	0	0	0	0	0	0	0	0	0	0	0	0	0	0	0	0	0	0	0	0	0	0	1.63e-06	0	0	7.11e-06	7.11e-06	0	1.19e-05	6.01e-06	0	0	0	0	0	0	0	0	0	0	0	2.62e-05	0	0	0	0
Red-flankedBluetail200_contig_903	0	0	0	3.34e-05	0	0	0	0	0	0	0	0	0	0	9.03e-06	0	4e-05	0	0	0	0	0	0	0	0	0	0	0	4.26e-06	1.12e-05	6.79e-06	1.28e-05	1.62e-05	2.1e-05	0	6.58e-05	0	0	0	0	0	0	0	0	0	1.29e-06	0	0	0
Red-flankedBluetail200_contig_920	0	0	0	0	0	0	0	0	0	0	0	0	1.05e-05	0	1.11e-05	0	0	0	0	0	0	0	0	0	0	0	0	0	9.47e-05	7.89e-06	8.38e-06	4.74e-05	2e-05	0	0	0	0	8.47e-05	0	0	0	0	0	0	3.88e-05	3.17e-06	0	0	0
Red-flankedBluetail200_contig_962	0	7.79e-06	0	0	1.18e-05	0	0	0	2.01e-05	1.57e-05	0	1.62e-05	0	1.58e-05	1.39e-05	0	0	0	0	0	0	0	0	0	0	0	0	0	0	0.000398737	0	0	0	0.000147905	0	0	0	0	0	0	0	0	0	0	0	0	0	0	0
Red-flankedBluetail200_contig_972	0	0	0	0	0	0	0	0	0	0	0	0	0	0	0	0	0	0	0	0	0	0	0	0	0	0	0	0.00109796	0	0	0	4.37e-05	9.21e-06	0	0	0	0	0	0	0	0	0	7.4e-06	0	0	0	0	0	0
Red-flankedBluetail92_contig_13	0	0	0	0	1.28e-05	0	0	0	0	0	0	0	0	0	0	0	0	0	0	0	0	0	0	0	0	0	0	0.016142	0	1.34e-05	0	0	0	1.51e-05	0	0	0	0	0	0	9.79e-06	0	0.00349291	0	0	0	0	0.000116165	0
Red-flankedBluetail92_contig_182	1.47e-05	3.11e-05	3.1e-06	0	7.86e-06	7.22e-06	8.24e-06	0	2.68e-05	0	0	2.16e-05	1.74e-05	0	0	0	0	0	0	0	0	0	0	0	0	0	0	0	8.74e-06	9.83e-06	1.04e-05	5.25e-05	5.53e-06	0	0	0	0.000355231	0.00021098	0	7.39e-05	5.99e-06	0	0	0	6.44e-05	0	0	0	0
Red-flankedBluetail92_contig_201	8.42e-06	0	3.55e-06	0	3.6e-05	0	0	0	0	0	0	3.71e-05	0	2.41e-05	0	0	0	0	3.35e-05	0	0	1.73e-05	0	0	7.77e-06	3.44e-06	0	0	5e-06	1.31e-05	0.000159208	2e-05	0	2.11e-05	0	0	0	0	0	0	0	0	0	0	6.14e-06	0	0	8.14e-05	0
Red-flankedBluetail92_contig_204	0	3.7e-06	0	0	0	0	0	0	0	0	0	0	0	0	0	0	2.92e-05	0	0	0	0	0	0	0	0.000111338	0	0	0	1.87e-05	3.5e-06	0	3.12e-06	0	0	0	0	0	0	0	0	0	0	1.58e-06	0	5.36e-05	0	0	0	0
Red-flankedBluetail92_contig_213	8.59e-06	6.05e-06	0	0	9.17e-06	0	0	0	0	0	0	0	0	0	0	4.45e-05	4.78e-05	0	3.42e-05	0	7.48e-06	8.84e-06	0	0	7.93e-06	0	0	0	1.53e-05	1.34e-05	4.06e-06	0	6.46e-06	0	0	0	0.000103682	0	0	0	0	0	0	0	6.9e-05	0	0	0	0
Red-flankedBluetail92_contig_263	0	0	2.72e-06	0	0	0	0	0	0	4.59e-06	0	9.5e-06	0	0	0	0	0	0	0	0	0	0	0	0	3.58e-05	1.32e-06	0	0	1.15e-05	1.01e-05	3.06e-06	1.15e-05	9.73e-06	0	0	0	0	0	0	0	0	0	0	0	1.42e-05	0	0	0	0
Red-flankedBluetail92_contig_382	0	0	3.05e-06	0	7.72e-06	0	1.62e-05	0	0	0	0	0	0	0	0	0	0	0	0	0	0	0	0	0	0	0	0	0	3.43e-05	1.93e-05	1.03e-05	4.3e-06	1.09e-05	0	0	0	0	0	0	0	0	0	0	0	2.11e-05	0	0	0	0
Red-flankedBluetail92_contig_48	6.99e-06	9.85e-06	0	0	0	0	0	0	0	0	0	0	0	1e-05	0	0	3.89e-05	1.28e-05	2.78e-05	0	0	0	0	0	0	0	0	8.95e-05	0.000228279	0	3.97e-05	0	0	5.84e-06	0	0	0	0	0	0	1.14e-05	0	0	0	5.1e-06	0	0	0.00020267	0
Red-flankedBluetail92_contig_487	1.15e-05	0	4.86e-06	0	0	1.13e-05	0	0	0	0	0	1.69e-05	0	0	1.45e-05	1.99e-05	0	0	0	0	0	0	0	0	0	0	0	0	6.85e-06	0	3.27e-05	0	0	0	0	0	0	0	0	0	0	0	0	0	8.42e-06	0	0	0	0
Red-flankedBluetail92_contig_600	0	0	4.99e-06	0	0	0	0	1.72e-05	0	0	0	0	0	0	0	0	0	0	0	0	0	0	0	0	0	0	0	0.000101182	0	9.23e-05	5.6e-06	7.04e-06	0.000240616	2.97e-05	0	0	0	0	0	0	0	5.58e-05	0	0	9.51e-05	0	0	0	0.000120472
Red-flankedBluetail92_contig_611	9.97e-06	1.4e-05	0	0	1.06e-05	9.78e-06	1.12e-05	1.45e-05	0	5.66e-05	8.06e-05	0	0	0	0	0	0	0	0	0	0	0	0	0	9.2e-06	0	0	0	1.18e-05	1.11e-05	3.3e-05	0	1.5e-05	0	0	0	0	0	0.000113333	0	0	0	0	0.000187405	0	3.57e-06	0	0	0
Red-flankedBluetail92_contig_89	0	0	0	0	0	0	0	0	0	0	0	0	0	0	0	0	0	0	0	0	0	0	0	0	0	0	0	0.0151705	7.08e-06	2.65e-06	0.000231082	3.54e-05	8.97e-06	0	0	0	0	0	0	0	0	0	0	0	8.7e-06	0	0	0	0
Red-flankedBluetail93_contig_101	0	0	0	0	0	0	0	1.43e-05	1.79e-05	0	0	1.44e-05	0	0	0	0	0	0	0	0	0	0	0	0	0	0	0	0	1.17e-05	0	3.25e-05	1.17e-05	0	2.47e-05	0	0	0	0	0.00022362	0	0	0	0	0	0	0	2.71e-05	0	0
Red-flankedBluetail93_contig_233	8.79e-05	5.07e-05	7.07e-05	0	4.27e-05	2.35e-05	2.69e-05	3.49e-05	4.37e-05	4.54e-05	0	8.22e-05	5.66e-05	8.01e-05	3.01e-05	5.52e-05	8.89e-05	0.000116793	6.36e-05	6.68e-05	0.000104435	7.4e-05	0	0	0	0	0	0	9.49e-06	0	0	0	0	0	0	0	0	0	0	0	0	0	0	0	5.83e-06	0	0	0	0
Red-flankedBluetail93_contig_24	0	0	3.47e-06	0	0	0	0	0	0	0	0	3.63e-05	0	2.36e-05	0	0	0	0	0	3.44e-05	0	0	0	0	0	0	0.000553987	7.03e-05	0	0	3.89e-06	0	0	0	0	0	0	0	0	8.26e-05	1.34e-05	3.88e-05	3.61e-05	0.000464417	1.2e-05	8.84e-06	0	0	8.37e-05
Red-flankedBluetail93_contig_37	0	0	0	0	0	0	0	0	0	0	0	0	0	0	0	0	0	1.48e-05	0	0	7.08e-06	0	0	0	0	0	0.153727	0	3.86e-05	1.81e-06	3.46e-05	2.9e-05	1.22e-05	0	0	0	0	0	0	0	0	0	0	0	1.78e-05	0	0	0	0
Red-flankedBluetail93_contig_68	4.84e-06	0	2.04e-06	0	1.03e-05	0	0	0	0	0	0	0	0	0	0	0	0	0	0	0	4.22e-06	0	0	0	0	0	0	2.07e-05	1.15e-05	5.93e-05	1.83e-05	0	1.46e-05	0	0	1.48e-05	0	0	0	0	3.94e-06	0	0	0	3.53e-05	8.66e-07	2.67e-05	0	0
Red-flankedBluetail94_contig_135	0	8.55e-06	0	0	0	0	0	0	0	0	0	0	0	0	0	0	0	0	0	0	0	0	0	0	0	0	0	0	0	0.000205315	5.74e-06	7.21e-06	4.56e-05	0	0	0	0	0	0	0	9.88e-06	0	3.67e-06	0	8.86e-06	0	0	0	0
Red-flankedBluetail94_contig_158	0	0	7.16e-06	0	4.54e-06	0	0	0	0	0	0	0	1e-05	6.09e-06	0	0	0	0	0	0	0	0	0	0	0	0	0	0	5.05e-06	1.89e-06	1.81e-05	2.53e-05	9.59e-06	0	0	0	0	0	0	0	0	0	1.28e-06	0	1.24e-05	0	0	0	0
Red-flankedBluetail94_contig_177	0	2.13e-06	3.82e-06	0	6.46e-06	0	0	4.4e-06	5.51e-06	4.29e-06	0	2.67e-05	0	0	3.8e-06	2.09e-05	0	0	0	0	1.05e-05	3.11e-06	0	1.27e-05	0	0	0	0	0	4.04e-05	7.15e-06	1.44e-05	1.82e-05	0	4.71e-06	0	0	0	0.000275083	0	9.85e-06	0	0	0	6.62e-06	0	1.66e-05	0	0
Red-flankedBluetail94_contig_184	0	0	0	5.08e-05	0	0	0	0	0	0	0	0	1.29e-05	1.56e-05	0	0	0	0	0	0	0	0	0	0	0	0	0	0	0	5.35e-05	0	0	1.64e-05	0	0	0	0	0	0	0	8.9e-06	0	0	0	1.6e-05	0	0	0	0
Red-flankedBluetail94_contig_201	5.19e-06	1.83e-06	3.28e-06	0	0	0	2.91e-06	0	4.72e-06	0	0	0	6.12e-06	0	3.26e-06	0	0	1.42e-05	0	0	0	0	0	0	0	0	0	0	2.31e-05	2.71e-05	6.13e-06	2.31e-05	1.95e-05	0.000112738	0	0	0	4.96e-05	0	0.000130136	1.27e-05	1.22e-05	0.000283546	0	2.65e-05	0	0	0	0.0201572
Red-flankedBluetail94_contig_212	2.08e-05	9.79e-06	0	0	1.48e-05	0	0	1.01e-05	0	0	0	1.02e-05	0	0	0	1.2e-05	0	0	0	0	6.05e-06	0	0	0	0	2.84e-06	0	0	4.12e-06	0	0	0	1.05e-05	5.81e-06	1.08e-05	0	0	0	0	0	0	0	0	0	0	1.24e-06	0	0	0.000494467
Red-flankedBluetail94_contig_242	6.42e-06	0	0	0	0	0	0	9.34e-06	0	0	0	0	0	9.19e-06	0	0	0	0	0	0	0	0	0	0	0	0	0	0	3.81e-06	2.86e-06	9.11e-06	7.64e-06	4.83e-05	0	2.5e-05	0	0	0	0	0	5.23e-06	0	0	0.000120741	4.69e-06	0	0	0	0
Red-flankedBluetail94_contig_244	0	0	0	0	8.54e-06	0	0	1.16e-05	0	0	0	0	0	0	0	0	0	0	0	0	0	0	0	0	0	0	0	0	2.38e-05	1.78e-06	1.51e-05	9.51e-06	0	6.69e-06	0	0	0	0	0	0	0	0	0	0	0	8.59e-06	0	0	0
Red-flankedBluetail94_contig_332	9.79e-06	0	4.13e-06	0	0	0	1.1e-05	0	1.78e-05	0	0	1.44e-05	0	0	0	0	5.45e-05	1.79e-05	0	0	1.71e-05	0	0	0	0	0	0	0	5.81e-06	2.18e-06	0	0	0	0.000131006	0	0	0	0	0	0	0	0	0	0	1.43e-05	0	0	0	0
Red-flankedBluetail94_contig_344	0	0	0	0	0	0	0	5.17e-05	0	0	0	0	0	0	7.44e-06	0	0	1.08e-05	0	0	0	0	0	0	0	0	0	0	1.05e-05	2.5e-05	1.12e-05	7.04e-06	1.78e-05	0	0	0	0.000214299	0	6.73e-05	0	4.82e-06	0.00540729	6.79e-05	0	2.16e-05	0	0	0	6.02e-05
Red-flankedBluetail94_contig_367	1.65e-05	5.81e-06	1.04e-05	0	0	0	0	0	1.5e-05	1.17e-05	0	0	0	0	0	1.42e-05	0	0	0	0	7.19e-06	0	0	0	0	1.68e-06	0	0	0	0	5.46e-05	4.91e-06	6.21e-06	0	0	0	9.96e-05	7.89e-05	0	0	0	0	0	0	1.2e-05	0	0	0	0
Red-flankedBluetail94_contig_415	4.79e-05	2.53e-05	1.51e-05	0	1.28e-05	0	0	3.48e-05	2.18e-05	1.7e-05	0	1.76e-05	4.24e-05	8.57e-05	1.5e-05	8.26e-05	0	2.19e-05	9.53e-05	0	1.04e-05	1.23e-05	0	0	0	0	0	5.11e-05	1.42e-05	9.32e-05	2.83e-05	0	0	0	1.86e-05	0	0	0	0	0.000240236	0	0	9.04e-05	0	8.73e-06	0	0	0	0
Red-flankedBluetail94_contig_42	0	2.74e-06	0	0	4.16e-06	3.82e-06	0	0	0	5.52e-06	0	0	4.6e-06	0	0	0	0	0	0	0	0	0	0	0	0	0	0	0	1.16e-05	9.27e-05	9.2e-06	9.26e-06	1.76e-05	3.25e-06	6.06e-06	0	9.4e-05	0	0	0.000156291	0	0	2.35e-06	0	1.7e-05	0	1.07e-05	0	0
Red-flankedBluetail94_contig_54	1.77e-06	3.74e-06	2.23e-06	0	1.89e-06	0	0	0	0	0	0	2.6e-06	0	2.53e-06	0	0	0	3.23e-06	1.41e-05	0	0	0	0	0	1.63e-06	0	0	0	4.2e-06	2.5e-05	1.5e-05	6.3e-06	2.66e-06	0	5.51e-06	0	0	0	4.02e-05	0	7.2e-05	8.32e-06	5.34e-07	0	1.55e-05	0	0	0	0
Red-flankedBluetail94_contig_749	0	0	3.8e-06	0	9.63e-06	0	0	0	0	0	0	1.33e-05	0	1.29e-05	0	0	0	0	0	0	0	0	0	0	0	0	0	0	3.75e-05	2.81e-05	2.13e-05	5.36e-06	0.000101794	1.51e-05	0	0	0	0	0	0	0	0	0	0	1.32e-05	0	0	0	0
redstart169_contig_107	0	0	0	0	0	0	0	0	0	1.72e-05	0	0	0	0	0	0	0	0	0	0	0	0	0	0	0	0	0	0	1.44e-05	0	1.72e-05	0	9.1e-06	0.000161821	0	0	0	0	0	0	0	0	0	0	0	0	0	0	0
redstart169_contig_108	0	0	0	0	0	0	0	1.24e-05	0	0	0	0	0	0	0	0	0	0	0	0	0	0	0	0	0	0	0	0	0	1.9e-06	6.44e-05	0.000187354	3.84e-05	0	0	0	0	0	0	0	0	4.01e-05	2.57e-06	0	0	1.07e-05	0	0	0
redstart169_contig_109	5.37e-06	0	3.39e-06	0	2.87e-06	7.91e-06	0	7.82e-06	0	1.14e-05	0	0	0	0	0	9.27e-06	1.49e-05	4.91e-06	0	0	7.02e-06	0	0	1.69e-05	0	0	0	0	4.78e-05	8.97e-06	1.78e-05	2.24e-05	8.08e-06	4.49e-06	1.26e-05	0	0	0	3.05e-05	0	4.38e-06	0	0	0	1.37e-05	0	0	0.000363418	0
redstart169_contig_19	3.17e-06	4.46e-06	1.33e-06	0	0	3.11e-06	0	0	0	0	0	0	3.74e-06	4.53e-06	0	5.47e-06	0	0	0	0	2.76e-06	0	0	0	0	0	0	0	1.32e-05	6.84e-05	1.35e-05	1.51e-05	7.14e-06	5.29e-06	0	0	0	0	0	3.18e-05	0	7.45e-05	0	0	0	0.000126029	0	0	3.22e-05
redstart169_contig_272	0	4.67e-06	0	0	0	0	0	1.93e-05	0	0	0	0	0	0	1.67e-05	1.14e-05	0	0	0	0	0	6.81e-06	0	0	6.11e-06	1.35e-06	0	0	0	1.47e-06	1.25e-05	1.97e-06	0	5.54e-06	0	0	0	6.33e-05	0	0	1.08e-05	0	6e-06	0	1.93e-05	0	0	0	0
redstart169_contig_432	0	0	0	0	0	0	1.21e-05	0	0	0	0	0	0	0	0	0	0	0	0	0	0	0	0	0	0	0	0	0	0	4.82e-06	2.05e-05	1.93e-05	0	0	0	0	0	0	0	0	0	0	1.64e-06	0	0	0	0	0	0
redstart169_contig_59	0.000745616	0.000989984	0.000916097	0.00113103	0.00095134	0.000850974	0.000923473	0.000553978	0.000993417	0.000957886	0.000825432	0.00117032	0.000671879	0.00079231	0.000942647	0.000216833	0.00100419	0.000609458	0.00101543	0.000918019	0.000789883	0.000920545	0.000426491	0.000509075	0.000394863	0.00025952	0.000792243	0.00092176	0.000852921	0.000917444	0.0010539	0.000928679	0.00123697	0.000810545	0.00129617	0.000395415	0.00142114	0.00123794	0.00142807	0.000866692	0.000885604	0.00114601	0.00158512	0.0013283	0.000905047	0.0004579	0.000821061	0.00132758	0.000917902
reedwarbler179_contig_118	0	0	0	0	0	0	0	0	0	1.13e-05	6.45e-05	0	0	1.14e-05	0	0	0	0	0	0	0	0	0	0	0	0	0	0	0	8.88e-06	0	9.48e-06	0	0	0	0	0	0	0	0	0	0	0	0	0	0	2.2e-05	0	0
reedwarbler179_contig_51	3e-05	0	0	0	0	0	2.52e-05	0	0	0	0	0	8.86e-06	0	0	0	0	2.74e-05	0	0	0	0	0	0	0	0	0	0	8.91e-06	3.34e-06	5.14e-05	0	6.21e-05	0	0	0	0	0	0	0	1.22e-05	0	6.8e-06	0	5.48e-06	1.34e-06	2.07e-05	0	0
ReevessPheasant221_contig_1197	0	0	0	0	0	0	1.14e-05	0	0	0	0	0	0	0	0	0	0	0	0	0	0	0	0	0	0	2.08e-06	0	0	6.06e-06	0.000101181	5.31e-05	3.04e-05	0	0	0	0	0	0	0	0	0	0	0	0	6.34e-05	0	0	0	0
ReevessPheasant221_contig_1287	0	6.75e-06	0	0	0	0	0	0	0	0	0	0	0	0	0	0	0	0	0	0	0	0	0	0	0	0	0	0	5.69e-06	4.27e-06	9.06e-06	0	7.21e-06	1.6e-05	0	0	0	0	0	0	0	0	0	0	0	0	0	0	0
ReevessPheasant221_contig_1480	4.12e-05	6.22e-05	7.2e-05	5.47e-05	5.03e-05	5.2e-05	5.94e-05	0.000119971	3.22e-05	0.000108631	0	7.79e-05	5.56e-05	3.37e-05	2.96e-05	9.15e-05	3.28e-05	3.23e-05	0.000117202	2.46e-05	6.67e-05	9.69e-05	0	0	0	0	0	0	4.55e-05	1.31e-05	2.78e-06	2.8e-05	0	0	0	0	0	0	0	0	0	0	0	0.000775082	6.88e-05	0	0	0	0
ReevessPheasant221_contig_2961	0	8.58e-06	0	0	0	0	0	0	0	0	0	8.94e-06	0	0	0	3.15e-05	0	2.22e-05	0	0	5.3e-06	6.26e-06	0	0	0	0	0	0	0.000112037	4.07e-06	1.73e-05	0	2.75e-05	0	0	0	0	5.82e-05	0	0	0	0	0	0	0	0	0	0	0
ReevessPheasant221_contig_543	1.67e-05	5.89e-06	1.23e-05	0	1.34e-05	2.05e-05	1.87e-05	6.08e-06	0	0	0	1.23e-05	1.97e-05	0	5.26e-06	3.61e-05	2.32e-05	1.53e-05	0	0	2.19e-05	8.6e-06	1.97e-05	0	0	0	0	0	2.48e-05	1.54e-05	2.17e-05	2.49e-06	4.4e-05	6.99e-06	1.3e-05	0	0	7.99e-05	0	4.2e-05	1.7e-05	0	0	7.86e-05	5.8e-05	0	0	0	4.25e-05
ReevessPheasant221_contig_977	0	5.11e-06	3.05e-06	0	0	0	8.12e-06	0	1.32e-05	2.06e-05	0	3.19e-05	1.71e-05	2.08e-05	2.73e-05	2.5e-05	0	0	8.66e-05	0	6.32e-06	7.46e-06	0	0	0	0	0	0	2.15e-05	4.03e-05	3.43e-06	1.29e-05	1.09e-05	6.06e-06	1.13e-05	0	0	6.93e-05	0	0	0	0	0	0	0.000277701	0	0	0	0
robin114_contig_11	7.25e-06	1.28e-06	0	8.43e-06	1.94e-06	0	0	5.28e-06	0	2.57e-06	0	7.99e-06	2.14e-06	5.19e-06	4.56e-06	0	0	0	2.89e-05	0	4.74e-06	0	0	0	3.35e-06	0	0	1.55e-05	6.46e-06	3.29e-05	3.17e-05	2.59e-05	3.14e-05	1.21e-05	0	0	0	0	6.19e-05	0	0.00048972	1.71e-05	1.64e-06	0	3.44e-05	0	4.99e-06	0	0
robin114_contig_110	0	0	0	0	0	0	0.00020102	0	0	0	0	0	0	0	0	0	0	0	0	0	0	0	0	0	0.000170074	0	0.00021751	0.000248468	5.76e-06	2.37e-05	9.17e-06	5.77e-06	1.09e-05	8.11e-06	0.000151074	0	0	0	0	0	8.69e-05	0	3.52e-05	0.00218811	7.08e-05	0	0	0.000796667	0.000295838
robin114_contig_116	1.38e-05	0	0	0	0	6.77e-06	0	0	0	0	0	0	0	0	0	0	0	0	0	0	0	0	0	0	6.37e-06	0	0.000154677	2.94e-05	8.19e-06	3.22e-05	3.26e-06	7.79e-05	0	0	1.07e-05	0	0	0	0	0	0	0	0	0	0	3.7e-06	0	0	0
robin114_contig_124	2.09e-05	1.64e-05	1.08e-05	0	2.73e-05	1.82e-05	1.3e-05	3.04e-05	8.46e-06	2.31e-05	1.88e-05	1.02e-05	2.19e-05	9.98e-06	8.77e-06	2.81e-05	5.17e-05	1.7e-05	6.47e-05	0	1.21e-05	9.56e-06	3.84e-05	0	0	0	0	0	0.000267679	1.73e-05	4.61e-05	2.21e-05	2.27e-05	3.89e-06	0	0	0	0	0	0	0	0	0	0	4.24e-05	0	0	0	0
robin114_contig_125	2.3e-05	6.49e-06	4.85e-06	1.07e-05	1.23e-05	6.78e-06	2.58e-06	1.34e-05	0	2.29e-05	0	3.38e-06	8.16e-06	0	0	1.59e-05	1.28e-05	8.41e-06	9.17e-06	1.92e-05	0	4.74e-06	1.09e-05	0	0	0	0	0	9.57e-06	7.69e-06	1.42e-05	2.26e-05	1.73e-06	3.85e-06	0	0	0	2.2e-05	0	0	3.75e-06	2.17e-05	0	0	8.4e-06	0	6.34e-06	0	0
robin114_contig_1428	0	0	0	0	0	0	0	0	0	0	0	0	0	0	0	0	0	0	0	0	0	0	0	0	1.15e-05	0	0	0	0	0	1.47e-05	0	0	0	1.94e-05	3.8e-05	0	0.000119021	0	0	0	0	0	0	0	0	0	0	0
robin114_contig_145	3.33e-06	2.34e-06	1.4e-06	0	7.11e-06	6.53e-06	3.73e-06	4.84e-06	0	4.72e-06	0	0	3.93e-06	0	4.19e-06	1.15e-05	0	0	0	0	8.7e-06	1.37e-05	0	0	0	0	0	0	1.98e-06	5.19e-06	5.51e-05	7.91e-06	1.5e-05	3.34e-05	0	0	0	9.54e-05	3.78e-05	3.34e-05	2.71e-06	4.7e-05	0	0	4.86e-06	0	0	0	3.38e-05
robin114_contig_246	5.02e-05	0	0	0	1.34e-05	0	7.03e-06	2.74e-05	1.14e-05	0	0	6.45e-05	2.22e-05	0.000107782	5.52e-05	8.66e-05	0.000104681	0.000171912	0.000511897	2.62e-05	6.01e-05	2.58e-05	2.96e-05	0	0	0	0	0	3.35e-05	6.84e-05	3.86e-05	1.12e-05	0.000122689	5.25e-06	0	1.92e-05	0	0	7.13e-05	0	5.11e-06	0	0	0	3.2e-05	0	0	0	0
robin114_contig_380	1.05e-05	7.37e-06	4.4e-06	0	0	1.03e-05	1.17e-05	1.52e-05	0	0	0	0	3.7e-05	1.5e-05	0	5.41e-05	0	1.91e-05	0	0	2.73e-05	0	0	0	0	0	0	0	0	0	0	0	0	0	0	0	0	0	0	0	0	0	0	0	1.53e-05	0	0	0	0
robin114_contig_382	0	0	0	0	0	0	0	0	0	0	0	0	0	0	0	0	0	0	9.71e-05	0	0	8.36e-06	0	0	0	0	0.000182374	0	0	9.05e-06	1.92e-05	3.38e-05	0	0	0.000164671	0.00104264	0	0	0	8.16e-05	3.31e-05	0.000402099	2.46e-06	0	1.19e-05	0	0	0	0
robin114_contig_42	0.00027892	7.92e-05	0.000214562	0.000190971	0.000126999	0.000129415	6.06e-05	0.000185653	7.88e-05	0.000171831	0.000104951	0.000241409	0.00012765	0.000130033	0.00017675	0.00016987	6.01e-05	0.000142219	7.75e-05	7.23e-05	9.8e-05	6.9e-05	0	1.81e-05	0	0	0	0	0.000365291	2.07e-05	2.15e-05	6.43e-06	8.62e-05	1.81e-05	3.37e-06	0	0	0	0	0	1.76e-06	0	2.51e-05	0	0.000165693	2.32e-06	2.98e-05	0	0
robin114_contig_423	0	6.19e-06	0	0	0	0	0	0	0	0	0	0	0	0	0	1.52e-05	0	0	0	0	0	0	0	0	0.000308254	0	0	0	5.22e-06	1.96e-06	3.74e-05	1.57e-05	6.61e-06	0	0	0	0	8.4e-05	9.99e-05	0	0	0	0.00125573	0	0	0	0	0	0
robin114_contig_440	0	0	0	0	9.54e-06	0	1e-05	0	0	0	0	0	0	0	0	0	0	0	0	0	0	0	0	0	0	0	0	0	0.000238796	3.98e-06	1.69e-05	0	0	7.47e-06	0	0	0	0	0	0	0	0	0	0	0	0	0	0.000259121	0
robin114_contig_464	0	0	0	0	0	0	0	0	0	1.78e-05	0	0	1.48e-05	0	0	0	0	0	0	0	0	0	0	0	0	0	0	0	0	2.79e-06	0	1.49e-05	1.89e-05	0	0	0	0	0.000239927	0	0	0	0	7.58e-06	0	9.16e-06	0	3.45e-05	0	0
robin114_contig_521	0	0	0	0	0	0	0	0	0	0	0	0	0	0	0	0	0	0	0	0	0	0	0	0	0	0	0	0	2.91e-05	2.73e-06	0	7.29e-06	0	0	0	0	0	0	0.000278805	0	0	0	0	0	0	0	0	0	0
robin114_contig_522	6.3e-06	0	0	0	6.73e-06	0	0	0	0	0	0	0	0	0	0	0	3.51e-05	0	0	0	0	0	0	0	0	0	0	0	3.74e-06	5.61e-06	8.94e-06	1.12e-05	0	5.27e-06	9.82e-06	0	0	0	0	0	1.03e-05	0	4.76e-06	0	2.3e-05	0	0	0	0
robin114_contig_542	0	0	0	0	0	0	0	0	0	0	0	0	0	0	1.49e-05	0	0	0	0	0	0	0	0	0	0	0	0	0	0	2.91e-05	0	0	5.36e-05	1.99e-05	1.85e-05	0	0.000143446	0	0	0	0	0	2.69e-05	0	0	0	3.27e-05	0.000114859	0
robin114_contig_591	2.26e-05	3.54e-06	4.23e-06	0	0	0	0	0	9.14e-06	0	0	0	5.93e-06	1.44e-05	6.31e-06	0	0	2.75e-05	4e-05	0	8.75e-06	5.17e-06	0	0	0	8.2e-06	0	0	1.79e-05	7.43e-05	4.99e-05	5.37e-05	2.64e-05	8.4e-06	0	0	0	0	0	0.000100811	0	0	0	0	5.13e-05	0	0	0	0
robin114_contig_634	4.53e-06	0	1.91e-06	0	0	0	0	0	0	6.42e-06	0	6.65e-06	5.34e-06	0	5.69e-06	0	2.52e-05	0	0	0	0	4.66e-06	0	0	0	0	0	0	1.61e-05	8.46e-05	8.56e-06	2.69e-06	0	0	0.000754416	1.38e-05	0	0	0	0.000567874	0	0	0	0	2.31e-05	0	0	0	0
robin114_contig_709	0	0	0	0	0	0	0	0	0	0	0	0	0	0	1.2e-05	4.93e-05	0	0	0	0	0	0	0	0	0	0	0	0	2.26e-05	1.48e-05	0.000436707	7.36e-05	0.000171918	0	0	0	0	9.1e-05	0.000108285	0	0	0	0	0	1.39e-05	0	0	0	0
robin114_contig_717	0	0	0	0	0	0	0	0	0	0	0	1.77e-05	0	0	0	0	0	0	0	0	0	1.24e-05	0	0	0	0	0	0	0	5.37e-06	0	2.15e-05	0	0	0	0	0	0.0261452	0.000137019	0	0	0	0	0.000226571	8.79e-06	0	0	0	0
robin114_contig_73	9.04e-06	3.19e-06	7.62e-06	0	7.24e-06	0	2.53e-06	0	4.12e-06	9.63e-06	0	0	1.33e-05	0	8.53e-06	1.17e-05	0	4.13e-06	1.8e-05	2.83e-05	0	0	0	3.78e-05	1.67e-05	9.23e-07	5.07e-05	0	1.21e-05	1.54e-05	5.67e-05	5.24e-05	3.15e-05	0.000143699	1.41e-05	4.83e-05	0.000109178	6.48e-05	0.000128567	2.27e-05	9.21e-06	5.33e-05	6.83e-07	8.5e-05	1.49e-05	6.88e-06	0.000441958	2.19e-05	4.6e-05
robin114_contig_742	2.2e-05	2.58e-05	2.47e-05	3.41e-05	1.57e-05	1.44e-05	4.93e-05	1.07e-05	0	1.04e-05	5.93e-05	3.23e-05	2.6e-05	2.1e-05	9.22e-06	2.53e-05	0	1.34e-05	5.83e-05	0	2.55e-05	0	0	0	0	0	0	0	8.7e-06	3.59e-05	6.93e-06	0	1.65e-05	0	0	0	0	0	0	0	0	0	4.43e-06	0	5.35e-06	0	0	0	0
robin114_contig_85	0	0	0	0	0	0	0	2.32e-05	0	0	0	0	0	0	5e-06	1.37e-05	0	0	0	0	3.47e-06	0	0	0	3.67e-06	0	0	0	3.07e-05	1.15e-05	6.77e-05	7.57e-05	3.59e-05	0	1.86e-05	0	0	0	0	0	6.48e-06	0	0	0	8.71e-06	2.85e-06	0	0	0.000566553
robin114_contig_868	0	0	0	0	0	0	0	0	0	0	0	0	0	3.62e-05	0	0	0	0	0	0	0	0	0	0	0	0	0	0	0	2.81e-06	0	0	9.5e-06	0	0	0	0	0	0	0	0	5.95e-05	0	0	0	0	0	0	0
robin114_contig_87	0	1.31e-06	3.14e-06	0	1.99e-06	0	0	5.42e-06	0	2.64e-06	0	8.21e-06	0	2.67e-06	4.69e-06	6.43e-06	0	3.4e-06	7.42e-06	0	1.62e-06	1.92e-06	0	0	5.16e-06	0	0	7.96e-06	7.74e-06	3.57e-05	3.61e-05	1.77e-05	2.1e-05	2.03e-05	0.00214477	0	2.25e-05	0	0	1.87e-05	4.55e-06	0	0	0	2.18e-05	0	5.13e-06	0	0
robin114_contig_902	0	0	0	0	0	0	0	0	0	0	0	0	1.4e-05	0	0	0	0	0	0	0	1.03e-05	0	0	0	0	0	0	0	0.000126546	7.91e-06	1.12e-05	6.34e-05	5.34e-05	1.98e-05	0	0	0	0	0	0	0	0	3.58e-06	0	0	0	0	0	0
robin114_contig_926	0	0	0	0	0	0	1.29e-05	0	0	3.26e-05	0	0	0	0	0	0	0	0	0	0	0	0	0	0	0	0	0	0	2.05e-05	0	5.43e-06	6.83e-06	3.45e-05	0	0	0	0	0	0.000261138	0	0	0	0	0	0	0	0	0	0
robin114_contig_935	0	0	0	4.74e-05	0	1e-05	0	0	0	0	0	1.5e-05	1.2e-05	0	0	0	0	1.86e-05	0	0	0	0	0	0	0	0	0	0	4.24e-05	9.08e-06	1.93e-05	6.06e-06	1.53e-05	0	1.59e-05	6.22e-05	0.000123008	9.74e-05	0.000115883	0.000102296	0	0.000287982	0	0	5.21e-05	0	0	0	0
robin180_contig_128	5.3e-06	0	2.23e-06	0	1.13e-05	5.2e-06	5.94e-06	0	0	7.53e-06	0	0	0	1.52e-05	0	9.16e-06	0	1.94e-05	0	0	0	5.46e-06	0	0	0	0	0	0	0	2.01e-05	2.51e-06	0	6.38e-05	0	0	0	0	0	6.03e-05	0	0	0	0	0	2.32e-05	6.64e-06	0	0	0
robin180_contig_129	1.37e-05	6.88e-06	8.23e-07	9.08e-06	1.04e-05	0	4.38e-06	2.84e-06	3.56e-06	0	0	0	1.61e-05	8.39e-06	0	1.35e-05	0	0	0	0	3.4e-06	0	0	0	0	0	0	8.34e-06	8.12e-06	0.000291484	2.4e-05	7.2e-05	3.08e-05	2.12e-05	6.08e-06	0	0	0	0	0	3.18e-06	0	0	0	1.42e-05	3.49e-07	5.38e-06	0	0
robin180_contig_145	0	0	5.34e-06	0	0	1.24e-05	1.42e-05	0	0	0	0	3.73e-05	1.5e-05	0	0	0	0	0	0	0	0	0	0	0	0	0	0	0	0.000926412	8.47e-06	0.000317833	5.28e-05	0	0	1.98e-05	0	0	0	0	0	0	0	0	0	0	0	0	0	0
robin180_contig_169	0	0	2.46e-06	0	0	5.72e-06	3.27e-06	0	0	8.27e-06	0	0	0	0	0	0	0	1.06e-05	0	0	5.08e-06	0	0	0	0	0	0	0	3.11e-05	3.89e-06	5.51e-05	2.08e-05	8.77e-06	9.75e-06	1.82e-05	0	0	0	0	2.93e-05	0	1.37e-05	0	0	1.91e-05	0	0	0	0
robin180_contig_221	0	0	0	0	0	0	0	0	0	0	0	0	0	7.1e-06	0	0	0	0	0	0	4.32e-06	0	0	2.07e-05	0	0	0	0	8.83e-06	2.21e-06	1.88e-05	0	2.61e-05	4.15e-06	0	0	0.000119706	0	0	0	0	0	0	0	0	8.87e-07	0	0	0
robin180_contig_233	0	3.67e-06	0	0	0	0	0	0	0	0	0	0	0	0	0	0	0	0	0	0	0	5.37e-06	0	0	9.63e-06	0	0	0	2.48e-05	8.13e-06	7.89e-05	1.24e-05	2.75e-05	8.72e-06	0	0	0	0	0	0	0.000972978	0.000147386	1.58e-06	0	3.81e-06	0	0	0	0
robin180_contig_317	0	0	0	0	0	0	0	0	0	0	0	1.52e-05	0	0	0	0	0	0	0	0	0	0	0	0	0	0	0	0	6.15e-06	0.000514219	0.000112625	4.31e-05	2.34e-05	0	0	0	0	0	0	0	0	0	0.000100123	0	7.56e-06	0	0	0	0
robin180_contig_423	0	0	0	0	0	0	0	0	0	0	0	0	0	0	0	0	0	0	0	0	0	0	0	0	0	0	0	0	0	4.05e-05	5.06e-05	4.46e-05	0.000177291	0	0	0	0	0	0	0	0	0	4.53e-05	0	0	2.59e-05	0	0	0
robin180_contig_47	5.35e-06	9.42e-06	1.01e-05	1.24e-05	2.86e-06	2.62e-06	0	1.17e-05	4.87e-06	0	0	2.36e-05	6.31e-06	1.91e-05	1.35e-05	4.62e-06	0	0	3.73e-05	0	9.32e-06	0	0	0	0	1.09e-06	0	0	3.18e-06	5.36e-06	1.26e-05	4.77e-06	8.05e-06	0	0	0	0	0	0	0	2.94e-05	0	0	0	9.76e-06	0	0	0	2.72e-05
robin180_contig_819	8.59e-06	0	3.62e-06	0	0	0	0	0	1.56e-05	0	0	1.26e-05	0	0	0	0	0	0	0	0	0	0	0	0	0	0	0	0	5.1e-06	9.57e-06	4.06e-06	2.55e-05	5.17e-05	3.59e-05	0	0	0	0	0	0	0	0	0	0	0	0	2.37e-05	0	0
robin180_contig_96	0	8.26e-06	9.88e-06	0	0	0	0	0	0	0	0	0	0	0	0	0	0	0	0	0	0	0	0	0	0	0	0	0	6.96e-06	5.22e-06	0	2.09e-05	2.65e-05	0	1.83e-05	0	0	0	0	0	0	5.52e-05	0	0	0	0	0	0	0
robin181_contig_1005	0	7.44e-06	0	0	0	0	0	0	0	0	0	0	1.25e-05	0	0	0	0	0	0	0	0	0	0	0	0	0	0	0	1.25e-05	7.06e-06	4.99e-06	0	7.95e-05	8.83e-06	0	0	0	0	0.000120129	0	0	0	0	0	2.31e-05	0	0	0	0
robin181_contig_132	3.95e-06	2.78e-06	0	0	0	3.88e-06	0	1.15e-05	0	0	0	0	0	0	0	0	0	0	0	0	3.44e-06	0	0	0	0	0	0	1.69e-05	7.04e-06	2.02e-05	1.87e-06	2.58e-05	2.08e-05	0	6.16e-06	0	0	0	4.49e-05	0.000317321	0	0	0	0	2.88e-06	0	0	0	0
robin181_contig_212	0	0	0	0	0	0	8.76e-06	0	0	0	0	0	0	0	0	1.35e-05	0	0	0	0	0	0	0	0	0	0	0	0	2.32e-05	6.96e-06	3.7e-06	1.39e-05	0	0	0	2.39e-05	0	0	0	0	0	0	0	0	2.85e-05	0	0	0	0
robin181_contig_221	0	0	3.37e-06	0	0	0	8.97e-06	2.33e-05	0	0	0	0	0	0	0	0	0	0	0	0	0	0	0	0	0	0	0	0	9.5e-06	1.43e-05	1.13e-05	4.76e-06	6.02e-06	6.02e-05	0	0	0	0	0.000181962	0	0	0	0	0	2.92e-05	1.72e-05	0	0	0
robin181_contig_229	0	0	0	0	0	0	0	0	0	0	0	0	0	8.33e-06	7.32e-06	0	0	0	0	0	0	0	0	0	0	0	0	0	2.76e-05	5.18e-06	5.5e-06	1.04e-05	1.75e-05	0	0	1.78e-05	0	0	0	0	0	2.74e-05	1.76e-06	0	0	0	0	0	0
robin181_contig_354	0	0	0	0	0	0	0	0	0	0	0	0	6.67e-06	0	0	0	0	0	0	0	0	0	0	0	0	8.08e-06	0	4.83e-05	2.69e-05	4.28e-05	2.67e-06	1.01e-05	1.7e-05	0	0.000264178	5.18e-05	0	0	0	0.00011348	4.6e-06	0	0	0	4.13e-06	0	0	0	0
robin181_contig_361	0	0	5.23e-06	0	0	0	9.28e-06	1.81e-05	0	0	0	0	4.89e-06	0	5.2e-06	1.43e-05	2.3e-05	0	1.65e-05	0	0	4.26e-06	0	0	0	0	0	0	1.47e-05	1.84e-05	5.28e-05	6.89e-05	3.11e-06	0.000166115	0	0	0	0	0	0	1.69e-05	0	0	0	9.06e-06	0	0.000125326	0	0
robin181_contig_382	0	0	0	0	0	0	0	0	0	0	0	0	1.09e-05	0	0	0	0	0	0	0	0	0	0	0	0	0	0	1.98e-05	2.75e-06	8.25e-06	1.97e-05	1.51e-05	6.97e-06	0.000123956	0	0	0	0	0	0	5.66e-06	0	4.2e-06	0	6.76e-06	6.63e-06	0	0	0
robin181_contig_385	0	0	0	0	0	0	1.2e-05	0	0	0	0	0	0	0	0	0	5.95e-05	0	0	0	0	0	0	0	0	0	0	0	0	2.38e-06	0.00108267	0.000566244	1.61e-05	0	0	0	0	0	0	0.000107417	8.72e-06	0	3.23e-06	0	7.81e-06	0	0	0	0
robin181_contig_433	0	0	7.3e-06	0	9.26e-06	8.5e-06	0	0	0	2.46e-05	0.000140238	0	0	0	1.09e-05	0	0	0	0	0	0	1.78e-05	0	0	0	0	0	0	1.03e-05	1.93e-06	4.1e-06	2.58e-06	0	0	0	0	0	0	0	8.7e-05	2.12e-05	0	0	0	1.9e-05	0	0	0	0
robin181_contig_437	0	0	0	0	0	0	0	0	0	0	0	0	0	0	0	0	0	0	3.57e-05	0	0	0	0	0	0	0	0	0	1.06e-05	5.98e-06	0.000266809	0.000127821	1.35e-05	7.49e-06	1.4e-05	0	0	8.56e-05	0	0	0	0	0	0	0	0	0	0	0
robin181_contig_505	0	0	0	0	2e-05	0	1.05e-05	0	0	0	0	0	0	0	0	0	0	0	0	0	0	9.63e-06	0	0	0	0	0	0	0.000277995	0	0	1.11e-05	4.23e-05	0	0	0	0	0	0	0	0	4.41e-05	0	0	4.1e-05	0	0	0	0
robin181_contig_556	1.96e-05	1.38e-05	1.24e-05	0	0	1.44e-05	5.5e-06	0	8.94e-06	3.48e-05	3.97e-05	7.21e-06	1.16e-05	1.41e-05	6.17e-06	3.39e-05	0	8.97e-06	1.95e-05	0	1.71e-05	5.05e-06	0	0	0	0	0	0	0	0	4.64e-06	8.75e-06	7.38e-06	4.1e-06	7.65e-06	0	0	0	0	0	4e-06	0	2.97e-06	0	2.51e-05	0	0	0	0
robin181_contig_572	0	3.72e-06	0	0	0	5.18e-06	1.18e-05	7.68e-06	0	7.49e-06	0	0	0	0	0	0	0	9.65e-06	0	0	4.6e-06	0	0	0	0	0	0	0	2.51e-05	1.18e-06	2.5e-05	9.42e-06	7.55e-05	0	0	0	0	0	0	5.3e-05	0	0	5.58e-05	0	1.54e-05	0	0	0	0
robin181_contig_65	0	2.42e-06	1.45e-06	0	3.67e-06	3.37e-06	3.85e-06	5e-06	0	2.44e-05	0	0	0	4.92e-06	4.32e-06	1.19e-05	1.91e-05	6.28e-06	0	0	8.99e-06	3.54e-06	0	0	0	0	0	0	1.23e-05	3.83e-06	4.88e-06	8.18e-06	1.03e-05	3.16e-05	0	0	0	0	0	0	0	0	0	0	2.51e-06	0	9.47e-06	0	3.5e-05
robin181_contig_71	0	0	0	0	0	0	0	0	0	0	0	0	0	0	4.08e-06	0	1.81e-05	1.78e-05	0	0	2.83e-06	0	0	0	0	0	0	0	7.71e-06	1.16e-05	9.14e-05	1.54e-05	1.95e-05	2.72e-06	0	0	0	0	0	0	0	0	0	0	2.37e-06	0	0	0	0
robin181_contig_87	3.09e-06	2.18e-06	0	0	6.6e-06	0	0	4.49e-06	0	4.38e-06	0	0	0	0	0	0	0	0	0	0	0	0	0	0	0	0	0	1.32e-05	1.83e-06	9.63e-06	5.84e-06	0	0.000125464	7.75e-06	0	0	0	0	0	0	2.52e-06	0	3.73e-06	0	1.8e-05	0	0	0	0
robin181_contig_88	1.02e-05	3.61e-06	1.44e-06	7.93e-06	0	3.35e-06	9.55e-06	2.48e-06	3.11e-06	7.26e-06	1.38e-05	7.52e-06	6.04e-06	7.33e-06	1.39e-05	7.36e-06	9.49e-06	9.35e-06	2.38e-05	0	5.94e-06	7.02e-06	8.06e-06	0	0	0	0	0	4.15e-05	1.71e-05	2.18e-05	4.87e-05	0.000131499	1.85e-05	0	0	2.06e-05	1.63e-05	0	0	2.78e-06	1.61e-05	2.32e-06	6.41e-05	1.31e-05	2.52e-05	0	0	3.47e-05
robin181_contig_916	8.97e-06	0	0	0	0	0	0	0	0	0	0	2.64e-05	0	0	2.26e-05	0	0	0	0	0	0	0	0	0	0	0	0	0	0	5.99e-06	3.39e-05	2.67e-05	0	0.000187518	0	0	0	0	0	0	0	0	0	0	1.96e-05	0	0	0	0
robin181_contig_984	0	0	0	0	0	0	1.37e-05	0	0	1.73e-05	0	3.59e-05	1.44e-05	1.75e-05	0	0	0	0	0	0	0	0	0	0	0	0	0	0	7.25e-06	4.62e-05	0.000415699	6.53e-05	9.19e-06	0	0	0	0	0	0	0	0	0	0	0	0	0	0	0.000236058	0
Rufous-tailedRobin167_contig_118	0	0	0	0	0	0	0	0	0	0	0	0	0	5.89e-06	0	0	0	0	0	0	0	4.23e-06	0	0	0	8.39e-07	0	0	1.22e-05	2.75e-06	5.83e-06	9.78e-06	3.09e-06	3.44e-06	0	2.51e-05	0	0	0	0	5.36e-05	0	0	0	3e-06	0	0	0	0
Rufous-tailedRobin167_contig_129	2.86e-06	1.21e-05	4.82e-06	0	6.11e-06	0	3.21e-06	0	0	0	0	4.2e-06	3.38e-06	8.2e-06	0	0	0	1.57e-05	3.42e-05	0	0	0	0	0	0.0101894	1.29e-05	0.00263231	1.22e-05	1.7e-06	8.28e-06	1.35e-05	8.51e-06	2.15e-06	0	0.0144971	8.74e-06	3.46e-05	0	0.000130196	0	6.3e-05	1.35e-05	1.73e-06	5.38e-05	1.04e-05	6.43e-05	0	0	0
Rufous-tailedRobin167_contig_140	0	0	4.54e-06	0	0	0	0	0	0	0	0	0	0	0	0	0	0	0	0	0	0	0	0	0	0	0	0	0	1.28e-05	1.92e-05	1.02e-05	6.41e-06	0	0	1.68e-05	0	0	0	0	0	0	0	0	0.000202694	0	0	0	0	0
Rufous-tailedRobin167_contig_1477	0	0	0	0	0	0	0	0	0	0	0	0	0	0	0	0	0	0	0	0	0	0	0	0	0	0	0	0	0	7.68e-06	2.17e-05	0	0	0	0	0	0	0	0	0	0	0	0	0	8.39e-06	0	0	0	0.000116905
Rufous-tailedRobin167_contig_163	0	0	5.12e-06	0	1.3e-05	0	1.36e-05	0	4.43e-05	0	0	3.57e-05	2.87e-05	0	0	0	0	4.44e-05	9.67e-05	0	0	0	0	0	0	0	0	0	0	0	0	0	4.57e-05	0	0	7.42e-05	0	0	0	0	0	0	0	0	8.87e-06	0	0	0	0
Rufous-tailedRobin167_contig_204	0	3.01e-06	3.6e-06	0	4.57e-06	0	4.79e-06	1.24e-05	0	0	0	0	0	0	0	0	0	0	1.7e-05	0	3.73e-06	0	0	0	0	0	0	0	2.54e-06	9.52e-07	2.02e-06	5.08e-06	4.82e-05	1.07e-05	0	0	0	0	0	0	3.48e-06	0	0	0	1.56e-05	0	0	0	0
Rufous-tailedRobin167_contig_213	0	0	0	0	0	0	0	0	0	0	0	0	0	1.69e-05	0	0	0	0	0	0	0	0	0	0	0	0	0	0	0	5.25e-06	0	0	0	1.97e-05	0	0	0	0	0	0	0	0	0	0	2.58e-05	1.05e-05	0	0	0
Rufous-tailedRobin167_contig_218	2.38e-05	0	4.3e-06	1.58e-05	7.26e-06	0	1.14e-05	9.89e-06	6.19e-06	0	0	4.99e-06	1.2e-05	1.46e-05	0	2.35e-05	0	0	2.71e-05	0	2.96e-06	3.5e-06	0	0	0	0	0	0	1.01e-05	2.04e-05	1.12e-05	1.62e-05	1.53e-05	0.00102024	5.29e-06	1.04e-05	0	0	0	0	2.22e-05	0	1.03e-06	0	7.44e-06	0	0	0	0
Rufous-tailedRobin167_contig_274	1.98e-05	6.99e-06	8.36e-06	0	0	0	0	0	0	7.04e-05	0	0	1.17e-05	0	0	0	0	0	0	0	0	0	0	0	9.16e-06	4.86e-05	0	0	3.54e-05	1.1e-05	9.38e-06	0	2.24e-05	0.000165978	0	0	0	0	0	0	0	0	8.99e-06	0	5.07e-05	0	2.73e-05	0	0
Rufous-tailedRobin167_contig_285	9.81e-06	0	0	0	0	0	0	0	0	0	0	0	0	0	0	0	0	0	7.81e-05	0	0	0	0	0	0	0	0	0	1.75e-05	1.53e-05	7.42e-05	9.91e-05	1.48e-05	0.00105787	0	0	0	0	0	0	0	0	0	0	2.86e-05	1.76e-06	0	0	0
Rufous-tailedRobin167_contig_31	0	0	0	0	0	0	1.36e-05	0	0	0	0	0	0	0	0	0	0	0	0	0	0	0	0	0	0	0	0	0	0	2.7e-06	0	0	0	0	0	3.7e-05	0	0	0	0	0	0	7.33e-06	0	0	4.34e-06	0	0	0
Rufous-tailedRobin167_contig_315	8.69e-06	9.18e-06	1.1e-05	0	1.86e-05	0	4.87e-06	0	0	0	0	0	1.54e-05	0	0	0	0	0	0	0	0	1.79e-05	0	0	0	0	0	0	5.16e-06	4.83e-06	1.44e-05	5.16e-06	9.8e-06	3.63e-06	0	0	0	0	0	0	0	0	0	0	0	0	0	0	0
Rufous-tailedRobin167_contig_324	0	0	1.55e-06	0	3.92e-06	0	6.17e-06	0	0	5.21e-06	0	0	0	0	0	6.34e-06	2.04e-05	0	0	0	0	3.78e-06	0	0	0	7.49e-07	0	0	2.18e-06	7.35e-06	1.65e-05	1.53e-05	3.04e-05	0	0	0	8.86e-05	0	4.17e-05	0	8.97e-05	0	0	0	4.55e-05	7.03e-05	4.04e-05	0	0
Rufous-tailedRobin167_contig_337	0	0	0	0	0	0	0	2.26e-05	0	0	0	0	0	0	0	0	0	0	0	0	0	0	0	0	0	0	0	0	9.24e-06	5.2e-06	1.47e-05	2.31e-05	4.68e-05	0	0	0	0	0	0	0	0	0	2.35e-06	0	0	0	0	7.52e-05	0
Rufous-tailedRobin167_contig_351	1.78e-05	2.09e-05	2.25e-05	5.52e-05	2.54e-05	3.5e-05	2e-05	3.46e-05	3.25e-05	3.37e-05	0	0	1.4e-05	1.7e-05	7.47e-06	0	0	2.17e-05	7.09e-05	0	3.62e-05	0	0	0	0	0	0	0	2.12e-05	4.3e-05	0	0	4.47e-05	0	0	0	0	0	0	0	0	2.8e-05	0	0	0	0	0	0	0
Rufous-tailedRobin167_contig_365	2e-05	7.04e-06	8.43e-06	0	1.07e-05	9.81e-06	0	0	0	0	0	1.47e-05	2.36e-05	0	2.51e-05	0	0	1.83e-05	0	0	8.71e-06	1.03e-05	0	0	0	0	0	0	5.94e-06	3.56e-05	9.45e-06	1.78e-05	0	0	0	0	0.000241363	0	0	0	0	0	3.02e-06	0	9.49e-05	1.79e-06	0	0	0
Rufous-tailedRobin167_contig_386	0	0	0	0	1.09e-05	0	1.15e-05	0	0	0	8.28e-05	0	0	0	0	0	0	0	0	0	0	0	0	0	0	0	0	0	0	6.84e-06	0	0	0	2.57e-05	0	0	0	9.78e-05	0	0	0	0	0	0	7.47e-06	0	0	0	0
Rufous-tailedRobin167_contig_394	0	0	0	0	0	0	0	0	0	0	0	0	0	0	0	0	0	0	4.22e-05	0	0	1.09e-05	0	0	0	0	0	0	1.26e-05	2.36e-06	8.53e-05	0.000164036	7.98e-05	1.77e-05	0	0	0	0	0	0	0	0	0	0	0	0	0	0	0
Rufous-tailedRobin167_contig_396	0	0	0	0	0	0	0	0	0	0	0	0	0	0	0	0	0	0	0	0	9.53e-06	0	0	0	0	0	0	0	4.55e-05	2.44e-06	1.03e-05	0	8.23e-06	3.66e-05	5.11e-05	0	0	0	0	0	0	0	0	0	0	0	0	0	0
Rufous-tailedRobin167_contig_410	2.79e-05	1.96e-05	8.81e-06	0	2.98e-05	1.37e-05	0	3.04e-05	1.27e-05	3.95e-05	5.64e-05	5.12e-05	1.65e-05	9.98e-06	0	1.2e-05	3.88e-05	2.55e-05	0	0	2.43e-05	1.43e-05	0	0	0	0	0	0	4.14e-06	0	0	0	0	0	0	0	0	0.000133185	0	0	0	0	0	0	0	0	0	0	0
Rufous-tailedRobin167_contig_421	0	0	4.04e-06	0	5.12e-06	0	0	2.79e-05	0	0	0	0	0	1.37e-05	0	0	0	0	0	0	0	0	0	0	0	0	0	0	0	2.14e-06	0	0	0	0	0	0	0	0	0	0	0	0	0	0	2.1e-05	0	0	0	0
Rufous-tailedRobin167_contig_45	1.07e-05	0	7.5e-07	0	0	0	0	0	1.3e-05	0	0	0	8.4e-06	1.02e-05	0	0	0	0	0	0	0	0	1.68e-05	0	0	0	0	0	2.11e-06	7.13e-06	2.69e-05	1.69e-05	0	8.93e-06	0.00132513	0	8.59e-05	0	0	0	2.9e-06	0	0	0.00013384	2.6e-06	0	0	0	0
Rufous-tailedRobin167_contig_473	0	0	0	0	0	0	0	1.6e-05	0	0	0	0	0	0	0	1.9e-05	0	0	0	0	0	0	0	0	0	0	0	0	6.54e-06	0	2.08e-05	0	8.28e-06	0	0	0	0	0	0	0	8.97e-06	0	0	0	0	2.96e-06	0	0	0
Rufous-tailedRobin167_contig_49	2.69e-05	4.06e-05	1.54e-05	1.78e-05	1.23e-05	9.42e-06	2.37e-05	5.73e-05	1.4e-05	3.54e-05	6.21e-05	3.67e-05	1.36e-05	2.75e-05	2.41e-05	6.63e-05	0	4.91e-05	5.35e-05	2.41e-05	2.84e-05	1.38e-05	0	0	0	0	0	0	3.71e-05	1.52e-05	9.98e-06	1.71e-05	0	0.00013806	0	0	0	0	0	3.85e-05	1.56e-06	0	5.8e-07	0	7.01e-06	0	5.29e-06	0	0
Rufous-tailedRobin167_contig_620	9.38e-06	0	0	0	0	0	0	0	0	2.66e-05	0	0	0	0	1.18e-05	0	0	0	0	0	0	0	0	0	0	0	0	0	1.67e-05	2.09e-06	4.43e-06	5.58e-06	1.41e-05	0	0	0	0	0	0	0	0	0	0	0	2.74e-05	0	0	0	0
Rufous-tailedRobin167_contig_757	0	0	0	0	1.69e-05	0	0	0	0	0	0	0	0	0	1.99e-05	0	0	0	0	0	0	8.12e-06	0	0	0	0	0	0	4.69e-06	1.23e-05	1.12e-05	9.39e-06	1.78e-05	6.6e-06	0	0	0	0	0	0	2.57e-05	0	1.43e-05	0	0	0	0	0	0
Rufous-tailedRobin167_contig_773	0	0	6.41e-06	0	0	0	0	0	0	0	0	0	0	0	0	0	0	0	0	0	0	0	0	0	0	0	0	0	1.81e-05	6.77e-06	0	2.26e-05	0	0	0	0	0	7.27e-05	0	0	0	0.000125405	0	0	1.67e-05	0	0.000198946	0	0
Rufous-tailedRobin167_contig_853	0	0	0	0	0	0	0	0	0	0	0	0	0	1.64e-05	0	0	0	0	0	0	1e-05	0	0	0	0.000444885	4.68e-06	0.00128696	0	0	2.55e-06	0	0	6.04e-05	0	0	0	0	0	0	0	0	0	0	0	8.37e-06	0	3.16e-05	0	0
Rufous-tailedRobin167_contig_870	0	0	0	0	0	0	0	0	0	0	0	0	0	0	0	0	0	1.61e-05	0	0	0	0	0	0	0	0	0	0	1.57e-05	2.36e-05	0.000266897	4.2e-05	3.32e-05	1.48e-05	1.37e-05	0	0	0	0	0	3.59e-05	4.15e-05	0	0	4.51e-05	0	7.28e-05	0	0
Rufous-tailedRobin167_contig_874	0	0	0	0	0	0	0	0	0	0	0	0	2.88e-05	0	0	0	0	0	0	0	0	0	0	0	0	2.49e-06	0	0	0	1.36e-05	4.62e-05	0	0	0	1.9e-05	0	0	0	0.000416597	0	0	0	0.000284064	0	0	0	0	0	0
Rufous-tailedRobin167_contig_960	0	4.5e-06	5.39e-06	0	0	0	0	0	0	9.07e-06	0	9.39e-06	0	0	0	0	0	1.17e-05	0	0	5.57e-06	0	0	0	0	0	0	0	2.28e-05	2.7e-05	3.32e-05	0.00010263	1.92e-05	0	0	0	0	0	0	0	0	3.01e-05	3.86e-06	0	0	2.29e-06	0	0	6.5e-05
Rufous-tailedRobin168_contig_145	4.94e-05	2.44e-05	1.66e-05	0	2.9e-05	2.42e-05	4.43e-05	1.08e-05	0	1.4e-05	3.99e-05	3.99e-05	8.16e-05	1.41e-05	3.73e-05	0.000179043	0.00021974	3.61e-05	0.000157251	8.25e-05	1.72e-05	7.62e-05	0	0	0	1.01e-06	0	2.11e-05	0	3.3e-06	7e-05	1.76e-05	0.00041603	0	7.69e-06	0	0	0	0	0	0	4.65e-05	0	0	1.44e-05	0	0	0	0
Rufous-tailedRobin168_contig_25	1.17e-05	0	0	0	0	0	0	3.41e-05	0	0	0	0	0	0	0	0	6.51e-05	0	0	0	2.04e-05	0	0	0	0	0	0	0	0	1.04e-05	1.11e-05	2.09e-05	3.52e-05	0	0	0	0	0	0	0	9.54e-06	0	0	0	8.54e-06	0	0	0	0
Rufous-tailedRobin168_contig_278	5.47e-06	0	4.61e-06	2.54e-05	5.84e-06	1.61e-05	1.23e-05	0.00120138	0	0	4.42e-05	2.41e-05	1.29e-05	1.57e-05	0	0	0	0	0	0	0	5.62e-06	0	0	5.05e-06	3.35e-06	0	2.33e-05	2.6e-05	1.1e-05	1.81e-05	3.25e-05	1.23e-05	9.14e-06	0	0	6.6e-05	0.00010452	0	0	0.0015856	0	8.26e-06	0	7.98e-06	4.89e-06	0	0	0
Rufous-tailedRobin168_contig_51	4.18e-06	0	0	0	2.23e-06	0	7.02e-06	0	3.8e-06	0	0	3.07e-06	0	0	2.63e-06	0	0	7.63e-06	8.32e-06	0	0	2.15e-06	0	0	0.00746901	5.97e-06	0.00192105	1.78e-05	8.68e-06	8.37e-06	1.38e-05	1.24e-05	1.26e-05	1.75e-06	0.0104221	0	0	0	7.13e-05	0	5.45e-05	0	6.31e-07	3.93e-05	7.62e-06	4.19e-05	5.75e-06	2.02e-05	0
Rufous-tailedRobin168_contig_62	6.48e-06	0	0	0	6.92e-06	0	0	0	0	9.2e-06	0	0	2.3e-05	0	0	1.12e-05	0	0	0	0	1.13e-05	6.67e-06	0	0	0	0	0	0	7.7e-06	0	6.13e-06	0	0	1.63e-05	0	0	0	0	0	0	0	0	0	0	1.89e-05	0	0	0	0
Rufous-tailedRobin168_contig_71	0	0	0	0	0	0	0	0	0	0	0	0	0	0	0	0	0	0	0	0	0	0	0	0	0	0	0	0	0	1.88e-05	4.49e-05	1.88e-05	0	0	0	0	0	0	0	0	5.15e-05	0	0	0	5.38e-05	0	0	0	0
RusticBunting35_contig_48	0	0	0	0	0	0	2.55e-05	0	0	0	0	3.34e-05	0	0	0	5.89e-05	0	0	0	0	0	0	0	0	0	0	0.0107071	7.28e-05	1.35e-05	5.31e-05	2.15e-05	6.76e-06	1.71e-05	1.9e-05	0.000141652	0.00112779	0	0	0	0	6.48e-05	0.00275684	2.06e-05	0	7.47e-05	0	0	0	0
SiberianBlueRobin121_contig_10	0	0	0	0	0	0	0	0	0	0	0	0	3.8e-06	0	0	0	0	0	0	0	0	0	0	0	0	0	0	0	1.15e-05	7.17e-06	1.52e-06	7.66e-06	2.42e-06	2.69e-06	0	0	3.89e-05	0	0.000146481	0	5.25e-06	0	0	0	2.59e-05	0	0	0	0
SiberianBlueRobin121_contig_107	0	0	0	0	0	0	0	0	0	0	0	1.85e-05	0	0	0	0	0	0	0	0	0	0	0	0	0	0	0	0	0	2.81e-05	0	0	0	0.00211522	0	0	0	0	0	0	0	0	1.91e-06	0	0.000147321	0	0	0	0
SiberianBlueRobin121_contig_131	0.00014455	5.48e-05	3.75e-05	5.17e-05	4.75e-05	1.09e-05	3.74e-05	0	4.05e-05	3.16e-05	9e-05	4.9e-05	0.000118162	1.59e-05	1.4e-05	3.84e-05	0	0	8.85e-05	0	1.94e-05	4.58e-05	0	0	0	0	0	0	0	0	0	0	0	2.79e-05	0	6.79e-05	0.000134224	0	0	0	0	0	0	0	2.43e-05	0	0	0	0
SiberianBlueRobin121_contig_242	0	0	0	0	0	0	0	0	0	0	0	0	0	0	0	0	0	1.78e-05	0	0	0	0	0	0	0	0	0	0	5.21e-05	0	4.61e-06	1.16e-05	7.33e-06	2.45e-05	0	0	0	0	0	0	7.94e-06	0	0	0	7.11e-06	1.74e-06	0.000147573	0	0
SiberianBlueRobin121_contig_284	0	0	0	0	0	0	0	1.73e-05	0	0	0	0	0	0	0	6.17e-05	0	0	0	0	0	0	0	0	0.000307726	0	0	0	2.12e-05	2.39e-05	0	0	8.96e-06	0	0	0	0	0	0.00013539	0	0	0	2.7e-05	0	8.69e-06	0	0	0	0
SiberianBlueRobin121_contig_40	0	0	0	0	0	0	0	0	0	0	0	0	0	0	0	0	0	0	0	0	0	0	0	0	0	0	0.000541911	5.16e-05	7.17e-06	2.69e-06	2.28e-05	7.18e-06	9.09e-06	3.03e-05	0	0	0	0	0	0	0	0	0	0	0	0	0	0	0
SiberianRubythroat103_contig_12	4.51e-06	0	1.9e-06	0	9.62e-06	0	0	0	8.2e-06	0	0	0	2.13e-05	0	1.13e-05	0	0	0	0	0	0	0	0	0	0	0	0	0	3.21e-05	3.01e-06	0.000705052	0.000107148	4.07e-05	3.77e-06	0	0	5.44e-05	0	0	0	0	0	1.09e-05	8.47e-05	1.97e-05	0	0	0	0
SiberianRubythroat103_contig_48	0	0	4.92e-06	0	0	1.15e-05	0	0	0	0	0	0	0	0	0	0	0	0	0	0	0	0	0	0	0	0	0	0	0	0.000415801	5.52e-06	1.39e-05	2.63e-05	0	0	0	0	0	0	0.00011717	0	0	0	0	0	0	0	0	0
SiberianRubythroat103_contig_50	5.32e-06	0	1.12e-06	0	0	0	0	0	0	0	0	0	3.14e-06	0	0	1.38e-05	0	4.86e-06	2.12e-05	0	2.32e-06	2.74e-06	0	0	1.23e-05	0	0	0	1.58e-06	1.13e-05	1.57e-05	1.26e-05	4e-06	2.22e-05	0	8.12e-06	0	0	3.02e-05	2.67e-05	6.5e-06	0	0	0	3.88e-06	0	0	0	0
SiberianRubythroat50_contig_32	0	0	9.81e-06	0	0	0	0	0	0	0	0	0	0	0	0	0	0	0	0	0	0	0	0	0	0	0	0	0	1.38e-05	2.59e-06	0	6.92e-06	0	0	0	0	0	0	0	0	0	0.000164524	0	0	0	0	0	0	0
SiberianRubythroat50_contig_9	5.96e-06	8.4e-06	0	0	1.91e-05	5.85e-06	2.67e-05	0	0	1.69e-05	0	0	7.04e-06	0	1.5e-05	0	0	0	0	0	0	0	0	0	0	0	0	0	2.83e-05	0	1.13e-05	0	8.97e-06	0	0	0	0	0	0	0	0	0	0	0	0.000130539	0	0	0	0
SiberianRubythroat50_contig_93	0	6.16e-06	0	0	0	0	0	0	0	0	0	0	0	0	0	0	0	0	3.48e-05	0	7.61e-06	8.99e-06	0	0	0	0	0	0	1.04e-05	0	4.13e-06	0	0	0	0	0	0	0	0.00273298	0	0	0	0	0	3.19e-05	0	0	0	0
SiberianRubythroat51_contig_80	0	2.52e-06	1.51e-06	0	1.91e-05	0	0	0	0	0	0	5.26e-06	1.27e-05	0	9.01e-06	0	0	0	0	2.99e-05	3.12e-06	0	0	0	0	0	0	0	2.13e-06	1.59e-06	2.88e-05	2.13e-06	1.62e-05	0	0	0	0.000129701	0	0	0	2.92e-06	0	0	0	3.14e-05	6.41e-07	0	3.46e-05	0
SiberianRubythroat52_contig_55	0	0	0	0	0	0	0	0	0	0	0	0	8.02e-06	0	8.54e-06	0	0	0	0	0	0	0	0	0	0	0	0	0	8.06e-06	1.21e-05	3.53e-05	2.02e-05	1.02e-05	2.27e-05	0	0	0	0	0	0	0	0	0	0	0	0	0	0	0
silverpheasant213_contig_13053	0	1.17e-05	2.34e-06	0	0	0	6.22e-06	0	1.01e-05	0	0	0	0	0	0	0	0	0	0	0	0	0	2.62e-05	0	0	0	0	0	0	6.05e-05	1.31e-05	9.9e-06	4.18e-06	9.28e-06	0	0	0	0.000106105	6.31e-05	0	0	0	0	0	5.87e-05	0	0	0	0
silverpheasant213_contig_14332	7.66e-06	0	0	0	0	0	0	0	0	0	0	0	0	0	0	0	0	0	0	0	0	0	0	0	0	0	0	0	2.27e-05	1.02e-05	3.98e-05	4.55e-06	0	1.92e-05	0	0	0	0	0	0	0	0	0	0	7.27e-05	0	0	0	0
silverpheasant213_contig_14432	0	0	0	0	0	0	0	0	0	0	0	0	0	0	0	3.64e-05	0	0	0	0	0	1.44e-05	0	0	0	0	0	0	2.08e-05	2.66e-05	0	4.17e-06	1.06e-05	0.000317006	0	0	0	0	0	7.05e-05	4.58e-05	0	0	0	4.61e-05	0	0	0	0.000142788
silverpheasant213_contig_15535	5.38e-06	0	0	0	0	0	0	0	0	0	0	0	0	0	0	9.3e-06	0	0	0	0	0	0	0	4.51e-05	0	0	0	0	0	1.2e-06	2.55e-06	9.6e-06	8.1e-06	4.5e-06	0	3.29e-05	0	0	0	0	0	0	0	0	1.96e-05	0	0	0	0
silverpheasant213_contig_19204	0	0	0	0	0	0	0	0	0	0	0	0	0	0	0	0	0	0	0	0	0	0	0	0	0	0	0	0	0	6.52e-05	0	0	5.88e-06	1.96e-05	0	0	0	0	0	0.000156804	0	0	0	0	5.7e-06	0	0	7.55e-05	0
silverpheasant213_contig_19351	0	0	0	0	0	0	0	0	0	0	0	0	0	0	1.24e-05	0	0	0	0	0	0	0	0	0	0	0	0	0	2.93e-05	2.2e-05	1.4e-05	0	0	0	0	0	0	0	0	0	0	0	0	0	7.21e-06	0	0	0	0
silverpheasant213_contig_1983	9.64e-06	0	4.06e-06	0	5.15e-06	0	5.4e-06	0	0	0	0	2.12e-05	5.69e-06	6.9e-06	2.42e-05	0	0	8.8e-06	1.92e-05	0	0	9.91e-06	0	0	0	0	0	0	3.15e-05	1.07e-05	1.37e-05	0	1.09e-05	0	0	0	0	0	0	9.67e-05	0	0	0	0	0.00313811	0	0	0	0
silverpheasant213_contig_2107	0	0	2.31e-06	0	1.76e-05	0	0	0	0	0	0	0	0	0	0	0	0	0	2.18e-05	0	0	0	0	0	0	0	0	0	5.54e-05	0.000139285	7.78e-06	6.53e-06	0	0	0	0	0	0	0	0	0	0	0	0	0.00219669	0	0	0	0
silverpheasant213_contig_2605	0	0	0	0	0	0	0	0	0	0	0	0	6.63e-06	0	0	0	0	1.03e-05	0	0	0	0	0	0	0	0	0	0	3.33e-06	3.5e-05	3.98e-06	6.67e-06	4.22e-06	0	8.74e-06	0	0	0	0	0	0	0	0	0	1.23e-05	0	0	0	0
silverpheasant213_contig_27556	0	0	0	0	5.81e-06	0	0	0	0	0	0	2.4e-05	0	2.34e-05	0	0	0	0	2.17e-05	0	9.48e-06	1.12e-05	0	0	0	1.11e-06	0	0	2.91e-05	1.21e-06	0	5.5e-05	2.05e-05	4.55e-06	2.54e-05	0	0	0	0	0	0	0	0	0	1.19e-05	0	0	0	0
silverpheasant213_contig_3610	1.59e-05	3.73e-06	0	0	1.13e-05	5.19e-06	0	1.54e-05	0	0	4.28e-05	2.33e-05	3.75e-05	7.58e-06	0	2.74e-05	0	9.67e-06	0	0	0	0	0	0	0	0	0	0	3.93e-05	0	1.75e-05	3.15e-06	2.39e-05	0	0	0	6.39e-05	0	6.02e-05	0	0	0	0	0	0.000112007	9.47e-07	0	0	0
silverpheasant213_contig_3679	0	0	4.02e-06	0	0	0	0	0	1.74e-05	0	0	7.01e-06	0	0	6e-06	0	0	0	0	0	0	0	0	2e-05	0	0	0	0	8.5e-06	3.29e-05	2.26e-06	8.51e-06	1.79e-05	3.99e-06	0	0	0	0	0	0	1.17e-05	0	1.44e-06	0	3.48e-06	0	0	0	0
silverpheasant213_contig_44728	0	0	0	0	0	0	0	0	0	0	0.00014445	0	0	0	1.12e-05	0	0	0	0	0	0	0	0	0	0	0	0	0	6.36e-05	2.39e-05	4.22e-06	0	0	7.47e-06	0	0	0	0	0	0	0	0	8.09e-06	0	0	0	0	0	0
silverpheasant213_contig_4820	6.05e-06	2.56e-05	5.1e-06	2.81e-05	0	5.94e-06	6.78e-06	8.8e-06	0	8.58e-06	4.89e-05	8.89e-06	0	8.66e-06	2.28e-05	1.04e-05	3.37e-05	1.11e-05	4.82e-05	0	5.27e-06	0	0	0	0	0	0	0	2.51e-05	3.5e-05	0	3.6e-06	5.46e-05	1.52e-05	0	0	0	0	0	0	0	0	0	0	4.41e-06	0	0	0	0
silverpheasant213_contig_5177	0	0	6.74e-06	0	0	5.23e-06	0	7.76e-06	0	0	0	7.84e-06	0	0	0	9.21e-06	0	0	0	0	0	0	0	0	0	0	0	2.28e-05	0	4.75e-06	3.03e-05	0	0.000120372	8.92e-06	8.31e-06	0	0	0	0	0	0	0	0	0	1.56e-05	0	0	0	0
silverpheasant213_contig_6793	0	0	2.2e-06	0	0	0	0	0	0	7.4e-06	0	2.3e-05	6.15e-06	7.46e-06	6.56e-06	0	0	0	0	0	0	0	0	0	0	0	0	0	5.73e-05	2.32e-05	0.000236588	0.000192152	1.18e-05	0	0	0	0	0	0	0	0	0	0	0	5.71e-05	0	0	0	0
silverpheasant213_contig_8173	0	0	4.69e-06	0	0	0	0	0	0	0	0	0	0	0	0	0	0	0	0	0	0	0	0	0	0	0	0	0	0	4.9e-05	0	0	0	0	0	0	0	0	6.33e-05	0	0	0	0	0	0.000950863	0	0	0	0
silverpheasant213_contig_8510	0	4.49e-06	0	0	0	0	0	0	0	0	0	0	0	0	0	0	0	0	0	0	1.11e-05	6.56e-06	0	0	0	0	0	0	7.57e-06	4.26e-06	1.05e-05	3.79e-06	0	0	0	0	0	0	0	0	0	0	0	0	0.000527957	0	0	0	0
silverpheasant213_contig_9473	0.000220388	0.000159182	0.000157873	0.000179287	0.000138275	9.19e-05	0.000240788	8.82e-05	4.01e-05	0.000117285	0.000178293	0.000137602	0.000195169	0.000157787	7.62e-05	0.000256865	0.000367793	0.000271803	0.000438667	0.000161112	0.000144025	0.000232413	0	0	0	0	0	0	1.31e-05	3.68e-06	7.82e-06	6.55e-06	1.66e-05	7.37e-05	8.58e-06	0	6.65e-05	0	0	0	0	2.6e-05	0	0	1.61e-05	0	1.52e-05	0	0
siskin58_contig_16	7.47e-06	1.05e-05	3.15e-06	0	0	0	1.67e-05	0	0	0	0	0	1.76e-05	0	0	0	0	0	0	0	0	7.69e-06	7.06e-05	3.13e-05	0	0	0	0	4.44e-06	1.66e-06	3.53e-06	0	0	0.000462217	0	0	0	0	0	0	6.09e-06	0	0	0	5.45e-05	0	0	7.22e-05	0
sparrow143_contig_117	0	0	0	0	0	0	0	0	0	0	0	0	0	0	0	0	0	0	0	0	0	0	0	0	9.44e-05	0	0	0	6.74e-06	0	0	0	0	9.5e-06	1.77e-05	0	0	0	0	0.000228045	0	0	0	0	8.29e-06	0	0	0	0
sparrow143_contig_179	4.35e-06	3.07e-06	1.83e-06	0	0	0	0	0	0	0	0	0	0	6.23e-06	0	0	0	0	0	0	0	0	0	0	0	0	0	0	7.75e-06	5.81e-06	1.85e-05	0	6.55e-06	0	6.78e-06	0	0	4.16e-05	4.95e-05	4.37e-05	0	2.05e-05	0	0	0	0	0	0	0
sparrow143_contig_2	6.41e-06	1.51e-06	0	0	6.85e-06	2.1e-06	0.000130505	9.33e-06	3.89e-06	0	0	0	7.57e-06	3.06e-06	1.34e-05	7.38e-06	0	7.81e-06	0	8.93e-06	7.45e-06	2.2e-06	0	0	0.000109481	0	0	9.13e-06	2.54e-06	1.05e-05	9.09e-06	3.81e-05	1.77e-05	7.15e-06	0.00012152	0	2.58e-05	0	2.43e-05	0	4.53e-05	0	2.87e-05	0.00120551	1.87e-05	0	0	0.000444078	0.000423769
sparrow143_contig_211	5.57e-06	7.85e-06	2.35e-06	0	5.95e-06	0	0	8.11e-06	0	0	0	8.18e-06	1.97e-05	7.97e-06	7e-06	9.62e-06	0.000123926	2.04e-05	2.22e-05	0	1.94e-05	1.72e-05	0	0	0	0	0	0	6.61e-06	9.92e-06	7.9e-05	6.62e-06	0	0	0	0	0	0	0	0	0	0	0	0	4.06e-05	0	0	0	0
sparrow143_contig_223	2.08e-05	0	0	0	1.11e-05	0	1.16e-05	1.51e-05	0	0	0	0	2.45e-05	7.43e-05	0	5.38e-05	0	1.9e-05	0	8.67e-05	2.71e-05	2.14e-05	0	0	0	0	0	0	0	4.62e-06	0	6.17e-06	0	0	1.62e-05	0	0	9.92e-05	0	0	0	0	3.14e-06	0	7.58e-06	0	0	0	0
sparrow143_contig_238	0	0	0	0	0	0	0	0	0	0	0	0	0	0	0	0	0	0	0	0	0	0	0	0	0	0	0	0	5.98e-06	0	4.76e-05	0.00044937	3.79e-05	0.000151675	0	0	0	0	0	0	4.93e-05	0	6.09e-06	0	0	0	0	0	0
sparrow143_contig_241	1.67e-05	1.18e-05	0	0	0	0	0	0	0	0	0	0	0	0	0	0	0	0	0	0	0	0	0	0	0	0	0	0	0	2.04e-05	7.5e-05	0.000183655	3.77e-05	0	0	0	0	0	0	0	0	0	0	0	1.22e-05	0	0	0	0
sparrow143_contig_252	9.19e-05	5.66e-05	0.000116114	0.00016012	0.000110355	4.51e-05	0.000115794	8.35e-05	0.000125461	6.52e-05	0.000185771	1.69e-05	8.13e-05	3.29e-05	2.89e-05	7.93e-05	0	4.2e-05	4.57e-05	4.8e-05	9e-05	0.000141753	0	0	0	0	0	0	0	5.11e-06	1.36e-05	0	3.45e-05	0	0	0	0	0	0	0	9.35e-05	0	0	0.000863622	0	4.11e-06	0	0	0
sparrow143_contig_315	0	8.93e-06	0	0	0	0	0	2.77e-05	0	0	0	0	0	0	0	0	0	0	0	0	0	0	0	0	0	0	0	0	7.52e-06	1.83e-05	5.09e-05	1.88e-05	6.67e-05	0	0	0	7.65e-05	0	7.2e-05	0	0	5.97e-05	0	0	2.31e-05	0	0	0.000183706	0
sparrow143_contig_342	0	0	0	0	8.65e-06	7.95e-06	0	0	0	2.3e-05	0	1.19e-05	0	0	0	0	0	0	0	0	0	0	0	0	0	0	0	0	4.09e-05	5.41e-06	0	0	0	0	0	0	0	0	9.21e-05	0	0	0	0	0	0	0	0	0	0
sparrow143_contig_419	0	0	0	0	0	0	0	0	0	0	0	0	0	0	0	0	0	0	0	0	0	0	0	0	0	0	0	0	8.41e-06	5.68e-05	5.02e-05	3.37e-05	1.6e-05	0	0	0	0	0	0	0.000142157	0	0	0	0	5.17e-06	0	0	0	0
sparrow143_contig_446	1.95e-05	0	4.1e-06	0	0	0	0	1.42e-05	0	0	0	0	1.15e-05	1.39e-05	0	0	0	0	0	0	0	0	0	0	0	0	0	0	5.78e-06	4.34e-06	1.84e-05	0.000115844	7.33e-06	8.15e-06	0	0	0	0	0	0	7.94e-06	0	0	0	0	0	0	0	0
sparrow143_contig_570	0	0	0	0	1.3e-05	0	0	0	0	0	0	0	0	0	1.53e-05	0	0	0	0	0	0	5.64e-05	0	0	0	0	0	0	0	0	1.15e-05	0	0	0	0	0	0	0	0	0	0	0	0	0	0	0	0	0	0
sparrow143_contig_59	5.5e-06	6.46e-06	7.72e-07	0	5.87e-06	3.6e-06	6.16e-06	8e-06	3.34e-06	5.2e-06	0	4.04e-06	2.16e-06	0	9.22e-06	6.33e-06	0	3.35e-06	0	0	3.19e-06	0	0	0	5.07e-06	7.48e-07	0	0	0.000178448	4.28e-05	6.8e-05	3.81e-05	3.31e-05	9.19e-06	0	0	0	0	0.000166698	0	6.72e-06	0	0	6.89e-05	1.74e-05	3.28e-07	0	0	0
stonechat111_contig_124	2.41e-06	1.7e-06	0	0	0	0	0	0	0	0	0	0	5.69e-06	3.45e-06	0	0	0	4.4e-06	0	0	2.1e-06	0	0	0	0	0	0	0	2e-05	0.000310884	2.05e-05	1.72e-05	4.89e-05	1.41e-05	0	0	0	0	0	0	0	0	1.46e-06	0	2.99e-05	0	1.99e-05	0	0
stonechat111_contig_159	0	0	0	0	0	0	0	0	1.51e-05	1.17e-05	0	0	0	1.18e-05	0	0	0	0	0	0	0	0	0	0	0	3.37e-06	0	0	0	1.84e-06	3.91e-06	0	0	2.07e-05	0	0	0	0	0	0	0.000518451	0	0	0	0	0	0	0	0
stonechat111_contig_162	1.07e-05	2.27e-05	1.81e-05	0	0	1.05e-05	2.41e-05	3.13e-05	0	1.52e-05	8.69e-05	1.58e-05	0	0	0	0	0	0	0	0	2.81e-05	2.21e-05	0	0	0	0	0	0	0	9.56e-06	2.54e-05	6.38e-05	8.08e-06	0	0	0	0	0	0.000122095	0	8.75e-06	0	4.87e-06	0	0	0	0	0	0
stonechat111_contig_245	0	0	0	0	0	0	0	0	0	0	0	0	0	0	0	0	0	0	0	0	0	0	0	0	3.17e-05	0	0	0	0	6.12e-06	3.25e-06	4.09e-06	0	1.72e-05	1.07e-05	0	0	0	0	0	0	3.24e-05	0.000654327	0	0	0	3.79e-05	0	0
stonechat111_contig_403	0	8.1e-06	0	0	0	0	0	0	0	0	0	0	0	0	0	0	0	0	0	0	1e-05	0	0	0	0.000106053	1.17e-05	0	0	6.82e-06	7.67e-05	3.26e-05	3.42e-05	8.64e-06	9.61e-06	0	0	0	0	0	0	0	0	0	0.00172829	0	2.06e-05	0	0	0
stonechat111_contig_75	0	4.79e-06	2.87e-06	0	0	0	0	0	0	0	0	0	0	0	8.56e-06	0	0	0	2.71e-05	0	5.93e-06	0	0	0	7.54e-05	0	0	0	4.04e-06	0	0	0	5.12e-06	0	0	0	0	0	0	0	0	0	0	0	0	0	0	0	0
stork73_contig_1151	0	0	0	0	0	0	0	0	0	0	0	0	0	0	0	0	0	0	0	0	0	0	0	0	0	0	0	0	1.76e-05	2.64e-06	8.95e-05	2.81e-05	8.9e-06	4.45e-05	0	0	0.000857195	0	6.73e-05	0	0	0	0	0	0	0	0	0	0
stork73_contig_1161	0	0	3.39e-06	0	0	0	0	0	0	0	0	0	0	1.15e-05	1.01e-05	0	0	0	0	0	1.4e-05	0	0	0	0	0	0	0	2.87e-05	5.38e-06	1.14e-05	0	6.05e-06	0	0	0	0	0	0	0	0	3.79e-05	0	0	5.87e-06	0	0	0	0
stork73_contig_1178	1.84e-05	0	3.87e-06	0	3.92e-05	1.8e-05	1.03e-05	0	1.67e-05	0	0	0	2.17e-05	0	0	0	0	3.36e-05	0	0	0	0	0	0	0	0	0	0	0	0	2.61e-05	1.09e-05	0	0	0	5.61e-05	0	0	0	0	0	4.33e-05	0	0	6.7e-06	0	0	0	0
stork73_contig_1387	7.5e-06	0	0	0	0	0	0	0	0	0	0	1.1e-05	0	1.07e-05	0	0	0	1.37e-05	0	0	6.54e-06	0	0	0	0	0	0	0	0	1.67e-06	0	4.46e-06	0	1.26e-05	0	0	0.000271783	0	0	0	0	0	0	0	1.1e-05	0	0	0	0
stork73_contig_1470	0	0	3.45e-06	0	0	0	0	0	1.49e-05	0	0	2.4e-05	1.93e-05	0	0	1.41e-05	0	1.49e-05	3.26e-05	0	0	0	0	0	0	0	0	0	1.46e-05	3.64e-06	0	0	6.15e-06	0	0	3.75e-05	0	0	0	0	0	0	0	0	0	0	0	0	0
stork73_contig_1478	0	0	0	0	0	0	0	0	0	0	0	0	0	0	0	0	0	0	3.19e-05	0	0	0	0	0	0	0	0	0	9.51e-06	3.57e-06	2.27e-05	4.76e-06	0	0	0	4.89e-05	9.67e-05	0	0	0.000321663	0	0	0	0	5.85e-06	0	4.41e-05	0	0
stork73_contig_1518	6.41e-05	2.26e-05	9.01e-06	4.97e-05	2.28e-05	1.05e-05	4.19e-05	0	0	3.03e-05	0	0.000109914	0	3.06e-05	1.34e-05	0	0	0	0	8.93e-05	1.86e-05	0	0	0	0	0	0	0	0	2.38e-06	0	0	1.61e-05	0	0	0	0	0	0.000243093	0	8.71e-06	0	0	0	7.02e-05	0	0	0	0.000217391
stork73_contig_1578	9.37e-06	0	0	0	0	0	0	1.36e-05	0	0	3.79e-05	6.88e-06	0	0	3.53e-05	0	0	1.71e-05	0	0	0	0	0	0	0	0	0	0	1.11e-05	4.38e-05	0	0	0	7.83e-06	0	1.43e-05	0	0	0	9.4e-05	0	0	0	0	3.42e-05	0.000302589	0	0	0
stork73_contig_1589	1.88e-05	4.42e-06	7.93e-06	0	2.68e-05	0	0	9.13e-06	0	8.91e-05	0	9.22e-06	0	1.8e-05	0	1.08e-05	3.49e-05	2.29e-05	0	0	5.47e-06	0	0	0	0	0	0	0	0	8.39e-06	2.08e-05	1.87e-05	9.44e-06	0	0	0	0	0	0	0	1.53e-05	8.87e-05	0	0	4.58e-05	0	0	0	0
stork73_contig_16	0	0	0	0	0	0	0	0	1.42e-05	0	0	0	0	0	0	0	0	0	0	0	0	8.02e-06	0	0	0	1.11e-05	0	0	0	1.73e-06	3.68e-06	0	5.86e-06	0	3.64e-05	0	0.000282134	0	0	0	0	0	0	0	1.14e-05	0	0	0	0
stork73_contig_160	0	2.32e-06	8.33e-06	0	0	6.47e-06	0	0	0	4.68e-06	0	4.84e-06	0	0	0	5.69e-06	1.83e-05	0	0	0	2.87e-06	3.39e-06	0	0	1.52e-05	0	0	0	5.87e-06	1.54e-05	3.12e-06	9.8e-06	0	0.000198483	0	1.01e-05	0	0	7.5e-05	0	0	0	0.00634526	0	2.41e-06	0	0	0	3.35e-05
stork73_contig_1654	8.61e-06	1.82e-05	0	0	0	0	0	0	0	0	0	1.27e-05	0	0	0	1.49e-05	0	0	0	0	0	8.86e-06	0	0	0	3.52e-06	0	0	0	4.22e-05	0.000272831	0.000230442	2.59e-05	0	0	2.63e-05	0	0	0	0	3.51e-06	0	0	0	0	0	0	0	0
stork73_contig_1881	0	0	0	0	0	0	6.04e-06	0	0	0	0	0	0	0	0	0	0	0	0	0	0	0	0	0	0	0	0	0	3.2e-06	7.2e-06	1.02e-05	0	4.06e-06	0	0	4.94e-05	0	0	0.000122649	5.41e-05	0	0.000304798	0	0	5.9e-05	0	0	0	0
stork73_contig_1956	4.44e-05	2.5e-05	2.24e-05	0	9.48e-06	2.61e-05	3.98e-05	5.17e-05	1.62e-05	0	0	1.3e-05	4.19e-05	1.27e-05	3.35e-05	4.6e-05	4.94e-05	1.62e-05	0.000105974	0.000111205	0	1.83e-05	0	0	0	0	0	0	2.11e-05	1.98e-06	1.68e-05	0	1.34e-05	7.42e-06	0	0	0	0	0	0	0	0	0	0	6.48e-06	0	0	0	0
stork73_contig_2041	0	0	0	0	0	0	0	0	0	2.38e-05	0	0	0	0	0	0	0	0	0	0	0	0	0	0	0	0	0	0	4.97e-06	5.6e-06	0	4.98e-06	0	7.01e-06	0	0	0	0	0	0	0	0	0	0	0.000116167	0	0	0	0
stork73_contig_2198	0	0	0	0	0	0	0	0	0	1.29e-05	0	0	0	0	0	0	0	0	0	0	0	0	0	0	0	0	0	0	5.38e-06	4.64e-05	8.57e-06	0	0	1.52e-05	0	0	0.000109412	0.000173287	0	0	0	4.27e-05	0	0	0	0	4.99e-05	0	0
stork73_contig_280	0	0	0	0	0	1.23e-05	0	0	0	0	0	0	0	0	0	0	0	0	0	0	0	0	0	0.000104685	0	0	0	0	0	0	5.91e-06	0	0	2.09e-05	0	3.82e-05	0	0	0	0	0	0.000294578	0	0	0.000109547	0	3.44e-05	0	0
stork73_contig_283	1.81e-05	3.19e-06	2.29e-05	0	9.66e-06	1.33e-05	1.52e-05	1.32e-05	8.24e-06	3.21e-05	3.66e-05	6.65e-06	1.07e-05	1.3e-05	4.55e-05	3.12e-05	0	3.31e-05	0	0	7.88e-06	4.65e-06	0	0	0	0	0	0	3.49e-05	2.52e-05	4.28e-06	0	7.83e-05	3.78e-06	0	0	0	0	0	0	0	4.26e-05	0	0	1.65e-05	0	0	0	0
stork73_contig_285	6.7e-06	3.15e-06	7.53e-06	1.04e-05	9.54e-06	4.38e-06	7.51e-06	1.3e-05	4.07e-06	3.17e-06	0	3.28e-06	1.58e-05	1.28e-05	2.81e-06	0	1.24e-05	0	1.78e-05	2.8e-05	0	1.38e-05	0	0	2.06e-06	0	0	0	3.45e-05	1.84e-05	1.16e-05	3.98e-06	3.53e-05	5.6e-06	5.22e-06	6.82e-06	0	0	0	0	0	2.1e-05	0	0	4.07e-05	0	0	0	0
stork73_contig_2885	0	1e-05	0	0	0	0	0	2.07e-05	0	0	0	0	0	0	0	0	0	1.3e-05	0	0	0	0	0	0	6.56e-06	0	0	0	4.22e-05	7.91e-06	8.39e-05	6.76e-05	2.14e-05	5.94e-06	3.32e-05	0	8.57e-05	0	0	0	1.74e-05	0	6.44e-06	0	1.04e-05	0	1.96e-05	6.86e-05	0
stork73_contig_2955	0	0	0	0	0	1.03e-05	0	0	1.91e-05	0	0	0	0	0	0	0	0	0	0	0	1.82e-05	0	0	0	0	0	0	0	6.21e-06	1.17e-05	4.95e-06	6.22e-06	1.57e-05	0	0	0	0	0	0	0	5.12e-05	0	0	0	7.64e-06	0	0	0	0
stork73_contig_2990	1.12e-05	0	9.41e-06	0	3.58e-05	1.1e-05	0	1.63e-05	0	1.59e-05	0	0	5.28e-05	1.6e-05	0	3.86e-05	0	0	0	0	9.73e-06	1.15e-05	0	0	0	2.28e-05	0	0	3.98e-05	2.98e-05	0.000190153	3.99e-05	4.2e-05	3.74e-05	0	0	0	0	0	0	0	0	0	0	8.15e-06	0	0	0	0
stork73_contig_3	0	0	0	0	0	0	0	0	0	0	0	0	0	7.32e-06	0	0	0	0	0	0	0	0	0	0	0	0	0	0	3.03e-06	5.69e-06	2.42e-06	6.08e-06	7.69e-06	3.63e-05	7.96e-06	1.56e-05	0	0	0	0	0	0	0	0	1.12e-05	0	0	0	0
stork73_contig_3173	0	0	0	0	0	0	0	0	0	0	0	0	0	0	0	0	0	0	0	0	1.51e-05	0	0	0	6.4e-05	0	0	0	0	5.79e-06	1.23e-05	2.06e-05	0	2.18e-05	0	0	0	0	0	0	0	0	0	0	1.9e-05	0	0	0	0
stork73_contig_318	8.66e-06	0	0	0	0	0	0	0	3.16e-05	1.23e-05	0	0	0	0	0	0	0	0	0	0	7.55e-06	0	0	0	0	0	0	0	2.57e-05	3.86e-06	8.19e-06	0	6.52e-06	7.24e-06	0	0	0	0	0	0	0	0	0	0	1.9e-05	0	0	8.37e-05	0
stork73_contig_3189	0	3.28e-06	1.96e-06	0	4.97e-06	4.57e-06	5.22e-06	0	8.48e-06	0	0	1.37e-05	0	0	0	0	0	0	0	0	0	0	0	0	0	0	0	0	5.53e-06	1.56e-05	0.00016299	8.31e-06	1.05e-05	4.28e-05	0.000595138	0	5.62e-05	0	0	0	0	0	0	0	0.000112195	0	0	0	0
stork73_contig_3215	0	0	0	0	0	0	0	0	0	0	0	0	0	0	0	0	6.85e-05	0	0	0	0	1.27e-05	0	0	0	0	0	0	7.31e-06	2.74e-06	0	0	0	0	0	0	0	0	0	0	0	0	0	0	8.08e-05	0	0	0	0
stork73_contig_3258	6.25e-05	2.64e-05	1.58e-05	0	6.67e-06	6.13e-06	7e-06	0	1.14e-05	2.66e-05	0.000101124	2.75e-05	3.69e-05	8.95e-06	7.86e-06	3.24e-05	0	0	0	0	0	1.29e-05	0	0	0	0	0	0	0	6.96e-06	0.000833333	3.34e-05	1.88e-05	1.05e-05	0	0	0	0	0	0	1.53e-05	0	0	0	9.12e-06	0	0	0	0
stork73_contig_330	3.43e-06	4.83e-06	4.33e-06	0	3.66e-06	0	1.15e-05	9.98e-06	0	4.87e-06	0	5.04e-06	8.1e-06	1.47e-05	0	0	3.82e-05	0	0	2.86e-05	2.99e-06	0	0	0	0	0	0	0	1.02e-05	2.75e-05	1.78e-05	2.85e-05	7.74e-06	1.72e-05	2.14e-05	0	0.000165578	0.000196681	0	0	2.79e-06	0	0	0	3.25e-05	2.45e-06	0	6.63e-05	0
stork73_contig_344	7e-06	4.93e-06	9.83e-07	0	2.49e-06	4.58e-06	0	0	0	0	0	6.85e-06	8.26e-06	0	1.47e-05	8.05e-06	0	0	9.28e-06	0	4.06e-06	2.4e-06	0	0	0	0	0	0	2.77e-06	3.63e-06	3.14e-05	6.93e-06	1.75e-05	3.9e-06	3.63e-06	0	2.82e-05	0	2.65e-05	4.68e-05	5.7e-06	0	0	0	6.81e-06	0	0	0	0
stork73_contig_382	7.83e-06	0	0	3.64e-05	0	0	8.77e-06	0	3.56e-06	0	0	0	0	0	4.92e-06	0	0	0	0	0	0	0	0	0	0	0	0	0	0.000975944	1.92e-05	5.55e-06	3.02e-05	1.18e-05	0	0	0	9.45e-05	0	0	0	2.87e-05	0	0	0	2.28e-05	0	0	0	0
stork73_contig_3995	0	0	0	0	0	0	1.92e-05	0	0	0	0	1.26e-05	1.01e-05	0	0	0	0	0	6.84e-05	0	0	0	0	0	7.93e-06	1.75e-06	0	0	0	3.82e-06	0	0	0	0	0	0	0	0	0	8.62e-05	0	0	0	0	0	0	0	0	0
stork73_contig_403	4.41e-05	3.11e-05	4.34e-05	1.71e-05	2.36e-05	5.77e-05	6.18e-05	5.35e-05	3.35e-05	5.22e-05	2.97e-05	1.08e-05	6.94e-05	2.63e-05	3.24e-05	5.71e-05	2.04e-05	4.7e-05	1.46e-05	1.54e-05	1.6e-05	3.78e-05	0	0	1.02e-05	7.5e-07	0	0	3.06e-05	6.55e-06	3.13e-05	8.74e-06	2.77e-05	0	1.15e-05	0	0	0	0	0	0	0	0	0	8.05e-06	0	0	7.11e-05	0
stork73_contig_404	0	0	0	0	0	0	0	0	0	0	0	1e-05	0	0	0	0	0	0	0	0	0	0	0	0	0	0	0	0	0	0	3.23e-06	0	2.06e-05	5.72e-06	1.07e-05	0	0	0	0	0	0	0	0	0	0	3.18e-05	0	0	0
stork73_contig_413	1.07e-05	2.72e-05	2.39e-05	5.98e-05	3.43e-05	2.74e-05	1.68e-05	1.87e-05	3.9e-06	4.56e-05	3.47e-05	2.2e-05	7.6e-06	2.46e-05	2.43e-05	2.96e-05	1.19e-05	1.96e-05	2.56e-05	8.96e-06	2.43e-05	1.54e-05	0	0	0	0	0	9.16e-06	6.37e-06	9.07e-06	0	7.65e-06	1.77e-05	3.59e-06	3.34e-06	0	0	0	0	0	0	0	6.48e-06	0.000120959	3.13e-06	3.84e-07	0	0	0
stork73_contig_4348	0	0	0	0	0	0	0	0	0	0	0	0	0	0	0	0	0	0	0	0	8.64e-06	0	9.37e-05	0	0	0	0	0	1.18e-05	2.21e-06	7.03e-06	1.18e-05	4.47e-05	0	0	0	0	0	0	0	3.23e-05	4.67e-05	0	0	7.24e-06	0	0	0	0
stork73_contig_441	0	0	0	0	0	0	7.4e-06	0	0	0	0	0	0	0	0	0	0	0	0	0	5.75e-06	0	0	0	1.83e-05	0	0	0	3.92e-06	1.62e-05	0	0	0	0	0	0	0	0	0	0	0	0	2e-06	0	0	0	0	0	0
stork73_contig_57	0	0	1.92e-06	0	0	0	5.1e-06	0	0	6.46e-06	0	0	0	0	0	0	0	0	0	0	3.97e-06	0	0	0	0	0	0	0	1.35e-05	3.04e-06	1.51e-05	4.6e-05	1.37e-05	5.33e-05	0	0	0	0	0	0	0	0	0	0	9.97e-06	0	0	4.4e-05	0
stork73_contig_597	4.73e-05	2.86e-05	1.42e-05	0	2.17e-05	1.99e-05	3.03e-05	3.94e-05	2.46e-05	9.59e-06	0	4.97e-05	6.39e-05	5.32e-05	2.55e-05	5.84e-05	7.52e-05	4.94e-05	2.69e-05	2.82e-05	2.36e-05	2.09e-05	0	0	0	0	0	0	4.01e-06	1.35e-05	1.6e-05	1.21e-05	3.56e-05	2.26e-05	0	0	0	0	0	0	0	0	0	0	1.97e-05	0	0	0	0
stork73_contig_652	1.65e-05	1.16e-05	1.39e-05	2.56e-05	1.18e-05	1.08e-05	1.23e-05	2.4e-05	4.01e-05	2.34e-05	0	1.62e-05	6.5e-06	7.88e-06	3.46e-05	2.85e-05	0	1.01e-05	2.19e-05	0	1.68e-05	1.13e-05	0	0	0	0	0	0	1.96e-05	6.12e-06	1.82e-05	6.54e-06	4.14e-06	5.06e-05	0	0	0	0	0	0	4.48e-06	5.18e-05	0	0	5.22e-05	0	3.03e-05	0	0
stork73_contig_70	0	8.29e-06	0	0	0	0	0	0	0	0	0	0	0	0	0	0	0	4.3e-05	0	0	0	0	0	2.46e-05	0	0	0	0	4.19e-05	0	1.11e-05	6.99e-06	0.000114993	0	0	0	0.000141939	0	0	0	0	0	0	0	0	0	0	0	0
stork73_contig_723	0	0	0	0	0	0	0	0	0	0	0	1.73e-05	0	0	0	0	0	0	0	0	0	1.21e-05	0	0	0	0	0	0	0	1.31e-05	0.000161226	0.000206248	2.65e-05	0	0	0	0	0	0	0	0	0	0	0	0	0	0	0	0.000119578
stork73_contig_827	0.000597091	0.000548626	0.0004551	0.000190485	0.000631409	0.000436533	0.000774045	0.000323731	0.000426438	0.000581517	0.00052093	0.000567589	0.000338687	0.000486165	0.00074356	0.000838944	0.000439612	0.000609648	0.000699099	0.000171175	0.000408056	0.000373406	0	0	0	8.36e-06	0.000131309	0	0	9.12e-06	1.66e-05	0	0.000127709	0	0	0	0	0	0	0	0	8.27e-05	0	0	2.56e-05	6.5e-05	0	0	0
stork73_contig_83	1.47e-05	2.08e-06	1.99e-05	1.37e-05	9.44e-06	8.67e-06	2.97e-05	8.58e-06	5.37e-06	1.25e-05	2.38e-05	0	1.39e-05	1.27e-05	1.11e-05	2.54e-05	0	2.69e-05	1.17e-05	0	5.14e-06	9.1e-06	0	0	2.72e-06	0	0	0	5.25e-06	2.26e-05	6.27e-05	1.93e-05	1.55e-05	0	0	0	0	0	0	0	2.4e-06	1.39e-05	1.78e-06	0	0	5.27e-07	0	0	0
stork73_contig_868	0	0	4.25e-06	0	0	0	1.13e-05	0	0	0	0	0	2.38e-05	0	1.27e-05	0	0	0	0	0	8.79e-06	0	0	0	0	0	0	0	1.2e-05	1.35e-05	4.77e-06	2.4e-05	0.000136596	0	0	0	0	0	0	0	0	0	0	0	2.21e-05	0	0	0	0
stork73_contig_877	0	0	0	0	0	0	0	0	0	0	0	0	0	0	0	0	0	0	0	0	0	0	0	0	0	0	0	0	4.51e-06	0	1.08e-05	6.78e-06	0	0	0	0	0	0	0	0	0	0	0	0	3.33e-05	0	0	0	0
stork73_contig_878	0	0	0	0	0	0	0	0	0	0	0	0	0	0	0	0	0	0	0	0	5.04e-06	0	0	0	0	1.18e-06	0	0	0	0	0	0	4.35e-06	4.83e-06	0	3.53e-05	0	0	0	0	0	0	0	0	0	0	0	0	0
stork73_contig_985	1.22e-05	0	0	0	0	0	0	0	0	0	0	0	0	0	0	4.21e-05	0	0	4.86e-05	0	0	0	0	0	0	0	0	0	7.25e-06	0	5.77e-06	0	0	0	0	0	0	0	0	0	0	5.75e-05	0	0	4.45e-05	0	0	0	0
swallow134_contig_201	0	0	0	0	0	0	0	0	0	1.33e-05	0	0	3.32e-05	0	0	0	0	5.14e-05	0	0	0	0	0	0	8.66e-06	3.83e-06	0	0	5.57e-06	2.09e-05	3.1e-05	2.23e-05	5.65e-05	0	2.92e-05	0	0	0	0	0	0	0	0.000362773	0	2.05e-05	0	0	0	0
swallow134_contig_281	0	0	0	0	2.27e-05	0	0	0	0	0	0	0	0	0	0	0	0	1.94e-05	0	8.88e-05	9.26e-06	0	0	0	0	0	0	0	0	2.37e-06	2.01e-05	0	8e-06	0	0	0	0	0	0	0	0	0	0	0	0	0	0	0	0
swallow134_contig_331	0	0	0	0	1.14e-05	0	0	0	0	1.51e-05	0	0	2.52e-05	1.53e-05	0	0	0	0	0	0	0	0	0	0	0	0	0	0	0	2.61e-05	0.000151096	0.000114008	8.01e-06	0	0	0	0	0	0	0	0	0	0	0	0	0	0	0	0
swallow134_contig_37	1.33e-05	4.69e-06	5.61e-06	0	1.07e-05	6.53e-06	3.73e-06	2.42e-05	6.06e-06	0	0	1.47e-05	1.96e-05	9.53e-06	8.37e-06	1.72e-05	0	1.22e-05	0	1.39e-05	1.16e-05	1.37e-05	0	0	0	0	0	0	5.93e-06	2.22e-06	1.57e-06	2.77e-05	1.25e-05	0	5.18e-06	2.03e-05	0	0	0	0	5.42e-06	0	0	0	2.43e-06	0	0	0	0
swallow134_contig_375	0	6.66e-06	0	0	0	9.27e-06	2.12e-05	0	1.72e-05	1.34e-05	0	0	0	0	0	4.9e-05	0	0	0	0	0	0	0	0	8.72e-06	0	0.000847998	0	5.61e-06	0	0	1.4e-05	2.13e-05	0	0	0	0	0	0.000107478	0.000379508	0	0	0	0	8.97e-05	0	0	0	0
swallow134_contig_411	0	0	4.38e-06	0	0	0	0	1.51e-05	0	0	0	0	1.23e-05	0	0	3.59e-05	0	0	0.000124021	0	9.05e-06	0	4.91e-05	4.35e-05	0	0	0	0	1.85e-05	2.31e-06	2.46e-05	3.7e-05	0	2.61e-05	0	0	0	0	0	0	0	0	0	0	7.58e-06	0	0	0	0
swallow134_contig_581	0	0	0	0	0	0	0	0	0	0	7.84e-05	0	0	1.39e-05	1.22e-05	0	0	0	0	0	0	9.97e-06	0	0	4.47e-05	1.78e-05	0	0	0	1.08e-06	4.58e-06	0	2.19e-05	8.1e-06	0	2.96e-05	0	0	0.000110215	0	0	0.000136949	2.93e-06	0	2.12e-05	1.73e-06	2.67e-05	0	0
swallow134_contig_752	6.95e-05	4.08e-05	6.84e-05	0	3.71e-05	3.41e-05	3.9e-05	1.69e-05	0	1.64e-05	9.37e-05	1.7e-05	8.21e-05	4.98e-05	1.46e-05	4e-05	0.000128907	4.23e-05	4.61e-05	4.84e-05	2.02e-05	1.19e-05	0	0	1.07e-05	0	0	0	0	0	0	0	0	0	0	0	0	0	0	0	0	0	0	0	0	0	3.19e-05	0	0
swallow134_contig_948	4.33e-06	6.1e-06	5.47e-06	0	0	4.25e-06	9.7e-06	1.26e-05	0	0	0	0	5.11e-06	6.2e-06	5.44e-06	7.47e-06	0	0	0	0	0	8.91e-06	0	1.81e-05	0	3.09e-06	0	0	1.03e-05	9.64e-07	1.23e-05	2.57e-06	3.26e-06	3.26e-05	0	0	0	0	0	0	4.76e-05	0	0	0	9.48e-06	0	0	0	0
swan66_contig_1139	0	0	0	0	0	0	0	0	0	0	0	0	0	0	0	0	0	0	0	0	0	0	0	0	0	0	0	0	0	8.54e-06	0	0	7.21e-06	0	0	0	0	0	0	0	0	0	0	0	6.3e-05	0	0	0	0
swan66_contig_187	0	0	0	0	0	0	0	0	0	0	0	0	0	0	1.21e-05	0	0	0	0	0	0	0	0	0	0	0	0	0	5.72e-06	3e-05	9.11e-06	4.01e-05	7.25e-06	0	0	5.88e-05	0	0	0	0	0	0	0	0	7.03e-06	0	0	0	0
swan66_contig_1920	0	1.65e-05	4.93e-06	0	0	0	0	0	0	0	0	0	0	0	0	2.02e-05	0	0	4.66e-05	0	0	0	0	0	0	0	0	5e-05	6.95e-06	2.08e-05	7.19e-05	6.96e-06	0	0	0	0	0	0	0	0	0	0	0	0	2.56e-05	0	0	0	0
swan66_contig_1929	0	0	8.18e-06	0	0	0	0	1.41e-05	0	0	0	1.43e-05	1.15e-05	0	0	0	0	0	0	0	8.45e-06	0	0	0	0	0	0	0	1.15e-05	1.08e-05	4.59e-06	0	0.000430606	3.25e-05	0	0	0.000117112	0	0	9.74e-05	0	0	0	0	7.08e-06	0	0	0	0
swan66_contig_2693	0	0	0	0	0	0	0	0	0	0	0	0	0	0	3.09e-05	0	0	0	0	0	0	0	0	0	0	0	0	0	0	1.1e-05	1.16e-05	4.39e-05	9.25e-06	0.000118263	0	3.76e-05	0	0	0	0	0	0	0	0	0	0	0	0	0
swan66_contig_324	0	0	0	0	0	2.56e-06	0	0	0	3.7e-06	0	0	3.08e-06	0	0	4.5e-06	0	0	0	0	6.82e-06	0	0	0	1.2e-06	1.07e-06	0	0	7.75e-06	5.81e-07	1.48e-05	2.48e-05	3.93e-06	2.18e-06	8.13e-06	7.97e-06	0	0	2.97e-05	0	0	0	0	0	0	0	0	2.52e-05	0
swan66_contig_344	0	0	0	0	0	0	0	0	0	0	0	0	0	1e-05	0	0	0	0	0	0	0	7.19e-06	0	0	0	0	0	0	1.66e-05	3.42e-05	1.65e-05	2.08e-05	2.63e-05	0	0	0	0	0	0	0	0	0	0	0	2.55e-05	0	0	0	0
swan66_contig_556	7.26e-06	0	0	0	7.76e-06	0	0	0	0	0	0	0	0	0	0	0	0	1.33e-05	2.89e-05	0	0	0	0	0	0	0	0	0	4.31e-06	9.7e-06	6.87e-06	1.3e-05	5.46e-05	0	0	0	0	0	0	0	0	0	0	0	5.3e-05	0	0	0	0
swan66_contig_597	3.98e-06	2.8e-06	5.03e-06	0	4.25e-06	0	1.34e-05	5.79e-06	0	5.64e-06	0	2.34e-05	4.7e-06	0	0	2.75e-05	2.21e-05	0	3.17e-05	0	1.73e-05	0	0	0	0	0	0	0	9.45e-06	2.66e-05	5.64e-06	3.07e-05	1.2e-05	0	0	0	0	0	4.52e-05	0	0	3.75e-05	0	0	1.74e-05	0	1.1e-05	0	0
swan66_contig_714	0	0	0	0	0	0	0	0	1.74e-05	0	0	0	0	0	2.4e-05	1.65e-05	0	0	0	3.99e-05	1.66e-05	0	0	0	0	0	0	0	1.7e-05	0.000111585	0	0	1.44e-05	0	2.97e-05	0	0	9.13e-05	0	0	0	0	0	0	4.18e-05	0	0	0	0
swan66_contig_791	0	0	0	0	0	0	0	1.52e-05	0	0	0	0	0	0	0	0	0	0	0	0	0	0	0	0	0	2.14e-05	0	0	0	2.33e-06	0	4.36e-05	0	8.75e-06	0	0	0	0	0	0	0	0	1.58e-05	0	7.64e-06	0	0	0	0
swan66_contig_813	0	0	0	0	8.55e-06	0	0	0	0	0	0	3.53e-05	0	1.15e-05	0	3.46e-05	0	0	0	0	0	8.23e-06	0	0	0	0	0	0	0	0	0	4.76e-06	6.02e-06	4.35e-05	0	0	0	0	0	0	0	0.000527786	0	0	5.84e-06	0	0	0	0
swan66_contig_937	0	0	0	0	0	0	0	1.1e-05	0	0	0	5.55e-06	4.46e-06	5.41e-06	0	2.61e-05	0	0	1.5e-05	0	1.32e-05	3.88e-06	0	0	0	0	0	0	1.35e-05	0.000179476	3.57e-06	1.57e-05	3.41e-05	6.31e-06	0	0	0	0	0	3.79e-05	3.08e-06	3.56e-05	0	0	5.51e-06	0	0.000358591	0	0
thrush106_contig_1056	0	1.78e-05	0	0	0	0	0	0	0	1.79e-05	0	0	0	0	0	0	0	0	5.02e-05	0	0	0	0	0	0	0	0	0	0	1.96e-05	8.34e-05	2.25e-05	1.9e-05	0	0	0	0	0	0	0	1.03e-05	0	6.85e-05	0	3.68e-05	0	0	0	0
thrush106_contig_1080	0	0	0	0	0	0	0	0	0	0	0	0	0	0	0	0	0	0	0	0	0	0	0.000102622	0	0	0	0	0	0	0	2.05e-05	0	0	0	0	0	0	0	0	0	0	0	0	0	3.96e-05	0	0	0	0
thrush106_contig_1260	8.21e-06	0	3.46e-06	0	2.63e-05	1.61e-05	0	0	1.49e-05	0	0	0	1.94e-05	0	0	1.42e-05	0	0	0	0	1.43e-05	0	0.00647661	0.000515182	1.52e-05	0	0	0	9.75e-06	5.48e-06	3.1e-05	1.95e-05	1.23e-05	1.37e-05	1.28e-05	0	0	0	0	0	6.69e-06	3.87e-05	0.0210282	0	5.99e-06	0	0	0.000158662	0
thrush106_contig_1691	0	0	0	0	0	0	0	0	0	0	0	0	0	0	0	0	0	0	0	0	0	0	0	0	0	0	0	1.91e-05	1.06e-05	2e-06	1.27e-05	1.07e-05	6.74e-06	0	0	0	0	0	0	0	0	0	0	0	1.96e-05	0	0	0	0
thrush106_contig_203	5.43e-06	3.83e-06	1.83e-05	0	2.32e-05	1.07e-05	0	3.16e-05	0	7.71e-06	0	0	2.57e-05	7.78e-06	2.73e-05	0	0	2.98e-05	0	0	1.89e-05	0	2.57e-05	2.27e-05	5.02e-06	0	0	0	3.23e-06	6.05e-06	2.06e-05	0	0	4.54e-06	0	0	0	0	0	0	8.85e-06	0	0	0	7.93e-06	0	0	0	0
thrush106_contig_208	3.06e-05	0	0	0	0	0	6.86e-06	0	0	0	0	0	0	0	7.7e-06	1.06e-05	3.41e-05	2.24e-05	7.32e-05	0	0	0	0	0	2.26e-05	0	0	0	3.64e-06	2.05e-05	8.69e-06	1.82e-05	2.3e-05	1.02e-05	0	0	0	0	0	0	0	0	0.000654156	0	1.79e-05	0	0	0.000296023	0
thrush106_contig_27	0	1.6e-06	3.84e-06	0	0	0	0.000276854	0	0	0	0	0	0	0	0	0	0	4.16e-06	0	0	0	0	0	0	0.000190232	0	5.11e-05	0.000491092	1.35e-05	9.63e-06	2.69e-05	6.77e-06	8.57e-06	2.28e-05	0.000161419	0	0	0	2.59e-05	0	0.000127077	0	0.00391641	0.00267621	4.99e-06	8.15e-07	1.25e-05	0.00108947	0.000914707
thrush106_contig_507	0	0	1.04e-05	5.76e-05	0	0	1.39e-05	0	0	0	0	0	0	0	0	0	0	0	4.93e-05	0	0	0	0	0	0	0	0	0	7.36e-06	4.42e-05	0	0	0	0	0	0	0	0	0	0	0	5.84e-05	0	0	9.5e-05	0	0	0	0
thrush106_contig_655	2.08e-05	2.2e-05	4.39e-06	0	2.22e-05	0	2.33e-05	0	0	0	0	1.53e-05	0	2.98e-05	0	0	0	0	0.000124293	0	0	2.14e-05	0	0	1.92e-05	0	0	0	0	2.32e-05	2.46e-05	2.48e-05	0	0	0	3.18e-05	0	0	0	0	0	0.000147063	0	0	0	0	0	0	0
thrush106_contig_81	0	0	1.64e-06	0	8.31e-06	0	0	5.66e-06	0	0	0	0	0	0	9.79e-06	6.72e-06	0	1.42e-05	3.1e-05	0	0	0	0	0	0	9.14e-06	0	0	2.77e-05	9.97e-06	9.2e-06	1.97e-05	2.93e-05	0	0	0	2.35e-05	0	2.21e-05	3.91e-05	3.17e-05	0	3.59e-05	0	4.4e-05	6.27e-06	0	0	0
thrush106_contig_85	7.84e-06	0	0	0	0	0	0	0	1.43e-05	0	0	1.15e-05	0	0	0	1.35e-05	2.18e-05	1.43e-05	0	0	0	8.07e-06	0	0	0	0	0.000175909	0	3.26e-05	0	5.56e-05	0.000144549	3.83e-05	0	0	7.18e-05	0	0	0	0	1.92e-05	0	0	0	2e-05	0	0	0	0
thrush106_contig_888	0	0	0	0	0	0	0	0	0	0	0	0	0	0	0	0	0	0	0	0	0	0	0	0	0	0	0	0	0	7.62e-06	0.00018875	6.78e-06	8.58e-06	9.54e-06	0	0	0	0	0	0	0	0	0	0	8.32e-06	0	0	0	0
thrush106_contig_967	0	0	4.37e-06	0	0	1.02e-05	1.16e-05	0	0	1.47e-05	0	0	0	0	2.61e-05	0	0	0	4.13e-05	0	0	1.07e-05	0	0	0	2.12e-06	0	0	6.16e-06	9.23e-06	4.9e-06	0	7.8e-06	0	0	0	0	0	0	0	0	0	0.000150348	0	0	0	0	0	0
thrush146_contig_134	0	0	0	0	2.9e-05	0	0	0	0	0	0	0	0	0	0	0	0	0	0	0	0	0	4.27e-05	0	0	0	0	0	5.37e-06	8.05e-06	4.27e-06	2.15e-05	6.12e-05	0.000657522	0	0	0	0	0	0	0	0	1.09e-05	0	1.98e-05	9.7e-06	0	0	0.000183827
thrush146_contig_219	0	0	3.26e-06	0	0	0	0	0	0	1.1e-05	0	0	0	0	0	0	0	0	0	0	0	0	0	0	0	0	0	0	1.38e-05	6.03e-05	0	0	0	0	0	2.36e-05	0.000186941	7.4e-05	0	0	0	0	0	0	1.13e-05	0	0	0	0
thrush146_contig_325	0	6.36e-06	0	0	0	0	0	0	0	0	0	0	0	0	0	0	0	0	0	0	0	0	4.27e-05	0	0	0	0	0	8.04e-06	8.04e-06	1.92e-05	8.05e-06	0	1.13e-05	0	1.38e-05	0.000381399	4.31e-05	5.13e-05	0	3.68e-06	0	1.91e-05	0	1.98e-05	0	0	0	4.59e-05
thrush146_contig_382	0	0	0	0	0	0	0	0	0	0	0	1.44e-05	0	0	0	0	0	0	3.91e-05	0	8.57e-06	0	0	0	0	0	0	0	0	2.19e-06	9.3e-06	1.75e-05	3.7e-05	4.93e-05	0	0	0.000118686	0	0	0	0.000176224	0	2.97e-06	0	7.18e-06	0	0	0	0
thrush146_contig_468	0	0	0	0	0	0	0	0	0	0	0	0	6.53e-06	3.17e-05	1.39e-05	0	0	0	0	0	0	0	0	0	0	0	0	0	0	3.94e-05	7.84e-06	6.58e-06	0	1.85e-05	0	0	0	0	0	0	0	0	3.34e-06	0	4.04e-05	0	0	0	0
thrush146_contig_70	1.05e-05	9.88e-06	6.89e-06	1.09e-05	9.98e-06	1.15e-05	1.31e-05	6.8e-06	4.26e-06	3.32e-06	0	1.72e-05	1.38e-05	1e-05	2.06e-05	1.61e-05	1.3e-05	4.27e-06	0	1.95e-05	1.22e-05	2.4e-06	0	9.78e-06	0	1.43e-06	0	0	5.69e-05	1.2e-05	5.52e-05	2.78e-05	3.16e-05	1.37e-05	7.28e-06	2.14e-05	0.000169259	8.94e-05	2.66e-05	7.04e-05	1.9e-06	1.1e-05	7.06e-07	4.39e-05	0.000753861	8.36e-07	2.57e-05	2.26e-05	2.38e-05
thrush146_contig_73	0	0	1.47e-06	0	3.72e-06	0	3.9e-06	0	0	0	0	5.12e-06	8.23e-06	0	0	0	1.94e-05	0	0	0	0	3.58e-06	0	0	0	0	0	7.44e-05	2.28e-05	1.01e-05	3.62e-05	2.07e-06	1.83e-05	2.91e-06	0	2.13e-05	0	0	0	3.5e-05	2.84e-06	0	0	0	2.54e-06	0	0	0	0
thrush173_contig_22	3.14e-05	3.32e-05	3.31e-05	1.46e-05	3.35e-06	6.16e-06	2.46e-05	1.37e-05	5.72e-06	4.46e-06	2.54e-05	2.77e-05	5.56e-05	1.8e-05	1.19e-05	3.25e-05	3.49e-05	4.02e-05	5e-05	3.94e-05	4.65e-05	2.26e-05	0	1.31e-05	0	1.28e-06	0	0	5.6e-06	2.8e-06	5.2e-06	5.6e-06	4.73e-06	2.63e-06	4.89e-06	9.59e-06	3.79e-05	0	3.57e-05	0	0	0	0	0	2.29e-06	1.12e-06	8.65e-06	0	3.19e-05
thrush95_contig_1007	0	0	0	0	0	0	1.28e-05	0	0	0	0	0	0	0	0	0	0	0	0	0	0	0	0	0	0	0	0	0	0	2.54e-06	0	6.77e-06	0	9.53e-06	0	0	0	0	0	0	0	0	0	0	0.000174602	0	0	0	0
thrush95_contig_106	2.1e-06	1.48e-06	0	0	4.49e-06	2.06e-06	0	6.11e-06	0	0	0	0	2.48e-06	3.01e-06	2.64e-06	0	0	0	0	0	1.83e-06	0	0	0	0	0	0	0	8.73e-06	1.4e-05	1.19e-05	1.12e-05	9.48e-06	0	6.54e-06	1.28e-05	0	0	0	0	0	0	2.22e-05	0	2.76e-05	7.52e-07	0	0	4.27e-05
thrush95_contig_149	0	4.31e-06	5.16e-06	0	0	6.01e-06	0	0	0	0	0	0	0	0	0	0	0	0	0	0	0	0	2.89e-05	0	0	0	0	0	0	2.73e-05	1.45e-05	7.28e-06	9.21e-06	0	0	1.87e-05	0	0	0	0	0	5.77e-05	0	0	3.57e-05	0	0	0	0
thrush95_contig_158	0	5.04e-06	0	0	0	0	0	0	0	0	0	0	0	0	8.99e-06	0	0	0	0	0	6.23e-06	0	0	2.99e-05	0	0	0	0	8.49e-06	9.55e-06	1.01e-05	1.28e-05	5.38e-06	3.59e-05	0	2.18e-05	0	0	0	0	0	0	0	0	3.13e-05	0	0	0	0
thrush95_contig_200	0	0	3.43e-06	0	4.34e-06	0	4.56e-06	5.92e-06	1.48e-05	0	0	0	0	0	5.11e-06	0	0	0	0	0	3.54e-06	0	0	0	0	0	0	0	4.83e-06	5.43e-06	2.5e-05	2.18e-05	2.75e-05	0	0	0	0	0	0	0	0	0	0	0	4.75e-05	0	0	0	0
thrush95_contig_320	1.7e-05	0	3.59e-06	0	9.09e-06	2.51e-05	1.91e-05	0	0	0	0	1.88e-05	0	1.22e-05	5.89e-05	0.000323503	0	2.33e-05	0.000186458	3.56e-05	2.23e-05	1.31e-05	0	0	7.86e-06	0	0	0	5.06e-06	9.48e-06	4.03e-06	5.06e-06	0.000592604	0	0	7.8e-05	0.000102801	0	0	0	0	0	0	0	0	0	0	0	0
thrush95_contig_336	0	0	0	0	0	0	0	0	0	0	0	0	0	0	0	0	0	0	0	0	0	0	0	0	9.21e-06	0	0	0	5.92e-06	2.22e-06	0	0	0	8.34e-06	0	0	0	0	0	0	0	0	3.01e-06	0	0	0	0	0	0
thrush95_contig_345	5.72e-05	2.68e-05	7.49e-05	5.9e-05	6.78e-06	1.87e-05	4.98e-05	3.7e-05	0	6.31e-05	0	4.66e-05	3e-05	8.18e-05	3.99e-05	1.1e-05	3.53e-05	0	2.53e-05	7.96e-05	3.32e-05	6.53e-06	0	0	0	0	0	0	3.77e-06	1.98e-05	2.1e-05	0	2.39e-05	5.31e-06	0	0	0	0	0	0	0	0	0	0	0.000171477	0	3.5e-05	0	0
thrush95_contig_398	0	0	0	0	0	0	0	0	0	0	0	0	8.04e-06	0	8.56e-06	0	0	1.24e-05	0	0	0	0	0	0	0	0	0	0	4.04e-06	1.52e-06	0.000331489	6.07e-05	1.02e-05	0	0	0	0	0	0	0	0	0	6.17e-06	0	4.97e-06	0	0	0	0
thrush95_contig_498	8.87e-06	0	0	0	0	0	0	0	0	0	0	0	0	0	0	1.53e-05	9.86e-05	0	0	0	0	0	0	0	0	0	0	0	0	1.97e-06	4.19e-06	1.58e-05	1.33e-05	0	0	0	0	0	0	0	0	0	0	0	0	2.86e-05	0	0	0
thrush95_contig_512	0	0	0	0	0	0	0	0	0	0	0	0	0	0	0	0	0	0	0	0	0	0	0	0	0	0	0	0	4.82e-06	0	3.84e-06	0	0	0	0	0	0	0	0	0	0	0	0	0	1.18e-05	0	0	0	0
thrush95_contig_518	0	6.1e-06	7.3e-06	0	9.25e-06	0	0	0	0	0	0	0	0	0	1.09e-05	0	0	1.58e-05	0	0	0	2.67e-05	0	0	0	0	0	0	0	0	1.23e-05	2.06e-05	0	0	0	0	0	0	0	0	0	0	0	0	6.32e-06	0	0	0	0
thrush95_contig_642	0	0	0	0	6.57e-06	0	0	0	0	0	0	0	0	0	7.74e-06	0	0	0	0	0	0	6.33e-06	0	0	0	0	0	0	8.77e-05	5.48e-06	9.6e-05	0.000226755	2.31e-05	6.17e-05	0	0	0	0	0	6.17e-05	0	2.9e-05	0	0	0	0	0	0	0
thrush95_contig_711	0	0	0	0	6.02e-06	0	0	0	0	0	0	0	0	0	0	0	0	0	0	0	0	5.8e-06	0	0	0	0	0	0	3.35e-06	6.28e-06	8e-06	0	0	0	0	0	0	0	0	0	0	0	0	0	3.29e-05	0	1.55e-05	0	0
thrush95_contig_723	0	0	0	0	0	0	7.39e-06	0	0	0	0	0	0	0	0	0	0	1.21e-05	0	0	0	0	0	2.76e-05	0	0	0	0	0	7.34e-06	2.5e-05	2.35e-05	3.47e-05	0	0	0	0	0	0	0	0	0	0	0	0	0	0	0	0
thrush95_contig_77	1.1e-05	1.55e-06	4.62e-06	1.02e-05	1.17e-05	4.3e-06	4.91e-06	3.19e-06	0	9.33e-06	0	3.22e-06	1.29e-05	3.14e-06	1.93e-05	7.57e-06	2.44e-05	4.01e-06	0	0	1.15e-05	6.77e-06	0	0	0	0	0	0	1.56e-05	1.56e-05	3.11e-06	7.82e-06	9.9e-06	1.83e-06	0	0	2.65e-05	0	0	0	0	0	0	0	2.72e-05	1.57e-06	0	4.24e-05	0
thrush95_contig_95	3.11e-05	1.31e-05	2.62e-06	0	1.99e-05	0	6.96e-06	9.05e-06	2.26e-05	0	5.03e-05	9.13e-06	0	0	1.56e-05	2.15e-05	6.91e-05	1.14e-05	0	0	0	6.39e-06	0	0	0.0453632	2.28e-05	0.00724968	0.000106173	0	4.15e-06	3.09e-05	8.13e-05	2.34e-05	1.56e-05	0.0548224	0	7.5e-05	0	0.00106021	0	0.000237989	2.93e-05	1.88e-06	0.000350626	2.95e-05	0.000208	0	0.00138172	6.32e-05
thrush96_contig_227	0	0	0	0	0	0	0	0	1.42e-05	0	0	0	9.2e-06	1.12e-05	0	0	0	0	9.3e-05	0	0	1.6e-05	0	0	0	0	0	0	0	1.73e-06	3.68e-06	0	0	6.51e-06	0	0	0	0	8.86e-05	7.82e-05	6.35e-06	0	0	0	2.84e-05	0	0	7.53e-05	0
thrush96_contig_238	0	0	0	0	0	0	0	0	0	0	0	0	3.55e-05	0	0	0	0	0	0	0	1.74e-05	0	0	0	0	0	0	0	1.19e-05	8.92e-06	1.89e-05	0	0	0	0	6.11e-05	0	0	0.00011387	0	0	4.72e-05	0	0	0	0	2.76e-05	0	0.00010183
tit100_contig_1	3.41e-06	3.2e-06	9.09e-06	0	7.28e-06	5.57e-06	1.02e-05	1.16e-05	4.14e-06	1.61e-06	0	0	5.37e-06	1.63e-05	1.43e-06	2.94e-05	1.26e-05	8.3e-06	0	1.42e-05	1.98e-06	1.17e-05	0	9.51e-06	5.24e-06	9.27e-07	0	4.85e-06	5.4e-06	1.77e-05	2.04e-05	7.43e-06	6.92e-05	1.14e-05	1.42e-05	0	2.74e-05	0	2.58e-05	0	1.85e-06	0	5.83e-06	2.14e-05	2.32e-05	2.24e-06	6.25e-06	1.1e-05	0.000254151
tit100_contig_106	1.23e-05	0	0	0	0	1.21e-05	9.2e-06	5.97e-06	0	5.82e-06	0	0	0	5.87e-06	0	0	2.28e-05	0	0	0	0	1.27e-05	0	0	0	0	0	0	2.68e-05	9.14e-06	3.88e-06	7.32e-06	9.26e-06	0	0	0	0	3.92e-05	0	0	3.34e-06	0	0	0	0	0	1.13e-05	0	0
tit100_contig_143	0	0	0	0	0	0	0	0	0	0	0	0	0	0	0	0	0	0	0	0	0	0	0	0	0	0	0	0	6.24e-06	0	1.49e-05	6.25e-06	7.9e-06	0.00075548	0	0	0	0	0	0	8.56e-06	0	0	0	4.6e-05	0	0	0	0
tit100_contig_19	5.82e-06	0	1.23e-06	0	0	0	6.52e-06	4.23e-06	0	4.13e-06	2.35e-05	4.27e-06	6.87e-06	0	7.32e-06	0	0	0	2.32e-05	0	0	2.99e-06	0	0	0	1.19e-06	0	0	2.42e-05	2.46e-05	4.13e-06	1.38e-05	7.22e-05	4.87e-06	4.53e-06	0	0	2.78e-05	0	0	0	0	0	0	7.01e-05	0	0.000304413	0	0
tit100_contig_190	0	0	0	0	0	0	0	0	0	0	0	0	0	0	0	0	0	0	0	0	0	9.78e-06	0	0	5.7e-05	0	0	0	1.69e-05	8.47e-06	1.35e-05	5.65e-06	0	0	1.48e-05	0	0	0.00131786	0	0	0	0	0	0	0	0	0	0	9.67e-05
tit100_contig_34	0	0	4.42e-06	0	7.46e-06	0	0	5.09e-06	0	0	0	0	0	5e-06	4.4e-06	1.21e-05	0	0	1.39e-05	0	0	0	0	0	0	7.13e-07	0	0	4.15e-06	1.56e-06	1.16e-05	1.25e-05	2.63e-06	0	0	0	0	0	0	0	5.69e-06	0	0	0	1.79e-05	1.25e-06	0	0	0
tit100_contig_56	1.75e-05	2.05e-05	0	0	6.23e-06	5.72e-06	0	1.7e-05	1.06e-05	1.66e-05	0	8.57e-06	2.07e-05	0	7.33e-06	0	0	0	0	0	0	0	0	0	4.85e-05	0	0	0	3.12e-05	9.09e-06	5.52e-06	1.39e-05	0	0	2.73e-05	0	7.04e-05	0	0	0	0	0	0	0	4.26e-06	1.04e-06	1.61e-05	0.000225493	5.93e-05
tit100_contig_58	2.05e-05	1.86e-05	1.11e-05	0	1.87e-05	2.87e-06	6.56e-06	8.52e-06	2.13e-05	4.15e-06	0	1.72e-05	6.91e-06	2.93e-05	3.68e-05	2.02e-05	1.63e-05	1.07e-05	3.49e-05	2.44e-05	1.27e-05	2.41e-05	0	0	0	0	0	0	2.26e-05	2.34e-05	9.68e-06	1.04e-05	2.42e-05	1.47e-05	4.56e-06	0	0	2.8e-05	0	8.81e-05	4.77e-06	0	0	0	9.39e-05	0	0	0	0
tit100_contig_60	0	0	0	0	0	0	0	1.15e-05	0	0	0	0	0	0	0	0	0	0	0	0	0	0	0	0	0	1.61e-06	0	0	2.81e-05	7.03e-06	3.73e-06	0	0	1.98e-05	1.23e-05	0	0	0	0	0	0	0	0	0	5.76e-06	0	0	0	0
tit100_contig_63	6.54e-06	1.38e-05	2.76e-06	3.04e-05	1.4e-05	3.21e-05	3.67e-05	6.66e-05	0	0	0	0	7.72e-06	9.37e-06	0	0	3.64e-05	1.2e-05	5.21e-05	2.73e-05	1.71e-05	2.02e-05	0	0	0	0	0	0	1.55e-05	2.91e-06	2.47e-05	2.33e-05	2.46e-05	0	0	0	0	0	0	0	0	0	0	0	0	0	0	0	0
tit100_contig_65	1.38e-05	0	0	0	0	0	0	0	0	9.77e-06	0	3.03e-05	1.63e-05	0	0	0	0	0	2.74e-05	0	0	0	0	0	0	0	0	0	1.64e-05	6.13e-06	1.95e-05	0	4.66e-05	1.73e-05	0	0	0	0	0	0	0	0	0	0	3.02e-05	0	0	0	0
tit100_contig_8	0	5.49e-06	8.2e-06	0	8.31e-06	7.64e-06	8.72e-06	5.67e-06	0	1.66e-05	0	0	9.19e-06	5.57e-06	0	2.02e-05	0	0	0	0	0	0	1.84e-05	0	0	0	0	0	1.16e-05	5.37e-05	5.52e-06	2.31e-06	4.98e-05	0.000113938	1.21e-05	3.57e-05	0	0	0	0	0	0	0	0	1.7e-05	0	0	0	0
tit100_contig_87	0	8.6e-06	0	0	0	0	0	0	0	1.73e-05	0	3.59e-05	0	3.49e-05	0	0	0	2.23e-05	0	0	1.06e-05	0	0	0	0	0	0	5.21e-05	3.62e-05	1.09e-05	0	7.26e-06	1.84e-05	1.02e-05	1.9e-05	0	0	0.000116655	0	0	0	0	0	0	7.13e-05	0	3.36e-05	0	0
tit100_contig_91	0	2.1e-06	1.26e-06	0	6.37e-06	2.93e-06	0	0	0	0	0	4.38e-06	0	4.27e-06	7.51e-06	0	0	5.45e-06	0	0	7.8e-06	0	0	0	0	0	0	0	1.06e-05	2.13e-05	7.2e-05	4.97e-05	2.47e-05	2.74e-05	0	0	3.6e-05	0	0	0	4.86e-06	1.41e-05	0	0	2.4e-05	1.07e-06	0	0	3.03e-05
tit162_contig_120	0	0	0	0	0	5.92e-06	0	0	0	0	9.76e-05	1.77e-05	2.85e-05	1.73e-05	7.58e-06	4.16e-05	0	1.1e-05	0	0	0	1.86e-05	0	0	0	0	0	0	0	4.03e-06	0	3.59e-06	9.07e-06	0	0	0	0	0	0	0	0	0	1.82e-06	0	0	0	0	0	0
tit162_contig_121	0	0	0	0	0	0	0	0	0	0	4.86e-05	0	0	0	0	4.15e-05	3.34e-05	1.1e-05	0	0	0	6.17e-06	0	0	0	0	0	0	1.07e-05	5.35e-06	2.55e-05	7.14e-06	3.16e-05	5.02e-06	0	0	0	0	0	0	0	0	1.81e-06	0	8.76e-06	0	0	0	0
tit162_contig_142	8.56e-06	0	1.8e-06	0	0	0	4.8e-06	0	0	0	0	0	0	0	0	0	0	0	0	0	7.46e-06	0	0	0	0.0147374	5.24e-06	0.00355229	0	7.63e-06	1.91e-06	0.000157847	1.02e-05	6.44e-06	0	0.0202251	1.31e-05	0.000154999	0	0.000194693	0	9.07e-05	0	2.59e-06	0	1.56e-05	7.58e-05	2.36e-05	0.00016548	4.35e-05
tit162_contig_169	0	0	0	0	0	3.72e-05	0	0	1.38e-05	0	0	0	0	0	0	0	0	0	0	0	0	0	0	0	7.71e-05	0	0	0	4.51e-06	3.38e-05	0	0	0	1.27e-05	0	0	0	0	0	0	6.19e-06	0	0	0	0.000254873	1.36e-06	0	0	0
tit162_contig_176	0	0	0	0	0	0	0	0	0	0	0	0	5.91e-06	0	0	0	0	9.15e-06	0	0	0	0	0	0	0	0	0	0	5.94e-06	4.46e-06	1.18e-05	1.49e-05	7.53e-06	0	0	0	0	0	0	0	4.08e-05	0	0	0	3.65e-06	8.2e-05	1.38e-05	0	0
tit162_contig_226	0	0	0	0	0	0	0	0	0	0	0	0	0	0	0	0	0	0	0	0	0	0	0	0	0	0	0	0	0	1.44e-05	5.1e-06	0	0	0	0	0	0	0	0	0	0	0	0	0	7.88e-06	0	0	0	0
tit162_contig_328	0	0	0	0	1.09e-05	1e-05	0	0	0	0	0	0	0	0	2.56e-05	0	0	0	0	0	0	0	0	0	0	3.95e-05	0	0	1.21e-05	2.27e-06	0	1.21e-05	0	8.53e-06	0	0	0	9.75e-05	0	0	0	0	0	0	0	0.000299239	0	9.85e-05	0.000103686
tit162_contig_437	0	0	0	0	0	0	0	0	0	0	0	0	0	0	0	0	0	0	0	0	0	0	0	0	0	0	0	0	0	0	0.000176851	5.05e-05	0	0	0	0	0	0	0	8.53e-05	0	4e-05	0	0	6.2e-06	0	0	0	0
tit162_contig_59	2.31e-06	8.13e-06	1.94e-06	0	0	0	0	3.36e-06	4.2e-06	0	1.87e-05	3.39e-06	0	0	2.9e-06	3.98e-06	0	0	9.18e-06	0	0	0	0	9.65e-06	0.00144685	1.41e-06	0	0	1.64e-05	4.98e-05	1.2e-05	2.06e-05	1.74e-05	5.79e-06	7.19e-06	0	0	0	0	0	3.76e-05	0	0.000245991	0	3.54e-05	3.18e-05	0.00985843	0	0.000234575
tit162_contig_82	0	0	0	0	0	0	0	0	7.99e-06	1.25e-05	0	0	5.18e-06	0	0	0	0	0	1.75e-05	0	0	0	0	0	0	0	0	0	2.61e-06	1.76e-05	8.3e-06	0	1.32e-05	3.67e-06	0	0	0	0	0	0	0	0	0	8.25e-05	3.2e-06	0	0	0	0
tit162_contig_89	7.92e-06	1.86e-06	1.11e-06	0	2.82e-06	2.59e-06	0	0	4.81e-06	0	2.14e-05	0	0	0	0	4.56e-06	0	0	2.1e-05	0	0	2.72e-06	1.25e-05	0	2.44e-06	5.39e-07	0	0	1.25e-05	1.41e-05	4e-05	6.6e-05	0.000107297	0	0	0	0	0	0	0	0	0	3.99e-06	0	2.51e-05	3.78e-06	1.45e-05	0	2.69e-05
tit162_contig_90	8.19e-06	1.92e-06	4.6e-06	0	5.83e-06	0	6.12e-06	0	0	0	0	1.2e-05	9.67e-06	7.81e-06	1.03e-05	0	1.52e-05	0	1.09e-05	0	0	0	0	0	4.41e-05	0	0	1.17e-05	1.3e-05	1.28e-05	0.000117408	2.76e-05	0.000100588	5.48e-05	0	0	3.29e-05	0	0	2.74e-05	1.45e-05	1.29e-05	2.47e-06	0	3.98e-06	9.28e-06	2.25e-05	0	2.78e-05
tomtit99_contig_115	0	3.86e-06	0	0	0	5.37e-06	6.14e-06	0	0	0	0	8.05e-06	6.47e-06	0	6.89e-06	9.46e-06	0	0	0	0	9.54e-06	0	0	0	0	0	0	0	0	1.95e-05	2.85e-05	6.51e-06	2.06e-05	4.58e-06	1.71e-05	0	0	5.24e-05	0	0	0.000111541	2.58e-05	1.65e-06	0	1.6e-05	1.96e-06	0	0	0
tomtit99_contig_161	8.08e-05	6.33e-06	3.03e-05	4.18e-05	8.63e-05	8.81e-06	0	0	1.64e-05	1.27e-05	0	2.64e-05	1.06e-05	2.57e-05	0	3.1e-05	0	3.28e-05	0	3.75e-05	3.91e-05	0	0	0	0.0113019	0	0	0.000115084	0	1.4e-05	1.27e-05	5.34e-06	1.35e-05	0	5.6e-05	2.74e-05	0	0	0	0	7.32e-06	8.46e-05	0	0.000253368	1.31e-05	4.82e-06	0	0	0.000182699
tomtit99_contig_59	0	7.36e-06	0	0	0	0	0	0	1.9e-05	0	0.00016904	0	0	0	0	7.22e-05	0	0	0	0	0	0	0	0	0	0	0	0	0	6.98e-06	0	0	7.86e-06	1.75e-05	0	0	0	0	0	0	0	0	0	0	2.29e-05	0	0	0	0
tomtit99_contig_75	2.7e-05	1.52e-05	2.69e-05	2.01e-05	1.15e-05	1.7e-05	2.67e-05	1.26e-05	2.36e-05	2.76e-05	0	6.36e-06	5.75e-05	2.79e-05	3.13e-05	3.92e-05	6.62e-05	1.78e-05	6.03e-05	0	1.7e-05	2.23e-06	3.07e-05	0	0	4.41e-07	9.7e-05	0	3.02e-05	3.2e-05	0.000226007	8.17e-05	5.29e-05	0.000115754	1.01e-05	9.91e-06	2.61e-05	0.000124055	2.46e-05	4.34e-05	1.15e-05	5.6e-05	2.61e-06	0	7.81e-05	3.1e-06	8.93e-06	0	0
tomtit99_contig_88	0	0	2.64e-06	0	0	0	0	0	0	0	0	0	0	0	0	0	0	0	0	0	0	6.44e-06	2.96e-05	0	1.16e-05	0	0	0	3.72e-06	4.18e-06	3.85e-05	2.98e-05	2.35e-05	3.66e-05	0	0	0	0	0	0	0	0	0.00059348	0	0	0.000508306	0	0	0
tomtit99_contig_95	0.000204283	0.000141865	0.000247012	0.000261493	0.000202354	0.000159775	0.00020901	0.000189581	0.000150972	0.000159658	0.000287416	0.000165278	0.000339091	0.000186531	0.000148935	0.00027094	0.000115286	0.000183919	0.000388933	0.000160779	0.000245073	0.000143163	0	0	0	0	0	0	2.29e-05	5.87e-05	2.8e-05	1.76e-05	1.78e-05	0	0	0	0	0	0	0	2.41e-06	0	0	0	2.38e-05	0	0	0	0
toucan79_contig_1240	0	8.27e-06	2.47e-06	0	0	0	0	0	0	0	0	0	0	0	0	0	0	1.07e-05	0	0	1.02e-05	0	0	0	0	0	0	0	2.44e-05	1.31e-06	2.77e-06	0	8.83e-06	2.45e-05	0	1.79e-05	0	0	0	0	0	0	0	0	1.5e-05	0	0	0	0
toucan79_contig_1482	2.4e-05	1.69e-05	0	0	2.57e-05	0	0	3.5e-05	2.19e-05	1.71e-05	0	3.53e-05	2.84e-05	0	3.02e-05	2.08e-05	6.69e-05	0	0	0	4.19e-05	0	0	0	0	0	0	0	5e-05	2.68e-06	2.27e-05	0	3.62e-05	0	0	0	0	0	0	0	0	0	0	0	1.75e-05	0	3.31e-05	0	0
toucan79_contig_236	0	8.61e-06	1.54e-05	2.84e-05	1.3e-05	0	1.37e-05	0	0	0	0	0	0	0	0	0	0	1.12e-05	0	0	2.13e-05	6.29e-06	0	0	0	0	0	0	0	8.16e-06	2.89e-06	7.27e-06	1.38e-05	0	0	0	0	0	0	0	0	0	0	0	3.57e-05	0	1.68e-05	0	0
toucan79_contig_2806	2.18e-05	3.07e-05	2.76e-05	5.07e-05	2.33e-05	3.21e-05	0	9.53e-05	3.97e-05	4.64e-05	0	6.41e-05	1.29e-05	2.34e-05	2.74e-05	1.88e-05	0.000121367	7.97e-05	0	0	0	4.49e-05	0	0	0	0	0	0	9.72e-05	6.8e-05	0	4.54e-05	4.1e-05	1.82e-05	0	3.33e-05	0.000263368	0.00020856	0.000248111	0.000109511	0	0	9.89e-06	0	0.000294579	0	6.01e-05	0.000105441	0
toucan79_contig_363	5.46e-06	0	1.15e-05	0	0	0	3.06e-06	0	0	0	0	0	0	0	0	0	0	0	0	0	4.76e-06	5.62e-06	0.000103182	0.0001028	0	0	0	0	6.48e-06	1.34e-05	0	3.25e-06	3.29e-05	4.56e-06	0	0	0.000131797	0	0	0	0	0	1.65e-06	0.000102656	0.000247022	0	0	5.28e-05	0
toucan79_contig_428	5.2e-06	0	0	0	0	0	0	0	0	0	0	0	0	0	0	0	2.89e-05	0	0	0	0	5.35e-06	0	0	0	0	0	0	3.09e-06	1.16e-06	2.46e-06	0	0	4.35e-06	0	0	0	0	0	0	0	0	0	0	1.52e-05	0	0	0	0
toucan79_contig_529	1.03e-05	0	4.36e-06	0	0	0	0	0	0	0	0	0	3.66e-05	0	0	0	0	0	0	0	9.01e-06	0	0	0	0	0	0	0	5.83e-05	0	4.89e-06	0	7.78e-06	6.05e-05	0	0	0	0	0	0	0	0	0	0	0	0	0	0	0
toucan79_contig_572	0	0	4.04e-06	0	0	4.7e-06	0	0	0	0	0	0	0	0	0	0	0	0	0	0	0	4.93e-06	0	0	0	0	0	2.05e-05	2.85e-06	5.33e-06	1.36e-05	1.71e-05	0	4.01e-06	0	0	0	4.58e-05	0	9.62e-05	0	0	0	0	3.5e-06	0	0	0	0
toucan79_contig_879	0	6.9e-06	0	0	0	0	0	0	0	0	7.92e-05	0	0	1.4e-05	0	0	0	1.79e-05	0	0	0	0	0	0	0	0	0	0	0	6.54e-06	0	5.82e-06	1.47e-05	1.64e-05	0	0	0	0	0	0	1.59e-05	0	0	0	0	0	0	0	0
toucan80_contig_3105	0	0	4.29e-06	0	2.17e-05	0	4.56e-05	0	0	1.44e-05	0	0	0	0	0	0	0.00011325	1.86e-05	0	0	8.87e-06	0	0	0	0	0	0	0	2.42e-05	1.59e-05	0.000120322	6.05e-06	0	0	0	0	0	0	0	0	0	0	0	0	1.49e-05	1.82e-06	0	0	0
toucan80_contig_425	0	0	0	0	0	0	0	1.51e-05	0	0	0	0	1.22e-05	0	0	0	0	0	0	0	0	0	0	0	0	0	0	0	3.08e-06	1.15e-06	0	0	0	4.34e-06	8.08e-06	0	0	0	0	0	0	0	0	0	3.79e-06	0	0	0	0
toucan80_contig_4385	1.83e-05	0	1.93e-05	0	3.91e-05	8.97e-06	0	3.99e-05	0	1.3e-05	0	0	0	1.31e-05	0	6.32e-05	0	0	0	3.82e-05	0	0	0	0	0	0	0	0	1.09e-05	8.15e-06	4.32e-06	0	1.38e-05	0.000443616	0	0	0	0	0	0	0	0	0	0	3.34e-05	0	0	0	0
toucan80_contig_4520	0	0	0	0	0	0	0	0	1.19e-05	0	0	0	0	2.8e-05	0	0	3.63e-05	0	0	0	0	0	0	0	0	0	0	0	1.16e-05	4.36e-06	0	3.88e-06	0	5.46e-06	0	0	7.88e-05	6.24e-05	0	0	5.32e-06	0	0	0	9.53e-06	0	0	0	0
toucan80_contig_4550	9e-06	0	0	0	0	0	0	0	0	0	0	0	0	0	0	0	0	0	0	0	1.57e-05	1.85e-05	0	0	0	0	0	0	1.07e-05	4.01e-06	0	5.35e-06	0	0	1.4e-05	0	0	0	0	0	0	0	0	0	4.27e-05	0	0	0	0
toucan80_contig_5280	0	1.09e-05	6.51e-06	0	0	0	8.66e-06	0	0	0	0	0	0	3.32e-05	0	0	4.3e-05	0	0	0	0	0	0	0	0	0	0	0	0	3.44e-05	0	4.59e-06	1.74e-05	0	0	0	0	0	0	0	0	3.64e-05	0	0	0	0	0	0	0
toucan80_contig_592	0	0	0	0	0	5.25e-06	0	7.79e-06	0	0	0	7.86e-06	0	0	0	0	0	0	0	0	9.32e-06	0	0	0	4.94e-06	1.09e-06	0	0	0	1.31e-05	3.29e-05	1.91e-05	3.22e-05	4.47e-06	0	4.9e-05	0	0	0	0	0	0	0	0	2.34e-05	0	0	0	0
toucan80_contig_608	0	0	0	0	4.08e-06	0	0	0	0	5.43e-06	0	0	0	0	0	0	0	0	0	0	0	0	0	0	0	0	8.58e-05	0	2.27e-05	2.13e-05	3.62e-06	0	4.32e-05	6.4e-06	0	0	0	3.66e-05	0	0	0	0	0	0	5.58e-06	0	0	0	0
toucan80_contig_650	1.18e-05	3.34e-05	1.5e-05	0	1.9e-05	0	0	8.62e-06	0	8.41e-06	0	1.74e-05	1.4e-05	3.39e-05	0	2.05e-05	3.29e-05	0	0	0	1.03e-05	6.09e-06	0	0	0	0	0	0	2.46e-05	2.24e-05	1.12e-05	2.11e-05	1.34e-05	0	0	0	0	0	0	0	0	0	0	0	2.59e-05	0	1.63e-05	0	0.000180708
toucan80_contig_8	0	4.2e-06	0	0	0	0	1.34e-05	0	0	0	0	0	0	1.71e-05	0	0	3.32e-05	0	0	0	0	0	1.41e-05	0	0	0	0	0	0	3.58e-05	0	3.54e-06	0	7.48e-05	0	3.64e-05	0	0	0	0	0	0	0	0	4.35e-06	0	0	0	0
toucan80_contig_866	0	0	0	0	0	6.27e-06	0	0	0	0	0	9.39e-06	0	0	0	0	0	0	0	0	0	0	0	0	0	0	0	0	3.8e-06	4.27e-06	1.51e-05	0	1.44e-05	0	0	0	7.71e-05	0	0	0	5.21e-06	0	0	0	2.33e-05	0	0	0	0
toucan80_contig_874	1.21e-05	2.56e-05	2.55e-06	0	0	0	0	8.82e-06	1.1e-05	2.58e-05	0	0	7.16e-06	8.68e-06	1.52e-05	1.05e-05	0	0	0	0	3.17e-05	1.25e-05	0	0	0	0	0	0	1.44e-05	1.21e-05	1.15e-05	0	0	5.07e-06	0	0	0	0	0	0	0	0	0	0	8.41e-05	0	0	0	6.17e-05
TristramsBunting101_contig_22	0	0	0	0	0	0	0	0	0	0	0	0	0	0	0	0	0	0	0	0	0	0	0	0	0	0	0	2.59e-05	1.8e-05	2.57e-05	8.6e-06	3.61e-06	4.56e-06	0	0	0	0	0	0	0	0	0	0	0	4.87e-05	0	0	0	0
TristramsBunting101_contig_28	0	1.21e-05	7.25e-06	0	0	2.53e-05	9.64e-06	0	3.13e-05	0	0	0	0	1.23e-05	2.16e-05	0	0	0	0	0	0	0	0	0	0	0	0.000482318	0.000422406	5.11e-06	7.66e-06	5.29e-05	3.07e-05	0	0	0.0002747	0.0016282	0	0	0	0	0	0.000243067	0	0	1.26e-05	0	4.74e-05	0	0
TristramsBunting101_contig_61	9.56e-06	1.35e-05	4.03e-06	0	1.02e-05	9.38e-06	1.61e-05	6.96e-06	0	0	0	0	5.65e-06	0	0	8.26e-06	2.66e-05	1.75e-05	0	0	0	0	0	0	0	9.76e-07	0	0	4.26e-05	1.17e-05	4.52e-06	5.69e-06	1.44e-05	7.2e-05	0	0	0	0	0	4.8e-05	0	0	1.44e-06	0	1.4e-05	1.28e-06	0	0	0
TristramsBunting101_contig_65	0	0	0	0	0	0	0	0	0	0	0	0	1.24e-05	0	0	0	0	0	0	0	0	0	0	0	3.88e-05	0	0	0	3.12e-05	2.34e-06	4.97e-05	0	7.91e-06	0	0	0	0	0.00175836	0	0	0	0	0	0	5.37e-05	0	0	0	0.000106894
TristramsBunting101_contig_98	0	1.68e-05	0	0	0	0	0	2.6e-05	0	0	0	0	0	0	0	0	0	0	0	0	0	0	0	0	0	0	0	0	7.07e-06	0	0	0	6.27e-05	0	0	0	0	0	0	0	0.00602334	0	0	0	0	0	0	0	0
TristramsBunting102_contig_168	1.93e-05	0	0	0	0	0	0	0	0	0	0	0	0	1.38e-05	0	0	0	0	0	0	0	0	0	0	0	0	0	0	0	6.44e-06	0	0	0	0	0	0	0	0	0	0	0	0	0	0	0	0	2.65e-05	0	0
TristramsBunting102_contig_171	0	0	0	0	4.76e-06	4.38e-06	0	0	0	0	0	6.55e-06	0	0	0	3.08e-05	0	8.15e-06	0	0	7.78e-06	0	0	0	1.65e-05	0	0	0	0	9.93e-07	1.48e-05	5.31e-06	3.36e-06	0	6.95e-06	0	0	0	0.000152218	0	1.82e-06	2.1e-05	0	0	0	0	0	0	0
TristramsBunting102_contig_19	3.12e-05	9.79e-06	1.17e-05	0	3.71e-06	1.02e-05	3.89e-06	3.03e-05	1.9e-05	4.93e-06	0	5.1e-06	1.23e-05	9.94e-06	8.73e-06	1.2e-05	0	0	0	0	0	1.79e-05	0	0	0	0	0	0	2.89e-05	8.5e-06	2.63e-05	1.03e-05	1.7e-05	0	0	0	0	0	0	0	0	0	4.2e-06	6.53e-05	0	5.28e-06	0	0	0
TristramsBunting102_contig_244	0	6.51e-06	0	0	0	0	0	2.69e-05	0	0	7.48e-05	0	0	0	0	0	5.14e-05	0	0	7.72e-05	0	0	0	0	0	0	0	0	1.1e-05	3.29e-05	2.62e-05	5.5e-06	6.95e-06	0	1.44e-05	0	0	0	0.000157692	9.28e-05	1.51e-05	0	0	0	2.02e-05	0	0	0	0.000188025
TristramsBunting102_contig_28	6.99e-06	4.92e-06	0	0	0	0	0	0	0	0	0	0	0	0	8.79e-06	0	0	0	0	0	0	0	0	0	0	0	0	0	4.15e-06	9.33e-06	5.29e-05	4.15e-06	0	0	0	0	0	0	0	0	7.4e-05	0.000427814	0	0	0	0	0	0	0
TristramsBunting102_contig_38	3.02e-05	1.06e-05	0	3.5e-05	2.41e-05	0	8.45e-06	0	0	2.14e-05	6.1e-05	1.11e-05	2.67e-05	0	2.84e-05	3.9e-05	0	0	0	0	0	7.76e-06	0	0	0	0	0	0	4.48e-06	2.18e-05	3.56e-05	4.48e-06	0	2.52e-05	0	0	0	0	0	0	0	0	0.000619402	0	0	4.05e-06	0	0	0
TristramsBunting102_contig_42	0	0	5.26e-06	0	0	0	0	0	0	0	0	0	0	0	0	0	6.94e-05	0	4.97e-05	0	1.09e-05	0	0	0	0	5.1e-06	0	0.000133282	5.19e-05	8.34e-06	0	2.23e-05	0	0	0	0	0	0	0	0	0	0	0	0	0.000127553	0.000328411	0	0	0
wagtail171_contig_1036	0	0	0	0	0	0	0	1.67e-05	0	0	0	1.68e-05	0	0	0	1.98e-05	0	0	0	0	0	0	0	0	0	0	0	0	0	7.65e-06	5.42e-06	0	0	0	0	0	0	0	0	0	0	0	0	0	1.67e-05	0	0	0	0
wagtail171_contig_1037	3.72e-05	1.31e-05	7.83e-06	8.64e-05	9.92e-06	1.82e-05	1.04e-05	0	8.46e-05	2.64e-05	0	6.82e-05	2.19e-05	7.98e-05	4.67e-05	3.21e-05	0	0	0.000110941	3.88e-05	0	9.56e-06	0	7.77e-05	2.57e-05	0	0	0	3.86e-05	2.07e-06	3.07e-05	4.42e-05	6.99e-06	7.77e-06	0	0	0	0	0	0	0	0	0	0	0	0	0	0	0
wagtail171_contig_1135	4.77e-05	8.41e-06	0	0	2.55e-05	2.34e-05	0	3.47e-05	6.52e-05	1.69e-05	0	1.75e-05	1.41e-05	1.71e-05	4.5e-05	0.000226695	6.64e-05	6.54e-05	0	0	1.04e-05	1.23e-05	0	0	0	2.44e-06	0	0	7.09e-06	2.66e-05	0	0	0	0	0	0	0	0.000114093	0	0	0	0	0	0	1.74e-05	0	0	0	0
wagtail171_contig_174	4.74e-05	3.82e-05	5.56e-05	6.29e-05	3.98e-05	6.64e-05	0.000128953	6.4e-05	4.93e-05	2.88e-05	0	2.49e-05	1.6e-05	1.94e-05	6.38e-05	0.000163637	3.77e-05	6.18e-05	0	2.83e-05	1.47e-05	1.04e-05	0	0	3.12e-06	0	0.000151843	0	2.01e-06	3.77e-06	1.44e-05	8.05e-06	2.04e-05	8.49e-06	5.27e-06	1.03e-05	0	0	3.85e-05	0	2.76e-06	0	0	0	9.88e-06	2.42e-06	0	3.27e-05	0
wagtail171_contig_18	4.31e-06	1.52e-06	0	1e-05	4.6e-06	2.11e-06	2.41e-06	0	0	0	8.72e-05	0	0	3.09e-06	2.71e-06	0	0	0	0	0	1.88e-06	0	0	0	0	4.4e-07	0	0	1.73e-05	1.27e-05	6.11e-06	0	4.86e-05	9.01e-06	0	6.58e-06	0	0	0	0	0	0	1.3e-06	0	9.44e-06	0	5.93e-06	0	0
wagtail171_contig_189	0	0	0	0	0	0	0	0	0	0	0	0	0	0	0	0	0	0	0	0	7.29e-06	0	0	0	0	9.39e-06	0	0	4.97e-06	0	0	0	2.52e-05	0	5.21e-05	0	0.000100948	0	0	0	2.04e-05	0	0	0	6.1e-06	0.00394877	0	0	8.5e-05
wagtail171_contig_2	0	0	0	0	0	0	0	0	0	0	0	0	0	0	0	0	0	0	0	0	0	0	0	0	0	0	0	0	4.8e-06	9.01e-06	9.56e-06	4.81e-06	0	8.79e-05	1.26e-05	4.94e-05	0	0	0	8.12e-05	3.95e-05	0	0	0	0	0	0	0	0
wagtail171_contig_214	8.75e-06	1.03e-05	9.84e-06	1.36e-05	0	2.86e-06	6.54e-06	1.27e-05	1.06e-05	1.66e-05	0	1.29e-05	3.45e-06	8.36e-06	1.47e-05	5.04e-06	0	0	0	0	2.54e-06	3e-06	0	0	0	0	0	0	1.39e-05	3.9e-06	1.79e-05	6.94e-06	3.18e-05	1.71e-05	0	0	0	0	0	5.86e-05	0	1.37e-05	2.64e-05	5.49e-05	1.28e-05	5.22e-07	0	0	0
wagtail171_contig_260	1.6e-05	5.65e-05	2.7e-05	0	5.14e-05	7.09e-05	3.6e-05	9.34e-05	2.92e-05	0.000148033	6.49e-05	1.18e-05	0.000108956	5.74e-05	5.05e-05	4.16e-05	4.46e-05	4.4e-05	3.19e-05	0	2.1e-05	6.6e-05	0	0	0	0	0	0	4.76e-06	0	2.66e-05	0	6.04e-06	0	0	0	0	0	9.12e-05	0.000241654	1.31e-05	0	0	0	3.51e-05	0	0	0	0
wagtail171_contig_28	0	4.82e-06	0	0	0	0	0	0	0	0	5.53e-05	0	0	9.79e-06	0	0	0	0	0	2.86e-05	0	0	0	0	1.26e-05	0	0	0	0	1.83e-05	6.46e-06	3.66e-05	0	5.72e-06	3.2e-05	0	8.25e-05	0	0	0.000205879	5.57e-06	0	0	0	2e-05	0.00319739	0	0	0.000139043
wagtail171_contig_327	0	0	3.2e-06	0	0	0	0	0	0	0	0	0	0	0	0	0	4.22e-05	0	3.02e-05	0	0	7.8e-06	0	0	0	0	0	0	9.01e-06	1.35e-05	1.08e-05	2.26e-05	0	0	0	0	0	0	0	0	0	0	0	0	1.66e-05	3.8e-05	0	0	0
wagtail171_contig_351	0.000195986	5.39e-05	0.000140997	4.44e-05	0.000122518	0.000112568	0.000128557	0.00016696	0.0001567	0.000108539	0.000154685	0.000196629	0.000191903	0.000109516	0.000132257	0.000338407	5.32e-05	0.000279482	0.000570873	3.99e-05	0.000162441	3.93e-05	0	0	0	0	0	0	0	2.13e-06	4.52e-06	0	2.16e-05	0	0	0	0	0	0	0	0	0	0	0	6.98e-06	0	0	0	0
wagtail171_contig_362	0	0	0	0	0	0	0	0	0	1.06e-05	0	0	8.8e-06	0	0	0	0	0	0	0	0	0	0	0	0	0	0	0	4.43e-06	1.33e-05	1.06e-05	1.77e-05	1.68e-05	0	0	2.28e-05	0	0	0	0	0	0	0	0	4.89e-05	0	0	0	0
wagtail171_contig_370	0	0	0	0	0	0	0	0	0	0	0	0	0	0	0	0	0	0	0	0	0	0	0	0	1.09e-05	0	0	0	7e-06	0	0.00972492	0.0111756	0.00161289	0	0	0	0	0	0	0	0	0	0	0	8.6e-06	6.85e-05	0	0.000227727	0
wagtail171_contig_387	1.73e-05	6.08e-06	0	0	1.84e-05	2.54e-05	1.93e-05	0	0	1.22e-05	0	1.27e-05	5.09e-05	0	2.17e-05	1.49e-05	0	6.31e-05	6.87e-05	3.6e-05	7.52e-06	3.55e-05	0	0	0	0	0	0	1.02e-05	0	8.16e-06	0	2.6e-05	7.21e-06	0	0	0	0	0	0	0	0	0	0	0	0	0	0	0
wagtail171_contig_396	7.63e-06	5.38e-06	0	0	0	0	0	1.11e-05	0	0	0	0	0	0	0	0	0	0	0	0	0	0	0	0	0	0	0	0	0	1.53e-05	0.000138916	0.000360737	9.76e-05	0	0	0	0	0	0	0	0	0	0	0	5.57e-06	0	0	0	0
wagtail171_contig_398	0	0	2.69e-06	0	0	0	0	0	0	0	0	0	0	0	8.04e-06	0	0	0	0	2.67e-05	1.67e-05	0	0	0	0	0	0	0	0	4.27e-06	3.02e-06	0	4.81e-06	0	0	0	0	0.00018327	0	0	5.21e-06	0	0	0	4.66e-06	0	0	0	0
wagtail171_contig_401	0	0	3.64e-06	0	0	0	0	0	7.86e-06	6.12e-06	0	1.27e-05	0	1.24e-05	0	7.45e-06	0	0	0	0	3.76e-06	0	0	0	0	0	0	0	7.69e-06	2.5e-05	1.63e-05	6.41e-05	3.25e-05	3.25e-05	0	0	0	0	0	0	0	0	2.61e-06	0	6.3e-05	0	1.19e-05	0	0
wagtail171_contig_406	0	0	0	0	0	0	0	0	0	0	0	0	0	0	0	0	0	1.98e-05	0	0	0	0	0	0	0	0	0	0	1.93e-05	7.23e-06	0	1.93e-05	7.33e-05	0	0	0	0	0	0	0	0	0	0	0	2.37e-05	0	0	0	0
wagtail171_contig_484	0	0	0	0	0	0	0	0	0	0	0	0	0	0	0	0	0	0	0	0	0	0	0	0	6.92e-06	0	0	0	0	1.67e-06	3.9e-05	2.67e-05	1.69e-05	0	2.33e-05	0	0	0	0	0	6.1e-06	0	0	0	0	0	0	7.24e-05	0
wagtail171_contig_494	6.54e-06	9.21e-06	0	0	0	0	0	0	0	0	0	0	0	0	0	0	0	0	0	0	0	0	0	0	6.04e-06	0	0	0	3.88e-06	7.42e-05	0.000163831	3.89e-05	3.93e-05	5.47e-06	0	0	7.89e-05	0	0	0.000131263	0	0	1.38e-05	0	2.39e-05	0	0	0	0
wagtail171_contig_5	0	0	0	0	0	0	0	0	0	0	7.49e-05	0	0	0	0	0	0	0	0	0	0	0	0	0	8.55e-06	0	0	0	1.93e-05	1.55e-05	3.07e-05	0	1.39e-05	3.1e-05	0	0	0	0	0.000210665	0	0	0	0	0	6.76e-06	0	0	0	0
wagtail171_contig_51	4.84e-06	6.82e-06	1.02e-05	0	0	9.5e-06	1.08e-05	1.41e-05	0	6.87e-06	0	2.13e-05	5.72e-06	1.39e-05	6.09e-06	3.34e-05	0	8.84e-06	3.85e-05	4.04e-05	1.27e-05	4.98e-06	0	0	0	0	0	0	7.19e-06	3.5e-05	0.000249487	1.73e-05	5.1e-05	8.1e-06	0	0	0	0	0	0	0	0	0	0	1.06e-05	8.66e-07	0	0	0
wagtail171_contig_517	0	5.1e-06	3.05e-06	0	7.73e-06	0	8.11e-06	0	0	0	0	0	0	0	0	0	0	0	0	0	0	0	0	0	0	0	0	0	0	9.67e-06	6.85e-06	3.87e-05	0	3.03e-05	0	0	0.000174777	0	0	0	0	0	2.19e-06	0	1.06e-05	0	0	0	0
wagtail171_contig_524	0	0	0	0	0	0	0	0	0	0	0	0	0	0	0	1.13e-05	0	0	0	0	0	0	0	0	0	0	0	0	3.88e-06	1.31e-05	2.16e-05	7.77e-06	4.92e-06	0	0	0	0	6.25e-05	0	6.56e-05	0	0	0	0	9.54e-06	1.17e-06	0	0	0
wagtail171_contig_528	0	0	0	0	0	0	0	2.68e-05	0	0	0	0	0	0	0	0	0	0	0	0	0	0	0	0	0	0	0	0	4.1e-05	1.02e-06	1.3e-05	1.37e-05	0	2.31e-05	0	0	0	0	0	0	0	0	4.17e-06	0	0	0	0	0	0
wagtail171_contig_538	0.000237957	0.00017995	0.000229886	0.000107919	0.000520646	0.000148064	0.000286161	8.45e-05	0.000211398	0.000329457	0	0.000204633	0.000287823	0.000166211	0.000277366	0.000300643	0.000258285	0.000275709	0.00032346	9.7e-05	0.000101143	0.000107482	0	0	0	0	0	0	6.89e-06	0	5.49e-06	6.9e-06	0.000157181	9.71e-06	0	0	0	0	0	0	0	0	0	0	3.39e-05	0	0	0	0
wagtail171_contig_544	0.000226619	0.000101268	7.45e-05	0	3.54e-05	4.34e-05	8.67e-05	8.04e-05	2.01e-05	6.28e-05	8.94e-05	0.000308564	0.000195793	4.75e-05	0.000111221	0.000200423	0.000307474	7.07e-05	0.000220034	0.000138537	6.74e-05	8.53e-05	0	0	0	2.26e-06	0.000247969	0	3.94e-05	3.45e-05	5.23e-06	6.57e-06	5.82e-05	9.24e-06	0	0	0	0	0	0	0	0	1.67e-05	0	0	4.55e-05	0	0	0
wagtail171_contig_562	0	0	0	0	0	7.35e-06	8.39e-06	0	0	0	0	0	0	0	0	0	0	0	0	0	0	0	0	0	3.46e-06	0	0	0	0	5e-06	1.42e-05	8.9e-05	0	6.26e-06	0	0	0	0.000143144	0	0	0	0	0	0	0	1.34e-06	0	0	0
wagtail171_contig_581	0	0	0	0	0	9.14e-06	0	0	0	0	0	0	0	0	0	0	0	0	0	0	0	0	0	0	0	0	0	0	0	2.07e-06	0	0	7.01e-06	0	0	0	0.000224933	0	0	0	0	0	0	0	0	0	0	0	0
wagtail171_contig_589	0	0	0	0	0	0	0	2.95e-05	0	0	0	0	0	0	0	0	0	0	0	0	0	0	0	0	0	0	0.000226997	0	0	4.06e-05	1.44e-05	0	7.61e-06	0	0	0	0	0	0.000115081	0	0	0	0	0	6.65e-05	1.81e-06	0	0	0
wagtail171_contig_60	2.18e-06	0	0	0	0	2.14e-06	0	0	3.97e-06	0	0	0	2.57e-06	3.12e-06	0	3.76e-06	1.21e-05	0	0	0	0	2.24e-06	0	0	0	0	0	9.31e-06	1.1e-05	4.08e-05	1.24e-05	1.55e-05	1.8e-05	1.82e-06	3.4e-06	0	0	0	0	0	0	0	0	0	0	1.17e-06	0.00837821	2.11e-05	0
wagtail171_contig_626	0	0	0	0	0	0	0	0	0	2.44e-05	0	0	1.02e-05	0	0	0	0	0	0	0	0	0	0	0	0	0	0.000192927	0	2.04e-05	0	5.69e-05	1.02e-05	0	0	0	0	0	0	0	0	0	0	0	0	2.51e-05	2.15e-05	0	0	0
wagtail171_contig_691	2.17e-05	0	0	0	0	0	1.22e-05	0	0	0	0	0	0	0	0	1.88e-05	0	0	0	0	0	0	0	0	0	0	0	0	6.46e-06	2.42e-06	1.03e-05	0	8.18e-06	0	0	0	0	0	0	0	0	0	3.28e-06	0	0	0	0	0	0
wagtail171_contig_711	0	0	0	0	0	2.25e-05	0	0	0	0	0	0	0	0	0	0	0	0	0	0	0	0	0	0	0	0	0	0	6.81e-06	0	0	0	0	0	0	0	0	0	0	0	0	0	0	0	1.67e-05	0	0	0.000110844	0
wagtail171_contig_736	0	0	0	0	0	0	0	0	0	0	0	0	0	0	0	4.35e-05	0	0	0	0	0	2.59e-05	0	0	0	0	0	0	7.48e-06	1.12e-05	4.17e-05	7.49e-06	9.47e-06	0	0	0	0	0	0	0	0	0	0	0.000236767	1.84e-05	4.51e-06	0	0	0
wagtail171_contig_795	0	0	0	0	0	0	9.54e-06	0	0	0	0	2.5e-05	0	0	0	0	0	0	0	0	0	0	0	0	0	0	0	0	1.77e-05	7.58e-06	4.03e-06	5.06e-06	6.41e-06	7.12e-06	0	0	0	0	0	0	0	0	0	0	6.22e-06	0	0	0	0
wagtail171_contig_815	0	0	3.82e-06	0	0	0	0	0	0	0	0	0	0	0	0	0	0	0	0	0	0	0	0	0	8.38e-06	0	0	0	1.08e-05	1.21e-05	0	0	0	0	0	0	0	0	0	0	0	0	0	0	0	0	0	0	0
wagtail171_contig_82	0.000923896	0.000496846	0.000778616	0.000395577	0.000817897	0.000858825	0.00121239	0.000548442	0.000597763	0.000603812	0.000295038	0.00166982	0.00114832	0.000966089	0.0014524	0.00182618	0.000540996	0.00133267	0.00450059	0.000609387	0.000688514	0.000650372	0	2.54e-05	0	0	0	0	3.61e-05	1.35e-06	5.75e-06	0	0.000137178	0	0	3.71e-05	0	0	0	0	0	0	0	0	0	0	0	0	0
wagtail171_contig_867	0	0	4.99e-06	0	0	0	0	1.72e-05	0	0	0	0	0	0	0	0	0	0	0	0	0	0	0	0	0	0	0	0	1.41e-05	0	1.12e-05	0	0.000115852	0	0	0	0	0	0	0	0	0	0	0	0	0	0	0	0
wagtail171_contig_926	0	0	0	0	0	0	0	0	0	0	0	0	0	0	0	0	0	1.65e-05	0	0	0	0	0	0	0	0	0	0	0	2.01e-06	0	1.07e-05	0	0	0	0	0	8.62e-05	0	0	0	0	0	0	6.58e-06	0	0	0	0
wagtail88_contig_106	0	0	0	0	1.16e-05	0	0	0	0	0	0	0	0	0	0	0	0	0	0	0	0	0	0	0	0	2.21e-05	0.000485777	0	6.43e-06	1.21e-05	2.05e-05	3.22e-05	0	0	0	0	0	0	0	0	0	5.1e-05	0	0	0	0	0	0	0
wagtail88_contig_1764	0	0	0	0	0	0	0	0	0	0	0	0	0	0	0	1.72e-05	0	0	0	0	0	0	0	0	0	0	0	0	0	2.44e-05	2.35e-05	4.14e-05	3.74e-05	0	0	0	0	0	0	0	0	0	0	0	2.9e-05	0	0	0	0
wagtail88_contig_22	0	0	0	0	0	0	0	0	0	9.33e-06	0	0	0	0	1.65e-05	0	0	0	0	0	0	0	0	0	0	2.68e-06	0	0	7.81e-06	2.93e-06	2.49e-05	7.82e-06	9.89e-06	5.5e-06	0	0	0	0	0	6.6e-05	0	0	0	0	0.000105553	0	0	0	0
wagtail88_contig_29	0	0	3.38e-06	0	0	0	9e-06	0	0	0	0	1.18e-05	0	0	3.03e-05	1.39e-05	4.47e-05	0	0	0	6.99e-06	0	0	0	9.63e-05	0	0.00108039	0	3.34e-05	6.26e-06	0	4.77e-06	1.21e-05	0.000469886	0	0	0	0	0	0	0	3.78e-05	0.000431683	0	0	0	0	0	0.000326545
wagtail88_contig_368	4.28e-05	3.02e-05	4.33e-05	0	2.74e-05	5.04e-05	6.72e-05	6.23e-05	0	0	0	1.26e-05	7.08e-05	3.68e-05	1.08e-05	1.48e-05	9.53e-05	0	0	0	2.98e-05	1.76e-05	0	0	1.58e-05	0	0	0	0	4.38e-05	2.02e-05	0	0	0	2.67e-05	0	0	0	0	0	0	0	0	0.000161006	4.37e-05	0	4.71e-05	0	0
wagtail88_contig_5	0	0	2.04e-05	0	0	0	0	0	0	0	0	0	0	0	0	0	0	0	0	0	0	0	0	0	0.000277065	5.93e-06	0	0	0	4.31e-06	4.58e-06	5.76e-06	7.28e-06	5.26e-05	1.51e-05	0	0	0	0	0	0	0	0.000640582	0	0	0	0	0	0
wagtail88_contig_608	0	0	4.77e-06	0	0	1.11e-05	0	0	0	0	0	0	0	0	2.85e-05	0	0	0	0	0	1.97e-05	0	0	0	0	0	0	0	2.69e-05	1.26e-05	0.000787555	0.000121274	2.56e-05	0	0	0	0	0	0	0	0	0	0	0	2.48e-05	0	0	0	0
wagtail88_contig_609	0	0	0	0	0	0	0	0	0	0	0	0	0	0	0	0	0	0	0	0	0	0	0	0	0	0	0	0	7.26e-06	0.000125147	0	7.27e-06	0	1.02e-05	0	0	0	0	0	0	0	0	0	0	7.13e-05	0	0	0	0
wagtail88_contig_92	0	0	0	0	0	0	0	0	0	0	0	0	0	0	0	5.56e-05	0	0	0	0	0	0	0	0	0	0	0	0	1.91e-05	7.16e-06	0	0	0	8.97e-06	0	0	0	0	0	0	0	0	0	0	0	0	0	0	0
wagtail88_contig_947	0	0	3.38e-06	0	0	0	0	0	0	0	0	0	9.47e-06	0	0	0	0	0	0	0	6.99e-06	0	0	0	0	0	0	0	0	3.57e-06	7.58e-06	4.77e-06	6.03e-06	0.000174308	0	0	0	0	0	0	0	0	0	0	0.000117025	0	0	0	0
warbler203_contig_10	7.2e-05	3.01e-05	6.16e-05	3.14e-05	5.05e-05	2.43e-05	6.81e-05	3.93e-05	3.69e-05	8.3e-05	3.64e-05	2.97e-05	4.25e-05	6.44e-05	4.53e-05	7.38e-05	1.25e-05	6.17e-05	2.69e-05	4.7e-05	5.69e-05	1.62e-05	0	9.41e-06	0	2.98e-06	0	9.61e-06	1.6e-05	2.03e-05	5.11e-05	2.01e-05	2.37e-05	0	3.51e-06	0	0	0	0.00725355	2.26e-05	0	2.12e-05	1.36e-06	8.46e-05	1.81e-05	0	3.1e-05	0	9.15e-05
warbler203_contig_1152	0	0	0	0	0	0	0	0	0	2.39e-05	6.82e-05	1.24e-05	1.99e-05	1.21e-05	0	0	0	0	0	0	0	0	0	0	0	0	0	0	5e-06	5.63e-06	0	1e-05	0	1.41e-05	2.63e-05	0	0	0	0	0	1.37e-05	0	0	0	1.84e-05	0	0	0	0
warbler203_contig_1153	0	0	4.91e-06	0	0	0	0	0	0	0	0	0	0	0	0	0	0	0	0	0	1.02e-05	0	0	0	0	0	0	4.98e-05	6.92e-06	7.78e-06	0	6.93e-06	0	0	0	0	0	0	0	0	0	0	0	0	0	0	0	0	0
warbler203_contig_1165	0	0	0	0	0	0	0	0	0	0	0	0	0	0	0	0	0	0	0	0	9.96e-06	0	0	0	0	0	0	0	6.79e-06	5.09e-06	5.94e-05	6.79e-06	0	0	0	0	0	0	0	0	0	0	0	0	8.34e-06	0	0	0	0
warbler203_contig_128	0	0	0	0	5.95e-06	0	0	8.11e-06	0	0	0	0	0	0	0	0	0	0	0	0	9.71e-06	0	0	0	0	0	0	0	1.66e-05	2.48e-06	1.84e-05	6.63e-06	2.1e-05	0	8.68e-06	0	0	0	0	0	0	0	0	0	8.14e-06	0	1.53e-05	0	0
warbler203_contig_1463	0	0	0	0	0	0	0	3.33e-05	2.08e-05	0	0	0	0	0	0	0	0	0	0	0	0	0	2.7e-05	0	0	0.000142438	0	0	6.79e-06	2.55e-06	0	0	0	0	0	3.49e-05	0	0	0	0	0	0	2.42e-05	0	1.67e-05	0.000813824	0	0	0
warbler203_contig_1698	0	0	0	0	0	0	0	0	0	3.24e-05	0	0	0	0	0	0	0	0	0	0	9.96e-06	1.18e-05	0	0	1.05e-05	0	0	0	0	0	1.62e-05	6.79e-06	0	0	0	0	0.000275864	0	0	0.000114707	0	0	0	0	8.34e-06	0	0	0	0
warbler203_contig_177	0	0	0	0	0	0	0	0	0	0	0	0	1.05e-05	1.28e-05	0	0	0	0	0	0	0	0	0	0	1.65e-05	1.82e-06	0	0	5.3e-06	0	1.69e-05	5.31e-06	0	0	0	0	0	0	0	0	7.27e-06	0	0	0	0	0	0	0	9.07e-05
warbler203_contig_189	8.32e-06	1.17e-05	7.01e-06	0	0	0	1.86e-05	0	0	1.18e-05	0	0	0	0	0	0	0	1.52e-05	3.31e-05	0	0	0	0	0	0	0	0	0	4.94e-06	0	1.18e-05	1.48e-05	1.25e-05	0	0	0	0	0	0	0	0	0	2.51e-06	0	1.21e-05	0	2.29e-05	0	0
warbler203_contig_194	7.01e-06	0	2.95e-06	0	0	0	0	0	0	0	0	0	8.27e-06	0	0	0	0	0	0	0	0	0	0	0	0	0	0	0	1.25e-05	7.8e-07	3.98e-05	1.25e-05	0	1.17e-05	2.18e-05	0.00021396	0	0	0	0	0	0	0	0	1.02e-05	0	1.93e-05	6.77e-05	0
warbler203_contig_201	0	0	2.73e-06	3.01e-05	0	0	0	0	0	0	0	0	0	0	8.14e-06	0	0	0	0	0	0	0	0	0	0	0	0	0	0	2.88e-06	0	7.7e-06	9.74e-06	0	0	0	0	0	0	0	0	0	0	0	8.03e-05	0	3.56e-05	0	0
warbler203_contig_206	0	0	8.19e-06	0	0	6.36e-06	0	0	0	1.84e-05	0	0	0	1.86e-05	0	0	0	0	0	0	0	0	0	0	0	0	0	0	3.85e-06	2.89e-06	9.19e-06	3.85e-06	0	5.42e-06	0	0	0	0	0	0	0	0	0	0	4.73e-06	2.32e-06	0	0	0
warbler203_contig_273	0	0	5.33e-06	0	0	0	0	0	0	0	0	0	0	0	0	0	0	0	0	0	0	0	0	0	0	0	0	0	7.51e-06	1.97e-05	1.79e-05	9.03e-05	0	1.06e-05	0	0	0.000152697	0	0	0	1.03e-05	0.000357489	0	0.000237869	2.77e-05	0	0	0	0
warbler203_contig_320	8.06e-06	1.7e-05	1.7e-05	0	8.61e-06	0	9.03e-06	1.17e-05	1.47e-05	0	0	3.55e-05	1.9e-05	1.15e-05	0	4.17e-05	0	2.94e-05	0	0	0	0	0	0	0	1.64e-06	0	0	4.79e-06	1.79e-06	3.81e-05	2.4e-05	1.82e-05	2.7e-05	0	0	0	0	0	0	0	0	0	0	0	5.77e-06	0	0	8.19e-05
warbler203_contig_352	0	0	0	0	0	0	0	0	0	0	0	0	0	0	0	5.97e-05	0	0	0	0	0	0	0	0	0	0	0	0	2.74e-05	0	2.72e-05	2.06e-05	1.73e-05	0	0	0	0	0	0	0	0	5.43e-05	0	0	8.41e-06	0	0	0	0
warbler203_contig_388	7.83e-06	0	1.65e-06	0	0	0	4.38e-06	0	0	0	0	0	0	5.6e-06	0	0	0	0	0	0	0	0	0	0	0	0	0	0	9.29e-06	6.97e-06	7.4e-06	1.86e-05	2.06e-05	3.27e-06	0	3.58e-05	0	0	0	0	0	0	0	0	5.71e-06	0	0	0	0
warbler203_contig_434	2.46e-05	5.79e-06	2.77e-05	0	2.63e-05	0	1.84e-05	2.39e-05	0	1.17e-05	0	0	1.94e-05	0	1.03e-05	1.42e-05	0	3e-05	3.27e-05	0	7.15e-06	2.11e-05	0	0	2.27e-05	3.69e-05	0	0	0	5.48e-06	9.51e-05	2.44e-05	0	0	0	0	0	0	0	0	5.35e-05	0	0	0	0	0	2.26e-05	0	0
warbler203_contig_435	0	0	0	0	0	8.55e-06	0	1.27e-05	0	0	0	0	0	0	0	0	0	0	0	0	7.59e-06	0	0	0	8.04e-06	0	0	0	1.03e-05	1.94e-06	0	0	6.55e-06	0	0	0	0	0	0	0	0	0	5.26e-06	0	3.81e-05	9.35e-06	4.8e-05	0.000336794	0
warbler203_contig_465	0	5.57e-06	0	3.67e-05	0	0	0	0	0	0	0	0	0	0	0	0	0	1.44e-05	0	0	0	0	0	0	1.46e-05	0	0.00017715	3.37e-05	2.34e-05	8.97e-05	3.73e-06	9.39e-06	1.19e-05	1.32e-05	0	2.41e-05	0	7.55e-05	0	0	0	0	0	0	0.000426522	1.41e-06	0	0	0
warbler203_contig_522	1.17e-05	0	0	0	0	0	0	0	0	0	0	0	0	0	0	0	0	0	0	0	0	0	0	0	0	0	0	0	6.95e-06	7.82e-06	0	6.96e-06	8.8e-06	0	0	0	0	0	0	0	0	0	0.00410574	0.000440044	0	0	0	0	0
warbler203_contig_663	2.24e-05	2.76e-05	1.88e-05	5.2e-05	3.58e-05	1.1e-05	2.51e-05	1.63e-05	0	0	0	1.64e-05	0	6.4e-05	1.41e-05	0	0	2.04e-05	0	0	2.92e-05	0	0	0	0	0	0	0	6.64e-06	2.49e-05	1.06e-05	0	0	2.8e-05	0	0	0	0	0	0	0	0	0	0	3.26e-05	0	0	0	0
warbler203_contig_825	0	0	0	0	0	0	0	0	0	1.1e-05	0	0	0	0	0	0	0	0	0	0	0	0	0	0	0	0	0	0	0	3.44e-06	0	0	0	0	0	0	0	0	0	0	0	0	0	0	0	6.91e-06	0.0287297	0	0
warbler203_contig_83	4.41e-06	1.56e-06	3.72e-06	0	4.71e-06	4.33e-06	2.97e-05	6.42e-06	4.02e-06	1.57e-05	0	6.49e-06	1.3e-05	9.48e-06	1.11e-05	0	0	4.03e-06	1.76e-05	9.22e-06	2.89e-06	2.27e-06	0	0	2.04e-06	0	0	0	3.41e-05	6.63e-06	7.31e-06	5.25e-06	8.3e-06	7.38e-05	0	0	0	0	2.51e-05	0	0	0	0	0	8.05e-06	7.92e-05	6.08e-06	0	0.000785674
warbler203_contig_868	0	0	0	0	0	0	0	0	0	0	0	1.32e-05	0	0	0	1.55e-05	0	0	0	0	0	0	0	0	0	0	0	0	1.07e-05	1.2e-05	5.11e-05	0	2.71e-05	8.28e-05	0	2.75e-05	0	0	0	0	0	0	0	0	3.29e-05	0	0	0	0
warbler203_contig_90	0	0	0	0	0	0	0	0	0	0	0	1.07e-05	0	0	0	0	0	0	2.91e-05	0	0	0	0	0	0	0	0	0	0	4.06e-05	2.59e-05	4.34e-06	0	6.1e-06	0	0	0	0	0	0	0	0	0	0	0	0	0	0	0
warbler203_contig_91	0	0	0	0	0	0	0	0	0	0	0	0	0	0	0	0	0	0	0	0	0	0	0	0	0	0	0	0	0	4.98e-06	1.41e-05	4.43e-06	0	0	0	0	0	0	0	0	0	0	0	0.000280373	5.44e-06	1.33e-06	0	0	0
warbler203_contig_95	0	0	1.69e-06	0	0	0	0	0	0	0	0	0	1.42e-05	0	0	0	0	0	0	0	0	1.65e-05	0	0	3.71e-06	0	0	0	0	1.25e-05	1.9e-06	2.39e-06	4.23e-05	6.71e-06	0	0	0	0	0	0	0	0	0	0	2.05e-05	0	0	0	0.000163272
warbler204_contig_101	1.02e-05	3.07e-06	1.22e-06	0	4.65e-06	4.27e-06	3.25e-06	4.23e-06	0	2.06e-06	7.64e-05	1.28e-05	5.14e-06	4.16e-06	5.48e-06	1.13e-05	0	0	1.16e-05	1.21e-05	4.43e-06	7.47e-07	0	6.08e-06	0	1.93e-06	0	6.82e-05	9.74e-05	6.95e-05	5.73e-05	4.06e-05	4.04e-05	4.37e-05	4.19e-05	4.43e-06	0	0	0	0	1.18e-06	0	4.39e-07	2.73e-05	9.54e-05	0	2.4e-05	0	0
warbler204_contig_1072	6.78e-05	4.78e-05	3.43e-05	3.15e-05	2.9e-05	3.99e-05	1.52e-05	2.96e-05	1.24e-05	3.85e-05	0	4.98e-05	1.6e-05	1.94e-05	2.56e-05	7.03e-05	3.77e-05	4.96e-05	0	2.83e-05	3.55e-05	6.98e-06	0	2.84e-05	3.13e-05	1.38e-06	0	0	1.21e-05	3.02e-06	2.57e-05	1.61e-05	1.53e-05	0.000187165	0	0	0	0	0	0	0	0	2.05e-06	0.000127542	4.95e-06	0	0	0.000622798	0
warbler204_contig_1081	0	0	0	0	0	0	0	0	0	0	0	0	1.32e-05	0	0	0	0	0	0	0	0	0	0	0	0	0	0	0	1.98e-05	0	0	0	0	0	0	0	0	0	0	0	0	0	0	0	0	0	0	0	0
warbler204_contig_1148	0.00117911	0.000726385	0.000954076	0.000437154	0.000502146	0.000262623	0.00110243	0.000252661	0.000263484	0.000508156	0.00040965	0.000233798	0.000815706	0.000310745	0.000427583	0.000449661	0.000402405	0.000568329	0.000547141	0.000528821	0.000390795	0.000260486	0	0	0	0	0	0	0	1.61e-06	0	0	5.44e-06	0	0	0	0	0	0	0	2.36e-05	0	0	0	1.58e-05	3.75e-05	9.96e-05	0	0
warbler204_contig_129	0	0	0	0	0	0	0	0	0	0	0	0	0	0	0	0	0	0	0	0	0	0	0	0	0	0	0	4.48e-05	1.25e-05	2.57e-05	1.49e-05	1.87e-05	0	0	0	0	0	0	0.000596342	0	0	0	0	0	6.89e-05	0	0	0	0
warbler204_contig_1312	0	0	0	0	0	0	0	0	0	0	0	0	0	0	0	0	0	0	0	0	0	0	0	0	0	0	0	0	0	0	0	0	0	9.54e-06	0	0	0	0	0	0.000114569	0	0	0	0	8.33e-06	0	0	0	0
warbler204_contig_1350	1.83e-05	0	0	0	0	0	0	0	0	0	0	1.34e-05	1.08e-05	0	0	0	0	0	0	0	0	0	0	0	0	0	0	0	0	4.07e-06	0.000103792	3.81e-05	6.88e-06	0.000183565	0	0	0	0	0.000104016	0	0	0	0	0	1.34e-05	0	0	0	0
warbler204_contig_155	2.78e-06	0	1.17e-06	0	5.93e-06	0	0	0	0	0	0	0	3.28e-06	7.95e-06	0	0	0	0	1.11e-05	0	0	0	0	0	0.000312652	0	0	0	4.95e-06	3.71e-06	4.59e-05	1.49e-05	1.46e-05	0	4.33e-06	0	3.35e-05	0	0	0	0.000137966	6.54e-05	0.000461291	0	2.03e-06	9.94e-07	7.64e-05	2.68e-05	0
warbler204_contig_1582	1.01e-05	0	0	4.68e-05	0	0	0	0	0	0	0	0	0	0	0	0	0	0	0	0	0	0	0	0	0	0	0	0	5.97e-06	0	2.85e-05	3.59e-05	7.57e-06	0	3.13e-05	0	0	0	0	0	4.92e-05	0	0	0	7.34e-06	0	0	0	0
warbler204_contig_1744	3.69e-05	0	5.19e-06	0	6.57e-06	0	1.38e-05	1.79e-05	1.12e-05	0	0	0	1.45e-05	0	0	5.31e-05	0	0	0	2.57e-05	1.07e-05	1.27e-05	0	0	0	0	0	0	1.46e-05	1.78e-05	5.82e-06	3.66e-06	1.85e-05	5.66e-05	0.00100689	0	0	5.88e-05	0	0	0	0	0	0	4.49e-06	0	0	0	0
warbler204_contig_1936	0	0	0	0	1.29e-05	0	0	0	0	0	0	0	0	0	0	2.08e-05	0	0	0	0	0	0	0	0	0	0	0	0	3.57e-05	2.41e-05	6.83e-05	2.86e-05	9.05e-06	0	0	3.67e-05	0	0	0	0	0	0	0	0	2.63e-05	8.61e-06	0	0	0
warbler204_contig_1942	0	1.67e-05	4.99e-06	0	0	0	0	0	0	0	0	0	0	0	1.49e-05	2.05e-05	0	0	0	4.95e-05	1.03e-05	0	0	0	0	0	0	0	4.92e-05	3.43e-05	5.6e-06	0	0	0	0	0	0	0	0	0	0	0	0	0	2.59e-05	0	0	0	0
warbler204_contig_1955	8.37e-06	4.13e-05	7.06e-06	3.89e-05	2.68e-05	3.29e-05	0	1.22e-05	0	1.19e-05	0	4.92e-05	5.93e-05	3e-05	0	1.45e-05	0	1.53e-05	0	0	7.3e-06	0	0	0	0	0	0	0	4.97e-06	0	0	0	0	0	0	0	0	0	0	0	0	0	0	0	2.44e-05	0	0	0	0
warbler204_contig_2040	1.09e-05	0	4.61e-06	0	0	1.07e-05	0	0	0	0	0	0	2.59e-05	0	0	0	0	0	0	0	0	0	0	0	0	0	0	0	1.3e-05	2.44e-05	0	0	5.76e-05	0	0	0	0	0	0	0	0	0	1.98e-05	0	0	0	0	0	0
warbler204_contig_2065	0	0	0	0	0	0	0	0	0	0	0	0	1.05e-05	0	0	0	0	0	0	0	0	0	0	0	0	0	0	0	0	3.97e-06	4.21e-06	0	0	0	0	0	0.000215034	8.51e-05	0	0	0	0	0	0	1.3e-05	0	0	0	0
warbler204_contig_2188	8.51e-06	0	0	0	0	0	0	0	0	0	0	0	0	0	0	0	0	0	0	0	7.42e-06	0	0	0	0	0	0	3.64e-05	5.05e-06	0	1.21e-05	1.01e-05	5.12e-05	0	0	2.6e-05	0	0	0	0	6.93e-06	0.000340801	9e-06	0	6.21e-06	0	0	0	0
warbler204_contig_232	0	0	4.22e-06	0	0	0	0	0	0	0	0	0	0	0	0	0	0	3.66e-05	0	0	0	0	0	0	0	0	0	0	0	5.35e-05	3.79e-05	0	8.29e-05	0	0	0	0	0	0	0	0	0	0	0	7.31e-05	0	0	0	0
warbler204_contig_237	0	8.88e-06	0	0	0	0	0	1.83e-05	0	0	0	0	0	0	7.92e-06	1.09e-05	3.5e-05	1.15e-05	0	0	2.19e-05	6.48e-06	0	0	0	0	0	0	1.12e-05	9.82e-06	8.93e-06	0	9e-05	0	0	0	0	0	0	0	0	0	3.81e-06	0	1.38e-05	0	0	0	0
warbler204_contig_2401	0	0	0	0	0	0	0	0	0	1.58e-05	0	0	0	0	0	0	0	0	0	0	0	0	0	0	2.05e-05	0	0	0	6.61e-06	4.95e-06	0.000205155	0.00011246	8.37e-05	0	0	0	0	0	0	0	0	5.24e-05	0	0	3.25e-05	0	3.06e-05	0	0
warbler204_contig_262	0	2.84e-06	0	0	4.31e-06	0	4.52e-06	5.87e-06	0	0	0	0	4.76e-06	0	0	0	0	0	0	0	0	0	0	0	0	8.24e-07	0	0	9.58e-06	5.39e-06	9.54e-06	4.56e-05	2.73e-05	0	2.51e-05	8.62e-05	0	0	0	0	0	3.8e-05	0	0	5.89e-06	0	0	0	0
warbler204_contig_2698	0	0	3.89e-06	0	0	0	0	0	0	0	0	0	0	0	0	0	0	0	0	0	0	0	0	0	0	0	0	0	1.1e-05	6.17e-05	1.31e-05	0	0	7.72e-06	2.88e-05	0	0	0	0	0	7.52e-06	0	0	0	4.04e-05	0	2.54e-05	0	0
warbler204_contig_272	7.35e-06	0	1.55e-06	0	3.92e-06	3.6e-06	1.23e-05	5.35e-06	0	1.04e-05	0	0	8.68e-06	0	4.62e-06	2.54e-05	0	0	1.46e-05	0	0	0	0	0	0	7.5e-07	0	0	1.31e-05	3.27e-06	5.21e-06	1.97e-05	0.000121594	0	1.14e-05	2.24e-05	0	0	4.18e-05	3.69e-05	2.99e-06	0	2.22e-06	0	2.68e-06	7.23e-06	0	0	0
warbler204_contig_2799	0	0	0	0	0	0	0	0	0	0	0	0	0	0	1.45e-05	0	0	0	0	0	0	0	0	0	0	0	0	0	0	7.7e-06	0	0	8.67e-06	0	1.8e-05	0	0	0	0	0	0	0	0	0	1.68e-05	5.57e-05	0	0	0
warbler204_contig_280	0	0	1.83e-05	0	0	0	0	0	0	0	0	0	0	1.25e-05	0	0	0	0	0	0	0	0	0	0	0	0	0	0	3.1e-05	1.55e-05	0	5.17e-06	0	0	0.00196611	0	0	0	0	0	0	0	0	0	2.54e-05	0	0	0	0
warbler204_contig_2822	0	0	0	0	0	0	0	0	0	0	0	0	0	0	1.28e-05	0	0	0	0	0	0	0	0	0	0	0	0	0	6.06e-06	4.09e-05	2.41e-05	1.21e-05	7.68e-06	0	0	0	0	0	0	0	0	4.81e-05	0	0	8.19e-05	0	0	0	0
warbler204_contig_308	2.54e-05	2.38e-05	0	0	0	8.3e-06	1.9e-05	2.46e-05	1.54e-05	1.2e-05	0	0	0	0	1.06e-05	0	0	0	0	0	2.95e-05	0	0	0	0	0	0	0	0	5.65e-06	2.4e-05	4.53e-05	1.27e-05	7.07e-06	0	0	0	0	0	0	0	0	0	0	3.7e-05	0	0	0	0
warbler204_contig_322	1.89e-05	1.33e-05	6.81e-06	0	5.76e-06	2.64e-06	3.02e-06	1.18e-05	9.82e-06	1.15e-05	4.36e-05	1.19e-05	1.27e-05	3.86e-06	1.36e-05	4.65e-06	4.5e-05	1.48e-05	6.44e-05	1.13e-05	4.7e-06	1.11e-05	1.27e-05	0	0	1.1e-06	0	0	1.92e-05	2.04e-05	3.06e-05	3.53e-05	2.03e-05	4.51e-06	0	2.47e-05	9.76e-05	0	0	0	6.59e-06	1.27e-05	2.44e-06	0	6.69e-05	0	1.48e-05	7.82e-05	0
warbler204_contig_371	9.63e-05	5.09e-05	8.96e-05	3.73e-05	3.86e-05	0.000102374	0.000103425	9.34e-05	9.5e-05	4.56e-05	0	9.43e-05	5.69e-05	7.76e-05	9.59e-05	6.93e-05	2.23e-05	5.87e-05	3.19e-05	1.68e-05	1.4e-05	6.19e-05	0	0	3.7e-06	8.19e-07	0	0	9.53e-06	1.61e-05	3.7e-05	1.43e-05	1.81e-05	3.69e-05	0	1.23e-05	0	0	0	0	0	0	0	0	1.46e-05	1.44e-06	1.1e-05	0	0
warbler204_contig_372	0	0	0	0	0	0	9.29e-06	0	0	0	0	0	0	0	0	0	0	0	0	0	0	0	0	0	0	0	0	0	4.92e-06	4.61e-05	1.57e-05	9.86e-06	2.49e-05	9.7e-05	0	0	0	0	0	0	1.35e-05	0	0	0	6.05e-06	0	0	0	0
warbler204_contig_375	0	0	0	0	9.79e-06	0	0	0	0	0	0	1.35e-05	0	1.31e-05	3.46e-05	0	0	0	3.65e-05	0	0	0	0	0	0	0	0	0	1.09e-05	0	0	5.45e-06	6.89e-06	0	0	0	0	0	0	0	0	0	8.58e-05	0	3.34e-05	3.53e-05	0	0	0
warbler204_contig_40	0	3.64e-06	0	0	5.52e-06	0	0	0	0	0	0	0	6.1e-06	0	0	0	0	0	0	0	0	0	0	0	0	3.16e-06	0	0	6.14e-06	0	0	3.69e-05	1.94e-05	4.32e-06	0	0	0	0	0	0.000103741	0	2.43e-05	7.81e-06	0	0	0	0	0	0
warbler204_contig_44	0	3.97e-06	0	0	0	0	0	0	0	0	0	2.48e-05	0	0	2.12e-05	1.94e-05	0	0	0	0	0	1.16e-05	0	0	0	4.6e-06	0	0	1.84e-05	6.27e-06	7.99e-06	1e-05	8.47e-06	4.71e-06	0	0	6.8e-05	0.000107676	0	0	2.75e-05	0.00217527	0	0	1.23e-05	2.02e-06	1.55e-05	0	0
warbler204_contig_475	6.77e-06	9.54e-06	8.56e-06	0	1.45e-05	0	7.59e-06	2.96e-05	1.23e-05	2.88e-05	0	0	1.6e-05	1.94e-05	1.7e-05	2.34e-05	0	2.47e-05	0	2.83e-05	1.18e-05	6.97e-06	0	0	0	0	0	0	1.21e-05	7.54e-06	3.2e-06	4.03e-06	1.53e-05	0.000237786	0	0	0	0	0.000153988	0	0	0	0	0	2.47e-05	0	0	0	0
warbler204_contig_541	7.65e-06	0	0	0	0	3e-05	0	0	0	0	0	1.12e-05	0	1.1e-05	0	0	0	0	3.05e-05	0	6.67e-06	0	0	0	0	0	0	0	4.54e-06	0.000105601	5.79e-05	4.55e-05	0	0	0	0	0	0	0	0	0	0	0	0	1.67e-05	1.37e-06	0	0	0
warbler204_contig_609	0	0	0	0	0	0	0	0	0	0	0	0	0	0	0	0	0	0	0	0	0	0	0	0	0	5.12e-06	0	0	7.45e-06	2.79e-06	1.48e-05	1.49e-05	1.89e-05	0	9.77e-05	0	0	0	0	0	0	0	0	0	0	0	0	0	0
warbler204_contig_612	0	0	0	0	0	0	0	1.42e-05	0	0	0	0	0	0	1.23e-05	0	0	0	0	0	0	0	0	0	4.51e-06	0	0	0.000146131	0.000133529	3.05e-05	9.24e-06	5.81e-06	2.94e-05	0	0	0	0	0.0008411	0	0	0	0	0	0.000183841	0	0	0	0	4.97e-05
warbler204_contig_628	5.04e-05	4.26e-05	2.55e-05	4.69e-05	2.15e-05	1.98e-05	1.13e-05	1.47e-05	3.67e-05	2.86e-05	8.16e-05	1.48e-05	4.76e-05	2.89e-05	1.27e-05	5.23e-05	0	1.84e-05	0	0	2.64e-05	0	0	0	0	0	0	0	0	0	9.54e-06	6e-06	0.00011383	2.53e-05	3.14e-05	0	0	9.64e-05	0	0	0	0	0	0	0	1.81e-06	0	0	0
warbler204_contig_726	1.11e-05	3.92e-06	3.51e-06	0	0	1.91e-05	1.25e-05	8.09e-06	2.53e-06	0	0	1.63e-05	3.28e-06	3.58e-05	3.5e-06	1.44e-05	0	0	2.21e-05	0	4.84e-06	2.86e-06	1.31e-05	1.16e-05	2.57e-06	0	0	0	4.95e-06	5.88e-06	2.89e-05	1.82e-05	2.93e-05	4.65e-06	4.33e-06	8.49e-06	0	2.66e-05	6.32e-05	0	0	1.31e-05	0	0	6.09e-06	0	3.83e-05	0	0
warbler204_contig_784	0	0	3.57e-06	0	0	0	0	0	0	0	0	0	0	0	0	0	0	0	0	0	0	0	0	0	0	0	0	0	5.03e-06	1.32e-05	4e-06	0	0	0	0	0	0	0	0	0	0	0	0	0	2.78e-05	0	0	0	0
warbler204_contig_817	0	0	2.57e-06	0	0	0	0	0	0	0	0	8.97e-06	7.21e-06	8.75e-06	0	0	0	0	0	0	0	0	0	0	0	0	0	0	0	0	1.44e-05	0.000116208	2.3e-05	0	0	0	0	0	0	0	0	0	0	0	4.46e-06	0	0	0	0
warbler204_contig_848	5.66e-06	3.99e-06	0	0	0	0	0	0	0	0	0	0	0	0	0	0	0	0	6.76e-05	0	4.93e-06	0	0	0	0	0	0	0	1.01e-05	1.26e-06	5.35e-06	2.69e-05	8.52e-06	0	0	1.73e-05	6.84e-05	5.41e-05	0.0014166	0	0	8e-05	0	0	0	0	0	0	0
warbler204_contig_88	2.79e-05	1.64e-05	1.76e-05	0	9.92e-06	1.37e-05	2.6e-05	2.7e-05	3.38e-05	3.3e-05	0	7.51e-05	5.48e-05	6.65e-06	2.34e-05	2.41e-05	7.75e-05	8.49e-06	0.000129431	0	4.05e-06	9.56e-06	0	0	2.79e-05	0	0	0	1.1e-05	5.17e-06	2.64e-05	5.25e-05	3.14e-05	3.88e-06	0	0	0	0	0	0	7.57e-06	0	4.77e-05	0	3.39e-06	8.31e-07	0	0	0
warbler204_contig_883	0	0	4.29e-06	0	0	9.98e-06	0	0	0	0	0	0	0	0	0	0	0	0	0	0	2.66e-05	0	0	0	0	0	0	4.34e-05	0	4.53e-06	0	0	4.59e-05	2.55e-05	0	0	0	9.73e-05	0	0	0	0.00019168	0	0.000573939	7.43e-06	0	0	0	0.00486281
warbler204_contig_90	5.19e-06	1.1e-05	9.47e-06	8.04e-06	1.85e-06	6.79e-06	1.55e-05	7.55e-06	9.45e-06	7.36e-06	0	5.08e-06	1.84e-05	1.49e-05	6.53e-06	8.96e-06	0	6.32e-06	0	7.22e-06	1.51e-06	3.56e-06	0	0	4.79e-06	8.47e-06	0	0	3.18e-05	4.54e-05	3.52e-05	3.91e-05	4.81e-05	5.79e-06	0	0	0	0	0	0	0	0	0	0	4.8e-05	0	0	1.67e-05	0
warbler204_contig_900	6.31e-06	0	0	0	0	0	0	0	0	0	5.11e-05	0	0	0	7.94e-06	0	3.51e-05	0	0	0	5.5e-06	0	0	0	0.000157379	1.03e-05	0	0	4.12e-05	5.62e-06	1.49e-05	5.26e-05	1.9e-05	1.06e-05	0	0	0	0.00039234	0.000143613	0	0	0	1.05e-05	0	1.38e-05	0	0	0	0.000192643
warbler204_contig_922	0	0	2.27e-06	0	0	0	0	0	0	0	0	0	6.36e-06	7.71e-06	0	0	0	0	0	0	0	0	0	2.25e-05	0	0	0	0	9.6e-06	4.8e-06	5.09e-06	9.61e-06	0	0	0	0	0	0	0	0	0	0	1.63e-06	0	7.86e-06	0	0	0	0
Whitebellygoldenpheasant226_contig_12663	1.5e-05	1.05e-05	6.3e-06	0	7.99e-06	7.34e-06	1.68e-05	4.36e-05	2.72e-05	0	0	0	3.53e-05	1.07e-05	9.41e-06	1.29e-05	0	1.37e-05	0	0	1.96e-05	0	0	0	0	0	0	0	0	9.99e-06	7.07e-06	0	5.63e-06	0	0	0	0	0	0	0	0	0	0	0	0.000114662	0	0	0	0
Whitebellygoldenpheasant226_contig_14572	0	0	0	0	0	0	0	0	0	0	0	0	0	0	0	0	0	0	0	0	0	0	0	0	0	0	0	0	0	2.45e-05	0	0	9.2e-06	1.02e-05	0	0	0	0	0	0	0	0	3.7e-06	0	0	0	0	0	0
Whitebellygoldenpheasant226_contig_20639	0	0	0	0	0	0	0	0	0	0	0	0	0	0	0	0	0	0	0	0	0	0	0	0	0	0	0	0	0	3.01e-05	0	0	1.62e-05	0	0	3.3e-05	0	0	0	0	0	0	0	0	0.000220647	1.93e-06	0	0	0
Whitebellygoldenpheasant226_contig_2082	1.25e-05	0	0	0	6.65e-06	0	2.09e-05	0	0	0	0	0	7.36e-06	0	0	0	0	0	0	0	5.43e-06	0	0	0	0	0	0	0	1.85e-05	2.77e-05	7.95e-05	1.85e-05	9.37e-06	0	0	0	0	0	0	6.25e-05	0	0	0	0	1.82e-05	1.11e-06	0	0	0
Whitebellygoldenpheasant226_contig_2570	0	0	0	0	1.17e-05	0	0	0	0	0	0	0	0	0	0	0	0	1e-05	0	0	0	0	0	0	0	0	0	0	1.62e-05	3.65e-06	5.95e-05	6.51e-06	1.23e-05	4.58e-06	0	0	0	0	0	0	0	0	0	0	0	0	0	0	0
Whitebellygoldenpheasant226_contig_2629	3.38e-05	5.96e-06	2.14e-05	3.93e-05	9.03e-06	0	0	4.92e-05	0	2.4e-05	0	3.73e-05	2e-05	1.21e-05	3.19e-05	0	4.71e-05	3.09e-05	0	0	1.47e-05	2.61e-05	0	0	0	0	0	0	5.02e-06	1.88e-05	4e-06	0	7.64e-05	0	0	2.58e-05	0	0	0	0	0	0	0	0	0	0	0	0	0
Whitebellygoldenpheasant226_contig_485	4.7e-06	6.63e-06	3.96e-06	0	3.01e-05	0	1.58e-05	0	2.57e-05	6.67e-06	3.8e-05	1.38e-05	1.11e-05	0	0	0	0	0	0	0	4.1e-06	0	2.22e-05	0	0	0	0	0	8.66e-05	5.13e-05	0.000262408	0.000206947	0.000240601	3.15e-05	0	0	0	0	0	4.72e-05	3.83e-05	0	0	0	3.43e-05	0	0	4.55e-05	0
Whitebellygoldenpheasant226_contig_686	6.09e-06	1.29e-05	2.56e-06	0	6.5e-06	0	0	8.86e-06	0	0	0	8.94e-06	0	8.71e-06	0	0	0	0	0	0	0	0	0	0	0	0	0	0	3.61e-06	8.13e-06	0	2.53e-05	4.58e-06	5.09e-06	0	0	0	0	0	0	4.96e-06	0	0	0	3.78e-05	0	0.000301584	8.82e-05	0
WhitegeeseFe001_contig_10	8.6e-05	5.74e-05	7.06e-05	8.42e-05	7.25e-05	0.00011109	5.07e-05	5.93e-05	7.42e-05	4.5e-05	7.33e-05	0.000133061	8.02e-05	0.000116724	0.000113908	0.000101655	0.000125961	8.27e-05	9.01e-05	5.68e-05	0.000108516	5.13e-05	6.42e-05	0.00164873	0	0	0	0	1.34e-05	7.97e-05	3.43e-05	2.15e-05	0.000122647	0.0021775	0	0	0.000300669	4.33e-05	0	0	7.38e-06	0	0	0	0	0	0	0	0
WhitegeeseFe001_contig_291	0	0	0	0	0	0	0	0	0	0	0	0	0	1.71e-05	6.01e-05	0	0	0	0	0	3.12e-05	0	0	0	0	0	0	0	1.06e-05	2.66e-06	2.83e-05	3.55e-05	6.29e-05	0	0	0	0	0	0	0	0	0	0	0	0	0	0	0	0
WhitegeeseFe001_contig_81	0	0	0	0	2.15e-05	0	0	0	0	0	0	9.86e-06	0	0	0	0	0	0	0	0	0	0	0	0	0	0	0.000602336	0.000286694	7.97e-06	1.35e-05	1.59e-05	7.98e-06	5.05e-06	1.12e-05	0	0	0	0	0	0	1.09e-05	3.16e-05	8.32e-05	0	1.47e-05	0	0	0	6.83e-05
WhitegeeseFe003_contig_131	0	0	0	0	0	0	0	0	0	0	0	0	0	0	0	0	0	0	0	0	0	0	0	0	0	0	0	0	0	6.09e-05	4.38e-06	0	0	0	0	0	0.000223837	0	0	0	0	4.37e-05	0	0	2.71e-05	0	0	0	0
WhitegeeseFe003_contig_420	0	0	0	0	0	0	0	0	0	1.47e-05	0	0	0	0	0	0	5.77e-05	0	0	0	0	0	0	0	0	0	0	0	1.23e-05	1.15e-05	1.47e-05	1.85e-05	2.34e-05	0	0	0	0.000125222	0	0	0	1.69e-05	0.000146582	0	0	0	0	2.86e-05	0	0
WhitegeeseFe007_contig_206	9.49e-06	0	0	0	0	0	0	0	0	0	0	0	1.12e-05	0	0	0	0	0	0	0	8.27e-06	0	0	0	0	0	0	0	1.13e-05	8.35e-05	0	0	0	7.94e-06	0	0	0.00275038	0	0	0	0	0	0	0	0	3.4e-06	0	0	0
WhitegeeseFe007_contig_215	0	0	0	0	0	0	0	0	0	0	0	0	0	0	0	0	0	0	0	0	0	0	0	0	0	0	0	0	0	2.38e-06	5.05e-06	0	8.03e-06	0	0	0	0	0	0	0	0	0	0	0	5.45e-05	1.34e-05	0	0	0
WhitegeeseFe007_contig_47	7.05e-05	1.86e-05	3.71e-05	4.09e-05	3.29e-05	1.3e-05	2.96e-05	2.56e-05	0	5e-05	0	0	2.08e-05	5.04e-05	0	0	4.9e-05	3.22e-05	0	0	2.3e-05	2.72e-05	0	0	0	0	0.000197572	0	2.09e-05	3.92e-06	8.33e-06	2.09e-05	1.99e-05	7.37e-06	0	0	0	0	0	0	1.44e-05	0	0	0	0.000559258	0	0.000121239	0	0
WhitegeeseFe009_contig_231	1.19e-05	8.4e-06	0	0	0	0	0	0	0	0	0	0	2.82e-05	0	0	0	0	4.36e-05	0	0	0	0	0.000309795	0.000448944	0	0	0	0	0	0	0	0	2.69e-05	0	0	0	0	0	0	0	0	0	0	0	1.74e-05	0	0	0	0
whitestork72_contig_158	0	0	0	0	0	0	0	0	0	0	0	0	0	0	1.54e-05	0	0	0	0	0	0	0	0	0	0	0	0	0	2.18e-05	1.09e-05	2.32e-05	0.000138397	0	0	0	0	0	0	0	0	0	0	0	0	0.000169875	0	0	0	0
whitestork72_contig_576	0	0	0	0	0	0	0	0	0	0	0	0	0	0	0	0	0	0	0	0	8.8e-06	0	0	0	0	0	0	0	2.4e-05	1.12e-05	9.55e-06	0	0	8.45e-06	0	6.17e-05	0	0	0	0	0	0	0	0	0	0	0	0	0
whitestork72_contig_950	0	0	0	0	1.21e-05	0	0	3.29e-05	2.06e-05	0	9.15e-05	0	5.34e-05	3.24e-05	1.42e-05	0	0	2.07e-05	9.01e-05	0	9.86e-06	0	0	0	0	0	0	0	3.36e-05	2.52e-06	5.35e-06	0	0	1.89e-05	0	0	0	0	0	0	0	0	0	0	4.13e-05	0	0	0	0
WildGoose05_contig_115	0	0	0	0	0	2.96e-06	0	8.78e-06	5.49e-06	0	0	0	7.12e-06	0	1.52e-05	0	0	0	2.4e-05	0	2.63e-06	3.1e-06	0	0	0.00021859	6.16e-07	0.000135327	0	1.61e-05	4.7e-06	2.42e-05	1.43e-05	4.54e-06	5.04e-06	0	0	0	0	0	0	0	0	0.000133053	0	1.98e-05	6.48e-06	0	0	0
WildGoose05_contig_124	1.15e-05	1.62e-05	9.68e-06	0	1.23e-05	1.13e-05	1.29e-05	0	0	0	0	0	1.36e-05	0	0	0	0	0	0	0	2e-05	0	0	0	0	0	0	0	0	5.12e-06	5.43e-06	6.83e-06	0	9.61e-06	0	0	0	0	0	0.000345992	0	0	0	0	1.68e-05	1.03e-05	0	0	0
WildGoose05_contig_17	5.91e-06	2.08e-06	0	0	0	0	3.31e-06	0	0	4.19e-06	0	0	0	4.23e-06	3.72e-06	5.1e-06	0	1.08e-05	0	0	0	0	0	0	0	1.21e-06	0	0	2.81e-05	1.32e-06	4.19e-05	5.27e-05	2.22e-06	7.41e-06	0	9.02e-06	7.13e-05	2.82e-05	0	0	4.81e-06	0	8.92e-07	0	8.62e-06	0	0	0	0
WildGoose05_contig_170	6.97e-06	0	0	0	7.44e-06	0	0	0	0	9.89e-06	0	0	0	0	0	2.41e-05	0	0	0	0	0	0	0	0	0	0	0	0	4.14e-06	0	1.32e-05	2.07e-05	1.05e-05	0	0	0	0	0	0	0	0	0	0	0	0	0	0	0	0.000566968
WildGoose05_contig_18	0	2.93e-06	4.38e-06	0	4.44e-06	0	4.66e-06	6.05e-06	1.51e-05	5.9e-06	0	6.11e-06	7.37e-06	2.98e-06	5.23e-06	0	1.16e-05	0	0	8.69e-06	0	2.14e-06	0	0	3.84e-06	0	0	1.78e-05	6.17e-06	6.48e-06	0.000222178	2.1e-05	5.32e-05	3.48e-06	0	0	0	0	0	2.09e-05	0.00050141	0	6.28e-07	0	4.55e-06	0	0	2.01e-05	0
WildGoose05_contig_193	0	0	4.72e-06	5.21e-05	0	2.2e-05	0	0	0	0	0	0	1.32e-05	0	0	0	0	0	0	0	0	0	0	0	0	0	0	0	2.99e-05	1.25e-05	1.06e-05	2.66e-05	8.42e-06	0	0	0	0	0	0	0	0	0	0	0	5.72e-05	0	0	0	0
WildGoose05_contig_203	0	0	2.56e-06	0	0	5.97e-06	1.36e-05	0	0	0	0	0	0	0	0	0	3.38e-05	0	0	0	0	0	2.87e-05	0	0	1.24e-06	0	0	9.03e-06	3.45e-05	1.15e-05	2.89e-05	5.72e-05	5.09e-06	0	0	0	0	0	0	0	0	0	0	1.78e-05	0	1.67e-05	0	0
WildGoose05_contig_215	0	1.33e-05	0	0	1.01e-05	0	2.12e-05	0	0	1.34e-05	0	0	0	0	0	0	0	0	0	0	0	0	0	0	0	0	0	0	5.62e-06	0.000181331	0	0	1.42e-05	0	0	0	0	0	0	0	0	0	0	0	5.53e-05	0	0	0	0
WildGoose05_contig_293	0	7.55e-06	4.51e-06	0	0	0	0	0	0	1.52e-05	0	0	1.26e-05	1.53e-05	0	3.7e-05	5.96e-05	0	0	0	9.33e-06	0	5.06e-05	0	0	0	0	0.000182993	1.27e-05	1.91e-05	4.56e-05	6.37e-06	3.22e-05	8.96e-06	1.67e-05	0	0	0.000102401	0	0	0	0	3.24e-06	0	7.82e-06	0	0	0	0
WildGoose05_contig_3	0	0	0	0	9.47e-06	0	0	0	0	0	0	0	0	0	0	1.53e-05	0	0	0	0	0	0	0	0	0	0	0	0	5.27e-06	0	7.13e-05	1.05e-05	0	0	4.15e-05	5.42e-05	0	0	0	0	7.23e-06	4.18e-05	0	0	0	0	0	0	0
WildGoose05_contig_4	2.99e-06	2.1e-06	1.26e-06	0	3.19e-06	0	0	0	0	0	0	4.39e-06	3.53e-06	0	7.51e-06	1.03e-05	0	0	0	0	0	3.07e-06	0	0	0	0	0	0	0.000400829	5.32e-06	8.05e-05	2.13e-05	1.8e-05	7.49e-06	0	0	0	2.86e-05	0	6e-05	0	0	0	0	0	0.000166763	8.22e-06	0	0
WildGoose05_contig_40	7.05e-06	0	0	0	0	0	0	0	0	0	0	0	8.32e-06	0	0	0	0	0	0	0	0	7.25e-06	0	0	0	0	0	0	8.37e-06	2.67e-05	3.66e-05	1.26e-05	8.48e-05	1.18e-05	0	0	0	0	0	0	0	0	0	0	5.66e-05	0	1.94e-05	0	0
WildGoose05_contig_402	1.08e-05	0	4.53e-06	0	0	1.06e-05	0	0	0	0	0	0	0	3.08e-05	0	3.71e-05	0	0	0	0	0	0	0	0	0	0	0	0	1.28e-05	0	0.000269502	8.31e-05	9.71e-05	0	0	0	0.000129823	0	0	0	0	0	0	0.000404472	0	0	0	0	0
WildGoose05_contig_5	0	0	0	0	0	0	0	0	0	0	0	0	0	0	0	0	0	0	0	0	6.98e-06	4.12e-06	0	0	0	0	0	1.71e-05	9.51e-06	3.57e-06	5.68e-05	1.43e-05	1.81e-05	0	0	0	9.67e-05	0	4.55e-05	0	0	0	0	0	0	0	0	0	0
WildGoose05_contig_9	3.09e-05	0	3.72e-06	0	4.71e-06	4.33e-06	9.88e-06	0	0	1.88e-05	0	1.3e-05	0	0	0	0	0	0	0	0	3.84e-06	9.07e-06	0	0	0	9e-07	0	0	2.62e-06	8.84e-06	1.04e-05	4.2e-05	0.000122752	0	0	0	5.32e-05	0	0	0	0	0	0	0.000248787	1.29e-05	5.76e-05	0	0	0
wildgoose220_contig_1013	0	0	6.49e-06	0	1.1e-05	0	5.75e-06	0	0	7.29e-06	0	0	0	0	0	0	5.71e-05	9.38e-06	0	0	0	0	2.43e-05	2.15e-05	0	0	0	0	1.52e-05	4.57e-06	3.4e-05	1.53e-05	2.12e-05	0	0	0	0	0	0	0	4.18e-06	2.42e-05	0	0	4.5e-05	0	0	0	0
wildgoose220_contig_1021	0	0	2.33e-06	0	0	0	0	0	0	7.86e-06	0	0	0	0	0	0	0	0	0	0	0	1.71e-05	0	0	0	0	0	0	9.87e-06	1.42e-05	5.24e-06	0	4.17e-06	0	0	0	0	0	0	0	0	0	0	0	0	0	0	0	0
wildgoose220_contig_118	0	0	4.4e-06	0	0	0	1.17e-05	0	0	1.48e-05	0	0	0	0	0	0	0	0	0	0	0	0	0	0	0	0	0	0	0	0	0	0	1.97e-05	1.31e-05	0	0	0	0	0	0.000104938	0	0	0	0	3.05e-05	0	0	0	0
wildgoose220_contig_1494	1.63e-05	0	2.29e-06	0	0	5.34e-06	0	0	0	7.72e-06	0	7.99e-06	6.43e-06	7.79e-06	6.84e-06	9.4e-06	0	1.99e-05	2.17e-05	0	4.74e-06	0	0	0	0	0	0	2.32e-05	3.72e-05	8.18e-05	5.92e-05	6.47e-06	1.23e-05	0	0	0	0	5.2e-05	0	0	1.77e-05	0	0	0	0	0	0	0	0
wildgoose220_contig_1772	1.63e-05	7.65e-06	1.37e-05	2.52e-05	1.74e-05	1.07e-05	2.43e-05	2.37e-05	9.89e-06	2.31e-05	0	2.39e-05	6.41e-06	1.56e-05	6.83e-06	0	3.02e-05	9.92e-06	0	4.54e-05	1.89e-05	2.24e-05	0	0	0	0	0	0	6.45e-06	4.47e-05	1.54e-05	1.29e-05	4.09e-06	4.54e-06	0	0	0	0	0	0	4.42e-06	0	0	0	3.96e-06	0	0	0	0
wildgoose220_contig_2564	0	0	2.44e-06	0	0	0	0	0	0	0	0	0	0	0	0	0	0	0	0	0	0	0	2.74e-05	0	5.35e-06	0	0.000260137	4.95e-05	0.000106745	9.04e-06	5.48e-06	3.1e-05	1.31e-05	0	0	0	0	0	0	0	0	2.73e-05	0	0	3.81e-05	1.04e-06	1.6e-05	0	0
wildgoose220_contig_2909	0	0	2.85e-06	0	0	0	0	0	0	0	0	0	0	0	0	0	0	0	0	0	0	0	0	0	0	0	0	0	1.41e-05	1.36e-05	7.68e-05	2.41e-05	5.09e-06	1.7e-05	0	0	0	0	0	0	0	0	0	0	0	1.21e-06	0	0	0
wildgoose220_contig_3636	0	0	0	0	0	0	0	0	0	0	0	0	0	0	6.74e-06	1.85e-05	0	0	0	0	0	5.52e-06	0	0	0	0	0	0	8.6e-05	4.78e-06	5.07e-06	0	2.02e-05	3.59e-05	0	0	0	0	0	0	4.37e-06	0	0	0	1.57e-05	0	0	0	0
wildgoose220_contig_4767	1.05e-05	7.37e-06	4.4e-06	0	0	0	0	0	0	1.48e-05	0	0	0	0	0	1.8e-05	0	0	0	0	0	0	4.94e-05	0	0	0	0.000234481	0	0	0	9.88e-06	0	7.86e-06	1.75e-05	0	0	0	0	0	0	0	0	0	0	0	0	0	0	0
wildgoose220_contig_5736	0	0	3.36e-06	0	0	0	8.94e-06	0	0	0	0	0	0	0	0	0	8.87e-05	0	0	0	0	8.21e-06	0	0	0	1.63e-06	0	0	0.00042396	0.000264637	0	9.49e-06	6.6e-05	7.34e-05	0	0	0	0	0	0	0	0	0	0	5.82e-06	0	0	0	0
wildgoose220_contig_5828	0	0	0	0	0	0	0	0	0	0	0	0	0	0	0	0	0	0	0	0	0	0	0	0	0	0	0	0	5.6e-06	0	8.92e-06	0	0	0	0	0	0	0	0	0	0	0	0	0	0	0	0	0	0
wildgoose220_contig_64	0	0	0	0	0	0	9.52e-06	0	0	0	0	0	0	1.62e-05	7.12e-06	2.93e-05	3.15e-05	0	0	2.37e-05	0	0	0	0	0	0	0	0	6.72e-06	5.04e-06	3.21e-05	1.68e-05	4.26e-06	9.47e-06	0	0	0	0	0	0	0	0	0	0	0	0	1.56e-05	0	0
wildgoose220_contig_7065	0	0	0	0	0	0	0	0	0	0	0	0	0	0	0	0	0	0	0	0	0	0	0	0	0	0	0	0	0	8.6e-05	0	5.89e-06	5.21e-05	0	0	0	0	0	0	0	0	0	0	0	0	0	0	0	0
wildgoose220_contig_786	0	0	0	0	0	9.25e-06	0	0	0	0	0	1.39e-05	2.23e-05	0	0	0	0	0	0	3.94e-05	0	0	0	0	0	0	0	0	0	6.3e-06	4.46e-06	0	7.09e-06	2.37e-05	0	0	0	0	0	0	0	0	2.85e-06	0	1.72e-05	0	0	0	0
willowwarbler109_contig_53	1.26e-05	0	0	0	0	0	0	0	0	0	0	0	0	0	0	0	0	0	0	5.27e-05	1.1e-05	0	0	0	0	0	0	0	0	0	0	0	0	0	0	0	0	0	0	0	0	0	0	0	0.000304052	4.52e-06	0	0	0
willowwarbler119_contig_220	6.22e-05	8.22e-05	2.13e-05	0	3.32e-05	5.34e-05	3.49e-05	1.13e-05	5.67e-05	2.21e-05	6.29e-05	0	2.76e-05	1.11e-05	5.87e-05	2.69e-05	0	2.84e-05	0	3.25e-05	3.39e-05	8.01e-06	0	0	0	0	0	0	0	7.1e-05	7.36e-06	1.39e-05	1.17e-05	1.3e-05	0	0	0	0	0	0	0	0	7.05e-05	0	1.14e-05	0	0	0	0
willowwarbler119_contig_5	0	0	1.06e-06	1.17e-05	1.07e-05	2.47e-06	1.13e-05	3.66e-06	0	1.43e-05	0	3.69e-06	1.48e-05	7.2e-06	3.16e-06	1.3e-05	0	1.38e-05	1e-05	0	0	1.03e-05	0	0	0	0	0	1.07e-05	1.34e-05	1.29e-05	4.75e-06	1.49e-06	1.89e-06	4.2e-06	0	0	0	0	0	0	8.19e-06	7.69e-05	0	0	3.67e-06	0	0	0	0
willowwarbler174_contig_143	3.73e-06	0	0	0	0	0	0	0	0	0	0	0	0	0	0	6.45e-06	2.08e-05	0	0	0	3.25e-06	0	0	0	6.89e-06	0	0	0	2.44e-05	4.99e-06	5.47e-05	1.11e-05	1.4e-05	9.37e-06	1.16e-05	0	0	0	0	0	9.12e-06	0	0	0	1.63e-05	0.000415238	0	0	3.8e-05
willowwarbler174_contig_177	1.57e-05	0	3.31e-06	0	8.38e-06	1.16e-05	4.4e-06	1.14e-05	2.86e-05	0	3.17e-05	3.46e-05	3.24e-05	2.25e-05	4.94e-06	6.78e-06	0	7.17e-06	6.25e-05	3.28e-05	0	8.07e-06	0	0	0	0	0	1.68e-05	0.000142154	3.67e-05	0	2.33e-06	2.95e-06	0	0	0	0	0	4.46e-05	0	0	0	0	0	8.59e-06	0	0	0	0
willowwarbler174_contig_189	0	0	0	0	0	5.91e-06	0	0	0	0	0	0	0	8.62e-06	0	2.08e-05	0	0	2.4e-05	0	0	0	0	0	5.56e-06	0	0	0	1.07e-05	6.7e-06	8.54e-06	0	1.81e-05	0	0	0	7.27e-05	0	0	0	9.08e-05	0	0	0	0	0	0	0	0
willowwarbler174_contig_215	0	3.39e-06	2.03e-06	0	0	4.72e-06	0	0	2.63e-05	0	0	0	0	1.38e-05	1.21e-05	0	5.35e-05	0	0	0	4.19e-06	0	0	0	0	0	0	0	8.56e-06	3.21e-05	5.45e-05	4.57e-05	1.08e-05	7.24e-05	1.5e-05	2.94e-05	0	0	0	0	0	0	4.36e-06	0	3.51e-06	0	0	4.65e-05	0.000782124
willowwarbler174_contig_216	3.99e-06	2.81e-06	0	0	4.26e-06	0	0	5.8e-06	0	0	0	0	0	0	0	0	0	1.46e-05	0	0	0	0	0	0	3.68e-06	0	0	0	7.1e-06	4.44e-06	1.32e-05	9.48e-06	0	0	0	0	0	0	0.000136014	0	0	5.63e-05	0	7.5e-05	2.91e-06	7.13e-07	0	0	0
willowwarbler174_contig_233	0	0	5.56e-06	0	0	4.31e-06	0	6.4e-06	0	0	0	1.94e-05	0	3.78e-05	0	0	0	0	0	0	0	0	0	0	0	0	0.000197161	1.88e-05	1.3e-05	0.000105679	8.31e-06	7.84e-06	6.61e-05	0	0	0	0.000106102	4.2e-05	0	0	7.16e-06	0	1.33e-06	0	0.000134713	0	0	0.000169914	0.00129611
willowwarbler174_contig_259	9.82e-06	6.92e-06	1.65e-05	0	0	0	1.1e-05	0	0	0	0	1.44e-05	0	0	0	5.09e-05	0	0	0	0	0	0	0	0	0	0	0	0	5.83e-06	2.19e-06	0	1.75e-05	0	3.28e-05	0	0	0	0	0	0	0	0	0	0	0	1.76e-06	0	0	0
willowwarbler174_contig_357	0	0	0	0	0	0	0	0	0	0	0	8.57e-06	0	0	0	2.02e-05	3.25e-05	0	0	0	0	0	0	2.44e-05	0	0	0	0	6.93e-06	9.1e-06	1.1e-05	1.39e-05	3.95e-05	0	0	0	0	0	0	0.00023434	9.51e-06	0	5.29e-06	0	0	1.62e-05	0	0	8.9e-05
willowwarbler174_contig_388	0	8.12e-06	4.85e-06	0	0	0	1.29e-05	0	0	0	9.32e-05	0	1.36e-05	0	0	1.99e-05	0	0	0	0	1e-05	0	5.44e-05	0	2.13e-05	2.35e-06	0	0	2.74e-05	1.79e-05	0.000136127	0.000136951	1.73e-05	0	0	0	0	0	0	0	0	0	0	0	5.04e-05	0	0	0	0
willowwarbler174_contig_412	0.000150892	0	3.18e-05	0	4.03e-05	8.64e-05	8.45e-05	7.32e-05	3.44e-05	5.35e-05	0	5.54e-05	4.45e-05	5.4e-05	3.16e-05	6.51e-05	0	4.59e-05	5.01e-05	0	1.1e-05	0	0	0	0	0	0	0	0	0	1.78e-05	2.99e-05	0	0	0	0	0	0	0	0	0	0	0	0	3.67e-05	0	0	0	0
willowwarbler174_contig_451	0	0	0	0	0	0	0	0	0	0	0	0	0	0	0	0	0	0	0	0	0	0	0	0	0	0	0	0	6.39e-06	0	1.02e-05	0	4.86e-05	0	0	0	0	0	0	0	0	0	0	0	0	0	0	0	0
willowwarbler174_contig_501	0	0	0	0	0	0	0	3.1e-05	0	0	0	0	0	0	0	0	0	0	0	0	0	0	0	0	0	0	0	0	0	4.75e-06	1.01e-05	1.27e-05	8.02e-06	8.91e-06	0	0	0	0	0	0	0	0	0	0	7.78e-06	0	0	0	0
willowwarbler174_contig_54	0	0	0	0	0	0	0	6.64e-06	0	0	0	6.71e-06	0	0	0	0	0	0	0	0	0	0	0	0	0	1.86e-06	0	0	2.71e-06	4.07e-06	1.08e-05	2.71e-06	6.87e-06	1.53e-05	0	0	0	0	0	0	7.44e-06	0	0	0	6.66e-06	6.54e-06	7.54e-05	0	0
willowwarbler174_contig_56	0	1.86e-06	2.22e-06	0	0	0	0	0	0	0	0	7.75e-06	6.23e-06	7.55e-06	0	4.55e-06	1.47e-05	0	3.15e-05	1.1e-05	2.3e-06	0	0	0	0	0	0	0	1.25e-05	0.000130356	1.75e-05	1.41e-05	3.57e-05	6.62e-06	2.47e-05	0	0	0	0	0	0	0	7.97e-07	4.96e-05	0.000190549	1.42e-06	0	0	0
willowwarbler174_contig_672	0	8.46e-06	5.06e-06	0	0	0	0	0	0	0	0	3.53e-05	0	0	0	0	0	0	0	0	0	0	0	0	0	0	0	0	0	7.48e-05	1.7e-05	6.42e-05	0	0	0	0	0	0.000114741	0	0	0	0	0	0.000225713	8.76e-06	0	0	0	0
willowwarbler174_contig_99	4.9e-05	6.9e-06	8.25e-06	0	3.14e-05	9.61e-06	0	0	0	4.17e-05	7.92e-05	8.63e-05	0	5.61e-05	1.23e-05	0	5.45e-05	5.37e-05	0	0	8.53e-06	1.01e-05	0	0	0	0	0	0	5.81e-06	2.18e-06	0	0	0	0	0	0	0	0	0	9.83e-05	0	0	2.96e-06	0	2.86e-05	0	0	0	0
woodpecker139_contig_1133	0	0	0	4.32e-05	0	0	0	0	0	0	7.52e-05	0	3.29e-05	0	0	0	0	1.7e-05	0	0	0	1.91e-05	0	0	0	0	0	0	3.31e-05	6.21e-06	2.64e-05	0	6.99e-06	7.77e-06	0	5.67e-05	0	0	0	0	0	0	0	0	0	0	0	0	0
woodpecker139_contig_157	0	5.03e-06	0	0	0	0	4e-06	5.19e-06	0	0	0	1.05e-05	8.43e-06	5.11e-06	4.49e-06	6.16e-06	0	0	0	0	0	0	0	0	0	0	0	0	6.36e-06	6.36e-06	2.87e-05	4.03e-05	2.15e-05	0	0	0	8.62e-05	0	0	0	1.16e-05	0	0	0	1.82e-05	0	1.96e-05	0	0
woodpecker139_contig_262	4.13e-06	0	0	0	8.82e-06	0	0	0	0	0	0	6.07e-06	0	0	0	0	0	0	0	0	7.2e-06	0	0	0	0	0	0	0	0	2.02e-05	3.91e-06	2.46e-06	2.18e-05	0	4.5e-05	1.26e-05	0	0	0	0	0.000343241	0	1.25e-06	0	4.52e-05	0	0	0	0
woodpecker139_contig_5	2.45e-05	2.16e-05	6.88e-06	0	2.4e-05	1e-05	1.37e-05	8.91e-06	1.49e-05	1.45e-05	0	2.1e-05	2.41e-05	3.5e-05	3.08e-05	4.23e-05	1.13e-05	1.12e-05	0.000105561	8.52e-06	3.02e-05	1.05e-05	0	0	9.41e-06	2.08e-06	4.58e-05	8.71e-06	1.94e-05	1.88e-05	2.31e-05	7.28e-06	1.99e-05	3.41e-06	0.000448092	1.87e-05	0	0.00216436	6.96e-05	0.000122861	1.33e-05	3.84e-05	0.00642124	7.67e-05	7.44e-06	0.000294407	0	5.91e-05	0
woodpecker139_contig_51	6.22e-06	0	0	0	0	0	0	0	0	0	0	0	0	0	0	0	0	0	0	0	0	6.4e-06	0	0	2.3e-05	0	0	0	3.69e-06	2.77e-06	4.12e-05	7.77e-05	0	0.000442061	9.69e-06	0	0	0	0	0	0	0	3.76e-06	0.000350855	4.54e-06	0	0	0.000120228	0.000126497
woodpecker139_contig_534	0	0	0	0	0	0	0	0	0	0	0	0	0	0	0	5.29e-05	0	0	0	0	0	0	0	0	0	0	0	0	6.06e-06	0	9.66e-06	0	1.54e-05	8.54e-06	0	0	0	0	0	0	0	0	0	0	0	1.83e-06	0	0	0
woodpecker139_contig_545	6.25e-06	4.41e-06	3.16e-05	0	5.34e-05	5.52e-05	1.4e-05	2.73e-05	1.14e-05	5.33e-05	0.000101191	0.000156193	5.17e-05	0	3.93e-05	4.32e-05	6.96e-05	0	0	0	2.72e-05	2.57e-05	0	0	5.77e-06	0	0	0	7.43e-06	1.39e-06	5.91e-06	0	2.35e-05	0	0	0	0	5.98e-05	0	0	0	0	1.32e-05	0	1.83e-05	0	0	0	0
woodpecker139_contig_846	0	0	0	0	0	0	0	0	0	0	0	1.56e-05	1.25e-05	0	1.34e-05	0	0	0	4.23e-05	0	0	1.09e-05	0	4.44e-05	0	0	0	0	1.89e-05	4.73e-06	1.51e-05	3.16e-05	2.4e-05	6.21e-05	0	0	0	0	0	0.000106578	0	0	0	0	2.32e-05	0	0	0	0
woodpecker140_contig_181	0	0	0	0	0	0	0	0	0	0	0	0	0	0	0	0	0	0	0	0	0	0	0	0	0	0	0	0	9.37e-06	3.51e-06	1.86e-05	0.000128974	1.78e-05	0	0	0	0	0	0	0	0	7.43e-05	0	0	0	0	0	0	0
woodpecker140_contig_214	8.12e-06	0	1.71e-06	0	0	0	0	0	0	0	0	0	0	0	0	7.01e-06	0	0	0	0	3.54e-06	0	0	0	0	0	0	0	4.82e-06	1.81e-06	1.92e-05	1.69e-05	9.17e-06	0	6.33e-06	0	0	0	0	0	0	0	0	0	8.89e-06	7.27e-07	0	0	0
woodpecker140_contig_221	1.13e-05	0	0	0	0	1.11e-05	0	0	0	1.61e-05	0	1.67e-05	0	0	0	0	0	0	0	0	9.88e-06	0	0	0	0	0	0	0	6.73e-06	2.52e-06	0.000107214	6.07e-05	0	0	0	0.000103856	0	0	0	0	0	0.000213613	3.43e-06	0	0.00015722	0	0	0	0
woodpecker140_contig_49	0	0	0	0	0	0	0	2.54e-05	0	0	0	0	0	0	0	0	0	0	0	0	7.62e-06	0	0	0	8.07e-06	0	0	0	5.19e-06	1.95e-06	4.13e-06	5.2e-05	0.000105237	0	1.36e-05	0	0	0	0	0	2.85e-05	0	0	0	3.19e-05	7.82e-06	0	8.45e-05	0
woodpecker49_contig_109	0	0	0	0	0	0	0	0	0	9.46e-06	0	0	0	0	0	0	0	0	0	0	0	0	0	0	0	0	0	0	2.38e-05	1.48e-06	0	0	1.5e-05	5.57e-06	2.08e-05	0	0	0	0.000227421	0	0	0	0	0	1.46e-05	0	0	0	0
woodpecker49_contig_119	0.000342039	0.000192819	0.000256226	0.000282668	0.000146111	0.000156619	0.000566407	0.000199111	0.00020764	0.00019416	0.000245963	0.000156329	0.000143597	0.000386372	0.000248537	0.000196865	8.46e-05	0.000229145	0.00015129	6.35e-05	0.000165574	7.82e-05	0	0	0	0	0	0	5.42e-05	4.99e-05	2.88e-05	9.04e-06	1.72e-05	8.9e-05	1.18e-05	0	0	0	0	0	0	7.16e-05	2.3e-06	0.000142931	6.1e-05	0	2.09e-05	0	0
woodpecker49_contig_13	2.35e-06	0	9.88e-07	0	2.5e-06	0	2.63e-06	0	0	0	0	0	2.77e-06	1.01e-05	2.95e-06	4.05e-06	1.3e-05	0	9.34e-06	0	0	2.41e-06	0	0	1.41e-05	4.79e-07	0	0	1.81e-05	2.4e-05	2.55e-05	1.95e-05	4.23e-05	5.88e-06	0.000573669	0	0	0.00260063	2.67e-05	2.35e-05	6.69e-06	0	0.00740284	0.000132306	5.14e-06	0.000111015	0	0	4.77e-05
woodpecker49_contig_130	0	0	0	0	0	0	0	0	0	1.09e-05	0	0	4.55e-06	0	0	0	0	0	0	0	0	0	0	0	0	0	0	0	2.29e-05	1.03e-05	0	4.58e-06	0	0	0	0	0	0	8.76e-05	7.73e-05	6.27e-06	0	0	0	1.69e-05	0	0	0	0
woodpecker49_contig_24	0	0	0	0	0	0	0	0	2.84e-05	0	0	0	0	0	0	0	0	0	0	0	0	0	0	0	0	0	0.000933818	0	1.24e-05	0	0	0	0	8.7e-06	0	0	0	0	0.000118355	0	0	0	0	0	7.6e-06	3.73e-06	0	0	0
woodpecker49_contig_248	6.88e-06	7.28e-06	1.16e-05	0	3.68e-06	6.76e-06	1.54e-05	1e-05	6.27e-06	4.88e-06	0	5.06e-06	0	9.86e-06	1.3e-05	2.67e-05	1.91e-05	2.52e-05	1.37e-05	7.19e-06	6e-06	3.54e-06	0	0	0	0	0	0	2.04e-06	1.07e-05	4.88e-06	1.43e-05	1.29e-05	2.88e-06	0	0	0	0	0	0	0	1.62e-05	4.99e-05	0	1e-05	0	0	0	0
woodpecker49_contig_260	0	0	0	0	0	0	0	0	0	1.68e-05	0	0	0	0	0	4.09e-05	0	0	0	0	0	0	0	0	0	0	0	5.06e-05	7.03e-06	2.64e-06	4.2e-05	7.04e-06	0	0	0	0	0	0	0	0	0	5.58e-05	0	0	8.65e-06	0	0	0	0
woodpecker49_contig_312	0.00011762	2.76e-05	6.2e-05	0	4.19e-05	2.89e-05	2.2e-05	1.43e-05	0.000142805	5.56e-05	0.000237884	9.36e-05	5.79e-05	0	0.000160249	8.46e-05	5.45e-05	0.000161177	7.8e-05	0	2.56e-05	3.03e-05	0	0	0	0	0	0	1.75e-05	4.58e-05	9.27e-06	2.33e-05	2.95e-05	0	0	0	0	0	0	0	0	0	0	0	4.29e-05	0	0	0	0
woodpecker49_contig_422	0	0	0	0	0	0	0	0	0	0	9.89e-05	1.8e-05	0	0	0	0	0	0	0	0	0	0	0	0	0	0	0	0	0	0	0	0	2.76e-05	0	0	3.73e-05	0	0	0	0	0	0	0	0	0	0	0.000370023	0	0
woodpecker49_contig_437	0	7.38e-06	0	0	3.73e-06	0	0	0	6.36e-06	0	0	5.13e-06	8.25e-06	0	0	0	0	0	0	0	3.04e-06	0	0	0	0	0	0	0	2.07e-06	8.17e-06	6.61e-06	4.15e-06	5.78e-05	0	0	0	0	0	0	0	0	0	0	0	1.02e-05	0	0	0	0
woodpecker49_contig_445	0	0	2.68e-06	0	0	1.25e-05	0	9.27e-06	2.32e-05	0	0	0	2.26e-05	0	8.01e-06	0	0	0	0	0	0	0	0	0	0	0	0	0	3.4e-05	2.27e-05	3.31e-05	7.57e-06	4.79e-06	2.13e-05	0	0	0	0	0	0	5.19e-06	6e-05	0	0	0	0	0	0	0
woodpecker49_contig_58	2.69e-06	3.8e-06	3.03e-06	8.35e-06	1.92e-06	3.52e-06	6.04e-06	0	3.27e-06	3.82e-06	0	0	6.36e-06	5.14e-06	1.13e-05	6.2e-06	9.99e-06	0	2.14e-05	0	0	5.54e-06	0	0	0	0	0	0	9.6e-06	1.72e-05	1.44e-05	2.99e-05	1.35e-05	1.35e-05	5.6e-06	5.48e-06	2.17e-05	0	0	0	0	1.69e-05	1.63e-06	0	3.67e-05	3.21e-07	0	1.74e-05	0
woodpecker49_contig_75	1.08e-05	7.63e-06	9.12e-06	0	2.31e-05	0	1.21e-05	3.15e-05	1.97e-05	0	0	0	2.56e-05	0	4.08e-05	1.87e-05	0	1.98e-05	8.62e-05	9.04e-05	4.71e-05	2.23e-05	0	0	0	0	0	0	0	1.93e-05	0	0	0	0	0	0	0	0	0	0	0	5.1e-05	0	0	1.58e-05	0	0	0	0
woodpecker49_contig_81	3.89e-06	2.74e-06	1.64e-06	0	0	0	0	0	0	0	0	5.71e-06	4.59e-06	0	9.78e-06	2.69e-05	2.16e-05	0	0	0	3.39e-06	8e-06	0	0	0.000145396	0	8.72e-05	0	1.15e-05	1.21e-05	2.39e-05	1.16e-05	3.22e-05	9.76e-06	5.45e-05	0	0	0	0	0	3.17e-06	0	0	0	7.1e-05	0	5.35e-05	0	0
Yellow-browedBunting117_contig_60	1.21e-05	5.13e-06	3.07e-06	0	7.77e-06	0	5.43e-06	0	4.42e-06	6.88e-06	0	0	8.59e-06	3.47e-06	3.05e-06	4.19e-06	0	4.43e-06	0	0	4.23e-06	4.99e-06	0	0	2.24e-06	2.47e-06	0	0	0.000228949	1.03e-05	2.29e-05	8.65e-06	2.55e-05	0	0	7.4e-06	8.78e-05	0	0	0	3.95e-06	0	7.33e-07	0	8.85e-06	0	0	0	0
Yellow-browedBunting150_contig_223	0	0	4.66e-06	0	0	0	0	0	0	0	0	0	0	0	0	0	0	0	0	0	0	0	0	0	0	0	0	0	0	2.71e-05	0	6.57e-06	8.32e-06	0	0	0	0	0	0	0	0	0	0	0	2.42e-05	0	0	0	0
Yellow-browedBunting150_contig_386	2.35e-05	0	0	0	2.51e-05	0	0	0	0	0	0	0	0	0	0	0	0	0	0	0	0	0	0	0	0	0	0	0	2.1e-05	0.000188731	0.000144726	7e-06	8.86e-06	0	0	0	0	0	0	0	0	0	0	0	0	0	0	0	0
Yellow-browedBunting150_contig_61	0	0	0	0	0	0	0	0	0	0	0	0	0	0	0	0	0	0	0	0	0	0	0	0	0	0	0	0	9.57e-06	7.18e-06	0	9.58e-06	1.21e-05	0	0	0	0	0	0	0	0	0	0	0	3.53e-05	0	0	0	0
Yellow-browedBunting150_contig_77	1.14e-05	0	1.6e-06	0	8.11e-06	0	4.26e-06	5.53e-06	0	0	0	5.58e-06	0	0	4.78e-06	1.31e-05	0	0	1.51e-05	0	3.31e-06	3.91e-06	0	6.36e-05	0	0	0	0	2.26e-06	5.07e-06	8.98e-06	6.78e-06	1.71e-05	3.18e-06	0.000177525	0	0	3.63e-05	0	3.81e-05	1.86e-05	0	0	0	2.77e-06	0	2.09e-05	0	0
Yellow-browedBunting44_contig_11	0	0	0	0	1.07e-05	0	0	0	0	0	0	0	0	0	0	0	0	0	0	0	0	0	0	0	9.25e-06	0	0	0	5.95e-06	0	9.48e-06	1.19e-05	7.54e-06	8.38e-06	0	0	0	0	0	0	8.17e-06	0	0	0	1.46e-05	0	2.76e-05	0	0
Yellow-browedBunting44_contig_14	0	0	0	0	0	0	1.02e-05	0	0	2.58e-05	0	0	0	0	0	0	0	0	0	0	0	0	0	0	0	9.29e-07	0	0	2.16e-05	0.000194571	2.15e-05	5.41e-06	0	0	0	0	0	0	0	0	0	0	0	0	0	0	0	0	0
Yellow-browedBunting44_contig_56	1.19e-05	1.26e-05	5.03e-06	0	0	1.17e-05	1.34e-05	0	0	0	0	5.26e-05	1.41e-05	0	1.5e-05	0.000113348	0	0	9.5e-05	0	0	1.23e-05	0	0	0.000104669	0	0	0	7.09e-06	2.92e-05	0	0	4.49e-05	0	0.000399797	0.00351674	0	0	0	0.000119816	3.89e-05	0	7.21e-06	0	8.71e-06	0	0	0	0
Yellow-browedWarbler115_contig_108	0	0	0	0	0	0	0	0	0	8.9e-06	0	0	0	0	0	0	0	0	0	0	0	0	0	0	0	0	0	0	3.72e-06	4.19e-06	0	1.86e-05	4.72e-06	5.24e-06	1.95e-05	0	0	0	0	0	0	0	0	0	2.75e-05	0.000947136	0	0	0
Yellow-browedWarbler115_contig_149	0	0	0	0	0	0	0	0	0	0	0	0	0	0	0	0	0	0	0	0	0	0	0	0	0	0	0	0	0	2.3e-06	4.88e-06	2.45e-05	0	0	0	0	0	0	0	0	0	0	0	0	3.76e-06	3.69e-06	2.84e-05	9.97e-05	0
Yellow-browedWarbler115_contig_285	0	0	1.56e-05	0	0	0	0	0	0	0	0	0	0	0	0	0	0	0	0	0	0	0	0	0	0.000200238	2.16e-06	0	0	6.28e-06	2.36e-06	1e-05	0	7.96e-06	1.77e-05	0	0	0	0	0	0	0	0	0.000696883	0	0	0	0	0	0
Yellow-browedWarbler115_contig_289	0	0	4.69e-06	0	0	0	0	0	0	0	0	0	0	0	0	0	0	0	0	0	0	0	0	0	0	0	0	0	0	2.48e-06	0	0	8.38e-06	0	0	0	0	0	0	0	0	0	0	0	0	0	0	0	0
[truncated: 85 more rows]
[truncated: 143 more columns]
