# Supplementary material for: Highly diverse RNA viruses and phage sequences concealed within birds
Source: Microbiol Spectr. 2024 Jun 11;12(7):e00802-24. doi: 10.1128/spectrum.00802-24 (PMC11218532; doi:10.1128/spectrum.00802-24)
Supplement: Table S6 — The p-dist matrix containing two newly identified astroviruses. [file spectrum.00802-24-s0007.xlsx]

## Sheet: MatrixOutput
Supplementary Table 6. The p-dist matrix containing two newly identified astroviruses in this research.
	ACX69838_Astrovirus_VA2	APA19798_Avian_astrovirus	APA19801_Avian_astrovirus	AVM87141_Beihai_cephalopholis_spiloparaea_astrovirus	AVM87494_Wenzhou_pacific_spadenose_shark_astrovirus_2	BAS29631_Bovine_astrovirus	Brownbrowrockpipit144_contig_42	CAB95003_Mamastrovirus_13	NP_059945_Mamastrovirus_13	NP_620617_Chicken_astrovirus	NP_987087_Turkey_astrovirus_2	QBJ01383_Mamastrovirus_3	QOQ34710_Porcine_astrovirus_5	QRD99404_Mamastrovirus_3	QUS52565_Mute_swan_feces_associated_avastrovius_2	Red-flankedBluetail198_contig_81	UAW96020_Mamastrovirus_sp.	UFA46036_Caprine_astrovirus	UNJ12753_Duck_astrovirus	UVW93785_Crow_astrovirus	UVW93791_Crow_astrovirus	UXN86385_Goose_astrovirus	WDD45038_Bovine_astrovirus	WDD45060_Bovine_astrovirus	YP_002728002_Duck_astrovirus_C-NGB	YP_003275951_HMO_Astrovirus_A	YP_006905856_Astrovirus_VA4	YP_006905859_Astrovirus_VA3	YP_009010968_Porcine_astrovirus_5	YP_009010981_Porcine_astrovirus_4	YP_009041462_Bovine_astrovirus	YP_009052461_Feline_astrovirus_D1	YP_009094053_Rabbit_astrovirus_TN/2208/2010	YP_009330020_Hubei_astro-like_virus	YP_009345898_Qinghai_Himalayan_marmot_astrovirus_1	YP_009362294_Goose_astrovirus	YP_009664775_Bottlenose_dolphin_astrovirus_1	YP_009664779_Bat_astrovirus_Tm/Guangxi/LD71/2007
ACX69838_Astrovirus_VA2
APA19798_Avian_astrovirus	0.800853
APA19801_Avian_astrovirus	0.817647	0.726257
AVM87141_Beihai_cephalopholis_spiloparaea_astrovirus	0.843072	0.849835	0.83
AVM87494_Wenzhou_pacific_spadenose_shark_astrovirus_2	0.839798	0.829582	0.843393	0.849365
BAS29631_Bovine_astrovirus	0.817143	0.829132	0.829694	0.844221	0.828947
Brownbrowrockpipit144_contig_42	0.890411	0.898792	0.88383	0.894828	0.907801	0.876336
CAB95003_Mamastrovirus_13	0.578801	0.798883	0.80786	0.82314	0.826955	0.807854	0.884036
NP_059945_Mamastrovirus_13	0.578801	0.798883	0.80786	0.82314	0.826955	0.807854	0.884036	0
NP_620617_Chicken_astrovirus	0.77605	0.761329	0.768992	0.810345	0.830479	0.84544	0.878489	0.800926	0.800926
NP_987087_Turkey_astrovirus_2	0.799406	0.739385	0.773756	0.835897	0.850168	0.818991	0.892913	0.797376	0.797376	0.756452
QBJ01383_Mamastrovirus_3	0.650794	0.714829	0.684411	0.772532	0.780769	0.633588	0.891509	0.666667	0.666667	0.690083	0.731225
QOQ34710_Porcine_astrovirus_5	0.790323	0.81295	0.80506	0.835017	0.857812	0.747159	0.890744	0.788793	0.788793	0.802508	0.807867	0.00760456
QRD99404_Mamastrovirus_3	0.782799	0.822604	0.814815	0.843072	0.85514	0.758766	0.895455	0.787447	0.787447	0.809077	0.811012	0.0988593	0.28776
QUS52565_Mute_swan_feces_associated_avastrovius_2	0.82127	0.746744	0.751105	0.850746	0.852033	0.841954	0.908243	0.804064	0.804064	0.764706	0.642647	0.703557	0.804878	0.819602
Red-flankedBluetail198_contig_81	0.792998	0.717423	0.68546	0.849408	0.840871	0.827434	0.869634	0.784753	0.784753	0.749601	0.742138	0.714286	0.810089	0.821797	0.756469
UAW96020_Mamastrovirus_sp.	0.00410397	0.800853	0.819118	0.844741	0.839798	0.815714	0.891933	0.577406	0.577406	0.777605	0.799406	0.650794	0.791789	0.784257	0.82127	0.792998
UFA46036_Caprine_astrovirus	0.583685	0.810659	0.81085	0.826955	0.845	0.804255	0.878604	0.262383	0.262383	0.802488	0.80758	0.661479	0.786436	0.781923	0.815249	0.78979	0.583685
UNJ12753_Duck_astrovirus	0.779087	0.758273	0.775964	0.831081	0.828047	0.823358	0.898462	0.798271	0.798271	0.745223	0.597718	0.694779	0.811487	0.802038	0.696275	0.753067	0.779087	0.806916
UVW93785_Crow_astrovirus	0.796238	0.724085	0.735524	0.846429	0.860254	0.815549	0.895175	0.808937	0.808937	0.74744	0.741573	0.72093	0.814465	0.81804	0.738924	0.742947	0.797806	0.808937	0.765079
UVW93791_Crow_astrovirus	0.792647	0.677241	0.723011	0.828383	0.836601	0.814655	0.88855	0.807525	0.807525	0.729814	0.748872	0.661597	0.775988	0.793304	0.739706	0.695779	0.794118	0.802326	0.748547	0.711214
UXN86385_Goose_astrovirus	0.801527	0.735338	0.732198	0.842832	0.843478	0.821374	0.861958	0.802691	0.802691	0.728477	0.480234	0.700405	0.803459	0.811146	0.646512	0.730519	0.801527	0.82009	0.671171	0.728314	0.745763
WDD45038_Bovine_astrovirus	0.803493	0.838755	0.83947	0.838435	0.842809	0.5375	0.896657	0.811001	0.811001	0.842767	0.817647	0.657692	0.750363	0.75431	0.822485	0.825564	0.803493	0.800853	0.822485	0.824695	0.805271	0.824773
WDD45060_Bovine_astrovirus	0.803207	0.82744	0.840943	0.831633	0.841137	0.538248	0.894656	0.81108	0.81108	0.83805	0.808889	0.665385	0.75	0.758321	0.819672	0.827068	0.803207	0.799427	0.827124	0.82622	0.806735	0.81997	0.0797297
YP_002728002_Duck_astrovirus_C-NGB	0.79049	0.732847	0.746606	0.84471	0.852596	0.820059	0.892913	0.802038	0.802038	0.757674	0.317175	0.699605	0.793675	0.800296	0.645349	0.735433	0.79049	0.808759	0.601132	0.741987	0.72782	0.454015	0.814706	0.811852
YP_003275951_HMO_Astrovirus_A	0.00547196	0.800853	0.819118	0.844741	0.839798	0.815714	0.891933	0.577406	0.577406	0.77916	0.799406	0.650794	0.791789	0.784257	0.82127	0.792998	0.00136799	0.583685	0.779087	0.797806	0.794118	0.801527	0.803493	0.803207	0.79049
YP_006905856_Astrovirus_VA4	0.245467	0.799145	0.820475	0.833052	0.834753	0.8	0.895385	0.571831	0.571831	0.781447	0.801196	0.65873	0.788148	0.782353	0.813988	0.780338	0.242678	0.571631	0.787519	0.807874	0.781575	0.803077	0.783309	0.790015	0.801196	0.244073
YP_006905859_Astrovirus_VA3	0.517832	0.810541	0.804805	0.831933	0.815652	0.815186	0.887023	0.555402	0.555402	0.799687	0.803279	0.647773	0.785401	0.788712	0.824742	0.800609	0.519258	0.559275	0.811765	0.811232	0.801471	0.806748	0.805476	0.805515	0.80506	0.519258	0.512057
YP_009010968_Porcine_astrovirus_5	0.792754	0.809117	0.808036	0.833893	0.848967	0.748242	0.887195	0.790598	0.790598	0.809748	0.814093	0.0114068	0.211361	0.284777	0.806916	0.808036	0.792754	0.781609	0.79063	0.816074	0.770015	0.797823	0.757925	0.760522	0.798808	0.792754	0.796784	0.789322
YP_009010981_Porcine_astrovirus_4	0.765292	0.828652	0.809807	0.837793	0.840796	0.702628	0.883212	0.783634	0.783634	0.824074	0.835277	0.589212	0.745403	0.754237	0.823529	0.828194	0.765292	0.793296	0.809728	0.83179	0.849003	0.840361	0.70945	0.71733	0.822674	0.765292	0.780314	0.785311	0.747887
YP_009041462_Bovine_astrovirus	0.792373	0.825726	0.819118	0.841667	0.844371	0.630081	0.891566	0.789621	0.789621	0.824345	0.832106	0.649606	0.735795	0.751412	0.82808	0.829161	0.793785	0.78925	0.817919	0.818318	0.819484	0.840909	0.649025	0.64624	0.834553	0.793785	0.804809	0.801113	0.738764	0.696477
YP_009052461_Feline_astrovirus_D1	0.556657	0.815752	0.818713	0.845638	0.848333	0.825175	0.89006	0.588477	0.588477	0.791277	0.79912	0.645669	0.794835	0.799431	0.806313	0.805097	0.556657	0.587258	0.804949	0.815385	0.811679	0.8125	0.795198	0.799431	0.805839	0.556657	0.551627	0.603851	0.787234	0.803647	0.801399
YP_009094053_Rabbit_astrovirus_TN/2208/2010	0.735744	0.813443	0.78355	0.847039	0.810855	0.766575	0.904624	0.733871	0.733871	0.813918	0.794579	0.562249	0.74507	0.767409	0.808181	0.795058	0.735744	0.746939	0.796634	0.805136	0.800285	0.817778	0.764216	0.769553	0.81728	0.734353	0.734353	0.758435	0.75419	0.744516	0.755735	0.750656
YP_009330020_Hubei_astro-like_virus	0.864329	0.899851	0.897799	0.88117	0.908088	0.909938	0.885852	0.882443	0.882443	0.9	0.896104	0.859155	0.905512	0.9	0.921348	0.893964	0.864329	0.885802	0.907496	0.910624	0.895899	0.907873	0.896226	0.899371	0.912621	0.864329	0.877301	0.875	0.898754	0.916418	0.890882	0.895062	0.886297
YP_009345898_Qinghai_Himalayan_marmot_astrovirus_1	0.742254	0.813822	0.796434	0.831947	0.844113	0.769444	0.921512	0.715076	0.715076	0.816358	0.81042	0.575397	0.736248	0.751404	0.816501	0.799406	0.740845	0.721836	0.813296	0.795144	0.796006	0.803303	0.74189	0.75	0.811782	0.742254	0.733711	0.740638	0.740533	0.736352	0.752732	0.750678	0.71725	0.885023
YP_009362294_Goose_astrovirus	0.802131	0.723881	0.759571	0.827288	0.848639	0.831818	0.896332	0.788376	0.788376	0.748366	0.626488	0.708171	0.811463	0.818722	0.589744	0.742284	0.803653	0.785075	0.674009	0.737679	0.730827	0.612557	0.820628	0.824324	0.626488	0.803653	0.798473	0.801223	0.809023	0.834328	0.824588	0.791225	0.781204	0.901153	0.812408
YP_009664775_Bottlenose_dolphin_astrovirus_1	0.73931	0.847945	0.82235	0.845649	0.861736	0.763265	0.895415	0.757123	0.757123	0.803951	0.820917	0.574297	0.780556	0.782369	0.827247	0.810694	0.737931	0.762619	0.816667	0.815267	0.815642	0.82318	0.770308	0.778873	0.828816	0.737931	0.748954	0.752407	0.783934	0.774446	0.7751	0.773167	0.721569	0.885174	0.745718	0.830409
YP_009664779_Bat_astrovirus_Tm/Guangxi/LD71/2007	0.567529	0.82235	0.814978	0.817726	0.837884	0.809869	0.881818	0.546348	0.546348	0.7872	0.82009	0.653543	0.78655	0.79708	0.833819	0.788991	0.566092	0.554455	0.818316	0.823713	0.828194	0.809892	0.80438	0.805882	0.810811	0.567529	0.560345	0.554302	0.795322	0.781116	0.793741	0.58069	0.738128	0.890263	0.751734	0.810976	0.772414
