# Supplementary material for: Highly diverse RNA viruses and phage sequences concealed within birds
Source: Microbiol Spectr. 2024 Jun 11;12(7):e00802-24. doi: 10.1128/spectrum.00802-24 (PMC11218532; doi:10.1128/spectrum.00802-24)
Supplement: Table S7 — The detailed information of 2,841 viral clusters. [file spectrum.00802-24-s0008.xlsx]

## Sheet: Supplementary Table 8
Supplementary Table 7. The detailed information of 2841 viral clusters.
	VC	Size	Internal Weight	External Weight	Quality	P-value	Min Dist	Max Dist	Total Dist	Below Thres	Taxon Prediction Score	Avg Dist	Members	kingdom	phylum	class	order	family	genus
0	VC_1001_0	12	725.229	818.612	0.469756	1.87062e-09	2.23607	5.2915	66	66	1	4.06187	BluePeacock205_73830,BluePeacock205_87720,CabotsTragopan223_97146,ReevessPheasant221_29717,blackswan219_68995,blackswan219_71316,crane70_15671,flamingo67_15746,flamingo67_15850,flamingo67_6199,parrot77_19618,silverpheasant213_183062	['Unassigned']	['Unassigned']	['Unassigned']	['Unassigned']	['Unassigned']	['Unassigned']
1	VC_1002_0	2	17.1554	144.241	0.106294	0.108311	5	5	1	1	1	5	crane191_51458,crane191_60792	['Unassigned']	['Unassigned']	['Unassigned']	['Unassigned']	['Unassigned']	['Unassigned']
2	VC_1003_0	7	239.04	625.507	0.276492	9.70084e-11	3.31662	7.87401	21	21	1	5.8266	CabotsTragopan223_77756,Paracoccus~phage~Shpa,crane193_30190,parrot76_14435,silverpheasant213_141013,silverpheasant213_156732,silverpheasant213_92861	['Unassigned', 'Heunggongvirae']	['Unassigned', 'Uroviricota']	['Unassigned', 'Caudoviricetes']	['Unassigned', 'Caudovirales']	['Unassigned', 'Siphoviridae']	['Unassigned', 'Vhulanivirus']
3	VC_1004_0	5	133.341	1375.87	0.0883514	0.119279	1	2.23607	10	10	1	1.55286	BluePeacock205_131383,BluePeacock205_44628,goldenpheasant222_48471,goldenpheasant222_66211,goldenpheasant222_75299	['Unassigned']	['Unassigned']	['Unassigned']	['Unassigned']	['Unassigned']	['Unassigned']
4	VC_1005_0	3	67.7592	1079.06	0.0590843	0.011072	1	2.23607	3	3	1	1.74536	goldenpheasant222_39885,goldenpheasant222_64120,pheasant217_14190	['Unassigned']	['Unassigned']	['Unassigned']	['Unassigned']	['Unassigned']	['Unassigned']
5	VC_1006_0	5	28.7137	8.31109	0.775527	0.00799201	2.23607	2.82843	10	10	1	2.5232	hornbill69_22980,pheasant217_131536,silverpheasant213_47015,silverpheasant213_51379,toucan80_5876	['Unassigned']	['Unassigned']	['Unassigned']	['Unassigned']	['Unassigned']	['Unassigned']
6	VC_1008_0	3	15.7314	99.846	0.136111	0.428859	1.41421	2.64575	3	3	1	2.23524	BluePeacock205_74117,bluepeacock210_13635,goldenpheasant222_83699	['Unassigned']	['Unassigned']	['Unassigned']	['Unassigned']	['Unassigned']	['Unassigned']
7	VC_1009_0	2	4.50908	13.6892	0.247775	1	2.44949	2.44949	1	1	1	2.44949	silverpheasant213_14549,wildgoose220_37290	['Unassigned']	['Unassigned']	['Unassigned']	['Unassigned']	['Unassigned']	['Unassigned']
8	VC_100_0	1	0	5614.94	0	1	0	0	1	1	1	0	Cronobacter~phage~S13	['Heunggongvirae']	['Uroviricota']	['Caudoviricetes']	['Caudovirales']	['Myoviridae']	['Unassigned']
9	VC_1010_0	8	112.278	760.057	0.12871	0.00100952	1.41421	3.16228	28	28	1	2.33906	BluePeacock205_53526,CabotsTragopan223_121542,CabotsTragopan223_96348,blackswan219_126468,crane193_8723,eagle206_10484,goldenpheasant222_108904,silverpheasant213_25153	['Unassigned']	['Unassigned']	['Unassigned']	['Unassigned']	['Unassigned']	['Unassigned']
10	VC_1011_0	5	124.365	216.75	0.364583	0.00185502	1.41421	5.2915	10	10	1	4.13305	BluePeacock205_16299,Whitebellygoldenpheasant226_16985,Whitebellygoldenpheasant226_53019,bluepeacock211_12068,bluepeacock212_85859	['Unassigned']	['Unassigned']	['Unassigned']	['Unassigned']	['Unassigned']	['Unassigned']
11	VC_1015_0	4	212.323	415.492	0.338193	4.95474e-05	5.09902	9	6	5	0.833333	7.39258	bluepeacock210_28616,bluepeacock210_68151,bluepeacock211_33374,bluepeacock211_37729	['Unassigned']	['Unassigned']	['Unassigned']	['Unassigned']	['Unassigned']	['Unassigned']
12	VC_1016_0	3	91.7889	122.341	0.428659	0.00553319	2.44949	4.79583	3	3	1	3.94263	bluepeacock210_82694,bluepeacock211_60033,goldenpheasant222_146555	['Unassigned']	['Unassigned']	['Unassigned']	['Unassigned']	['Unassigned']	['Unassigned']
13	VC_1017_0	4	168.862	380.411	0.307429	0.00214092	2.64575	4.47214	6	6	1	3.76194	BluePeacock205_132449,BluePeacock205_154953,beangoose249_9944,goldenpheasant222_146052	['Unassigned']	['Unassigned']	['Unassigned']	['Unassigned']	['Unassigned']	['Unassigned']
14	VC_1019_0	4	81.7745	901.973	0.0831255	0.000355233	1.73205	2.44949	6	6	1	2.06429	BluePeacock205_53003,beangoose231_5260,beangoose232_16931,silverpheasant213_192639	['Unassigned']	['Unassigned']	['Unassigned']	['Unassigned']	['Unassigned']	['Unassigned']
15	VC_1020_0	3	13.786	10.8297	0.560049	0.065133	2.64575	3.74166	3	3	1	3.23468	Lorikeet03_6126,parrot78_15141,parrot78_5013	['Unassigned']	['Unassigned']	['Unassigned']	['Unassigned']	['Unassigned']	['Unassigned']
16	VC_1021_0	1	0	186.513	0	1	0	0	1	1	1	0	bluepeacock210_84552	['Unassigned']	['Unassigned']	['Unassigned']	['Unassigned']	['Unassigned']	['Unassigned']
17	VC_1022_0	2	6.03048	13.5329	0.308253	1	3	3	1	1	1	3	bluepeacock210_13432,bluepeacock210_43089	['Unassigned']	['Unassigned']	['Unassigned']	['Unassigned']	['Unassigned']	['Unassigned']
18	VC_1024_0	12	2632.36	2353.15	0.528002	5.80431e-33	1.73205	8.06226	66	66	1	5.74084	BluePeacock205_137855,BluePeacock205_144375,BluePeacock205_165184,BluePeacock205_172657,BluePeacock205_64392,CabotsTragopan223_132367,CabotsTragopan223_30759,ReevessPheasant221_50616,beangoose236_8212,beangoose249_15254,blackswan219_108104,eagle206_15715	['Unassigned']	['Unassigned']	['Unassigned']	['Unassigned']	['Unassigned']	['Unassigned']
19	VC_1025_0	4	41.6585	163.008	0.203543	0.171862	1	2	6	6	1	1.54875	BluePeacock205_132515,CabotsTragopan223_37369,ReevessPheasant221_63189,parrot76_23856	['Unassigned']	['Unassigned']	['Unassigned']	['Unassigned']	['Unassigned']	['Unassigned']
20	VC_1026_0	2	5.69592	4.11908	0.580328	0.666667	3.74166	3.74166	1	1	1	3.74166	BluePeacock205_132583,silverpheasant213_19257	['Unassigned']	['Unassigned']	['Unassigned']	['Unassigned']	['Unassigned']	['Unassigned']
21	VC_1027_0	2	4.70538	39.9426	0.105388	1	4.69042	4.69042	1	1	1	4.69042	BluePeacock205_47381,pheasant217_44635	['Unassigned']	['Unassigned']	['Unassigned']	['Unassigned']	['Unassigned']	['Unassigned']
22	VC_1028_0	1	0	99.9627	0	1	0	0	1	1	1	0	crane190_12191	['Unassigned']	['Unassigned']	['Unassigned']	['Unassigned']	['Unassigned']	['Unassigned']
23	VC_1029_0	4	51.0489	207.098	0.197752	0.012564	4.24264	5.19615	6	6	1	4.80474	BluePeacock205_159437,ParrotFe061_27563,crane70_1367,parrot83_2738	['Unassigned']	['Unassigned']	['Unassigned']	['Unassigned']	['Unassigned']	['Unassigned']
24	VC_102_0	2	13.3117	1906.98	0.00693212	0.329519	5.47723	5.47723	1	1	1	5.47723	blackswan219_113529,parrot78_19819	['Unassigned']	['Unassigned']	['Unassigned']	['Unassigned']	['Unassigned']	['Unassigned']
25	VC_1030_0	2	34.9506	23.1788	0.601256	0.285714	4.58258	4.58258	1	1	1	4.58258	silverpheasant213_43607,silverpheasant213_59968	['Unassigned']	['Unassigned']	['Unassigned']	['Unassigned']	['Unassigned']	['Unassigned']
26	VC_1031_0	4	23.4249	0	1	1	3	4.69042	6	6	1	3.92996	BluePeacock205_132910,BluePeacock205_164267,CabotsTragopan223_155691,beangoose230_19005	['Unassigned']	['Unassigned']	['Unassigned']	['Unassigned']	['Unassigned']	['Unassigned']
27	VC_1032_0	6	70.0309	7.84531	0.899259	0.0195804	2.82843	5.09902	15	15	1	3.96072	BluePeacock205_132952,WhitegeeseFe009_6806,goldenpheasant222_117327,goldenpheasant222_17955,goldenpheasant222_53034,warbler204_21275	['Unassigned']	['Unassigned']	['Unassigned']	['Unassigned']	['Unassigned']	['Unassigned']
28	VC_1033_0	3	14.2664	48.9283	0.225753	0.43577	2.23607	3	3	3	1	2.68817	BluePeacock205_133352,pheasant217_63750,silverpheasant213_113596	['Unassigned']	['Unassigned']	['Unassigned']	['Unassigned']	['Unassigned']	['Unassigned']
29	VC_1034_0	2	6.96827	63.167	0.0993547	0.333333	3	3	1	1	1	3	Lorikeet01_14734,ReevessPheasant221_54682	['Unassigned']	['Unassigned']	['Unassigned']	['Unassigned']	['Unassigned']	['Unassigned']
30	VC_1035_0	3	22.3521	2.30916	0.906365	0.666667	5.65685	6.7082	3	3	1	6.25606	BluePeacock205_133373,ReevessPheasant221_39842,ReevessPheasant221_5287	['Unassigned']	['Unassigned']	['Unassigned']	['Unassigned']	['Unassigned']	['Unassigned']
31	VC_1037_0	5	1024.36	882.386	0.537229	4.27162e-06	5.83095	9.43398	10	9	0.9	7.85891	Proteus~phage~VB_PmiS-Isfahan,Salmonella~phage~9NA,Salmonella~phage~SP069,Salmonella~phage~vB_SenS_Sasha,crane191_56778	['Heunggongvirae', 'Unassigned']	['Uroviricota', 'Unassigned']	['Caudoviricetes', 'Unassigned']	['Caudovirales', 'Unassigned']	['Siphoviridae', 'Unassigned']	['Gorganvirus', 'Nonanavirus', 'Sashavirus', 'Unassigned']
32	VC_1038_0	3	17.8346	79.8871	0.182504	0.239801	3	4.58258	3	3	1	4.01824	CabotsTragopan223_124002,blackswan219_128939,eagle206_10375	['Unassigned']	['Unassigned']	['Unassigned']	['Unassigned']	['Unassigned']	['Unassigned']
33	VC_1039_0	2	300	74.711	0.800617	0.107933	2	2	1	1	1	2	Vibrio~phage~SSP002,Vibrio~phage~vB_VpaS_MAR10	['Heunggongvirae']	['Uroviricota']	['Caudoviricetes']	['Caudovirales']	['Siphoviridae']	['Mardecavirus']
34	VC_103_0	9	6673.38	4569.27	0.593577	2.65372e-22	1.73205	8.18535	36	36	1	6.54871	Acinetobacter~phage~AB1,Acinetobacter~phage~AP22,Acinetobacter~phage~AbP2,Acinetobacter~phage~LZ35,Acinetobacter~phage~WCHABP1,Acinetobacter~phage~WCHABP12,Acinetobacter~phage~YMC-13-01-C62,Acinetobacter~phage~YMC11/12/R2315,Acinetobacter~phage~vB_AbaM-IME-AB2	['Heunggongvirae']	['Uroviricota']	['Caudoviricetes']	['Caudovirales']	['Myoviridae']	['Obolenskvirus']
35	VC_1040_0	1	0	37.5144	0	1	0	0	1	1	1	0	goldenpheasant222_115522	['Unassigned']	['Unassigned']	['Unassigned']	['Unassigned']	['Unassigned']	['Unassigned']
36	VC_1041_0	2	13.8578	48.2032	0.223293	0.124626	1.73205	1.73205	1	1	1	1.73205	Lorikeet03_19877,Lorikeet03_6708	['Unassigned']	['Unassigned']	['Unassigned']	['Unassigned']	['Unassigned']	['Unassigned']
37	VC_1042_0	4	122.014	579.203	0.174004	0.000815426	2	4.3589	6	6	1	3.48093	ReevessPheasant221_20991,silverpheasant213_131461,silverpheasant213_54916,stork73_17044	['Unassigned']	['Unassigned']	['Unassigned']	['Unassigned']	['Unassigned']	['Unassigned']
38	VC_1043_0	19	21081	10946.6	0.658214	8.52148e-84	3	8.7178	171	171	1	5.86694	Enterococcus~phage~AUEF3,Enterococcus~phage~Ec-ZZ2,Enterococcus~phage~EfaCPT1,Enterococcus~phage~IME-EF4,Enterococcus~phage~IME-EFm1,Enterococcus~phage~IME-EFm5,Enterococcus~phage~IME_EF3,Enterococcus~phage~LY0322,Enterococcus~phage~PMBT2,Enterococcus~phage~SANTOR1,Enterococcus~phage~phiSHEF2,Enterococcus~phage~phiSHEF4,Enterococcus~phage~phiSHEF5,Enterococcus~phage~vB_EfaS_AL2,Enterococcus~phage…	['Heunggongvirae', 'Unassigned']	['Uroviricota', 'Unassigned']	['Caudoviricetes', 'Unassigned']	['Caudovirales', 'Unassigned']	['Siphoviridae', 'Unassigned']	['Efquatrovirus', 'Unassigned']
39	VC_1044_0	2	5.42553	102.264	0.0503811	0.751761	1.41421	1.41421	1	1	1	1.41421	ReevessPheasant221_52355,silverpheasant213_121194	['Unassigned']	['Unassigned']	['Unassigned']	['Unassigned']	['Unassigned']	['Unassigned']
40	VC_1045_0	3	65.7618	372.511	0.150048	0.0543166	3.31662	4.24264	3	3	1	3.89412	BluePeacock205_147797,parrot78_20569,silverpheasant213_3784	['Unassigned']	['Unassigned']	['Unassigned']	['Unassigned']	['Unassigned']	['Unassigned']
41	VC_1046_0	2	35.2585	449.844	0.0726826	0.0964622	2.64575	2.64575	1	1	1	2.64575	parrot78_19302,parrot78_21844	['Unassigned']	['Unassigned']	['Unassigned']	['Unassigned']	['Unassigned']	['Unassigned']
42	VC_1047_0	5	1391.29	18410.1	0.0702623	5.88157e-08	4.47214	8.83176	10	10	1	6.92875	Escherichia~phage~vB_EcoS_ESCO41,Escherichia~phage~vB_EcoS_NBD2,parrot74_500,pheasant68_17716,toucan80_27301	['Heunggongvirae', 'Unassigned']	['Uroviricota', 'Unassigned']	['Caudoviricetes', 'Unassigned']	['Caudovirales', 'Unassigned']	['Drexlerviridae', 'Unassigned']	['Nouzillyvirus', 'Vilniusvirus', 'Unassigned']
43	VC_1049_0	2	11.3345	33.7008	0.25168	0.153846	2.64575	2.64575	1	1	1	2.64575	bluepeacock212_24120,pheasant217_97944	['Unassigned']	['Unassigned']	['Unassigned']	['Unassigned']	['Unassigned']	['Unassigned']
44	VC_104_0	5	205.479	168.984	0.54873	3.64732e-06	2.82843	4.24264	10	10	1	3.57508	BluePeacock205_116318,BluePeacock205_65710,silverpheasant213_109431,silverpheasant213_176140,silverpheasant213_182085	['Unassigned']	['Unassigned']	['Unassigned']	['Unassigned']	['Unassigned']	['Unassigned']
45	VC_1050_0	4	114.406	159.733	0.417327	0.000494107	1.41421	3.4641	6	6	1	2.43618	ReevessPheasant221_55945,beangoose250_5323,crane193_24234,silverpheasant213_145133	['Unassigned']	['Unassigned']	['Unassigned']	['Unassigned']	['Unassigned']	['Unassigned']
46	VC_1051_0	2	22.4081	21.1426	0.514529	0.4	1.41421	1.41421	1	1	1	1.41421	crane190_18400,crane191_65066	['Unassigned']	['Unassigned']	['Unassigned']	['Unassigned']	['Unassigned']	['Unassigned']
47	VC_1052_0	4	284.733	826.354	0.256266	0.00514696	6.40312	8.66025	6	6	1	7.69093	beangoose231_5480,beangoose232_17028,beangoose236_12165,beangoose254_2890	['Unassigned']	['Unassigned']	['Unassigned']	['Unassigned']	['Unassigned']	['Unassigned']
48	VC_1052_1	1	0	353.995	0	1	0	0	1	1	1	0	beangoose230_19827	['Unassigned']	['Unassigned']	['Unassigned']	['Unassigned']	['Unassigned']	['Unassigned']
49	VC_1053_0	22	3693.58	8005.34	0.315719	1.4745e-53	1.73205	9.27362	231	230	0.995671	5.55277	ElliotsPheasant225_100980,ElliotsPheasant225_105747,ElliotsPheasant225_80185,ElliotsPheasant225_92040,Whitebellygoldenpheasant226_37168,Whitebellygoldenpheasant226_41336,Whitebellygoldenpheasant226_48594,Whitebellygoldenpheasant226_55156,Whitebellygoldenpheasant226_61768,Whitebellygoldenpheasant226_8860,bluepeacock210_17613,bluepeacock210_51002,bluepeacock211_23062,bluepeacock212_51459,goldenphea…	['Unassigned']	['Unassigned']	['Unassigned']	['Unassigned']	['Unassigned']	['Unassigned']
50	VC_1055_0	2	2.56829	0	1	1	1.41421	1.41421	1	1	1	1.41421	BluePeacock205_136032,beangoose239_12108	['Unassigned']	['Unassigned']	['Unassigned']	['Unassigned']	['Unassigned']	['Unassigned']
51	VC_1056_0	4	107.059	15.5007	0.873525	0.0190476	4.58258	5.19615	6	6	1	4.91119	BluePeacock205_15276,BluePeacock205_85684,Flamingo03_8209,parrot76_20942	['Unassigned']	['Unassigned']	['Unassigned']	['Unassigned']	['Unassigned']	['Unassigned']
52	VC_1058_0	4	118.61	551.031	0.177125	0.000132835	2.23607	3	6	6	1	2.66469	bluepeacock212_22140,pheasant217_140952,pheasant217_150514,pheasant217_48743	['Unassigned']	['Unassigned']	['Unassigned']	['Unassigned']	['Unassigned']	['Unassigned']
53	VC_1059_0	5	473.539	2020	0.189906	7.13458e-08	3.87298	7.28011	10	10	1	5.86366	Delftia~phage~IME-DE1,Ralstonia~phage~RPSC1,Ralstonia~phage~RSB2,Ralstonia~phage~phiITL-1,parrot76_15163	['Heunggongvirae', 'Unassigned']	['Uroviricota', 'Unassigned']	['Caudoviricetes', 'Unassigned']	['Caudovirales', 'Unassigned']	['Autographiviridae', 'Unassigned']	['Piedvirus', 'Stompelvirus', 'Kelmasvirus', 'Serkorvirus', 'Unassigned']
54	VC_105_0	4	91.923	199.249	0.315701	0.00089063	1.73205	3.16228	6	6	1	2.33537	Egret01_2167,Egret01_800,Egret02_1030,Lorikeet01_2364	['Unassigned']	['Unassigned']	['Unassigned']	['Unassigned']	['Unassigned']	['Unassigned']
55	VC_1060_0	2	19.6012	13.7913	0.586994	0.666667	0	0	1	1	1	0	BluePeacock205_13651,CabotsTragopan223_132242	['Unassigned']	['Unassigned']	['Unassigned']	['Unassigned']	['Unassigned']	['Unassigned']
56	VC_1061_0	3	91.4864	13.7913	0.869001	0.2	2.44949	3.31662	3	3	1	2.92204	CabotsTragopan223_30596,ParrotFe061_17341,crane191_10432	['Unassigned']	['Unassigned']	['Unassigned']	['Unassigned']	['Unassigned']	['Unassigned']
57	VC_1062_0	8	333.056	190.773	0.635811	0.000233513	2	4.58258	28	28	1	3.20979	BluePeacock205_146184,BluePeacock205_40081,bluepeacock210_36485,bluepeacock212_28557,bluepeacock212_76532,pheasant217_130340,silverpheasant213_167069,silverpheasant213_43681	['Unassigned']	['Unassigned']	['Unassigned']	['Unassigned']	['Unassigned']	['Unassigned']
58	VC_1063_0	2	14.2534	95.2125	0.130209	0.190476	3.4641	3.4641	1	1	1	3.4641	Flamingo03_11643,Flamingo03_14517	['Unassigned']	['Unassigned']	['Unassigned']	['Unassigned']	['Unassigned']	['Unassigned']
59	VC_1065_0	2	35.2585	37.9368	0.481704	0.4	2.82843	2.82843	1	1	1	2.82843	CabotsTragopan223_41132,silverpheasant213_37	['Unassigned']	['Unassigned']	['Unassigned']	['Unassigned']	['Unassigned']	['Unassigned']
60	VC_1066_0	2	10.7068	0	1	1	3.87298	3.87298	1	1	1	3.87298	BluePeacock205_137537,CabotsTragopan223_102532	['Unassigned']	['Unassigned']	['Unassigned']	['Unassigned']	['Unassigned']	['Unassigned']
61	VC_1067_0	2	1.39941	0	1	1	3	3	1	1	1	3	BluePeacock205_137703,silverpheasant213_47531	['Unassigned']	['Unassigned']	['Unassigned']	['Unassigned']	['Unassigned']	['Unassigned']
62	VC_1068_0	2	90.3226	642.611	0.123234	0.0917864	4.12311	4.12311	1	1	1	4.12311	BluePeacock205_85220,silverpheasant213_29100	['Unassigned']	['Unassigned']	['Unassigned']	['Unassigned']	['Unassigned']	['Unassigned']
63	VC_1069_0	8	461.791	1457.24	0.240638	5.15007e-08	2	5.38516	28	28	1	3.48258	BluePeacock205_98540,CabotsTragopan223_161217,ReevessPheasant221_19598,beangoose244_7606,beangoose247_2232,beangoose251_11625,blackswan219_11062,silverpheasant213_36803	['Unassigned']	['Unassigned']	['Unassigned']	['Unassigned']	['Unassigned']	['Unassigned']
64	VC_106_0	13	1857.08	1226.35	0.602277	8.31918e-27	1.41421	7.87401	78	78	1	4.8878	BluePeacock205_147155,BluePeacock205_177028,BluePeacock205_180347,Egret01_11168,Egret01_11973,Egret01_2579,Egret01_2918,Egret02_3515,Lorikeet03_21114,PallassLeafWarbler156_3642,beangoose230_11546,silverpheasant213_165943,toucan79_15744	['Unassigned']	['Unassigned']	['Unassigned']	['Unassigned']	['Unassigned']	['Unassigned']
65	VC_1070_0	2	5.12451	57.08	0.0823817	0.113258	0	0	1	1	1	0	CabotsTragopan223_145183,beangoose247_985	['Unassigned']	['Unassigned']	['Unassigned']	['Unassigned']	['Unassigned']	['Unassigned']
66	VC_1071_0	3	534.318	336.037	0.613908	0.0050072	1.41421	2	3	3	1	1.60948	Escherichia~phage~D108,Escherichia~phage~Mu,Shigella~phage~SfMu	['Heunggongvirae']	['Uroviricota']	['Caudoviricetes']	['Caudovirales']	['Myoviridae']	['Muvirus']
67	VC_1072_0	2	13.8578	128.761	0.0971665	0.0526316	1.41421	1.41421	1	1	1	1.41421	parrot76_15155,pheasant217_123982	['Unassigned']	['Unassigned']	['Unassigned']	['Unassigned']	['Unassigned']	['Unassigned']
68	VC_1073_0	4	51.3231	49.5937	0.508568	0.00109644	1	2.44949	6	6	1	1.90293	pheasant217_59622,silverpheasant213_38969,silverpheasant213_42114,silverpheasant213_76478	['Unassigned']	['Unassigned']	['Unassigned']	['Unassigned']	['Unassigned']	['Unassigned']
69	VC_1074_0	2	36.7676	35.0439	0.512001	0.285714	1	1	1	1	1	1	BluePeacock205_137906,BluePeacock205_159586	['Unassigned']	['Unassigned']	['Unassigned']	['Unassigned']	['Unassigned']	['Unassigned']
70	VC_1075_0	3	13.1882	3.47258	0.791572	0.666667	2.23607	3.60555	3	3	1	3.0013	BluePeacock205_137909,crane191_19447,crane191_7932	['Unassigned']	['Unassigned']	['Unassigned']	['Unassigned']	['Unassigned']	['Unassigned']
71	VC_1076_0	2	33.5427	0	1	1	0	0	1	1	1	0	BluePeacock205_137924,BluePeacock205_83889	['Unassigned']	['Unassigned']	['Unassigned']	['Unassigned']	['Unassigned']	['Unassigned']
72	VC_1077_0	2	14.6727	43.1055	0.253948	0.2	3.74166	3.74166	1	1	1	3.74166	BluePeacock205_138204,pheasant217_135170	['Unassigned']	['Unassigned']	['Unassigned']	['Unassigned']	['Unassigned']	['Unassigned']
73	VC_1079_0	4	105.051	321.7	0.246164	0.00020232	3.16228	3.74166	6	6	1	3.45601	BluePeacock205_138306,beangoose230_11236,beangoose254_9005,parrot76_5348	['Unassigned']	['Unassigned']	['Unassigned']	['Unassigned']	['Unassigned']	['Unassigned']
74	VC_107_0	3	66.4879	263.185	0.201679	0.00166113	3.87298	6.16441	3	3	1	5.26065	BluePeacock205_88685,blackswan219_155052,silverpheasant213_43609	['Unassigned']	['Unassigned']	['Unassigned']	['Unassigned']	['Unassigned']	['Unassigned']
75	VC_1081_0	1	0	3.34639	0	1	0	0	1	1	1	0	wildgoose220_9050	['Unassigned']	['Unassigned']	['Unassigned']	['Unassigned']	['Unassigned']	['Unassigned']
76	VC_1082_0	6	83.5867	277.739	0.231333	0.000233139	2	3	15	15	1	2.47184	CabotsTragopan223_89968,flamingo67_30911,hornbill69_24705,parrot76_23262,silverpheasant213_67024,silverpheasant213_91808	['Unassigned']	['Unassigned']	['Unassigned']	['Unassigned']	['Unassigned']	['Unassigned']
77	VC_1083_0	4	210.879	557.44	0.274468	4.20698e-05	1.41421	3.16228	6	6	1	2.64085	beangoose230_16432,beangoose231_15625,hornbill69_7885,pheasant217_99591	['Unassigned']	['Unassigned']	['Unassigned']	['Unassigned']	['Unassigned']	['Unassigned']
78	VC_1085_0	4	44.8187	901.866	0.0473428	0.763661	2.64575	4.12311	6	6	1	3.40167	CabotsTragopan223_47426,bluepeacock212_2980,hornbill69_24064,silverpheasant213_68506	['Unassigned']	['Unassigned']	['Unassigned']	['Unassigned']	['Unassigned']	['Unassigned']
79	VC_1087_0	3	27.3342	0	1	1	0	1.41421	3	3	1	0.942809	BluePeacock205_138386,silverpheasant213_130803,silverpheasant213_30286	['Unassigned']	['Unassigned']	['Unassigned']	['Unassigned']	['Unassigned']	['Unassigned']
80	VC_1089_0	2	122.104	152.713	0.44431	0.106537	4	4	1	1	1	4	Ralstonia~phage~Firinga,Ralstonia~phage~RSK1	['Heunggongvirae']	['Uroviricota']	['Caudoviricetes']	['Caudovirales']	['Podoviridae']	['Firingavirus']
81	VC_108_0	15	4457.56	7114.28	0.385207	1.6025e-51	3.16228	10.6301	105	85	0.809524	7.4662	Aeromonas~phage~2_D05,Aeromonas~phage~4_D05,Aeromonas~phage~vB_AsaM-56,BluePeacock205_117388,Egret01_1189,Egret01_9250,Lorikeet03_8462,Red-flankedBluetail198_9832,WhitegeeseFe007_1379,beangoose232_21174,beangoose232_24392,beangoose233_3689,eagle206_14959,swallow134_4719,thrush106_10386	['Heunggongvirae', 'Unassigned']	['Uroviricota', 'Unassigned']	['Caudoviricetes', 'Unassigned']	['Caudovirales', 'Unassigned']	['Myoviridae', 'Unassigned']	['Unassigned', 'Popoffvirus']
82	VC_1091_0	2	12.8877	18.5718	0.40966	0.285714	2	2	1	1	1	2	silverpheasant213_150913,silverpheasant213_184256	['Unassigned']	['Unassigned']	['Unassigned']	['Unassigned']	['Unassigned']	['Unassigned']
83	VC_1093_0	2	11.611	23.56	0.330131	0.162455	5.38516	5.38516	1	1	1	5.38516	BluePeacock205_54876,CabotsTragopan223_65134	['Unassigned']	['Unassigned']	['Unassigned']	['Unassigned']	['Unassigned']	['Unassigned']
84	VC_1094_0	2	79.6959	58.7736	0.575548	0.4	4.12311	4.12311	1	1	1	4.12311	beangoose231_13477,beangoose232_18010	['Unassigned']	['Unassigned']	['Unassigned']	['Unassigned']	['Unassigned']	['Unassigned']
85	VC_1095_0	2	35.6425	0	1	1	3.60555	3.60555	1	1	1	3.60555	BluePeacock205_13949,BluePeacock205_154888	['Unassigned']	['Unassigned']	['Unassigned']	['Unassigned']	['Unassigned']	['Unassigned']
86	VC_1097_0	2	7.19011	14.3366	0.334009	0.333333	3	3	1	1	1	3	blackswan219_90700,silverpheasant213_24130	['Unassigned']	['Unassigned']	['Unassigned']	['Unassigned']	['Unassigned']	['Unassigned']
87	VC_1098_0	2	17.1303	9.08729	0.65339	0.666667	2.44949	2.44949	1	1	1	2.44949	BluePeacock205_139899,parrot76_25459	['Unassigned']	['Unassigned']	['Unassigned']	['Unassigned']	['Unassigned']	['Unassigned']
88	VC_1099_0	2	29.8431	36.2565	0.451487	0.25	3.4641	3.4641	1	1	1	3.4641	BluePeacock205_38366,BluePeacock205_59930	['Unassigned']	['Unassigned']	['Unassigned']	['Unassigned']	['Unassigned']	['Unassigned']
89	VC_109_0	7	518.992	1180.5	0.30538	1.12869e-09	3	7.28011	21	21	1	5.39234	ElliotsPheasant225_5981,ElliotsPheasant225_6158,bluepeacock210_73561,goldenpheasant222_130338,goldenpheasant222_6816,goldenpheasant222_98561,owl175_7181	['Unassigned']	['Unassigned']	['Unassigned']	['Unassigned']	['Unassigned']	['Unassigned']
90	VC_10_0	3	30.3174	603.575	0.0478273	0.518917	2.82843	3.87298	3	3	1	3.5248	Lorikeet03_22881,ReevessPheasant221_18896,pheasant217_113672	['Unassigned']	['Unassigned']	['Unassigned']	['Unassigned']	['Unassigned']	['Unassigned']
91	VC_1100_0	5	554.071	267.756	0.674194	4.77716e-06	3.60555	7.87401	10	10	1	6.20754	Lorikeet01_15667,Lorikeet03_23367,Vibrio~phage~VBM1,silverpheasant213_173532,stork73_25755	['Unassigned', 'Heunggongvirae']	['Unassigned', 'Uroviricota']	['Unassigned', 'Caudoviricetes']	['Unassigned', 'Caudovirales']	['Unassigned', 'Myoviridae']	['Unassigned']
92	VC_1102_0	2	1.43794	4.58963	0.23856	1	4	4	1	1	1	4	BluePeacock205_140138,ElliotsPheasant225_26636	['Unassigned']	['Unassigned']	['Unassigned']	['Unassigned']	['Unassigned']	['Unassigned']
93	VC_1103_0	3	88.5607	24.6283	0.782415	0.0121212	2	3.60555	3	3	1	2.86852	BluePeacock205_140554,CabotsTragopan223_117257,ReevessPheasant221_64560	['Unassigned']	['Unassigned']	['Unassigned']	['Unassigned']	['Unassigned']	['Unassigned']
94	VC_1104_0	2	3.88149	8.22517	0.320608	0.5	2	2	1	1	1	2	flamingo67_15248,toucan80_21398	['Unassigned']	['Unassigned']	['Unassigned']	['Unassigned']	['Unassigned']	['Unassigned']
95	VC_1105_0	3	490.368	497.894	0.496192	0.00416191	3	3.74166	3	3	1	3.35276	Clostridium~phage~phiCD111,Clostridium~phage~phiCD146,Clostridium~phage~phiCD38-2	['Heunggongvirae']	['Uroviricota']	['Caudoviricetes']	['Caudovirales']	['Siphoviridae']	['Leicestervirus']
96	VC_1106_0	29	13421.9	3804.82	0.779133	8.39097e-120	1.73205	8.48528	406	406	1	4.9337	CraneFe073_49660,Lactococcus~phage~50101,Lactococcus~phage~63301,Lactococcus~phage~phiLC3,Lactococcus~phage~r1t,Lorikeet01_3332,Lorikeet03_4215,Streptococcus~phage~315.3,Streptococcus~phage~SM1,Streptococcus~phage~Str-PAP-1,blackswan219_151479,bluepeacock210_12178,bluepeacock210_24175,bluepeacock210_26429,bluepeacock210_35427,bluepeacock210_35944,bluepeacock210_40025,bluepeacock210_42933,bluepeac…	['Unassigned', 'Heunggongvirae']	['Unassigned', 'Uroviricota']	['Unassigned', 'Caudoviricetes']	['Unassigned', 'Caudovirales']	['Unassigned', 'Siphoviridae']	['Unassigned']
97	VC_1107_0	2	2.43	25.768	0.0861763	0.4	3.31662	3.31662	1	1	1	3.31662	BluePeacock205_141709,pheasant217_61559	['Unassigned']	['Unassigned']	['Unassigned']	['Unassigned']	['Unassigned']	['Unassigned']
98	VC_1108_0	2	8.86917	5.27404	0.627097	0.666667	3.74166	3.74166	1	1	1	3.74166	BluePeacock205_142064,BluePeacock205_99198	['Unassigned']	['Unassigned']	['Unassigned']	['Unassigned']	['Unassigned']	['Unassigned']
99	VC_1109_0	2	17.0432	9.03254	0.653604	0.5	3.60555	3.60555	1	1	1	3.60555	BluePeacock205_142510,BluePeacock205_37508	['Unassigned']	['Unassigned']	['Unassigned']	['Unassigned']	['Unassigned']	['Unassigned']
100	VC_110_0	23	34996.8	9711.35	0.782783	3.42254e-101	1.73205	5.56776	253	253	1	3.81882	Acinetobacter~phage~AB3,Acinetobacter~phage~AbKT21phiIII,Acinetobacter~phage~Abp1,Acinetobacter~phage~Fri1,Acinetobacter~phage~IME-200,Acinetobacter~phage~SH-Ab~15519,Acinetobacter~phage~SWH-Ab-1,Acinetobacter~phage~SWH-Ab-3,Acinetobacter~phage~WCHABP5,Acinetobacter~phage~phiAB1,Acinetobacter~phage~phiAB6,Acinetobacter~phage~vB_AbaP_46-62_Aci07,Acinetobacter~phage~vB_AbaP_AS11,Acinetobacter~phage…	['Heunggongvirae']	['Uroviricota']	['Caudoviricetes']	['Caudovirales']	['Autographiviridae']	['Friunavirus']
101	VC_1110_0	2	5.37123	36.2299	0.129113	1	4.12311	4.12311	1	1	1	4.12311	BluePeacock205_81085,crane193_10035	['Unassigned']	['Unassigned']	['Unassigned']	['Unassigned']	['Unassigned']	['Unassigned']
102	VC_1111_0	3	60.4822	3.79871	0.940905	0.128147	0	1.41421	3	3	1	0.942809	BluePeacock205_142954,BluePeacock205_95080,silverpheasant213_128244	['Unassigned']	['Unassigned']	['Unassigned']	['Unassigned']	['Unassigned']	['Unassigned']
103	VC_1112_0	4	59.8649	145.195	0.291939	0.00350113	2	3.60555	6	6	1	2.83624	CabotsTragopan223_157434,CabotsTragopan223_21364,crane191_35442,silverpheasant213_131904	['Unassigned']	['Unassigned']	['Unassigned']	['Unassigned']	['Unassigned']	['Unassigned']
104	VC_1113_0	1	0	78.0058	0	1	0	0	1	1	1	0	Lorikeet03_9981	['Unassigned']	['Unassigned']	['Unassigned']	['Unassigned']	['Unassigned']	['Unassigned']
105	VC_1114_0	2	30.5198	12.8692	0.703399	0.666667	2.44949	2.44949	1	1	1	2.44949	BluePeacock205_143673,silverpheasant213_210557	['Unassigned']	['Unassigned']	['Unassigned']	['Unassigned']	['Unassigned']	['Unassigned']
106	VC_1115_0	3	132.998	41.7829	0.760941	0.0043956	3	4.3589	3	3	1	3.50706	CabotsTragopan223_150134,silverpheasant213_176512,silverpheasant213_66903	['Unassigned']	['Unassigned']	['Unassigned']	['Unassigned']	['Unassigned']	['Unassigned']
107	VC_1116_0	2	15.9018	1.23634	0.92786	1	1	1	1	1	1	1	Whitebellygoldenpheasant226_11608,Whitebellygoldenpheasant226_45770	['Unassigned']	['Unassigned']	['Unassigned']	['Unassigned']	['Unassigned']	['Unassigned']
108	VC_1117_0	3	31.2802	60.5687	0.340562	0.0578946	1.73205	2	3	3	1	1.82137	bluepeacock212_1694,pheasant217_146327,pheasant217_51459	['Unassigned']	['Unassigned']	['Unassigned']	['Unassigned']	['Unassigned']	['Unassigned']
109	VC_1118_0	5	3000	1033.62	0.743749	1.98376e-07	2.82843	4.58258	10	10	1	3.97365	Listeria~phage~LP-026,Listeria~phage~LP-037,Listeria~phage~LP-110,Listeria~phage~LP-114,Listeria~phage~P70	['Heunggongvirae']	['Uroviricota']	['Caudoviricetes']	['Caudovirales']	['Siphoviridae']	['Homburgvirus']
110	VC_1119_0	2	29.6884	6.95419	0.810216	0.666667	2	2	1	1	1	2	crane193_26889,stork73_13679	['Unassigned']	['Unassigned']	['Unassigned']	['Unassigned']	['Unassigned']	['Unassigned']
111	VC_111_0	5	86.4492	1513.54	0.054031	0.141366	1.73205	3	10	10	1	2.50515	CraneFe073_34845,Egret01_9968,Flamingo03_11219,pheasant217_148456,silverpheasant213_178929	['Unassigned']	['Unassigned']	['Unassigned']	['Unassigned']	['Unassigned']	['Unassigned']
112	VC_1120_0	1	0	52.1863	0	1	0	0	1	1	1	0	BluePeacock205_15313	['Unassigned']	['Unassigned']	['Unassigned']	['Unassigned']	['Unassigned']	['Unassigned']
113	VC_1123_0	3	36.9303	677.501	0.0516918	0.0118343	1.41421	2.23607	3	3	1	1.79411	beangoose232_2286,silverpheasant213_180546,silverpheasant213_95845	['Unassigned']	['Unassigned']	['Unassigned']	['Unassigned']	['Unassigned']	['Unassigned']
114	VC_1125_0	2	1.67235	11.9164	0.123069	1	4.12311	4.12311	1	1	1	4.12311	parrot77_17914,pheasant217_84231	['Unassigned']	['Unassigned']	['Unassigned']	['Unassigned']	['Unassigned']	['Unassigned']
115	VC_1127_0	3	20.6887	19.0932	0.520052	0.0555556	2.44949	2.44949	3	3	1	2.44949	BluePeacock205_145770,BluePeacock205_74331,Lorikeet03_14834	['Unassigned']	['Unassigned']	['Unassigned']	['Unassigned']	['Unassigned']	['Unassigned']
116	VC_1128_0	1	0	39.0722	0	1	0	0	1	1	1	0	CabotsTragopan223_144290	['Unassigned']	['Unassigned']	['Unassigned']	['Unassigned']	['Unassigned']	['Unassigned']
117	VC_1129_0	4	21.5213	22.7476	0.486149	0.0136243	1	3.16228	6	6	1	2.44604	BluePeacock205_146038,BluePeacock205_84739,CabotsTragopan223_82891,parrot76_12904	['Unassigned']	['Unassigned']	['Unassigned']	['Unassigned']	['Unassigned']	['Unassigned']
118	VC_112_0	3	51.6656	534.712	0.0881098	0.0053264	3	4	3	3	1	3.53518	Flamingo03_4059,pheasant217_152110,silverpheasant213_58928	['Unassigned']	['Unassigned']	['Unassigned']	['Unassigned']	['Unassigned']	['Unassigned']
119	VC_1130_0	2	18.7561	6.51652	0.742151	0.4795	1.41421	1.41421	1	1	1	1.41421	parrot76_23150,parrot76_26069	['Unassigned']	['Unassigned']	['Unassigned']	['Unassigned']	['Unassigned']	['Unassigned']
120	VC_1131_0	2	14.2534	12.1156	0.540536	0.285714	3.60555	3.60555	1	1	1	3.60555	crane190_23618,crane191_10321	['Unassigned']	['Unassigned']	['Unassigned']	['Unassigned']	['Unassigned']	['Unassigned']
121	VC_1132_0	2	300	393.614	0.432517	0.110697	5.38516	5.38516	1	1	1	5.38516	BluePeacock205_147181,Pseudomonas~phage~nickie	['Unassigned', 'Heunggongvirae']	['Unassigned', 'Uroviricota']	['Unassigned', 'Caudoviricetes']	['Unassigned', 'Caudovirales']	['Unassigned', 'Siphoviridae']	['Unassigned', 'Nickievirus']
122	VC_1133_0	3	61.2317	346.268	0.150262	0.231683	4	8.88819	3	3	1	7.06494	Salmonella~phage~SSU5,blackswan219_180076,bluepeacock210_6432	['Heunggongvirae', 'Unassigned']	['Uroviricota', 'Unassigned']	['Caudoviricetes', 'Unassigned']	['Caudovirales', 'Unassigned']	['Siphoviridae', 'Unassigned']	['Unassigned']
123	VC_1133_1	1	0	273.939	0	1	0	0	1	1	1	0	Rhizobium~phage~RHEph10	['Heunggongvirae']	['Uroviricota']	['Caudoviricetes']	['Caudovirales']	['Siphoviridae']	['Unassigned']
124	VC_1134_0	2	7.19011	48.9097	0.128167	0.545455	2	2	1	1	1	2	blackswan219_180787,bluepeacock210_20558	['Unassigned']	['Unassigned']	['Unassigned']	['Unassigned']	['Unassigned']	['Unassigned']
125	VC_1135_0	3	23.6406	50.0333	0.320881	0.216783	2	2.82843	3	3	1	2.42597	blackswan219_174642,bluepeacock210_16945,silverpheasant213_29300	['Unassigned']	['Unassigned']	['Unassigned']	['Unassigned']	['Unassigned']	['Unassigned']
126	VC_1136_0	2	15.9581	144.545	0.099426	0.0950224	0	0	1	1	1	0	Flamingo02_7948,silverpheasant213_133892	['Unassigned']	['Unassigned']	['Unassigned']	['Unassigned']	['Unassigned']	['Unassigned']
127	VC_1137_0	6	525.946	2443.31	0.177131	8.91742e-08	4.79583	8.66025	15	15	1	6.7621	BluePeacock205_147592,BluePeacock205_26594,Microbacterium~phage~Krampus,crane191_55125,hornbill69_12513,parrot76_24339	['Unassigned', 'Heunggongvirae']	['Unassigned', 'Uroviricota']	['Unassigned', 'Caudoviricetes']	['Unassigned', 'Caudovirales']	['Unassigned', 'Siphoviridae']	['Unassigned', 'Krampusvirus']
128	VC_1138_0	3	8.24857	45.0251	0.154834	0.0968559	1.41421	2.44949	3	3	1	1.95457	BluePeacock205_175257,toucan80_25246,wildgoose220_83660	['Unassigned']	['Unassigned']	['Unassigned']	['Unassigned']	['Unassigned']	['Unassigned']
129	VC_1139_0	5	2950.74	4029.33	0.422738	1.21897e-07	2.23607	4.24264	10	10	1	3.36592	Gordonia~phage~Gibbin,Gordonia~phage~Lambo,Gordonia~phage~Ranch,Gordonia~phage~Sadboi,Gordonia~phage~Yikes	['Heunggongvirae']	['Uroviricota']	['Caudoviricetes']	['Caudovirales']	['Siphoviridae']	['Lambovirus']
130	VC_113_0	2	4.11758	66.6565	0.0581792	0.135562	3	3	1	1	1	3	Flamingo03_12804,goldenpheasant222_90004	['Unassigned']	['Unassigned']	['Unassigned']	['Unassigned']	['Unassigned']	['Unassigned']
131	VC_1140_0	2	292.33	1698.47	0.146841	0.0938213	2.82843	2.82843	1	1	1	2.82843	Gordonia~phage~Suzy,Gordonia~phage~Terapin	['Heunggongvirae']	['Uroviricota']	['Caudoviricetes']	['Caudovirales']	['Siphoviridae']	['Terapinvirus']
132	VC_1141_0	3	4.88174	5.4593	0.472075	0.374259	3.16228	4.12311	3	3	1	3.63031	parrot76_10002,parrot76_23969,pheasant217_80514	['Unassigned']	['Unassigned']	['Unassigned']	['Unassigned']	['Unassigned']	['Unassigned']
133	VC_1142_0	4	1545.82	3343.01	0.316195	3.95301e-05	2	5.65685	6	6	1	3.97826	Mycobacterium~phage~Damien,Mycobacterium~phage~Konstantine,Mycobacterium~phage~Oaker,Mycobacterium~phage~Predator	['Heunggongvirae']	['Uroviricota']	['Caudoviricetes']	['Caudovirales']	['Siphoviridae']	['Konstantinevirus', 'Predatorvirus']
134	VC_1142_1	3	490.497	2792.7	0.149396	0.00347279	2.44949	9	3	2	0.666667	6.74148	Mycobacterium~phage~Barnyard,Mycobacterium~phage~DrLupo,Mycobacterium~phage~Patience	['Heunggongvirae']	['Uroviricota']	['Caudoviricetes']	['Caudovirales']	['Siphoviridae']	['Barnyardvirus', 'Patiencevirus']
135	VC_1143_0	2	297.833	1941.8	0.132983	0.0934727	2	2	1	1	1	2	Mycobacterium~phage~Papyrus,Mycobacterium~phage~Send513	['Heunggongvirae']	['Uroviricota']	['Caudoviricetes']	['Caudovirales']	['Siphoviridae']	['Papyrusvirus']
136	VC_1143_1	3	547.604	2604.03	0.173753	0.003439	4.12311	8.48528	3	3	1	6.97167	Mycobacterium~phage~Cuke,Mycobacterium~phage~Fowlmouth,Mycobacterium~phage~Indlulamithi	['Heunggongvirae']	['Uroviricota']	['Caudoviricetes']	['Caudovirales']	['Siphoviridae']	['Cukevirus', 'Fowlmouthvirus', 'Indlulamithivirus']
137	VC_1144_0	5	2432.06	4383.6	0.356834	1.19836e-07	2.23607	5.74456	10	10	1	4.10153	Mycobacterium~phage~Gumball,Mycobacterium~phage~Hawkeye,Mycobacterium~phage~PBI1,Mycobacterium~phage~PLot,Mycobacterium~phage~Troll4	['Heunggongvirae']	['Uroviricota']	['Caudoviricetes']	['Caudovirales']	['Siphoviridae']	['Plotvirus', 'Hawkeyevirus']
138	VC_1145_0	3	67.2764	7.26495	0.902538	0.333333	3.31662	4.69042	3	3	1	3.77456	BluePeacock205_147943,wildgoose220_14878,wildgoose220_60223	['Unassigned']	['Unassigned']	['Unassigned']	['Unassigned']	['Unassigned']	['Unassigned']
139	VC_1146_0	2	3.04026	14.3255	0.175072	1	5.2915	5.2915	1	1	1	5.2915	BluePeacock205_147986,Erysipelothrix~phage~SE-1	['Unassigned', 'Heunggongvirae']	['Unassigned', 'Uroviricota']	['Unassigned', 'Caudoviricetes']	['Unassigned', 'Caudovirales']	['Unassigned', 'Siphoviridae']	['Unassigned']
140	VC_1147_0	2	7.7464	67.6796	0.102702	0.111111	1	1	1	1	1	1	BluePeacock205_147991,BluePeacock205_91111	['Unassigned']	['Unassigned']	['Unassigned']	['Unassigned']	['Unassigned']	['Unassigned']
141	VC_1148_0	4	546.903	918.132	0.373304	4.17616e-05	5.56776	7.48331	6	6	1	6.76417	CabotsTragopan223_62306,CabotsTragopan223_80888,crane70_23067,goldenpheasant215_12703	['Unassigned']	['Unassigned']	['Unassigned']	['Unassigned']	['Unassigned']	['Unassigned']
142	VC_1149_0	3	26.3835	281.178	0.0857828	0.0433603	6.7082	7.2111	3	3	1	6.87584	BluePeacock205_20822,Pelagibacter~phage~HTVC010P,Pelagibacter~phage~HTVC019P	['Unassigned', 'Heunggongvirae']	['Unassigned', 'Uroviricota']	['Unassigned', 'Caudoviricetes']	['Unassigned', 'Caudovirales']	['Unassigned', 'Siphoviridae', 'Autographiviridae']	['Unassigned', 'Pelagivirus']
143	VC_114_0	2	8.25265	46.8476	0.149775	0.503449	4.69042	4.69042	1	1	1	4.69042	BluePeacock205_56591,bluepeacock210_23437	['Unassigned']	['Unassigned']	['Unassigned']	['Unassigned']	['Unassigned']	['Unassigned']
144	VC_1150_0	7	179.249	124.73	0.589676	0.000281958	0	6.245	21	21	1	3.23539	BluePeacock205_148368,ReevessPheasant221_14196,beangoose232_20265,blackswan219_102679,blackswan219_148766,eagle206_16783,robin181_3041	['Unassigned']	['Unassigned']	['Unassigned']	['Unassigned']	['Unassigned']	['Unassigned']
145	VC_1151_0	2	4.58963	0	1	1	4.24264	4.24264	1	1	1	4.24264	BluePeacock205_148614,eagle206_11672	['Unassigned']	['Unassigned']	['Unassigned']	['Unassigned']	['Unassigned']	['Unassigned']
146	VC_1152_0	1	0	102.086	0	1	0	0	1	1	1	0	silverpheasant213_5854	['Unassigned']	['Unassigned']	['Unassigned']	['Unassigned']	['Unassigned']	['Unassigned']
147	VC_1153_0	3	45.9782	106.967	0.300618	0.0761905	3	4.12311	3	3	1	3.42846	beangoose231_15864,beangoose232_23581,silverpheasant213_45128	['Unassigned']	['Unassigned']	['Unassigned']	['Unassigned']	['Unassigned']	['Unassigned']
148	VC_1155_0	3	44.2266	375.528	0.105363	0.0034289	2.64575	3.4641	3	3	1	3.14216	BluePeacock205_78809,beangoose254_13465,crane193_6326	['Unassigned']	['Unassigned']	['Unassigned']	['Unassigned']	['Unassigned']	['Unassigned']
149	VC_1156_0	3	57.3719	400.379	0.125334	0.0150403	3.16228	4.24264	3	3	1	3.88252	CabotsTragopan223_39305,crane190_15781,parrot76_1416	['Unassigned']	['Unassigned']	['Unassigned']	['Unassigned']	['Unassigned']	['Unassigned']
150	VC_1157_0	7	219.775	515.86	0.298755	0.000646442	2.23607	6.7082	21	21	1	4.24126	crane191_77622,parrot76_11213,parrot76_26978,parrot76_27640,pheasant217_23465,pheasant217_91859,silverpheasant213_101148	['Unassigned']	['Unassigned']	['Unassigned']	['Unassigned']	['Unassigned']	['Unassigned']
151	VC_1158_0	3	95.5927	425.543	0.183431	0.00325712	3.31662	4	3	3	1	3.54442	parrot76_15801,silverpheasant213_154665,silverpheasant213_8118	['Unassigned']	['Unassigned']	['Unassigned']	['Unassigned']	['Unassigned']	['Unassigned']
152	VC_1159_0	2	32.9891	606.295	0.0516032	0.0900847	1.73205	1.73205	1	1	1	1.73205	BluePeacock205_148839,BluePeacock205_33209	['Unassigned']	['Unassigned']	['Unassigned']	['Unassigned']	['Unassigned']	['Unassigned']
153	VC_115_0	4	487.276	4739.97	0.0932185	3.14042e-05	5.91608	8.06226	6	6	1	6.78947	Acinetobacter~phage~Presley,Acinetobacter~phage~VB_ApiP_XC38,BluePeacock205_143387,parrot78_13474	['Heunggongvirae', 'Unassigned']	['Uroviricota', 'Unassigned']	['Caudoviricetes', 'Unassigned']	['Caudovirales', 'Unassigned']	['Schitoviridae', 'Unassigned']	['Presleyvirus', 'Unassigned']
154	VC_1160_0	67	130347	25735.4	0.835116	0	0	8.88819	2211	2211	1	6.78293	BluePeacock205_176697,Citrobacter~phage~SH1,Citrobacter~phage~SH2,Citrobacter~phage~phiCFP-1,Enterobacter~phage~E-2,Enterobacter~phage~E-3,Enterobacter~phage~KNP3,Enterobacteria~phage~T3,Enterobacteria~phage~T7M,Enterobacteria~phage~vB_EcoP_IME390,Erwinia~phage~FE44,Erwinia~phage~vB_EamP-L1,Escherichia~phage~13a,Escherichia~phage~285P,Escherichia~phage~64795_ec1,Escherichia~phage~BA14,Escherichia…	['Unassigned', 'Heunggongvirae']	['Unassigned', 'Uroviricota']	['Unassigned', 'Caudoviricetes']	['Unassigned', 'Caudovirales']	['Unassigned', 'Autographiviridae']	['Unassigned', 'Teetrevirus', 'Teseptimavirus', 'Berlinvirus', 'Elunavirus', 'Foetvirus', 'Minipunavirus', 'Unyawovirus', 'Jarilovirus', 'Pektosvirus', 'Helsettvirus', 'Apdecimavirus']
155	VC_1161_0	2	1.60457	0	1	1	4.12311	4.12311	1	1	1	4.12311	BluePeacock205_149297,BluePeacock205_155222	['Unassigned']	['Unassigned']	['Unassigned']	['Unassigned']	['Unassigned']	['Unassigned']
156	VC_1162_0	39	46927.8	1477.44	0.969478	5.24731e-72	0	8.94427	741	741	1	6.73438	BluePeacock205_180464,Citrobacter~phage~vB_CroP_CrRp3,Erwinia~phage~Era103,Erwinia~phage~phiEa100,Erwinia~phage~vB_EamP-S2,Escherichia~phage~ECBP5,Escherichia~phage~LL11,Escherichia~phage~UAB_Phi78,Escherichia~phage~vB_EcoP_ACG-C91,Escherichia~phage~vB_EcoP_B,Escherichia~phage~vB_EcoP_C,Escherichia~phage~vB_EcoP_K,Escherichia~virus~AAPEc6,Escherichia~virus~K1-5,Escherichia~virus~K1E,Escherichia~v…	['Unassigned', 'Heunggongvirae']	['Unassigned', 'Uroviricota']	['Unassigned', 'Caudoviricetes']	['Unassigned', 'Caudovirales']	['Unassigned', 'Autographiviridae']	['Unassigned', 'Vectrevirus', 'Eracentumvirus', 'Gajwadongvirus', 'Zindervirus', 'Tuodvirus', 'Murciavirus', 'Axomammavirus', 'Acadevirus', 'Uliginvirus', 'Kaohsiungvirus', 'Trungvirus', 'Gutovirus']
157	VC_1165_0	4	64.8438	194.372	0.250154	0.0572546	3.16228	4.24264	6	6	1	3.7849	CabotsTragopan223_76950,crane193_22370,parrot76_12772,pheasant217_28423	['Unassigned']	['Unassigned']	['Unassigned']	['Unassigned']	['Unassigned']	['Unassigned']
158	VC_1166_0	2	5.72656	57.13	0.0911052	0.352941	1.41421	1.41421	1	1	1	1.41421	ReevessPheasant221_26842,silverpheasant213_69482	['Unassigned']	['Unassigned']	['Unassigned']	['Unassigned']	['Unassigned']	['Unassigned']
159	VC_1168_0	3	29.2905	0	1	1	1.73205	3	3	3	1	2.39385	BluePeacock205_150350,beangoose232_10814,eagle206_13393	['Unassigned']	['Unassigned']	['Unassigned']	['Unassigned']	['Unassigned']	['Unassigned']
160	VC_1169_0	18	4623.55	3191.5	0.591621	9.51223e-43	2.23607	8.544	153	153	1	5.90603	ElliotsPheasant225_107244,ElliotsPheasant225_2222,ElliotsPheasant225_28062,ElliotsPheasant225_93272,ElliotsPheasant225_97036,Whitebellygoldenpheasant226_24296,Whitebellygoldenpheasant226_50193,bluepeacock210_18805,bluepeacock210_61394,bluepeacock210_66502,bluepeacock210_73861,bluepeacock211_10668,bluepeacock211_19770,bluepeacock211_38326,bluepeacock211_44711,goldenpheasant215_13181,silverpheasant…	['Unassigned']	['Unassigned']	['Unassigned']	['Unassigned']	['Unassigned']	['Unassigned']
161	VC_116_0	2	19.7689	216.231	0.0837665	0.269738	4.79583	4.79583	1	1	1	4.79583	BluePeacock205_108226,bluepeacock212_59611	['Unassigned']	['Unassigned']	['Unassigned']	['Unassigned']	['Unassigned']	['Unassigned']
162	VC_1170_0	2	18.9991	136.919	0.121853	0.142857	1	1	1	1	1	1	ElliotsPheasant225_23889,goldenpheasant222_103349	['Unassigned']	['Unassigned']	['Unassigned']	['Unassigned']	['Unassigned']	['Unassigned']
163	VC_1171_0	1	0	3.47514	0	1	0	0	1	1	1	0	BluePeacock205_151293	['Unassigned']	['Unassigned']	['Unassigned']	['Unassigned']	['Unassigned']	['Unassigned']
164	VC_1172_0	2	10.1608	2.30507	0.815089	1	2	2	1	1	1	2	BluePeacock205_151319,silverpheasant213_211798	['Unassigned']	['Unassigned']	['Unassigned']	['Unassigned']	['Unassigned']	['Unassigned']
165	VC_1173_0	2	45.1548	118.51	0.275898	0.105263	3.4641	3.4641	1	1	1	3.4641	bluepeacock212_89496,goldenpheasant215_12350	['Unassigned']	['Unassigned']	['Unassigned']	['Unassigned']	['Unassigned']	['Unassigned']
166	VC_1174_0	3	3.50911	43.1168	0.0752608	1	2.23607	3.60555	3	3	1	2.89002	BluePeacock205_17023,bluepeacock210_67967,pheasant217_84880	['Unassigned']	['Unassigned']	['Unassigned']	['Unassigned']	['Unassigned']	['Unassigned']
167	VC_1176_0	2	6.99248	27.5643	0.202347	0.324723	2.44949	2.44949	1	1	1	2.44949	BluePeacock205_152576,silverpheasant213_189592	['Unassigned']	['Unassigned']	['Unassigned']	['Unassigned']	['Unassigned']	['Unassigned']
168	VC_1177_0	2	16.9597	41.7095	0.289073	0.444444	3.4641	3.4641	1	1	1	3.4641	silverpheasant213_128595,silverpheasant213_90185	['Unassigned']	['Unassigned']	['Unassigned']	['Unassigned']	['Unassigned']	['Unassigned']
169	VC_1178_0	1	0	450.232	0	1	0	0	1	1	1	0	Gordonia~phage~BritBrat	['Heunggongvirae']	['Uroviricota']	['Caudoviricetes']	['Caudovirales']	['Siphoviridae']	['Britbratvirus']
170	VC_1178_1	1	0	522.576	0	1	0	0	1	1	1	0	Gordonia~phage~Lucky10	['Heunggongvirae']	['Uroviricota']	['Caudoviricetes']	['Caudovirales']	['Siphoviridae']	['Luckytenvirus']
171	VC_1178_2	1	0	290.432	0	1	0	0	1	1	1	0	Gordonia~phage~GAL1	['Heunggongvirae']	['Uroviricota']	['Caudoviricetes']	['Caudovirales']	['Siphoviridae']	['Galunavirus']
172	VC_117_0	2	19.5538	477.096	0.0393714	0.195916	2.82843	2.82843	1	1	1	2.82843	BluePeacock205_110188,ElliotsPheasant225_80018	['Unassigned']	['Unassigned']	['Unassigned']	['Unassigned']	['Unassigned']	['Unassigned']
173	VC_1181_0	5	89.0811	265.363	0.251326	4.34067e-05	2.44949	4.69042	10	10	1	3.81387	silverpheasant213_159676,silverpheasant213_204298,silverpheasant213_36742,silverpheasant213_76960,stork73_19832	['Unassigned']	['Unassigned']	['Unassigned']	['Unassigned']	['Unassigned']	['Unassigned']
174	VC_1182_0	2	2.43	18.1948	0.117819	1	3.74166	3.74166	1	1	1	3.74166	Lorikeet01_4403,pheasant217_41469	['Unassigned']	['Unassigned']	['Unassigned']	['Unassigned']	['Unassigned']	['Unassigned']
175	VC_1183_0	2	3.50129	0	1	1	1.73205	1.73205	1	1	1	1.73205	BluePeacock205_153545,silverpheasant213_135227	['Unassigned']	['Unassigned']	['Unassigned']	['Unassigned']	['Unassigned']	['Unassigned']
176	VC_1184_0	4	77.5439	12.8607	0.857743	0.0105555	2.23607	4.3589	6	6	1	3.24982	BluePeacock205_153820,BluePeacock205_3802,BluePeacock205_54723,parrot76_26999	['Unassigned']	['Unassigned']	['Unassigned']	['Unassigned']	['Unassigned']	['Unassigned']
177	VC_1185_0	2	4.66935	4.42408	0.513486	0.666667	4.89898	4.89898	1	1	1	4.89898	bluepeacock210_74343,pheasant217_118913	['Unassigned']	['Unassigned']	['Unassigned']	['Unassigned']	['Unassigned']	['Unassigned']
178	VC_1186_0	3	20.0019	11.1872	0.641312	0.133333	3.4641	3.74166	3	3	1	3.55662	BluePeacock205_153867,silverpheasant213_69153,silverpheasant213_80221	['Unassigned']	['Unassigned']	['Unassigned']	['Unassigned']	['Unassigned']	['Unassigned']
179	VC_1187_0	6	188.405	9.39265	0.952514	0.0171569	2	4.24264	15	15	1	3.28191	BluePeacock205_49479,BluePeacock205_66149,beangoose246_7215,beangoose255_3414,silverpheasant213_55681,silverpheasant213_72252	['Unassigned']	['Unassigned']	['Unassigned']	['Unassigned']	['Unassigned']	['Unassigned']
180	VC_1188_0	31	52001.7	42645.6	0.549426	4.31465e-262	1.73205	8.88819	465	465	1	6.46135	BluePeacock205_34244,BluePeacock205_86631,ElliotsPheasant225_78405,Enterobacter~phage~phiEap-2,Escherichia~phage~K1G,Escherichia~phage~K1H,Escherichia~phage~K1ind1,Escherichia~phage~K1ind2,Escherichia~phage~VB_EcoS-Golestan,Raoultella~phage~RP180,Salmonella~phage~BPS11Q3,Salmonella~phage~Ent1,Salmonella~phage~FSL~SP-031,Salmonella~phage~FSL~SP-101,Salmonella~phage~Jersey,Salmonella~phage~LSPA1,Sa…	['Unassigned', 'Heunggongvirae']	['Unassigned', 'Uroviricota']	['Unassigned', 'Caudoviricetes']	['Unassigned', 'Caudovirales']	['Unassigned', 'Siphoviridae']	['Unassigned', 'Cornellvirus', 'Kagunavirus', 'Jerseyvirus']
181	VC_118_0	4	68.9907	124.527	0.356508	0.0351279	0	2.23607	6	6	1	1.7007	BluePeacock205_69036,ElliotsPheasant225_82017,Lorikeet03_21680,pheasant217_77650	['Unassigned']	['Unassigned']	['Unassigned']	['Unassigned']	['Unassigned']	['Unassigned']
182	VC_1190_0	7	657.892	7889.61	0.0769689	2.79116e-05	2.82843	5.2915	21	21	1	4.20971	ReevessPheasant221_12215,ReevessPheasant221_29356,crane70_16311,crane70_21070,goldenpheasant222_92267,pheasant217_62272,pheasant217_62550	['Unassigned']	['Unassigned']	['Unassigned']	['Unassigned']	['Unassigned']	['Unassigned']
183	VC_1191_0	8	949.053	5817.72	0.140252	8.89879e-10	3.4641	5.83095	28	28	1	4.59993	ReevessPheasant221_2325,bluepeacock212_51775,bluepeacock212_83679,goldenpheasant222_108299,goldenpheasant222_137760,parrot77_20989,pheasant68_15079,stork73_35046	['Unassigned']	['Unassigned']	['Unassigned']	['Unassigned']	['Unassigned']	['Unassigned']
184	VC_1192_0	2	2.05423	59.175	0.0335499	0.467378	4.24264	4.24264	1	1	1	4.24264	beangoose232_20169,beangoose244_643	['Unassigned']	['Unassigned']	['Unassigned']	['Unassigned']	['Unassigned']	['Unassigned']
185	VC_1193_0	4	59.6254	1238.01	0.0459494	0.0960824	1.73205	2.82843	6	6	1	2.27064	goldenpheasant222_107584,pheasant217_1946,pheasant217_273,pheasant217_40823	['Unassigned']	['Unassigned']	['Unassigned']	['Unassigned']	['Unassigned']	['Unassigned']
186	VC_1195_0	5	98.9477	825.942	0.106983	0.000770875	1.41421	2.64575	10	10	1	1.95023	BluePeacock205_62626,Lorikeet03_16992,Lorikeet03_22248,ReevessPheasant221_61519,goldenpheasant222_133387	['Unassigned']	['Unassigned']	['Unassigned']	['Unassigned']	['Unassigned']	['Unassigned']
187	VC_1196_0	1	0	453.071	0	1	0	0	1	1	1	0	BluePeacock205_155100	['Unassigned']	['Unassigned']	['Unassigned']	['Unassigned']	['Unassigned']	['Unassigned']
188	VC_1196_1	1	0	480.184	0	1	0	0	1	1	1	0	Pseudomonas~phage~phiPMW	['Heunggongvirae']	['Uroviricota']	['Caudoviricetes']	['Caudovirales']	['Myoviridae']	['Plaisancevirus']
189	VC_1197_0	2	15.7617	55.2619	0.221922	0.444444	4.47214	4.47214	1	1	1	4.47214	CabotsTragopan223_75018,Lorikeet03_22153	['Unassigned']	['Unassigned']	['Unassigned']	['Unassigned']	['Unassigned']	['Unassigned']
190	VC_1198_0	11	1973.42	8687.26	0.185112	3.38336e-06	5.38516	10.2956	55	36	0.654545	8.22374	Bluepeacock75_8460,Enterobacteria~phage~HK225,Enterobacteria~phage~cdtI,Enterobacteria~phage~mEp237,Enterobacteria~phage~mEp460,Enterobacteria~phage~phi80,Escherichia~phage~2H10,Escherichia~phage~N15,Phage~Gifsy-1,Phage~Gifsy-2,Salmonella~phage~Fels-1	['Unassigned', 'Heunggongvirae']	['Unassigned', 'Uroviricota']	['Unassigned', 'Caudoviricetes']	['Unassigned', 'Caudovirales']	['Unassigned', 'Siphoviridae']	['Unassigned', 'Glaedevirus', 'Ravinvirus']
191	VC_1199_0	2	39.0626	21.1053	0.649227	0.666667	1.41421	1.41421	1	1	1	1.41421	BluePeacock205_155167,pheasant217_94801	['Unassigned']	['Unassigned']	['Unassigned']	['Unassigned']	['Unassigned']	['Unassigned']
192	VC_119_0	2	7.02725	42.0751	0.143114	0.122498	2.23607	2.23607	1	1	1	2.23607	Flamingo03_14461,Flamingo03_2885	['Unassigned']	['Unassigned']	['Unassigned']	['Unassigned']	['Unassigned']	['Unassigned']
193	VC_11_0	2	35.3803	111.511	0.240861	0.11774	2.64575	2.64575	1	1	1	2.64575	beangoose231_9553,beangoose232_4893	['Unassigned']	['Unassigned']	['Unassigned']	['Unassigned']	['Unassigned']	['Unassigned']
194	VC_1200_0	2	15.3471	107.36	0.125071	0.108992	3.87298	3.87298	1	1	1	3.87298	BluePeacock205_159349,pheasant217_27838	['Unassigned']	['Unassigned']	['Unassigned']	['Unassigned']	['Unassigned']	['Unassigned']
195	VC_1201_0	7	2353.95	1237.1	0.655506	3.49332e-14	2	6.78233	21	21	1	5.26108	Streptomyces~phage~Austintatious,Streptomyces~phage~Darolandstone,Streptomyces~phage~Ididsumtinwong,Streptomyces~phage~PapayaSalad,Streptomyces~phage~Picard,Streptomyces~phage~Raleigh,Streptomyces~phage~SV1	['Heunggongvirae']	['Uroviricota']	['Caudoviricetes']	['Caudovirales']	['Siphoviridae']	['Austintatiousvirus', 'Raleighvirus', 'Picardvirus']
196	VC_1202_0	5	32.8147	122.76	0.210926	0.0248396	1	4.12311	10	10	1	2.91856	BluePeacock205_156528,BluePeacock205_82776,CabotsTragopan223_115432,silverpheasant213_129556,toucan80_25181	['Unassigned']	['Unassigned']	['Unassigned']	['Unassigned']	['Unassigned']	['Unassigned']
197	VC_1203_0	14	5227.77	2631.78	0.665149	2.84071e-41	1.41421	8.06226	91	91	1	5.96712	BluePeacock205_171558,BluePeacock205_37244,BluePeacock205_69147,Microbacterium~phage~Akoni,Microbacterium~phage~Alex44,Microbacterium~phage~Araxxi,Microbacterium~phage~Arete,Microbacterium~phage~Burro,Microbacterium~phage~Phedro,Microbacterium~phage~TinyTimothy,beangoose232_24830,eagle206_23012,silverpheasant213_131359,silverpheasant213_132446	['Unassigned', 'Heunggongvirae']	['Unassigned', 'Uroviricota']	['Unassigned', 'Caudoviricetes']	['Unassigned', 'Caudovirales']	['Unassigned', 'Podoviridae']	['Unassigned', 'Akonivirus', 'Tinytimothyvirus', 'Burrovirus']
198	VC_1204_0	3	24.0635	3.11578	0.885362	0.333333	4.47214	5.74456	3	3	1	5.26149	CabotsTragopan223_158633,silverpheasant213_162621,silverpheasant213_164764	['Unassigned']	['Unassigned']	['Unassigned']	['Unassigned']	['Unassigned']	['Unassigned']
199	VC_1205_0	2	29.2645	29.0973	0.501433	0.25	2.82843	2.82843	1	1	1	2.82843	BluePeacock205_156581,pheasant217_118961	['Unassigned']	['Unassigned']	['Unassigned']	['Unassigned']	['Unassigned']	['Unassigned']
200	VC_1206_0	2	26.4777	16.5125	0.615901	0.5	4.24264	4.24264	1	1	1	4.24264	ElliotsPheasant225_46735,Flamingo06_3859	['Unassigned']	['Unassigned']	['Unassigned']	['Unassigned']	['Unassigned']	['Unassigned']
201	VC_1207_0	1	0	26.3288	0	1	0	0	1	1	1	0	beangoose231_15880	['Unassigned']	['Unassigned']	['Unassigned']	['Unassigned']	['Unassigned']	['Unassigned']
202	VC_1208_0	2	10.6918	0	1	1	0	0	1	1	1	0	BluePeacock205_156727,Lorikeet03_4075	['Unassigned']	['Unassigned']	['Unassigned']	['Unassigned']	['Unassigned']	['Unassigned']
203	VC_1209_0	6	238.464	73.3259	0.764822	4.86329e-05	2.44949	4.69042	15	15	1	3.89978	BluePeacock205_156803,BluePeacock205_33084,crane191_46756,crane191_65954,goldenpheasant222_98442,silverpheasant213_39165	['Unassigned']	['Unassigned']	['Unassigned']	['Unassigned']	['Unassigned']	['Unassigned']
204	VC_120_0	13	1011.21	6062.05	0.142962	2.5928e-10	1	5.47723	78	78	1	3.54343	BluePeacock205_119706,BluePeacock205_140173,BluePeacock205_141467,BluePeacock205_143172,BluePeacock205_58346,BluePeacock205_91421,Flamingo03_14386,Flamingo03_2994,Lorikeet01_12863,Lorikeet03_3447,Lorikeet03_9006,ParrotFe061_17546,pheasant217_47951	['Unassigned']	['Unassigned']	['Unassigned']	['Unassigned']	['Unassigned']	['Unassigned']
205	VC_1210_0	2	30.3557	0	1	1	3.4641	3.4641	1	1	1	3.4641	BluePeacock205_156935,goldenpheasant215_7499	['Unassigned']	['Unassigned']	['Unassigned']	['Unassigned']	['Unassigned']	['Unassigned']
206	VC_1211_0	3	107.375	9.20868	0.921012	0.1	2.44949	3.74166	3	3	1	3.00652	BluePeacock205_157055,eagle206_23002,toucan80_17450	['Unassigned']	['Unassigned']	['Unassigned']	['Unassigned']	['Unassigned']	['Unassigned']
207	VC_1216_0	4	38.2348	24.6939	0.607589	0.132011	1.41421	2.82843	6	6	1	2.11382	BluePeacock205_157414,Lorikeet01_4717,pheasant217_36067,wildgoose220_36165	['Unassigned']	['Unassigned']	['Unassigned']	['Unassigned']	['Unassigned']	['Unassigned']
208	VC_1219_0	4	71.121	0	1	1	1.41421	2.82843	6	6	1	2.02981	BluePeacock205_157852,CabotsTragopan223_79941,pheasant68_14670,silverpheasant213_123280	['Unassigned']	['Unassigned']	['Unassigned']	['Unassigned']	['Unassigned']	['Unassigned']
209	VC_1221_0	5	201.115	163.7	0.551279	1.44234e-06	2.23607	4.79583	10	10	1	3.8925	BluePeacock205_87716,CraneFe073_46525,goldenpheasant215_10792,goldenpheasant215_12119,goldenpheasant215_13151	['Unassigned']	['Unassigned']	['Unassigned']	['Unassigned']	['Unassigned']	['Unassigned']
210	VC_1222_0	2	25.2166	49.8692	0.335837	0.153846	4.3589	4.3589	1	1	1	4.3589	BluePeacock205_158759,pheasant217_3193	['Unassigned']	['Unassigned']	['Unassigned']	['Unassigned']	['Unassigned']	['Unassigned']
211	VC_1223_0	6	131.357	361.321	0.266618	3.8209e-05	2	3.4641	15	15	1	2.80645	BluePeacock205_159363,blackswan219_165060,crane191_4795,crane191_63696,crane191_79483,toucan80_10003	['Unassigned']	['Unassigned']	['Unassigned']	['Unassigned']	['Unassigned']	['Unassigned']
212	VC_1224_0	2	5.42553	22.0844	0.197221	0.8	1.41421	1.41421	1	1	1	1.41421	BluePeacock205_77528,blackswan219_153493	['Unassigned']	['Unassigned']	['Unassigned']	['Unassigned']	['Unassigned']	['Unassigned']
213	VC_1225_0	1	0	64.1038	0	1	0	0	1	1	1	0	siskin58_37587	['Unassigned']	['Unassigned']	['Unassigned']	['Unassigned']	['Unassigned']	['Unassigned']
214	VC_1226_0	1	0	93.226	0	1	0	0	1	1	1	0	crane191_22510	['Unassigned']	['Unassigned']	['Unassigned']	['Unassigned']	['Unassigned']	['Unassigned']
215	VC_1227_0	2	38.1609	3.22862	0.921994	0.666667	3	3	1	1	1	3	bluepeacock212_79874,pheasant217_19206	['Unassigned']	['Unassigned']	['Unassigned']	['Unassigned']	['Unassigned']	['Unassigned']
216	VC_1229_0	2	34.6857	141.764	0.196576	0.104109	5.38516	5.38516	1	1	1	5.38516	parrot76_21402,parrot77_11778	['Unassigned']	['Unassigned']	['Unassigned']	['Unassigned']	['Unassigned']	['Unassigned']
217	VC_122_0	2	25.3638	41.3223	0.380346	0.128604	4.24264	4.24264	1	1	1	4.24264	Flamingo02_11039,Flamingo03_13779	['Unassigned']	['Unassigned']	['Unassigned']	['Unassigned']	['Unassigned']	['Unassigned']
218	VC_1230_0	2	2.89926	0	1	1	3.16228	3.16228	1	1	1	3.16228	BluePeacock205_160180,BluePeacock205_16625	['Unassigned']	['Unassigned']	['Unassigned']	['Unassigned']	['Unassigned']	['Unassigned']
219	VC_1231_0	2	18.154	19.8099	0.478191	0.333333	1	1	1	1	1	1	beangoose246_6465,beangoose254_10407	['Unassigned']	['Unassigned']	['Unassigned']	['Unassigned']	['Unassigned']	['Unassigned']
220	VC_1232_0	2	6.77199	34.1068	0.16566	0.266197	3.4641	3.4641	1	1	1	3.4641	BluePeacock205_160462,silverpheasant213_96645	['Unassigned']	['Unassigned']	['Unassigned']	['Unassigned']	['Unassigned']	['Unassigned']
221	VC_1233_0	2	6.1245	19.1176	0.24263	0.4	0	0	1	1	1	0	pheasant217_4293,silverpheasant213_134893	['Unassigned']	['Unassigned']	['Unassigned']	['Unassigned']	['Unassigned']	['Unassigned']
222	VC_1234_0	2	2.99086	11.3829	0.208078	0.285714	5.2915	5.2915	1	1	1	5.2915	BluePeacock205_160869,BluePeacock205_69511	['Unassigned']	['Unassigned']	['Unassigned']	['Unassigned']	['Unassigned']	['Unassigned']
223	VC_1235_0	2	4.56138	9.77294	0.318214	0.4	4.12311	4.12311	1	1	1	4.12311	crane193_9430,pheasant68_6447	['Unassigned']	['Unassigned']	['Unassigned']	['Unassigned']	['Unassigned']	['Unassigned']
224	VC_1236_0	1	0	303.544	0	1	0	0	1	1	1	0	crane191_17971	['Unassigned']	['Unassigned']	['Unassigned']	['Unassigned']	['Unassigned']	['Unassigned']
225	VC_1237_0	2	5.42553	40.37	0.118473	0.888889	1.41421	1.41421	1	1	1	1.41421	CabotsTragopan223_102309,silverpheasant213_76715	['Unassigned']	['Unassigned']	['Unassigned']	['Unassigned']	['Unassigned']	['Unassigned']
226	VC_1238_0	2	2.4344	235.754	0.0102205	0.674074	2.44949	2.44949	1	1	1	2.44949	bluepeacock211_53908,goldenpheasant222_123336	['Unassigned']	['Unassigned']	['Unassigned']	['Unassigned']	['Unassigned']	['Unassigned']
227	VC_1239_0	2	1.85124	38.8016	0.0455377	0.758745	2.23607	2.23607	1	1	1	2.23607	parrot78_17519,silverpheasant213_136548	['Unassigned']	['Unassigned']	['Unassigned']	['Unassigned']	['Unassigned']	['Unassigned']
228	VC_1240_0	2	21.4459	53.864	0.284769	0.2	2	2	1	1	1	2	silverpheasant213_204945,silverpheasant213_50201	['Unassigned']	['Unassigned']	['Unassigned']	['Unassigned']	['Unassigned']	['Unassigned']
229	VC_1242_0	7	96.6246	93.6897	0.507711	0.00240274	1.73205	6.08276	21	21	1	3.75549	BluePeacock205_162194,CabotsTragopan223_150776,CabotsTragopan223_81520,eagle206_12531,goldenpheasant222_100475,silverpheasant213_132892,silverpheasant213_6101	['Unassigned']	['Unassigned']	['Unassigned']	['Unassigned']	['Unassigned']	['Unassigned']
230	VC_1243_0	6	87.2365	67.1362	0.565103	0.000626054	3.74166	6.7082	15	15	1	5.27318	CabotsTragopan223_52378,CabotsTragopan223_92401,Stenotrophomonas~phage~S1,crane193_26227,eagle206_15448,silverpheasant213_110029	['Unassigned', 'Heunggongvirae']	['Unassigned', 'Uroviricota']	['Unassigned', 'Caudoviricetes']	['Unassigned', 'Caudovirales']	['Unassigned', 'Siphoviridae']	['Unassigned']
231	VC_1244_0	2	124.519	74.749	0.624882	0.118156	1.41421	1.41421	1	1	1	1.41421	Liberibacter~phage~SC1,Liberibacter~phage~SC2	['Heunggongvirae']	['Uroviricota']	['Caudoviricetes']	['Caudovirales']	['Podoviridae']	['Unassigned']
232	VC_1245_0	6	765.436	186.088	0.804431	3.07575e-07	3.31662	7.68115	15	15	1	5.93528	crane191_18167,crane193_22097,flamingo67_42214,parrot76_27744,toucan80_11181,toucan80_26946	['Unassigned']	['Unassigned']	['Unassigned']	['Unassigned']	['Unassigned']	['Unassigned']
233	VC_1246_0	2	31.6433	768.02	0.0395707	0.0887335	6	6	1	1	1	6	silverpheasant213_158127,silverpheasant213_64872	['Unassigned']	['Unassigned']	['Unassigned']	['Unassigned']	['Unassigned']	['Unassigned']
234	VC_1247_0	2	8.30269	82.6815	0.0912542	0.107501	2	2	1	1	1	2	bluepeacock212_43353,crane190_26125	['Unassigned']	['Unassigned']	['Unassigned']	['Unassigned']	['Unassigned']	['Unassigned']
235	VC_1248_0	3	27.9304	11.4481	0.70928	0.0357143	2.23607	5.83095	3	3	1	4.48406	bluepeacock210_4313,bluepeacock212_49900,goldenpheasant222_143194	['Unassigned']	['Unassigned']	['Unassigned']	['Unassigned']	['Unassigned']	['Unassigned']
236	VC_1249_0	3	13.7338	210.817	0.0611612	0.664158	6.7082	7.81025	3	3	1	7.28897	Whitebellygoldenpheasant226_11297,Whitebellygoldenpheasant226_43086,Whitebellygoldenpheasant226_49271	['Unassigned']	['Unassigned']	['Unassigned']	['Unassigned']	['Unassigned']	['Unassigned']
237	VC_1249_1	1	0	144.406	0	1	0	0	1	1	1	0	bluepeacock210_79362	['Unassigned']	['Unassigned']	['Unassigned']	['Unassigned']	['Unassigned']	['Unassigned']
238	VC_1249_2	1	0	493.018	0	1	0	0	1	1	1	0	goldenpheasant222_73041	['Unassigned']	['Unassigned']	['Unassigned']	['Unassigned']	['Unassigned']	['Unassigned']
239	VC_1250_0	6	272.511	51.6556	0.840651	0.0103349	2.64575	5.91608	15	15	1	4.74794	BluePeacock205_163379,CabotsTragopan223_16357,crane191_24061,crane191_70565,pheasant217_109875,wildgoose220_66250	['Unassigned']	['Unassigned']	['Unassigned']	['Unassigned']	['Unassigned']	['Unassigned']
240	VC_1251_0	2	23.5357	12.6165	0.651017	0.5	1.73205	1.73205	1	1	1	1.73205	CabotsTragopan223_30689,pheasant217_115723	['Unassigned']	['Unassigned']	['Unassigned']	['Unassigned']	['Unassigned']	['Unassigned']
241	VC_1252_0	2	9.99287	0	1	1	1	1	1	1	1	1	BluePeacock205_163775,pheasant217_15672	['Unassigned']	['Unassigned']	['Unassigned']	['Unassigned']	['Unassigned']	['Unassigned']
242	VC_1253_0	11	942.323	465.124	0.669527	5.77088e-13	2.44949	7.68115	55	55	1	5.53229	Whitebellygoldenpheasant226_55160,bluepeacock210_21852,bluepeacock210_77084,bluepeacock210_77351,bluepeacock210_83235,bluepeacock211_14831,bluepeacock211_17081,bluepeacock211_32140,bluepeacock212_83407,goldenpheasant222_79983,pheasant217_14461	['Unassigned']	['Unassigned']	['Unassigned']	['Unassigned']	['Unassigned']	['Unassigned']
243	VC_1254_0	5	75.4682	178.886	0.296705	0.0377742	1	3.74166	10	10	1	2.71267	bluepeacock210_33093,pheasant217_52961,silverpheasant213_217438,silverpheasant213_57676,silverpheasant213_67611	['Unassigned']	['Unassigned']	['Unassigned']	['Unassigned']	['Unassigned']	['Unassigned']
244	VC_1255_0	3	32.6122	103.546	0.239518	0.239801	3.16228	4.24264	3	3	1	3.71553	CabotsTragopan223_116062,bluepeacock210_12988,silverpheasant213_173790	['Unassigned']	['Unassigned']	['Unassigned']	['Unassigned']	['Unassigned']	['Unassigned']
245	VC_1256_0	3	293.022	858.471	0.254471	0.00321868	3	5.65685	3	3	1	4.74154	Escherichia~phage~J8-65,Escherichia~phage~Lidtsur,Pantoea~phage~LIMEzero	['Heunggongvirae']	['Uroviricota']	['Caudoviricetes']	['Caudovirales']	['Autographiviridae']	['Bonnellvirus', 'Waewaevirus']
246	VC_1257_0	2	6.72656	24.8313	0.21315	0.0692799	0	0	1	1	1	0	blackswan219_8288,goldenpheasant222_67782	['Unassigned']	['Unassigned']	['Unassigned']	['Unassigned']	['Unassigned']	['Unassigned']
247	VC_1258_0	8	503.867	653.69	0.435285	0.0192817	2.82843	6.78233	28	28	1	4.61823	BluePeacock205_29959,beangoose232_3850,beangoose247_7948,beangoose249_4972,blackswan219_45963,silverpheasant213_172991,silverpheasant213_20567,silverpheasant213_30492	['Unassigned']	['Unassigned']	['Unassigned']	['Unassigned']	['Unassigned']	['Unassigned']
248	VC_1259_0	3	48.997	131.468	0.271504	0.00645161	2.64575	4	3	3	1	3.50624	CabotsTragopan223_161126,CabotsTragopan223_78991,ReevessPheasant221_52993	['Unassigned']	['Unassigned']	['Unassigned']	['Unassigned']	['Unassigned']	['Unassigned']
249	VC_125_0	5	75.2966	770.359	0.0890393	0.0151264	2.23607	3.74166	10	10	1	3.16584	BluePeacock205_128138,CabotsTragopan223_146888,Flamingo02_8968,Lorikeet03_6838,silverpheasant213_68116	['Unassigned']	['Unassigned']	['Unassigned']	['Unassigned']	['Unassigned']	['Unassigned']
250	VC_1260_0	1	0	10.4005	0	1	0	0	1	1	1	0	BluePeacock205_166240	['Unassigned']	['Unassigned']	['Unassigned']	['Unassigned']	['Unassigned']	['Unassigned']
251	VC_1261_0	5	311.14	404.523	0.434758	2.90227e-07	4.58258	7.87401	10	10	1	6.18983	BluePeacock205_166265,blackswan219_178865,eagle206_15475,hornbill69_14534,wildgoose220_46968	['Unassigned']	['Unassigned']	['Unassigned']	['Unassigned']	['Unassigned']	['Unassigned']
252	VC_1262_0	3	31.2087	59.7931	0.342946	0.0870175	2.23607	3.16228	3	3	1	2.5448	CabotsTragopan223_157117,silverpheasant213_180475,silverpheasant213_195732	['Unassigned']	['Unassigned']	['Unassigned']	['Unassigned']	['Unassigned']	['Unassigned']
253	VC_1265_0	2	7.89252	37.3748	0.174353	0.75	1.73205	1.73205	1	1	1	1.73205	BluePeacock205_20013,ReevessPheasant221_61871	['Unassigned']	['Unassigned']	['Unassigned']	['Unassigned']	['Unassigned']	['Unassigned']
254	VC_1266_0	2	1.93738	0	1	1	0	0	1	1	1	0	BluePeacock205_16705-lt2gene,CabotsTragopan223_150636-lt2gene	['Unassigned']	['Unassigned']	['Unassigned']	['Unassigned']	['Unassigned']	['Unassigned']
255	VC_1267_0	2	15.4756	10.9969	0.584591	0.5	4.12311	4.12311	1	1	1	4.12311	CabotsTragopan223_74055,silverpheasant213_99480	['Unassigned']	['Unassigned']	['Unassigned']	['Unassigned']	['Unassigned']	['Unassigned']
256	VC_1268_0	2	13.4318	0	1	1	1	1	1	1	1	1	BluePeacock205_167850,Flamingo03_11012	['Unassigned']	['Unassigned']	['Unassigned']	['Unassigned']	['Unassigned']	['Unassigned']
257	VC_1269_0	2	3.64741	13.7078	0.210162	1	2.23607	2.23607	1	1	1	2.23607	BluePeacock205_167931,parrot77_15448	['Unassigned']	['Unassigned']	['Unassigned']	['Unassigned']	['Unassigned']	['Unassigned']
258	VC_126_0	4	1655.18	6663.36	0.198974	2.59051e-05	3.87298	5.19615	6	6	1	4.57101	Pectobacterium~phage~Nepra,Pectobacterium~phage~phiA41,Pectobacterium~phage~vB_PatP_CB1,Pectobacterium~phage~vB_PatP_CB4	['Heunggongvirae']	['Uroviricota']	['Caudoviricetes']	['Caudovirales']	['Schitoviridae']	['Cbunavirus']
259	VC_1270_0	2	51.3201	32.3049	0.613693	0.285714	4.58258	4.58258	1	1	1	4.58258	silverpheasant213_140436,toucan80_26962	['Unassigned']	['Unassigned']	['Unassigned']	['Unassigned']	['Unassigned']	['Unassigned']
260	VC_1271_0	2	20.4593	408.916	0.047649	0.169335	3.74166	3.74166	1	1	1	3.74166	ElliotsPheasant225_87310,Whitebellygoldenpheasant226_33095	['Unassigned']	['Unassigned']	['Unassigned']	['Unassigned']	['Unassigned']	['Unassigned']
261	VC_1272_0	1	0	94.0821	0	1	0	0	1	1	1	0	goldenpheasant222_46573	['Unassigned']	['Unassigned']	['Unassigned']	['Unassigned']	['Unassigned']	['Unassigned']
262	VC_1274_0	3	19.2986	55.5226	0.257929	0.0562732	2.44949	2.64575	3	3	1	2.58033	BluePeacock205_170687,eagle206_10297,flamingo67_5135	['Unassigned']	['Unassigned']	['Unassigned']	['Unassigned']	['Unassigned']	['Unassigned']
263	VC_1275_0	1	0	56.1962	0	1	0	0	1	1	1	0	bluepeacock212_34887	['Unassigned']	['Unassigned']	['Unassigned']	['Unassigned']	['Unassigned']	['Unassigned']
264	VC_1276_0	3	11.3294	120.556	0.0859034	0.133291	3.74166	4.12311	3	3	1	3.91258	Whitebellygoldenpheasant226_64926,blackswan219_17448,goldenpheasant222_113716	['Unassigned']	['Unassigned']	['Unassigned']	['Unassigned']	['Unassigned']	['Unassigned']
265	VC_1277_0	4	125.387	366.388	0.254968	0.0137215	4.24264	6.78233	6	6	1	5.41483	bluepeacock212_21986,crane191_27842,parrot76_24775,pheasant217_30145	['Unassigned']	['Unassigned']	['Unassigned']	['Unassigned']	['Unassigned']	['Unassigned']
266	VC_1279_0	2	8.68926	50.3667	0.147136	1	3.87298	3.87298	1	1	1	3.87298	CabotsTragopan223_37564,ElliotsPheasant225_59446	['Unassigned']	['Unassigned']	['Unassigned']	['Unassigned']	['Unassigned']	['Unassigned']
267	VC_1280_0	2	42.5112	38.9578	0.521809	0.25	3.16228	3.16228	1	1	1	3.16228	crane193_10547,silverpheasant213_59119	['Unassigned']	['Unassigned']	['Unassigned']	['Unassigned']	['Unassigned']	['Unassigned']
268	VC_1281_0	3	15.2772	108.182	0.123743	0.399154	2	2.82843	3	3	1	2.27614	ElliotsPheasant225_82641,toucan80_19292,woodpecker139_5620	['Unassigned']	['Unassigned']	['Unassigned']	['Unassigned']	['Unassigned']	['Unassigned']
269	VC_1282_0	2	85.4543	102.358	0.454999	0.113169	4.89898	4.89898	1	1	1	4.89898	beangoose232_19905,beangoose247_5711	['Unassigned']	['Unassigned']	['Unassigned']	['Unassigned']	['Unassigned']	['Unassigned']
270	VC_1283_0	2	40.9547	18.3212	0.690917	0.4	1	1	1	1	1	1	CabotsTragopan223_93568,silverpheasant213_169475	['Unassigned']	['Unassigned']	['Unassigned']	['Unassigned']	['Unassigned']	['Unassigned']
271	VC_1284_0	2	4.42554	31.1798	0.124294	0.307692	2	2	1	1	1	2	CabotsTragopan223_157976,pheasant217_121870	['Unassigned']	['Unassigned']	['Unassigned']	['Unassigned']	['Unassigned']	['Unassigned']
272	VC_1285_0	6	3635.07	5237.93	0.409678	1.14728e-10	1.41421	6.85565	15	15	1	4.41725	Corynebacterium~phage~C3PO,Corynebacterium~phage~Darwin,Corynebacterium~phage~Kimchi1738,Corynebacterium~phage~Stickynote,Corynebacterium~phage~Zion,blackswan219_156610	['Heunggongvirae', 'Unassigned']	['Uroviricota', 'Unassigned']	['Caudoviricetes', 'Unassigned']	['Caudovirales', 'Unassigned']	['Zierdtviridae', 'Siphoviridae', 'Unassigned']	['Ceetrepovirus', 'Unassigned']
273	VC_1286_0	20	39807.5	2446.94	0.94209	7.45957e-73	1.73205	7.87401	190	190	1	6.53719	Gordonia~Phage~Lollipop1437,Gordonia~phage~Buggaboo,Gordonia~phage~Emianna,Gordonia~phage~Flapper,Gordonia~phage~Foxboro,Gordonia~phage~GRU1,Gordonia~phage~GTE5,Gordonia~phage~GTE8,Gordonia~phage~IDyn,Gordonia~phage~Kabluna,Gordonia~phage~KidneyBean,Gordonia~phage~Marietta,Gordonia~phage~NadineRae,Gordonia~phage~NatB6,Gordonia~phage~NosilaM,Gordonia~phage~Patio,Gordonia~phage~Pleakley,Gordonia~ph…	['Heunggongvirae']	['Uroviricota']	['Caudoviricetes']	['Caudovirales']	['Siphoviridae']	['Unassigned']
274	VC_1287_0	2	13.8578	191.048	0.0676301	0.113258	1.73205	1.73205	1	1	1	1.73205	blackswan219_46150,silverpheasant213_163229	['Unassigned']	['Unassigned']	['Unassigned']	['Unassigned']	['Unassigned']	['Unassigned']
275	VC_1288_0	4	263.683	2981.35	0.0812574	0.000117888	7.14143	9.21954	6	5	0.833333	8.2275	Staphylococcus~phage~IME-SA4,Staphylococcus~phage~StB20,Staphylococcus~phage~StB20-like,Staphylococcus~phage~phiRS7	['Heunggongvirae']	['Uroviricota']	['Caudoviricetes']	['Caudovirales']	['Siphoviridae']	['Unassigned']
276	VC_1289_0	2	3.05415	723.891	0.00420134	0.765183	3.31662	3.31662	1	1	1	3.31662	BluePeacock205_173380,silverpheasant213_164887	['Unassigned']	['Unassigned']	['Unassigned']	['Unassigned']	['Unassigned']	['Unassigned']
277	VC_128_0	2	282.608	1424.03	0.165593	0.0879077	1.73205	1.73205	1	1	1	1.73205	Vibrio~phage~1.238.A._10N.261.52.F10,Vibrio~phage~1.245.O._10N.261.54.C7	['Heunggongvirae']	['Uroviricota']	['Caudoviricetes']	['Caudovirales']	['Schitoviridae']	['Unassigned']
278	VC_1290_0	4	29.6914	59.3781	0.333351	0.0307577	1.41421	2.44949	6	6	1	1.95457	BluePeacock205_67798,Lorikeet01_10979,beangoose231_6902,silverpheasant213_73862	['Unassigned']	['Unassigned']	['Unassigned']	['Unassigned']	['Unassigned']	['Unassigned']
279	VC_1291_0	6	158.224	47.1659	0.77036	3.3851e-05	1	3.60555	15	15	1	2.4145	CabotsTragopan223_28348,blackswan219_139476,crane191_24249,crane193_15997,crane193_28919,silverpheasant213_138834	['Unassigned']	['Unassigned']	['Unassigned']	['Unassigned']	['Unassigned']	['Unassigned']
280	VC_1293_0	1	0	253.804	0	1	0	0	1	1	1	0	silverpheasant213_131372	['Unassigned']	['Unassigned']	['Unassigned']	['Unassigned']	['Unassigned']	['Unassigned']
281	VC_1295_0	2	12.7002	47.3145	0.211619	0.2	3	3	1	1	1	3	goldenpheasant222_136732,goldenpheasant222_4643	['Unassigned']	['Unassigned']	['Unassigned']	['Unassigned']	['Unassigned']	['Unassigned']
282	VC_1297_0	2	30.8024	199.532	0.133729	0.166667	1.73205	1.73205	1	1	1	1.73205	BluePeacock205_179204,ElliotsPheasant225_21057	['Unassigned']	['Unassigned']	['Unassigned']	['Unassigned']	['Unassigned']	['Unassigned']
283	VC_1298_0	11	838.801	131.636	0.864354	0.000265829	1.41421	4.3589	55	55	1	3.25083	CabotsTragopan223_167390,CabotsTragopan223_41660,CraneFe073_56237,ElliotsPheasant225_112097,ElliotsPheasant225_66431,ParrotFe061_9132,parrot74_7309,pheasant68_6805,stork73_31478,stork73_33873,toucan80_9120	['Unassigned']	['Unassigned']	['Unassigned']	['Unassigned']	['Unassigned']	['Unassigned']
284	VC_1299_0	5	171.068	35.0322	0.830024	0.00195393	2.23607	4	10	10	1	3.1138	BluePeacock205_52256,BluePeacock205_76547,CabotsTragopan223_50257,beangoose230_18896,beangoose231_14459	['Unassigned']	['Unassigned']	['Unassigned']	['Unassigned']	['Unassigned']	['Unassigned']
285	VC_129_0	4	1440.23	3859.2	0.271771	2.82112e-05	1	6.7082	6	6	1	4.88354	Vibrio~phage~JA-1,Vibrio~phage~JSF3,Vibrio~phage~VCO139,Vibrio~phage~phi~1	['Heunggongvirae']	['Uroviricota']	['Caudoviricetes']	['Caudovirales']	['Schitoviridae']	['Pacinivirus']
286	VC_12_0	5	32.1966	321.104	0.0911309	0.378705	2	4	10	10	1	3.14103	BluePeacock205_99266,blackswan219_15542,blackswan219_42846,flamingo67_4663,pheasant217_93138	['Unassigned']	['Unassigned']	['Unassigned']	['Unassigned']	['Unassigned']	['Unassigned']
287	VC_1300_0	6	93.8957	47.9263	0.662067	0.0340692	2.23607	5	15	15	1	4.10995	BluePeacock205_58821,BluePeacock205_59287,CabotsTragopan223_109926,blackswan219_172763,crane193_23730,silverpheasant213_157469	['Unassigned']	['Unassigned']	['Unassigned']	['Unassigned']	['Unassigned']	['Unassigned']
288	VC_1301_0	2	291.602	92.4645	0.759249	0.25	1	1	1	1	1	1	Pseudomonas~phage~KPP25,Pseudomonas~phage~phiR18	['Heunggongvirae']	['Uroviricota']	['Caudoviricetes']	['Caudovirales']	['Podoviridae']	['Kochitakasuvirus']
289	VC_1302_0	4	968.468	703.535	0.579226	4.25392e-09	3.74166	5	6	6	1	4.4536	Gordonia~phage~Cozz,Gordonia~phage~Emalyn,Gordonia~phage~GTE2,Gordonia~phage~Troje	['Heunggongvirae']	['Uroviricota']	['Caudoviricetes']	['Caudovirales']	['Siphoviridae']	['Emalynvirus']
290	VC_1303_0	16	11761.2	3403.23	0.775577	1.12422e-50	2	7.68115	120	120	1	6.02577	Microbacterium~phage~Eleri,Microbacterium~phage~Golden,Microbacterium~phage~Hamlet,Microbacterium~phage~Ilzat,Microbacterium~phage~Koji,Microbacterium~phage~McGalleon,Microbacterium~phage~MonChoix,Microbacterium~phage~Neferthena,Microbacterium~phage~Pikmin,Microbacterium~phage~Schubert,Microbacterium~phage~Teagan,parrot77_21576,silverpheasant213_184504,silverpheasant213_186515,silverpheasant213_2…	['Heunggongvirae', 'Unassigned']	['Uroviricota', 'Unassigned']	['Caudoviricetes', 'Unassigned']	['Caudovirales', 'Unassigned']	['Siphoviridae', 'Unassigned']	['Elerivirus', 'Kojivirus', 'Ilzatvirus', 'Neferthenavirus', 'Pikminvirus', 'Schubertvirus', 'Unassigned']
291	VC_1304_0	2	230.215	645.545	0.262874	0.089116	1.41421	1.41421	1	1	1	1.41421	Mycobacterium~phage~FF47,Mycobacterium~phage~Muddy	['Heunggongvirae']	['Uroviricota']	['Caudoviricetes']	['Caudovirales']	['Siphoviridae']	['Mapvirus']
292	VC_1305_0	3	41.1691	913.723	0.0431139	0.44792	2.44949	3.74166	3	3	1	3.21842	beangoose232_21775,hornbill69_15979,parrot76_9613	['Unassigned']	['Unassigned']	['Unassigned']	['Unassigned']	['Unassigned']	['Unassigned']
293	VC_1306_0	5	132.168	530.5	0.199449	2.85076e-05	1.73205	3.87298	10	10	1	3.34985	ReevessPheasant221_63530,blackswan219_136932,crane193_26991,parrot76_15331,toucan79_8043	['Unassigned']	['Unassigned']	['Unassigned']	['Unassigned']	['Unassigned']	['Unassigned']
294	VC_1307_0	6	114.745	24.1366	0.826207	0.00031066	1.41421	4.3589	15	15	1	2.98396	hornbill69_13402,hornbill69_2685,parrot77_17354,parrot77_9795,siskin58_14409,siskin58_42023	['Unassigned']	['Unassigned']	['Unassigned']	['Unassigned']	['Unassigned']	['Unassigned']
295	VC_1309_0	1	0	2524.29	0	1	0	0	1	1	1	0	Dickeya~phage~Ninurta	['Heunggongvirae']	['Uroviricota']	['Caudoviricetes']	['Caudovirales']	['Autographiviridae']	['Ningirsuvirus']
296	VC_1310_0	23	32169.9	11619.9	0.734644	5.45491e-124	1.73205	5.2915	253	253	1	4.14198	Escherichia~phage~K30,Klebsiella~phage~2044-307w,Klebsiella~phage~Henu1,Klebsiella~phage~K11,Klebsiella~phage~K5,Klebsiella~phage~K5-2,Klebsiella~phage~K5-4,Klebsiella~phage~KP32,Klebsiella~phage~Pharr,Klebsiella~phage~SH-Kp~152234,Klebsiella~phage~SH-Kp~152410,Klebsiella~phage~kpssk3,Klebsiella~phage~vB_Kp1,Klebsiella~phage~vB_KpnP_BIS33,Klebsiella~phage~vB_KpnP_IL33,Klebsiella~phage~vB_KpnP_IME…	['Heunggongvirae']	['Uroviricota']	['Caudoviricetes']	['Caudovirales']	['Autographiviridae']	['Przondovirus']
297	VC_1311_0	2	126.92	4127.96	0.0298292	0.0862149	2.23607	2.23607	1	1	1	2.23607	Pasteurella~phage~PHB01,Pasteurella~phage~vB_PmuP_PHB02	['Heunggongvirae']	['Uroviricota']	['Caudoviricetes']	['Caudovirales']	['Autographiviridae']	['Wuhanvirus']
298	VC_1312_0	2	16.8914	245.147	0.0644616	0.0989346	4.69042	4.69042	1	1	1	4.69042	ElliotsPheasant225_15618,bluepeacock210_36534	['Unassigned']	['Unassigned']	['Unassigned']	['Unassigned']	['Unassigned']	['Unassigned']
299	VC_1314_0	2	9.03863	10.9043	0.453224	0.666667	1.73205	1.73205	1	1	1	1.73205	crane191_34035,pheasant217_87005	['Unassigned']	['Unassigned']	['Unassigned']	['Unassigned']	['Unassigned']	['Unassigned']
300	VC_1316_0	3	17.0749	736.586	0.0226559	0.107523	2	4	3	3	1	3.33333	BluePeacock205_176782,BluePeacock205_70394,pheasant217_85753	['Unassigned']	['Unassigned']	['Unassigned']	['Unassigned']	['Unassigned']	['Unassigned']
301	VC_1318_0	2	4.20023	55.801	0.0700025	0.375	2.44949	2.44949	1	1	1	2.44949	BluePeacock205_3878,Egret02_3029	['Unassigned']	['Unassigned']	['Unassigned']	['Unassigned']	['Unassigned']	['Unassigned']
302	VC_1319_0	2	1.15923	12.4429	0.0852241	0.5	1.41421	1.41421	1	1	1	1.41421	BluePeacock205_177322,wildgoose220_85007-lt2gene	['Unassigned']	['Unassigned']	['Unassigned']	['Unassigned']	['Unassigned']	['Unassigned']
303	VC_131_0	2	9.99287	27.3795	0.267387	0.198831	0	0	1	1	1	0	BluePeacock205_169372,BluePeacock205_87796	['Unassigned']	['Unassigned']	['Unassigned']	['Unassigned']	['Unassigned']	['Unassigned']
304	VC_1320_0	3	14.2839	26.3971	0.351119	0.0353581	4.58258	5.91608	3	3	1	5.32529	ElliotsPheasant225_112081,Whitebellygoldenpheasant226_26715,Whitebellygoldenpheasant226_64062	['Unassigned']	['Unassigned']	['Unassigned']	['Unassigned']	['Unassigned']	['Unassigned']
305	VC_1321_0	2	7.57398	1.01201	0.882133	1	3.60555	3.60555	1	1	1	3.60555	BluePeacock205_177713,silverpheasant213_155613	['Unassigned']	['Unassigned']	['Unassigned']	['Unassigned']	['Unassigned']	['Unassigned']
306	VC_1322_0	3	5.80472	21.1595	0.215275	0.883133	2.44949	3	3	3	1	2.8165	beangoose232_10719,blackswan219_60013,toucan80_13043	['Unassigned']	['Unassigned']	['Unassigned']	['Unassigned']	['Unassigned']	['Unassigned']
307	VC_1323_0	4	26.8172	30.1026	0.47114	0.214141	1.73205	3	6	6	1	2.44262	BluePeacock205_86267,bluepeacock210_10908,bluepeacock210_2838,goldenpheasant222_20813	['Unassigned']	['Unassigned']	['Unassigned']	['Unassigned']	['Unassigned']	['Unassigned']
308	VC_1324_0	2	26.7698	114.029	0.190129	0.109477	6.78233	6.78233	1	1	1	6.78233	blackswan219_152331,toucan80_21720	['Unassigned']	['Unassigned']	['Unassigned']	['Unassigned']	['Unassigned']	['Unassigned']
309	VC_1325_0	4	142.864	222.369	0.391158	0.10197	3.60555	7.61577	6	6	1	5.86427	BluePeacock205_35924,ReevessPheasant221_24171,silverpheasant213_3312,silverpheasant213_38976	['Unassigned']	['Unassigned']	['Unassigned']	['Unassigned']	['Unassigned']	['Unassigned']
310	VC_1326_0	4	61.3983	20.0316	0.754002	0.0129066	3.31662	4.58258	6	6	1	3.99184	Egret01_11623,Egret01_12370,silverpheasant213_150141,silverpheasant213_173774	['Unassigned']	['Unassigned']	['Unassigned']	['Unassigned']	['Unassigned']	['Unassigned']
311	VC_1327_0	3	29.8289	65.1163	0.31417	0.0887773	3.4641	4.12311	3	3	1	3.73092	BluePeacock205_23304,Lorikeet03_22415,silverpheasant213_125652	['Unassigned']	['Unassigned']	['Unassigned']	['Unassigned']	['Unassigned']	['Unassigned']
312	VC_1328_0	2	7.19011	15.2773	0.320023	0.2765	2	2	1	1	1	2	Egret01_2667,silverpheasant213_148762	['Unassigned']	['Unassigned']	['Unassigned']	['Unassigned']	['Unassigned']	['Unassigned']
313	VC_1329_0	2	33.9254	0	1	1	3.31662	3.31662	1	1	1	3.31662	BluePeacock205_179210,bluepeacock210_82727	['Unassigned']	['Unassigned']	['Unassigned']	['Unassigned']	['Unassigned']	['Unassigned']
314	VC_132_0	2	7.19011	58.6727	0.109168	0.845815	2.82843	2.82843	1	1	1	2.82843	BluePeacock205_47438,parrot78_18472	['Unassigned']	['Unassigned']	['Unassigned']	['Unassigned']	['Unassigned']	['Unassigned']
315	VC_1331_0	9	1053.05	589.329	0.641174	1.96532e-20	3.4641	7	36	36	1	5.11884	ElliotsPheasant225_29230,ElliotsPheasant225_85874,ElliotsPheasant225_9574,Whitebellygoldenpheasant226_60570,Whitebellygoldenpheasant226_66003,bluepeacock210_11495,bluepeacock210_14522,bluepeacock210_72725,bluepeacock210_84927	['Unassigned']	['Unassigned']	['Unassigned']	['Unassigned']	['Unassigned']	['Unassigned']
316	VC_1332_0	2	6.55015	22.6894	0.224017	0.222222	3.4641	3.4641	1	1	1	3.4641	ElliotsPheasant225_65414,ElliotsPheasant225_76201	['Unassigned']	['Unassigned']	['Unassigned']	['Unassigned']	['Unassigned']	['Unassigned']
317	VC_1333_0	2	6.1245	125.011	0.0467037	0.138791	1	1	1	1	1	1	ElliotsPheasant225_99183,bluepeacock212_15592	['Unassigned']	['Unassigned']	['Unassigned']	['Unassigned']	['Unassigned']	['Unassigned']
318	VC_1334_0	2	8.67781	17.9227	0.326227	0.25	4.24264	4.24264	1	1	1	4.24264	Egret02_2657,Egret02_7563	['Unassigned']	['Unassigned']	['Unassigned']	['Unassigned']	['Unassigned']	['Unassigned']
319	VC_1335_0	4	64.2187	633.041	0.0921015	0.520983	2	2.82843	6	6	1	2.56404	Lorikeet03_3553,crane193_13323,parrot78_15704,silverpheasant213_75533	['Unassigned']	['Unassigned']	['Unassigned']	['Unassigned']	['Unassigned']	['Unassigned']
320	VC_1336_0	2	4.23758	0	1	1	3.31662	3.31662	1	1	1	3.31662	BluePeacock205_180238,pheasant217_151180	['Unassigned']	['Unassigned']	['Unassigned']	['Unassigned']	['Unassigned']	['Unassigned']
321	VC_1337_0	2	2.72318	10.1438	0.211641	1	3.16228	3.16228	1	1	1	3.16228	BluePeacock205_21665,ReevessPheasant221_33908	['Unassigned']	['Unassigned']	['Unassigned']	['Unassigned']	['Unassigned']	['Unassigned']
322	VC_1338_0	4	69.8095	41.4019	0.627719	0.0715483	4.58258	6	6	6	1	5.08692	BluePeacock205_18031,BluePeacock205_44930,Lorikeet01_4210,silverpheasant213_87985	['Unassigned']	['Unassigned']	['Unassigned']	['Unassigned']	['Unassigned']	['Unassigned']
323	VC_1339_0	2	219.032	321.527	0.405196	0.08	6	6	1	1	1	6	Pseudomonas~phage~Lana,Pseudomonas~phage~PMBT3	['Heunggongvirae']	['Uroviricota']	['Caudoviricetes']	['Caudovirales']	['Siphoviridae']	['Lanavirus', 'Maxrubnervirus']
324	VC_1341_0	2	32.9732	171.754	0.161059	0.2	3.74166	3.74166	1	1	1	3.74166	beangoose230_13062,beangoose232_22323	['Unassigned']	['Unassigned']	['Unassigned']	['Unassigned']	['Unassigned']	['Unassigned']
325	VC_1342_0	4	58.1503	866.092	0.0629167	0.34704	3.87298	7.28011	6	6	1	5.60744	beangoose232_21191,beangoose239_12598,beangoose242_9939,pheasant217_113569	['Unassigned']	['Unassigned']	['Unassigned']	['Unassigned']	['Unassigned']	['Unassigned']
326	VC_1343_0	3	46.1116	11.3937	0.801866	0.0571429	3.4641	5.09902	3	3	1	4.34509	BluePeacock205_180461,ReevessPheasant221_6325,pheasant68_11089	['Unassigned']	['Unassigned']	['Unassigned']	['Unassigned']	['Unassigned']	['Unassigned']
327	VC_1344_0	3	53.9769	273.467	0.164843	0.029844	3.87298	5.56776	3	3	1	4.77991	bluepeacock210_12705,bluepeacock210_4686,bluepeacock210_51003	['Unassigned']	['Unassigned']	['Unassigned']	['Unassigned']	['Unassigned']	['Unassigned']
328	VC_1345_0	2	6.79188	258.174	0.0256331	0.423314	5.19615	5.19615	1	1	1	5.19615	BluePeacock205_85422,Lorikeet03_13830	['Unassigned']	['Unassigned']	['Unassigned']	['Unassigned']	['Unassigned']	['Unassigned']
329	VC_1346_0	5	1546.3	250.146	0.860755	2.81471e-06	1.41421	3	10	10	1	2.48992	Vibrio~phage~J2,Vibrio~phage~QH,Vibrio~phage~VP2,Vibrio~phage~VP5,Vibrio~phage~phiVC8	['Heunggongvirae']	['Uroviricota']	['Caudoviricetes']	['Caudovirales']	['Podoviridae']	['Enhodamvirus']
330	VC_1347_0	5	211.846	632.599	0.25087	0.000163492	2.64575	6.7082	10	10	1	4.59401	BluePeacock205_2120,blackswan219_37898,pheasant217_37187,silverpheasant213_144122,silverpheasant213_184994	['Unassigned']	['Unassigned']	['Unassigned']	['Unassigned']	['Unassigned']	['Unassigned']
331	VC_1348_0	3	6.09474	40.6884	0.130276	0.641026	1.73205	3	3	3	1	2.39385	BluePeacock205_31972,blackswan219_154512,goldenpheasant222_65380	['Unassigned']	['Unassigned']	['Unassigned']	['Unassigned']	['Unassigned']	['Unassigned']
332	VC_134_0	12	651.138	1700.02	0.276944	4.21799e-19	1.41421	8.18535	66	66	1	5.22251	BluePeacock205_25711,BluePeacock205_4363,BluePeacock205_65754,Idiomarinaceae~phage~Phi1M2-2,Pseudoalteromonas~phage~H103,ReevessPheasant221_10458,Vibrio~phage~pYD21-A,bluepeacock212_77479,parrot77_19512,parrot78_20686,silverpheasant213_127650,silverpheasant213_178531	['Unassigned', 'Heunggongvirae']	['Unassigned', 'Uroviricota']	['Unassigned', 'Caudoviricetes']	['Unassigned', 'Caudovirales']	['Unassigned', 'Siphoviridae']	['Unassigned']
333	VC_1350_0	2	17.1303	190.993	0.0823086	0.10749	3.16228	3.16228	1	1	1	3.16228	ElliotsPheasant225_60819,goldenpheasant222_53188	['Unassigned']	['Unassigned']	['Unassigned']	['Unassigned']	['Unassigned']	['Unassigned']
334	VC_1351_0	2	17.7965	5.9267	0.750173	0.263552	1.73205	1.73205	1	1	1	1.73205	beangoose240_8562,hornbill69_25591	['Unassigned']	['Unassigned']	['Unassigned']	['Unassigned']	['Unassigned']	['Unassigned']
335	VC_1352_0	2	2.34602	60.6656	0.0372316	1	3.4641	3.4641	1	1	1	3.4641	beangoose232_6709,beangoose247_8226	['Unassigned']	['Unassigned']	['Unassigned']	['Unassigned']	['Unassigned']	['Unassigned']
336	VC_1353_0	2	29.6884	27.0925	0.52286	0.4	1.73205	1.73205	1	1	1	1.73205	beangoose247_10543,beangoose249_12643	['Unassigned']	['Unassigned']	['Unassigned']	['Unassigned']	['Unassigned']	['Unassigned']
337	VC_1354_0	2	4.42554	0	1	1	1	1	1	1	1	1	BluePeacock205_180475,hornbill69_5843	['Unassigned']	['Unassigned']	['Unassigned']	['Unassigned']	['Unassigned']	['Unassigned']
338	VC_1355_0	6	2043.02	1697.68	0.546159	1.34659e-10	2.44949	4.89898	15	15	1	3.71637	Clostridium~phage~phiCD481-1,Clostridium~phage~phiCD506,Clostridium~phage~phiCDHM11,Clostridium~phage~phiCDHM13,Clostridium~phage~phiCDHM14,Clostridium~phage~phiMMP04	['Heunggongvirae']	['Uroviricota']	['Caudoviricetes']	['Caudovirales']	['Myoviridae']	['Sherbrookevirus']
339	VC_1356_0	4	27.4785	271.042	0.0920488	0.817032	4.47214	7.2111	6	6	1	5.82392	BluePeacock205_76955,bluepeacock210_66341,bluepeacock210_79783,pheasant217_56373	['Unassigned']	['Unassigned']	['Unassigned']	['Unassigned']	['Unassigned']	['Unassigned']
340	VC_1357_0	3	20.8953	21.4787	0.493116	0.0555556	3.31662	4.12311	3	3	1	3.81324	BluePeacock205_18196,blackswan219_13810,blackswan219_60764	['Unassigned']	['Unassigned']	['Unassigned']	['Unassigned']	['Unassigned']	['Unassigned']
341	VC_1358_0	2	15.3384	8.72645	0.637377	1	4.3589	4.3589	1	1	1	4.3589	BluePeacock205_18294,bluepeacock212_64950	['Unassigned']	['Unassigned']	['Unassigned']	['Unassigned']	['Unassigned']	['Unassigned']
342	VC_1359_0	2	14.6185	0	1	1	2.23607	2.23607	1	1	1	2.23607	BluePeacock205_18404,BluePeacock205_69440	['Unassigned']	['Unassigned']	['Unassigned']	['Unassigned']	['Unassigned']	['Unassigned']
343	VC_135_0	1	0	77.6837	0	1	0	0	1	1	1	0	pheasant217_78628	['Unassigned']	['Unassigned']	['Unassigned']	['Unassigned']	['Unassigned']	['Unassigned']
344	VC_1360_0	3	17.2877	5.94765	0.744026	0.138641	1	1.73205	3	3	1	1.38209	BluePeacock205_18852,silverpheasant213_12016,silverpheasant213_99548	['Unassigned']	['Unassigned']	['Unassigned']	['Unassigned']	['Unassigned']	['Unassigned']
345	VC_1361_0	2	11.1404	30.0903	0.270197	0.4	3.16228	3.16228	1	1	1	3.16228	BluePeacock205_18969,BluePeacock205_42357	['Unassigned']	['Unassigned']	['Unassigned']	['Unassigned']	['Unassigned']	['Unassigned']
346	VC_1362_0	2	1.38548	37.9898	0.0351866	0.2	3.4641	3.4641	1	1	1	3.4641	parrot76_19240,silverpheasant213_219111	['Unassigned']	['Unassigned']	['Unassigned']	['Unassigned']	['Unassigned']	['Unassigned']
347	VC_1363_0	2	2.30507	3.05383	0.430139	0.666667	2.82843	2.82843	1	1	1	2.82843	BluePeacock205_19389,goldenpheasant222_67901	['Unassigned']	['Unassigned']	['Unassigned']	['Unassigned']	['Unassigned']	['Unassigned']
348	VC_1364_0	2	5.80865	5.12161	0.531428	1	3.31662	3.31662	1	1	1	3.31662	BluePeacock205_19394,silverpheasant213_150230	['Unassigned']	['Unassigned']	['Unassigned']	['Unassigned']	['Unassigned']	['Unassigned']
349	VC_1365_0	2	6.71167	0	1	1	2.23607	2.23607	1	1	1	2.23607	BluePeacock205_19571,CabotsTragopan223_124866	['Unassigned']	['Unassigned']	['Unassigned']	['Unassigned']	['Unassigned']	['Unassigned']
350	VC_1366_0	2	37.3293	20.0627	0.650427	0.25	2.23607	2.23607	1	1	1	2.23607	CabotsTragopan223_152549,CabotsTragopan223_83614	['Unassigned']	['Unassigned']	['Unassigned']	['Unassigned']	['Unassigned']	['Unassigned']
351	VC_1368_0	2	2.97842	43.3285	0.0643191	0.608955	2.44949	2.44949	1	1	1	2.44949	BluePeacock205_20742,thrush106_9925	['Unassigned']	['Unassigned']	['Unassigned']	['Unassigned']	['Unassigned']	['Unassigned']
352	VC_136_0	6	227.666	1795.96	0.112504	7.54356e-05	2.23607	7.74597	15	15	1	5.119	BluePeacock205_150577,BluePeacock205_82585,ElliotsPheasant225_46414,bluepeacock211_2490,pheasant217_32002,silverpheasant213_113580	['Unassigned']	['Unassigned']	['Unassigned']	['Unassigned']	['Unassigned']	['Unassigned']
353	VC_1370_0	3	60.2571	249.301	0.194655	0.0183858	5.09902	6	3	3	1	5.64332	Flamingo03_13314,Whitebellygoldenpheasant226_64888,wildgoose220_19392	['Unassigned']	['Unassigned']	['Unassigned']	['Unassigned']	['Unassigned']	['Unassigned']
354	VC_1371_0	5	279.959	911.993	0.234875	4.6557e-07	2.82843	6.63325	10	10	1	5.85666	Mesorhizobium~phage~vB_MloP_Lo5R7ANS,Pelagibacter~phage~HTVC011P,Ralstonia~phage~DU_RP_I,Ralstonia~phage~RsoP1EGY,Rhizobium~phage~RHEph01	['Heunggongvirae']	['Uroviricota']	['Caudoviricetes']	['Caudovirales']	['Autographiviridae']	['Pairvirus', 'Stopavirus', 'Gyeongsanvirus', 'Paadamvirus']
355	VC_1372_0	2	6.2676	20.6216	0.23309	0.379882	3.16228	3.16228	1	1	1	3.16228	silverpheasant213_199769,silverpheasant213_32369	['Unassigned']	['Unassigned']	['Unassigned']	['Unassigned']	['Unassigned']	['Unassigned']
356	VC_1373_0	3	319.185	192.806	0.623419	0.000769231	1	6.245	3	3	1	4.4698	Lactobacillus~phage~ATCC8014,Lactobacillus~phage~phiJL-1,Pediococcus~phage~cIP1	['Heunggongvirae']	['Uroviricota']	['Caudoviricetes']	['Caudovirales']	['Siphoviridae']	['Coetzeevirus']
357	VC_1374_0	2	45.7487	16.0076	0.740794	0.234764	3.16228	3.16228	1	1	1	3.16228	bluepeacock212_64859,pheasant217_29499	['Unassigned']	['Unassigned']	['Unassigned']	['Unassigned']	['Unassigned']	['Unassigned']
358	VC_1376_0	6	323.304	110.756	0.744838	3.81152e-07	0	3.4641	15	15	1	2.98729	ElliotsPheasant225_22847,bluepeacock210_13480,bluepeacock210_62199,bluepeacock211_22797,goldenpheasant222_137297,goldenpheasant222_139701	['Unassigned']	['Unassigned']	['Unassigned']	['Unassigned']	['Unassigned']	['Unassigned']
359	VC_1377_0	9	277.776	321.516	0.463507	0.000203335	1.41421	5.47723	36	36	1	3.24487	CabotsTragopan223_148047,bluepeacock212_42355,bluepeacock212_45322,parrot77_7035,pheasant217_6096,pheasant217_76588,pheasant217_99587,toucan80_22583,wildgoose220_74700	['Unassigned']	['Unassigned']	['Unassigned']	['Unassigned']	['Unassigned']	['Unassigned']
360	VC_1378_0	3	10.6699	7.44732	0.588936	0.133333	2.23607	3.16228	3	3	1	2.68137	CabotsTragopan223_141172,bluepeacock210_82718,silverpheasant213_70087	['Unassigned']	['Unassigned']	['Unassigned']	['Unassigned']	['Unassigned']	['Unassigned']
361	VC_1379_0	5	64.3816	147.885	0.303306	0.0145362	2.44949	5.38516	10	10	1	3.98305	BluePeacock205_24147,Myxococcus~phage~Mx8,crane193_19143,goldenpheasant222_38886,woodpecker139_7522	['Unassigned', 'Heunggongvirae']	['Unassigned', 'Uroviricota']	['Unassigned', 'Caudoviricetes']	['Unassigned', 'Caudovirales']	['Unassigned', 'Podoviridae']	['Unassigned', 'Myxoctovirus']
362	VC_137_0	2	13.5567	49.1588	0.216162	0.181818	2.23607	2.23607	1	1	1	2.23607	BluePeacock205_176693,bluepeacock212_65590	['Unassigned']	['Unassigned']	['Unassigned']	['Unassigned']	['Unassigned']	['Unassigned']
363	VC_1381_0	1	0	26.9282	0	1	0	0	1	1	1	0	silverpheasant213_138826	['Unassigned']	['Unassigned']	['Unassigned']	['Unassigned']	['Unassigned']	['Unassigned']
364	VC_1382_0	2	5.12451	0	1	1	1.73205	1.73205	1	1	1	1.73205	BluePeacock205_24745,pheasant217_54956	['Unassigned']	['Unassigned']	['Unassigned']	['Unassigned']	['Unassigned']	['Unassigned']
365	VC_1383_0	3	111.351	3.90418	0.966126	0.2	1	4.79583	3	3	1	3.49542	BluePeacock205_25384,Lorikeet03_17114,pheasant217_92226	['Unassigned']	['Unassigned']	['Unassigned']	['Unassigned']	['Unassigned']	['Unassigned']
366	VC_1384_0	2	2.43929	11.1245	0.179838	0.284284	3	3	1	1	1	3	eagle206_18500,owl175_6822	['Unassigned']	['Unassigned']	['Unassigned']	['Unassigned']	['Unassigned']	['Unassigned']
367	VC_1385_0	2	1.15923	12.3594	0.0857506	0.554602	1	1	1	1	1	1	BluePeacock205_2544,silverpheasant213_123448	['Unassigned']	['Unassigned']	['Unassigned']	['Unassigned']	['Unassigned']	['Unassigned']
368	VC_1387_0	3	6.66285	1.37009	0.829441	0.666667	4.69042	5.2915	3	3	1	5.02698	BluePeacock205_26044,CabotsTragopan223_155888,parrot78_11213	['Unassigned']	['Unassigned']	['Unassigned']	['Unassigned']	['Unassigned']	['Unassigned']
369	VC_1388_0	2	7.69623	6.91076	0.526887	0.4	3	3	1	1	1	3	beangoose231_13712,beangoose236_13226	['Unassigned']	['Unassigned']	['Unassigned']	['Unassigned']	['Unassigned']	['Unassigned']
370	VC_1389_0	2	22.0137	45.3271	0.3269	0.8	5.19615	5.19615	1	1	1	5.19615	BluePeacock205_26827,CabotsTragopan223_38903	['Unassigned']	['Unassigned']	['Unassigned']	['Unassigned']	['Unassigned']	['Unassigned']
371	VC_138_0	7	406.809	865.066	0.31985	1.01242e-09	3.31662	8.12404	21	21	1	5.82962	Acinetobacter~phage~vB_AbaS_TRS1,BluePeacock205_16263,BluePeacock205_35321,ReevessPheasant221_63907,blackswan219_131795,pheasant217_8603,silverpheasant213_212593	['Heunggongvirae', 'Unassigned']	['Uroviricota', 'Unassigned']	['Caudoviricetes', 'Unassigned']	['Caudovirales', 'Unassigned']	['Siphoviridae', 'Unassigned']	['Unassigned']
372	VC_1391_0	1	0	48.8692	0	1	0	0	1	1	1	0	ReevessPheasant221_40512	['Unassigned']	['Unassigned']	['Unassigned']	['Unassigned']	['Unassigned']	['Unassigned']
373	VC_1393_0	2	6.15541	0	1	1	2.64575	2.64575	1	1	1	2.64575	BluePeacock205_27547,blackswan219_130046	['Unassigned']	['Unassigned']	['Unassigned']	['Unassigned']	['Unassigned']	['Unassigned']
374	VC_1394_0	4	29.4056	170.682	0.146964	0.0806991	1	2.44949	6	6	1	1.8053	blackswan219_40550,crane190_10161,crane190_2866,crane70_20093	['Unassigned']	['Unassigned']	['Unassigned']	['Unassigned']	['Unassigned']	['Unassigned']
375	VC_1395_0	10	273.255	634.115	0.301151	0.0394953	1.73205	4.89898	45	45	1	3.60114	BluePeacock205_27770,CabotsTragopan223_47389,CabotsTragopan223_72034,Lorikeet01_6522,beangoose232_4372,bluepeacock212_79766,pheasant217_7225,silverpheasant213_131201,silverpheasant213_213499,silverpheasant213_82156	['Unassigned']	['Unassigned']	['Unassigned']	['Unassigned']	['Unassigned']	['Unassigned']
376	VC_1396_0	2	174.925	800.539	0.179325	0.0920307	4.3589	4.3589	1	1	1	4.3589	Pseudomonas~phage~O4,Pseudomonas~phage~PA11	['Heunggongvirae']	['Uroviricota']	['Caudoviricetes']	['Caudovirales']	['Zobellviridae']	['Paundecimvirus']
377	VC_1396_1	6	700.603	1545.78	0.31188	1.61747e-09	5.83095	9.16515	15	13	0.866667	7.52142	Citrobacter~phage~CVT22,Salinivibrio~phage~CW02,beangoose230_19903,beangoose231_14417,beangoose239_6756,parrot78_23558	['Heunggongvirae', 'Unassigned']	['Uroviricota', 'Unassigned']	['Caudoviricetes', 'Unassigned']	['Caudovirales', 'Unassigned']	['Zobellviridae', 'Unassigned']	['Citrovirus', 'Salinovirus', 'Unassigned']
378	VC_1397_0	3	50.8419	981.602	0.0492442	0.336058	3.16228	3.74166	3	3	1	3.3554	ReevessPheasant221_12733,pheasant217_132327,silverpheasant213_90938	['Unassigned']	['Unassigned']	['Unassigned']	['Unassigned']	['Unassigned']	['Unassigned']
379	VC_1398_0	2	8.60024	16.9171	0.337035	0.25	4.89898	4.89898	1	1	1	4.89898	BluePeacock205_27962,CabotsTragopan223_134662	['Unassigned']	['Unassigned']	['Unassigned']	['Unassigned']	['Unassigned']	['Unassigned']
380	VC_1399_0	3	42.6145	91.2445	0.318354	0.00837171	3.4641	4.24264	3	3	1	3.90225	CabotsTragopan223_15781,Egret01_2076,toucan80_16382	['Unassigned']	['Unassigned']	['Unassigned']	['Unassigned']	['Unassigned']	['Unassigned']
381	VC_139_0	1	0	84.5468	0	1	0	0	1	1	1	0	CraneFe073_2215	['Unassigned']	['Unassigned']	['Unassigned']	['Unassigned']	['Unassigned']	['Unassigned']
382	VC_13_0	15	21750.1	46899.1	0.316829	3.25151e-66	2.82843	7.48331	105	105	1	5.80521	Escherichia~phage~Bp4,Escherichia~phage~EC1-UPM,Escherichia~phage~ECBP1,Escherichia~phage~IME11,Escherichia~phage~N4,Escherichia~phage~vB_EcoP_G7C,Escherichia~phage~vB_EcoP_PhAPEC5,Escherichia~phage~vB_EcoP_PhAPEC7,Klebsiella~phage~KP8,ReevessPheasant221_9399,Shigella~phage~pSb-1,blackswan219_112273,crane70_6420,goldenpheasant222_57034,silverpheasant213_120530	['Heunggongvirae', 'Unassigned']	['Uroviricota', 'Unassigned']	['Caudoviricetes', 'Unassigned']	['Caudovirales', 'Unassigned']	['Schitoviridae', 'Unassigned']	['Gamaleyavirus', 'Enquatrovirus', 'Kaypoctavirus', 'Unassigned']
383	VC_13_1	4	1117.79	16607.3	0.0630624	2.55387e-05	2.44949	7.4162	6	6	1	5.99461	BluePeacock205_169579,Erwinia~phage~Ea9-2,Erwinia~phage~phiEaP8,Erwinia~phage~vB_EamP_Frozen	['Unassigned', 'Heunggongvirae']	['Unassigned', 'Uroviricota']	['Unassigned', 'Caudoviricetes']	['Unassigned', 'Caudovirales']	['Unassigned', 'Schitoviridae']	['Unassigned', 'Johnsonvirus', 'Yonginvirus']
384	VC_13_2	18	14915.9	45533.4	0.246751	1.2344e-63	1	9.53939	153	128	0.836601	7.78036	Achromobacter~phage~JWAlpha,Achromobacter~phage~phiAxp-3,Achromobacter~phage~vB_AxyP_19-32_Axy04,Achromobacter~phage~vB_AxyP_19-32_Axy10,Achromobacter~phage~vB_AxyP_19-32_Axy11,Achromobacter~phage~vB_AxyP_19-32_Axy12,Achromobacter~phage~vB_AxyP_19-32_Axy24,Agrobacterium~phage~OLIVR1,CabotsTragopan223_82968,Delftia~phage~RG-2014,Pseudomonas~phage~Zuri,Pseudomonas~phage~inbricus,Sinorhizobium~phage…	['Heunggongvirae', 'Unassigned']	['Uroviricota', 'Unassigned']	['Caudoviricetes', 'Unassigned']	['Caudovirales', 'Unassigned']	['Schitoviridae', 'Unassigned']	['Jwalphavirus', 'Dongdastvirus', 'Pourcelvirus', 'Unassigned', 'Dendoorenvirus', 'Zurivirus', 'Inbricusvirus', 'Huelvavirus', 'Pokkenvirus', 'Riverridervirus']
385	VC_1400_0	2	34.9481	112.91	0.236362	0.133333	1.41421	1.41421	1	1	1	1.41421	beangoose239_4388,beangoose241_8994	['Unassigned']	['Unassigned']	['Unassigned']	['Unassigned']	['Unassigned']	['Unassigned']
386	VC_1401_0	6	308.186	1047.71	0.227293	0.141593	2.82843	4.47214	15	15	1	3.35157	BluePeacock205_95216,CabotsTragopan223_165594,CabotsTragopan223_33151,goldenpheasant222_14866,goldenpheasant222_96924,pheasant217_55378	['Unassigned']	['Unassigned']	['Unassigned']	['Unassigned']	['Unassigned']	['Unassigned']
387	VC_1402_0	2	21.633	69.918	0.236294	0.116559	1.41421	1.41421	1	1	1	1.41421	BluePeacock205_3123,hornbill69_19146	['Unassigned']	['Unassigned']	['Unassigned']	['Unassigned']	['Unassigned']	['Unassigned']
388	VC_1403_0	2	30.2003	0	1	1	1.41421	1.41421	1	1	1	1.41421	BluePeacock205_31605,silverpheasant213_90067	['Unassigned']	['Unassigned']	['Unassigned']	['Unassigned']	['Unassigned']	['Unassigned']
389	VC_1404_0	2	2.64987	11.0903	0.192856	0.8	4.89898	4.89898	1	1	1	4.89898	Lorikeet03_21074,toucan79_14257	['Unassigned']	['Unassigned']	['Unassigned']	['Unassigned']	['Unassigned']	['Unassigned']
390	VC_1406_0	2	24.3186	9.66328	0.715635	0.666667	1.41421	1.41421	1	1	1	1.41421	CabotsTragopan223_64060,silverpheasant213_110856	['Unassigned']	['Unassigned']	['Unassigned']	['Unassigned']	['Unassigned']	['Unassigned']
391	VC_1407_0	2	36.3377	70.164	0.341193	0.118294	1.41421	1.41421	1	1	1	1.41421	ElliotsPheasant225_36493,eagle206_9528	['Unassigned']	['Unassigned']	['Unassigned']	['Unassigned']	['Unassigned']	['Unassigned']
392	VC_1408_0	3	17.9652	37.2614	0.325299	0.0353581	2.82843	3.60555	3	3	1	3.14466	BluePeacock205_33074,Egret01_4775,Egret01_5524	['Unassigned']	['Unassigned']	['Unassigned']	['Unassigned']	['Unassigned']	['Unassigned']
393	VC_1409_0	2	49.3151	129.153	0.276324	0.107441	3.60555	3.60555	1	1	1	3.60555	BluePeacock205_8542,parrot76_7261	['Unassigned']	['Unassigned']	['Unassigned']	['Unassigned']	['Unassigned']	['Unassigned']
394	VC_1411_0	2	1.89935	4.76952	0.284809	1	3.60555	3.60555	1	1	1	3.60555	crane190_7138,pheasant217_3826	['Unassigned']	['Unassigned']	['Unassigned']	['Unassigned']	['Unassigned']	['Unassigned']
395	VC_1412_0	3	18.2759	9.5711	0.656296	0.0357143	2.44949	4	3	3	1	3.39705	BluePeacock205_3422,goldenpheasant215_4782,silverpheasant213_83942	['Unassigned']	['Unassigned']	['Unassigned']	['Unassigned']	['Unassigned']	['Unassigned']
396	VC_1413_0	2	204.72	1587.91	0.114201	0.0892844	0	0	1	1	1	0	Edwardsiella~phage~eiAU,Edwardsiella~phage~eiAU-183	['Heunggongvirae']	['Uroviricota']	['Caudoviricetes']	['Caudovirales']	['Siphoviridae']	['Eiauvirus']
397	VC_1414_0	11	9657.02	3906.66	0.711976	2.85922e-34	1.73205	4.89898	55	55	1	3.92852	Escherichia~phage~EK99P-1,Escherichia~phage~Envy,Escherichia~phage~Gluttony,Escherichia~phage~HK578,Escherichia~phage~YD-2008.s,Escherichia~phage~slur05,Escherichia~virus~JL1,Escherichia~virus~SSL2009a,Shigella~phage~EP23,Sodalis~phage~SO1,goldenpheasant222_147650	['Heunggongvirae', 'Unassigned']	['Uroviricota', 'Unassigned']	['Caudoviricetes', 'Unassigned']	['Caudovirales', 'Unassigned']	['Siphoviridae', 'Unassigned']	['Dhillonvirus', 'Unassigned']
398	VC_1415_0	7	298.722	2377.07	0.111639	0.00284267	1.41421	5	21	21	1	4.0273	crane70_10307,crane70_2799,crane70_7569,goldenpheasant222_86659,pheasant217_35480,pheasant68_10991,pheasant68_6964	['Unassigned']	['Unassigned']	['Unassigned']	['Unassigned']	['Unassigned']	['Unassigned']
399	VC_1416_0	8	561.582	247.599	0.694013	2.50833e-13	3.31662	7.54983	28	28	1	5.22357	Clostridium~phage~vB_CpeS-CP51,ElliotsPheasant225_52014,beangoose232_10716,bluepeacock210_42039,bluepeacock210_44587,bluepeacock211_13343,bluepeacock211_27364,bluepeacock211_59408	['Heunggongvirae', 'Unassigned']	['Uroviricota', 'Unassigned']	['Caudoviricetes', 'Unassigned']	['Caudovirales', 'Unassigned']	['Siphoviridae', 'Unassigned']	['Unassigned']
400	VC_1417_0	1	0	37.7627	0	1	0	0	1	1	1	0	CabotsTragopan223_54358	['Unassigned']	['Unassigned']	['Unassigned']	['Unassigned']	['Unassigned']	['Unassigned']
401	VC_1419_0	3	43.0844	0	1	1	3	4.47214	3	3	1	3.59625	BluePeacock205_36005,BluePeacock205_36859,blackswan219_136761	['Unassigned']	['Unassigned']	['Unassigned']	['Unassigned']	['Unassigned']	['Unassigned']
402	VC_141_0	4	54.9999	207.089	0.209852	0.00297707	2	2.44949	6	6	1	2.14983	Lorikeet01_14647,ReevessPheasant221_26061,beangoose230_3838,bluepeacock212_36123	['Unassigned']	['Unassigned']	['Unassigned']	['Unassigned']	['Unassigned']	['Unassigned']
403	VC_1420_0	2	67.0162	77.8485	0.462612	0.166667	5.38516	5.38516	1	1	1	5.38516	ReevessPheasant221_17867,ReevessPheasant221_40174	['Unassigned']	['Unassigned']	['Unassigned']	['Unassigned']	['Unassigned']	['Unassigned']
404	VC_1421_0	3	55.1795	43.3994	0.559749	0.0427315	2.82843	4	3	3	1	3.43084	Whitebellygoldenpheasant226_66114,bluepeacock212_7821,wildgoose220_34603	['Unassigned']	['Unassigned']	['Unassigned']	['Unassigned']	['Unassigned']	['Unassigned']
405	VC_1422_0	1	0	54.163	0	1	0	0	1	1	1	0	CabotsTragopan223_167384	['Unassigned']	['Unassigned']	['Unassigned']	['Unassigned']	['Unassigned']	['Unassigned']
406	VC_1423_0	2	3.26314	0	1	1	4.58258	4.58258	1	1	1	4.58258	BluePeacock205_38082,silverpheasant213_104296	['Unassigned']	['Unassigned']	['Unassigned']	['Unassigned']	['Unassigned']	['Unassigned']
407	VC_1424_0	2	8.09271	3.87924	0.675972	1	3.87298	3.87298	1	1	1	3.87298	BluePeacock205_38761,blackswan219_73020	['Unassigned']	['Unassigned']	['Unassigned']	['Unassigned']	['Unassigned']	['Unassigned']
408	VC_1425_0	1	0	10.4315	0	1	0	0	1	1	1	0	bluepeacock210_17599	['Unassigned']	['Unassigned']	['Unassigned']	['Unassigned']	['Unassigned']	['Unassigned']
409	VC_1426_0	9	308.604	796.287	0.279307	5.19671e-11	1.41421	5.65685	36	36	1	3.42534	BluePeacock205_49146,bluepeacock210_31262,eagle206_9818,goldenpheasant222_72352,silverpheasant213_143548,silverpheasant213_172684,silverpheasant213_189021,siskin58_21330,stork73_37098	['Unassigned']	['Unassigned']	['Unassigned']	['Unassigned']	['Unassigned']	['Unassigned']
410	VC_1427_0	9	603.639	378.469	0.614636	2.11288e-09	2.44949	7.61577	36	36	1	4.79624	BluePeacock205_39502,ElliotsPheasant225_56880,ElliotsPheasant225_71675,Whitebellygoldenpheasant226_29823,bluepeacock210_68087,bluepeacock211_35969,goldenpheasant222_129034,goldenpheasant222_134793,silverpheasant213_185134	['Unassigned']	['Unassigned']	['Unassigned']	['Unassigned']	['Unassigned']	['Unassigned']
411	VC_1428_0	2	1.43794	5.08258	0.220525	0.666667	3.60555	3.60555	1	1	1	3.60555	BluePeacock205_39620,silverpheasant213_192068	['Unassigned']	['Unassigned']	['Unassigned']	['Unassigned']	['Unassigned']	['Unassigned']
412	VC_1429_0	2	1.81505	0	1	1	3.60555	3.60555	1	1	1	3.60555	BluePeacock205_40473,wildgoose220_53856	['Unassigned']	['Unassigned']	['Unassigned']	['Unassigned']	['Unassigned']	['Unassigned']
413	VC_1430_0	8	197.319	62.0521	0.760759	0.000837314	2.64575	5.2915	28	28	1	4.16304	Egret01_10565,Egret02_5314,Egret02_9013,beangoose244_9266,beangoose247_11988,beangoose249_14033,beangoose249_7210,beangoose252_6130	['Unassigned']	['Unassigned']	['Unassigned']	['Unassigned']	['Unassigned']	['Unassigned']
414	VC_1431_0	3	577.68	130.776	0.815407	0.00112931	1	1.41421	3	3	1	1.13807	Pseudomonas~phage~119X,Pseudomonas~phage~PaMx41,Pseudomonas~phage~PaP2	['Heunggongvirae']	['Uroviricota']	['Caudoviricetes']	['Caudovirales']	['Podoviridae']	['Unassigned']
415	VC_1432_0	2	6.43621	0	1	1	1.41421	1.41421	1	1	1	1.41421	BluePeacock205_41882,goldenpheasant215_12175	['Unassigned']	['Unassigned']	['Unassigned']	['Unassigned']	['Unassigned']	['Unassigned']
416	VC_1433_0	1	0	89.1972	0	1	0	0	1	1	1	0	pheasant217_75748	['Unassigned']	['Unassigned']	['Unassigned']	['Unassigned']	['Unassigned']	['Unassigned']
417	VC_1434_0	5	161.81	722.247	0.183031	2.09659e-05	0	2	10	10	1	1.30246	Bluepeacock75_5771,bluepeacock212_28581,parrot78_8744,pheasant217_6753,silverpheasant213_61131	['Unassigned']	['Unassigned']	['Unassigned']	['Unassigned']	['Unassigned']	['Unassigned']
418	VC_1435_0	1	0	653.631	0	1	0	0	1	1	1	0	CabotsTragopan223_66725	['Unassigned']	['Unassigned']	['Unassigned']	['Unassigned']	['Unassigned']	['Unassigned']
419	VC_1436_0	3	59.0186	561.724	0.0950775	0.494016	2.44949	3	3	3	1	2.69841	parrot78_12794,pheasant217_73209,silverpheasant213_126763	['Unassigned']	['Unassigned']	['Unassigned']	['Unassigned']	['Unassigned']	['Unassigned']
420	VC_1437_0	3	44.7918	525.921	0.078484	0.87756	2.44949	3.16228	3	3	1	2.68709	bluepeacock212_57502,parrot78_8393,silverpheasant213_23312	['Unassigned']	['Unassigned']	['Unassigned']	['Unassigned']	['Unassigned']	['Unassigned']
421	VC_1438_0	3	144.961	126.888	0.53324	0.000610501	3	5	3	3	1	4.08088	ElliotsPheasant225_30865,ElliotsPheasant225_97148,bluepeacock210_34405	['Unassigned']	['Unassigned']	['Unassigned']	['Unassigned']	['Unassigned']	['Unassigned']
422	VC_143_0	1	0	54.044	0	1	0	0	1	1	1	0	blackswan219_6746	['Unassigned']	['Unassigned']	['Unassigned']	['Unassigned']	['Unassigned']	['Unassigned']
423	VC_1440_0	4	32.6675	94.2262	0.25744	0.276831	2.23607	3.74166	6	6	1	2.95104	bluepeacock211_3176,bluepeacock211_40411,bluepeacock211_50911,bluepeacock211_59588	['Unassigned']	['Unassigned']	['Unassigned']	['Unassigned']	['Unassigned']	['Unassigned']
424	VC_1441_0	4	113.26	89.0907	0.559722	0.000178311	2.23607	5.47723	6	6	1	3.71631	bluepeacock211_29985,bluepeacock211_44128,bluepeacock211_46635,bluepeacock211_57338	['Unassigned']	['Unassigned']	['Unassigned']	['Unassigned']	['Unassigned']	['Unassigned']
425	VC_1442_0	2	10.0793	23.6278	0.299025	0.2	3.4641	3.4641	1	1	1	3.4641	crane190_25883,crane190_7000	['Unassigned']	['Unassigned']	['Unassigned']	['Unassigned']	['Unassigned']	['Unassigned']
426	VC_1443_0	1	0	40.5942	0	1	0	0	1	1	1	0	beangoose231_2077	['Unassigned']	['Unassigned']	['Unassigned']	['Unassigned']	['Unassigned']	['Unassigned']
427	VC_1444_0	1	0	26.3791	0	1	0	0	1	1	1	0	pheasant217_13258	['Unassigned']	['Unassigned']	['Unassigned']	['Unassigned']	['Unassigned']	['Unassigned']
428	VC_1445_0	3	80.3129	97.697	0.451171	0.0079006	2.23607	6.08276	3	3	1	4.71659	crane191_54196,crane191_5515,wildgoose220_47215	['Unassigned']	['Unassigned']	['Unassigned']	['Unassigned']	['Unassigned']	['Unassigned']
429	VC_1446_0	3	29.8174	10.793	0.73423	0.628571	3	4.3589	3	3	1	3.50706	BluePeacock205_43960,CabotsTragopan223_141817,ReevessPheasant221_2173	['Unassigned']	['Unassigned']	['Unassigned']	['Unassigned']	['Unassigned']	['Unassigned']
430	VC_1447_0	2	13.7968	266.687	0.0491891	0.138756	5.65685	5.65685	1	1	1	5.65685	Red-flankedBluetail200_7408,toucan80_9842	['Unassigned']	['Unassigned']	['Unassigned']	['Unassigned']	['Unassigned']	['Unassigned']
431	VC_1448_0	2	4.42554	56.1352	0.0730761	1	2	2	1	1	1	2	CabotsTragopan223_104623,Lorikeet03_21997	['Unassigned']	['Unassigned']	['Unassigned']	['Unassigned']	['Unassigned']	['Unassigned']
432	VC_1449_0	2	12.3179	57.3579	0.176788	1	3.31662	3.31662	1	1	1	3.31662	pheasant217_155561,pheasant217_56207	['Unassigned']	['Unassigned']	['Unassigned']	['Unassigned']	['Unassigned']	['Unassigned']
433	VC_144_0	8	127.296	241.926	0.344769	0.156703	4.12311	5.91608	28	28	1	4.81465	CraneFe079_3377,Flamingo03_1748,Flamingo03_9902,ParrotFe061_6331,ParrotFe061_6962,crane191_53394,crane191_66576,pheasant68_17884	['Unassigned']	['Unassigned']	['Unassigned']	['Unassigned']	['Unassigned']	['Unassigned']
434	VC_1450_0	1	0	67.5579	0	1	0	0	1	1	1	0	bluepeacock212_38799	['Unassigned']	['Unassigned']	['Unassigned']	['Unassigned']	['Unassigned']	['Unassigned']
435	VC_1451_0	3	45.6539	30.2268	0.601654	0.0222455	1	4.69042	3	3	1	3.42433	BluePeacock205_44563,beangoose247_13749,toucan80_22518	['Unassigned']	['Unassigned']	['Unassigned']	['Unassigned']	['Unassigned']	['Unassigned']
436	VC_1452_0	2	24.8675	14.6809	0.628786	0.4795	0	0	1	1	1	0	toucan80_16360,toucan80_9940	['Unassigned']	['Unassigned']	['Unassigned']	['Unassigned']	['Unassigned']	['Unassigned']
437	VC_1454_0	2	9.17929	141.535	0.0609051	0.165245	3.74166	3.74166	1	1	1	3.74166	bluepeacock212_21627,bluepeacock212_22490	['Unassigned']	['Unassigned']	['Unassigned']	['Unassigned']	['Unassigned']	['Unassigned']
438	VC_1456_0	3	46.0672	131.599	0.25929	0.0128017	3.31662	7.28011	3	3	1	5.79302	Lorikeet03_19030,silverpheasant213_109344,silverpheasant213_177560	['Unassigned']	['Unassigned']	['Unassigned']	['Unassigned']	['Unassigned']	['Unassigned']
439	VC_1457_0	1	0	3.50129	0	1	0	0	1	1	1	0	BluePeacock205_45897	['Unassigned']	['Unassigned']	['Unassigned']	['Unassigned']	['Unassigned']	['Unassigned']
440	VC_1458_0	3	37.4018	91.8977	0.289265	0.0120173	3.74166	4.47214	3	3	1	4.15214	Lorikeet01_13060,Lorikeet03_19405,bluepeacock212_29759	['Unassigned']	['Unassigned']	['Unassigned']	['Unassigned']	['Unassigned']	['Unassigned']
441	VC_1459_0	1	0	57.6338	0	1	0	0	1	1	1	0	BluePeacock205_46069	['Unassigned']	['Unassigned']	['Unassigned']	['Unassigned']	['Unassigned']	['Unassigned']
442	VC_145_0	4	97.066	125.231	0.43665	0.000459951	2.82843	4.79583	6	6	1	3.63044	CraneFe079_3050,Flamingo03_3426,ParrotFe061_26843,pheasant68_6795	['Unassigned']	['Unassigned']	['Unassigned']	['Unassigned']	['Unassigned']	['Unassigned']
443	VC_1460_0	2	0	32.0218	0	1	3.87298	3.87298	1	1	1	3.87298	bluepeacock211_27715,bluepeacock211_40764	['Unassigned']	['Unassigned']	['Unassigned']	['Unassigned']	['Unassigned']	['Unassigned']
444	VC_1462_0	3	24.3469	78.1914	0.237442	0.024075	4.12311	5.56776	3	3	1	4.92996	BluePeacock205_52482,Flamingo03_8950,Flamingo03_9523	['Unassigned']	['Unassigned']	['Unassigned']	['Unassigned']	['Unassigned']	['Unassigned']
445	VC_1464_0	2	8.00166	29.3351	0.214311	0.330899	2.44949	2.44949	1	1	1	2.44949	crane193_11224,flamingo67_41940	['Unassigned']	['Unassigned']	['Unassigned']	['Unassigned']	['Unassigned']	['Unassigned']
446	VC_1465_0	2	9.06859	12.7432	0.415766	0.187781	2.23607	2.23607	1	1	1	2.23607	crane193_2954,silverpheasant213_171714	['Unassigned']	['Unassigned']	['Unassigned']	['Unassigned']	['Unassigned']	['Unassigned']
447	VC_1466_0	2	24.8829	26.5356	0.483929	0.138836	1.41421	1.41421	1	1	1	1.41421	bluepeacock212_52728,pheasant217_42436	['Unassigned']	['Unassigned']	['Unassigned']	['Unassigned']	['Unassigned']	['Unassigned']
448	VC_1467_0	3	85.0976	136.744	0.383596	0.00905037	1.41421	3.74166	3	3	1	2.87332	BluePeacock205_48441,CabotsTragopan223_150614,crane191_37902	['Unassigned']	['Unassigned']	['Unassigned']	['Unassigned']	['Unassigned']	['Unassigned']
449	VC_1469_0	1	0	1.15923	0	1	0	0	1	1	1	0	pheasant217_23240	['Unassigned']	['Unassigned']	['Unassigned']	['Unassigned']	['Unassigned']	['Unassigned']
450	VC_146_0	3	21.5908	94.9886	0.185202	0.013863	2	2.44949	3	3	1	2.14983	Lorikeet03_21656,Lorikeet03_6081,pheasant217_25969	['Unassigned']	['Unassigned']	['Unassigned']	['Unassigned']	['Unassigned']	['Unassigned']
451	VC_1470_0	9	2265.96	2837.03	0.444046	6.239e-18	1.73205	9.16515	36	32	0.888889	7.35665	Lactobacillus~phage~A2,Lactobacillus~phage~BH1,Lactobacillus~phage~J-1,Lactobacillus~phage~LJ,Lactobacillus~phage~Lc-Nu,Lactobacillus~phage~Lrm1,Lactobacillus~phage~PL-1,Lactobacillus~phage~T25,Lactobacillus~phage~phiAT3	['Heunggongvirae']	['Uroviricota']	['Caudoviricetes']	['Caudovirales']	['Siphoviridae']	['Ashduovirus', 'Behunavirus', 'Junavirus', 'Lacnuvirus', 'Larmunavirus', 'Sukhumvitvirus', 'Fattrevirus']
452	VC_1471_0	4	269.132	1092.18	0.1977	3.69278e-05	7.4162	8.42615	6	6	1	7.89766	Lactococcus~phage~BK5-T,Lactococcus~phage~P335~sensu~lato,Lactococcus~phage~bIL286,Lactococcus~phage~bIL309	['Heunggongvirae']	['Uroviricota']	['Caudoviricetes']	['Caudovirales']	['Siphoviridae']	['Sandinevirus', 'Unassigned']
453	VC_1473_0	2	5.27663	46.2569	0.102392	0.615385	3.87298	3.87298	1	1	1	3.87298	crane191_30781,silverpheasant213_216595	['Unassigned']	['Unassigned']	['Unassigned']	['Unassigned']	['Unassigned']	['Unassigned']
454	VC_1474_0	2	21.7549	169.775	0.113585	0.109356	1.73205	1.73205	1	1	1	1.73205	ElliotsPheasant225_83686,goldenpheasant222_110660	['Unassigned']	['Unassigned']	['Unassigned']	['Unassigned']	['Unassigned']	['Unassigned']
455	VC_1477_0	4	545.76	351.274	0.608405	6.12556e-05	3.60555	6.85565	6	6	1	5.53996	Lactobacillus~phage~KC5a,Lactobacillus~phage~phi~jlb1,Lactobacillus~phage~phiAQ113,Lactobacillus~prophage~Lj771	['Heunggongvirae']	['Uroviricota']	['Caudoviricetes']	['Caudovirales']	['Myoviridae']	['Unassigned']
456	VC_1478_0	3	279.67	838.68	0.250074	0.003259	5.56776	8.42615	3	3	1	7.28931	Gordonia~phage~Bowser,Gordonia~phage~Hedwig,Gordonia~phage~Schnabeltier	['Heunggongvirae']	['Uroviricota']	['Caudoviricetes']	['Caudovirales']	['Siphoviridae']	['Bowservirus', 'Hedwigvirus', 'Schnabeltiervirus']
457	VC_1479_0	3	658.012	928.387	0.414783	0.00332743	2	8.18535	3	3	1	6.08254	Enterococcus~phage~9183,Enterococcus~phage~nattely,Enterococus~phage~vipetofem	['Heunggongvirae']	['Uroviricota']	['Caudoviricetes']	['Caudovirales']	['Siphoviridae']	['Unassigned']
458	VC_1480_0	7	191.868	525.486	0.267466	6.6087e-08	0	4.3589	21	21	1	2.69815	BluePeacock205_5058,hornbill69_7691,pheasant217_47898,pheasant217_61463,silverpheasant213_159347,silverpheasant213_159582,stork73_21625	['Unassigned']	['Unassigned']	['Unassigned']	['Unassigned']	['Unassigned']	['Unassigned']
459	VC_1481_0	3	869.887	2125.11	0.290447	0.00353888	4	6.08276	3	3	1	5.33295	Lactobacillus~phage~Lenus,Lactobacillus~phage~Nyseid,Lactobacillus~phage~SA-C12	['Heunggongvirae']	['Uroviricota']	['Caudoviricetes']	['Caudovirales']	['Siphoviridae']	['Lenusvirus']
460	VC_1481_1	4	1348.8	2628.81	0.339097	3.90189e-05	2.82843	7.34847	6	6	1	6.23837	Lactobacillus~phage~ATCC~8014-B2,Lactobacillus~phage~Maenad,Lactobacillus~phage~P1,Lactobacillus~phage~Satyr	['Heunggongvirae']	['Uroviricota']	['Caudoviricetes']	['Caudovirales']	['Siphoviridae']	['Douglaswolinvirus', 'Maenadvirus']
461	VC_1482_0	2	198.615	877.572	0.184554	0.0968295	3	3	1	1	1	3	Lactobacillus~phage~Ldl1,Lactobacillus~phage~ViSo-2018a	['Heunggongvirae']	['Uroviricota']	['Caudoviricetes']	['Caudovirales']	['Siphoviridae']	['Lidleunavirus']
462	VC_1484_0	4	96.3125	30.0925	0.761936	0.0822511	2.64575	3.60555	6	6	1	3.17046	BluePeacock205_67536,beangoose244_8864,beangoose245_13342,beangoose245_16484	['Unassigned']	['Unassigned']	['Unassigned']	['Unassigned']	['Unassigned']	['Unassigned']
463	VC_1485_0	2	18.0602	5.16014	0.777775	1	3	3	1	1	1	3	beangoose246_6082,beangoose252_5698	['Unassigned']	['Unassigned']	['Unassigned']	['Unassigned']	['Unassigned']	['Unassigned']
464	VC_1486_0	2	3.51232	9.49364	0.270055	0.333333	4.24264	4.24264	1	1	1	4.24264	BluePeacock205_51133,wildgoose220_73704	['Unassigned']	['Unassigned']	['Unassigned']	['Unassigned']	['Unassigned']	['Unassigned']
465	VC_1487_0	1	0	70.1248	0	1	0	0	1	1	1	0	silverpheasant213_192663	['Unassigned']	['Unassigned']	['Unassigned']	['Unassigned']	['Unassigned']	['Unassigned']
466	VC_1488_0	2	29.5421	8.8982	0.768519	0.666667	2.82843	2.82843	1	1	1	2.82843	BluePeacock205_9750,ReevessPheasant221_58159	['Unassigned']	['Unassigned']	['Unassigned']	['Unassigned']	['Unassigned']	['Unassigned']
467	VC_1489_0	2	1.94813	1.33322	0.593697	1	3.31662	3.31662	1	1	1	3.31662	BluePeacock205_53802,ElliotsPheasant225_31688	['Unassigned']	['Unassigned']	['Unassigned']	['Unassigned']	['Unassigned']	['Unassigned']
468	VC_148_0	9	618.079	743.164	0.454055	1.18032e-09	2	5.09902	36	36	1	3.58202	BluePeacock205_99453,Lorikeet03_9351,ReevessPheasant221_1549,blackswan219_170195,goldenpheasant222_39236,pheasant217_129785,pheasant217_18047,silverpheasant213_127773,silverpheasant213_202912	['Unassigned']	['Unassigned']	['Unassigned']	['Unassigned']	['Unassigned']	['Unassigned']
469	VC_1491_0	2	36.4185	110.839	0.247313	0.116559	3.16228	3.16228	1	1	1	3.16228	parrot77_17800,toucan79_15543	['Unassigned']	['Unassigned']	['Unassigned']	['Unassigned']	['Unassigned']	['Unassigned']
470	VC_1492_0	2	3.08316	0	1	1	2.23607	2.23607	1	1	1	2.23607	BluePeacock205_55076,BluePeacock205_95252	['Unassigned']	['Unassigned']	['Unassigned']	['Unassigned']	['Unassigned']	['Unassigned']
471	VC_1494_0	5	362.614	76.6299	0.825542	6.01985e-05	0	2	10	10	1	1.22925	Ralstonia~phage~RS611,Ralstonia~phage~RSS-TH1,Ralstonia~phage~RSS0,Ralstonia~phage~RSS1,Ralstonia~phage~RSS20	['Loebvirae']	['Hofneiviricota']	['Faserviricetes']	['Tubulavirales']	['Inoviridae']	['Restivirus', 'Unassigned']
472	VC_1495_0	2	7.44537	60.2225	0.110028	0.307692	2.23607	2.23607	1	1	1	2.23607	BluePeacock205_56019,CabotsTragopan223_145669	['Unassigned']	['Unassigned']	['Unassigned']	['Unassigned']	['Unassigned']	['Unassigned']
473	VC_1496_0	2	2.58488	2.42877	0.515569	0.666667	2.82843	2.82843	1	1	1	2.82843	BluePeacock205_56030,CabotsTragopan223_84549	['Unassigned']	['Unassigned']	['Unassigned']	['Unassigned']	['Unassigned']	['Unassigned']
474	VC_1497_0	2	19.2621	343.849	0.0530474	0.111744	2	2	1	1	1	2	BluePeacock205_56049,CabotsTragopan223_42271	['Unassigned']	['Unassigned']	['Unassigned']	['Unassigned']	['Unassigned']	['Unassigned']
475	VC_1498_0	3	900	7748.73	0.104062	0.00323278	1	3.16228	3	3	1	2.38743	Gordonia~phage~Demosthenes,Gordonia~phage~Katyusha,Gordonia~phage~Kvothe	['Heunggongvirae']	['Uroviricota']	['Caudoviricetes']	['Caudovirales']	['Siphoviridae']	['Demosthenesvirus']
476	VC_1498_1	3	900	8845.49	0.0923504	0.00321791	0	3.60555	3	3	1	2.4037	Tsukamurella~phage~TIN2,Tsukamurella~phage~TIN3,Tsukamurella~phage~TIN4	['Heunggongvirae']	['Uroviricota']	['Caudoviricetes']	['Caudovirales']	['Siphoviridae']	['Tinduovirus']
477	VC_1498_2	2	300	6252.42	0.0457846	0.0905596	1.41421	1.41421	1	1	1	1.41421	Gordonia~phage~GMA7,Gordonia~phage~GTE7	['Heunggongvirae']	['Uroviricota']	['Caudoviricetes']	['Caudovirales']	['Siphoviridae']	['Getseptimavirus']
478	VC_1498_3	12	18849.4	19329.7	0.493711	1.03404e-38	2.23607	7.2111	66	66	1	4.37304	Gordonia~phage~Adgers,Gordonia~phage~Beaver,Gordonia~phage~BirksAndSocks,Gordonia~phage~Chelms,Gordonia~phage~Flakey,Gordonia~phage~Hotorobo,Gordonia~phage~Jellybones,Gordonia~phage~John316,Gordonia~phage~Monty,Gordonia~phage~Sombrero,Gordonia~phage~SteveFrench,Gordonia~phage~Woes	['Heunggongvirae']	['Uroviricota']	['Caudoviricetes']	['Caudovirales']	['Siphoviridae']	['Montyvirus', 'Woesvirus']
479	VC_1499_0	1	0	8.36963	0	1	0	0	1	1	1	0	CabotsTragopan223_61004	['Unassigned']	['Unassigned']	['Unassigned']	['Unassigned']	['Unassigned']	['Unassigned']
480	VC_149_0	4	1800	1286.39	0.583206	4.76518e-05	3.4641	6.85565	6	6	1	5.31869	Acinetobacter~phage~vB_AbaM_B09_Aci01-1,Acinetobacter~phage~vB_AbaM_B09_Aci02-2,Acinetobacter~phage~vB_AbaM_B09_Aci05,Acinetobacter~phage~vB_AbaM_phiAbaA1	['Heunggongvirae']	['Uroviricota']	['Caudoviricetes']	['Caudovirales']	['Myoviridae']	['Saclayvirus']
481	VC_149_1	1	0	882.116	0	1	0	0	1	1	1	0	Acinetobacter~phage~vB_AbaM_Acibel004	['Heunggongvirae']	['Uroviricota']	['Caudoviricetes']	['Caudovirales']	['Myoviridae']	['Saclayvirus']
482	VC_14_0	6	3059.43	6728.18	0.312582	3.40985e-11	3	6.55744	15	15	1	5.36302	Escherichia~phage~Pollock,Klebsiella~phage~KpCHEMY26,Klebsiella~phage~Pylas,Salmonella~phage~FSL~SP-058,Salmonella~phage~FSL~SP-076,Salmonella~phage~vB_SalP_TR2	['Heunggongvirae']	['Uroviricota']	['Caudoviricetes']	['Caudovirales']	['Schitoviridae']	['Pollockvirus', 'Pylasvirus', 'Ithacavirus']
483	VC_1500_0	2	13.5567	32.3847	0.295088	1	1.73205	1.73205	1	1	1	1.73205	crane191_11555,wildgoose220_41107	['Unassigned']	['Unassigned']	['Unassigned']	['Unassigned']	['Unassigned']	['Unassigned']
484	VC_1501_0	3	13.267	52.4539	0.201869	0.876135	1.41421	2.23607	3	3	1	1.79411	crane190_13112,crane191_62335,crane191_72447	['Unassigned']	['Unassigned']	['Unassigned']	['Unassigned']	['Unassigned']	['Unassigned']
485	VC_1502_0	1	0	16.1146	0	1	0	0	1	1	1	0	flamingo67_40746	['Unassigned']	['Unassigned']	['Unassigned']	['Unassigned']	['Unassigned']	['Unassigned']
486	VC_1503_0	2	7.02725	44.5362	0.136284	0.285714	3.16228	3.16228	1	1	1	3.16228	bluepeacock210_10280,silverpheasant213_206357	['Unassigned']	['Unassigned']	['Unassigned']	['Unassigned']	['Unassigned']	['Unassigned']
487	VC_1505_0	4	40.0884	256.864	0.134999	0.000743544	1.41421	3	6	6	1	2.19271	CabotsTragopan223_154869,CabotsTragopan223_8212,parrot76_12107,pheasant217_119690	['Unassigned']	['Unassigned']	['Unassigned']	['Unassigned']	['Unassigned']	['Unassigned']
488	VC_1506_0	1	0	181.843	0	1	0	0	1	1	1	0	Gordonia~phage~GMA1	['Heunggongvirae']	['Uroviricota']	['Caudoviricetes']	['Caudovirales']	['Siphoviridae']	['Unassigned']
489	VC_1507_0	1	0	400.991	0	1	0	0	1	1	1	0	Microbacterium~phage~Appa	['Heunggongvirae']	['Uroviricota']	['Caudoviricetes']	['Caudovirales']	['Siphoviridae']	['Appavirus']
490	VC_1509_0	2	3.43434	50.3299	0.0638778	0.193038	1.73205	1.73205	1	1	1	1.73205	BluePeacock205_57470,eagle206_17532	['Unassigned']	['Unassigned']	['Unassigned']	['Unassigned']	['Unassigned']	['Unassigned']
491	VC_150_0	5	226.417	465.671	0.32715	2.40535e-06	1.73205	8.7178	10	10	1	5.25932	Acinetobacter~phage~YMC13/03/R2096,BluePeacock205_866,bluepeacock212_20548,pheasant217_113376,silverpheasant213_118820	['Heunggongvirae', 'Unassigned']	['Uroviricota', 'Unassigned']	['Caudoviricetes', 'Unassigned']	['Caudovirales', 'Unassigned']	['Myoviridae', 'Unassigned']	['Unassigned']
492	VC_1510_0	3	44.5399	171.224	0.206429	0.0227603	2.82843	3.74166	3	3	1	3.13284	BluePeacock205_58043,BluePeacock205_78385,pheasant217_125488	['Unassigned']	['Unassigned']	['Unassigned']	['Unassigned']	['Unassigned']	['Unassigned']
493	VC_1511_0	5	214.856	212.301	0.50299	1.61763e-06	2.82843	5.19615	10	10	1	3.88844	ElliotsPheasant225_95004,Whitebellygoldenpheasant226_32393,Whitebellygoldenpheasant226_56029,bluepeacock211_60051,goldenpheasant222_99570	['Unassigned']	['Unassigned']	['Unassigned']	['Unassigned']	['Unassigned']	['Unassigned']
494	VC_1512_0	7	727.899	426.145	0.630738	9.05659e-11	2.44949	4.89898	21	21	1	4.05992	ReevessPheasant221_34097,ReevessPheasant221_8651,Whitebellygoldenpheasant226_36890,Whitebellygoldenpheasant226_8081,bluepeacock210_23598,goldenpheasant222_27990,goldenpheasant222_32419	['Unassigned']	['Unassigned']	['Unassigned']	['Unassigned']	['Unassigned']	['Unassigned']
495	VC_1513_0	2	11.9713	9.81606	0.549461	1	2	2	1	1	1	2	BluePeacock205_5852,pheasant217_101233	['Unassigned']	['Unassigned']	['Unassigned']	['Unassigned']	['Unassigned']	['Unassigned']
496	VC_1514_0	3	15.8874	49.4728	0.243075	0.185203	1	1.73205	3	3	1	1.38209	crane190_18762,goldenpheasant222_48480,parrot76_16797	['Unassigned']	['Unassigned']	['Unassigned']	['Unassigned']	['Unassigned']	['Unassigned']
497	VC_1515_0	3	36.0865	12.0954	0.748964	0.0238095	0	1	3	3	1	0.666667	BluePeacock205_59943,pheasant217_122929,silverpheasant213_21195	['Unassigned']	['Unassigned']	['Unassigned']	['Unassigned']	['Unassigned']	['Unassigned']
498	VC_1516_0	2	22.2672	56.9197	0.281198	0.25	4.69042	4.69042	1	1	1	4.69042	blackswan219_54753,wildgoose220_52860	['Unassigned']	['Unassigned']	['Unassigned']	['Unassigned']	['Unassigned']	['Unassigned']
499	VC_1517_0	5	134.564	154.332	0.465788	0.000160614	3.60555	5.91608	10	10	1	5.17817	crane190_17032,crane191_43802,toucan80_12950,toucan80_14352,wildgoose220_72434	['Unassigned']	['Unassigned']	['Unassigned']	['Unassigned']	['Unassigned']	['Unassigned']
500	VC_1518_0	2	20.7091	46.6771	0.30732	0.2765	2.23607	2.23607	1	1	1	2.23607	goldenpheasant222_30611,hornbill69_13463	['Unassigned']	['Unassigned']	['Unassigned']	['Unassigned']	['Unassigned']	['Unassigned']
501	VC_1519_0	4	33.0801	10.2227	0.763925	1	1.41421	2.64575	6	6	1	2.00468	BluePeacock205_6267,CabotsTragopan223_118266,crane191_21807,crane191_45054	['Unassigned']	['Unassigned']	['Unassigned']	['Unassigned']	['Unassigned']	['Unassigned']
502	VC_151_0	4	127.622	141.89	0.47353	0.0581206	3.74166	6.245	6	6	1	4.99868	ReevessPheasant221_30730,silverpheasant213_163458,silverpheasant213_64220,silverpheasant213_98813	['Unassigned']	['Unassigned']	['Unassigned']	['Unassigned']	['Unassigned']	['Unassigned']
503	VC_1520_0	3	7.6017	196.541	0.0372372	0.610271	5.38516	5.83095	3	3	1	5.59463	Red-flankedBluetail200_7083,parrot78_11656,parrot78_18492	['Unassigned']	['Unassigned']	['Unassigned']	['Unassigned']	['Unassigned']	['Unassigned']
504	VC_1522_0	6	300.997	55.3267	0.844729	2.89246e-05	2.64575	5.19615	15	15	1	4.07897	ElliotsPheasant225_77692,Whitebellygoldenpheasant226_20567,goldenpheasant222_18594,goldenpheasant222_28592,goldenpheasant222_39242,goldenpheasant222_53871	['Unassigned']	['Unassigned']	['Unassigned']	['Unassigned']	['Unassigned']	['Unassigned']
505	VC_1523_0	2	2.05285	1.35877	0.601723	1	3.31662	3.31662	1	1	1	3.31662	BluePeacock205_64527,beangoose232_21141	['Unassigned']	['Unassigned']	['Unassigned']	['Unassigned']	['Unassigned']	['Unassigned']
506	VC_1525_0	1	0	223.062	0	1	0	0	1	1	1	0	Flamingo02_6167	['Unassigned']	['Unassigned']	['Unassigned']	['Unassigned']	['Unassigned']	['Unassigned']
507	VC_1526_0	3	57.5934	133.416	0.301521	0.0102089	3.60555	4.47214	3	3	1	3.89441	goldenpheasant222_82723,pheasant217_128512,silverpheasant213_51537	['Unassigned']	['Unassigned']	['Unassigned']	['Unassigned']	['Unassigned']	['Unassigned']
508	VC_1527_0	6	2180.69	403.705	0.843791	1.06245e-09	2.82843	3.87298	15	15	1	3.45022	Lactobacillus~phage~LL-Ku,Lactobacillus~phage~Ld17,Lactobacillus~phage~Ld25A,Lactobacillus~phage~Ld3,Lactobacillus~phage~c5,Lactobacillus~phage~phiLdb	['Heunggongvirae']	['Uroviricota']	['Caudoviricetes']	['Caudovirales']	['Siphoviridae']	['Cequinquevirus']
509	VC_1529_0	6	133.063	106.946	0.55441	3.13508e-05	1.73205	3.16228	15	15	1	2.35326	bluepeacock212_73910,crane191_18939,crane191_45892,crane191_51259,crane191_58539,pheasant217_69585	['Unassigned']	['Unassigned']	['Unassigned']	['Unassigned']	['Unassigned']	['Unassigned']
510	VC_152_0	3	42.7045	55.0988	0.436637	0.0116959	2.82843	4.12311	3	3	1	3.31718	BluePeacock205_57859,bluepeacock212_6780,pheasant217_36945	['Unassigned']	['Unassigned']	['Unassigned']	['Unassigned']	['Unassigned']	['Unassigned']
511	VC_1531_0	6	193.217	276.172	0.411635	1.2815e-06	0	2	15	15	1	1.56591	BluePeacock205_73389,CabotsTragopan223_138790,ReevessPheasant221_23758,bluepeacock212_29237,hornbill69_25350,pheasant217_4650	['Unassigned']	['Unassigned']	['Unassigned']	['Unassigned']	['Unassigned']	['Unassigned']
512	VC_1532_0	1	0	86.3259	0	1	0	0	1	1	1	0	Brucella~phage~BiPBO1	['Heunggongvirae']	['Uroviricota']	['Caudoviricetes']	['Caudovirales']	['Siphoviridae']	['Unassigned']
513	VC_1533_0	1	0	100.006	0	1	0	0	1	1	1	0	parrot76_19314	['Unassigned']	['Unassigned']	['Unassigned']	['Unassigned']	['Unassigned']	['Unassigned']
514	VC_1534_0	3	14.8853	17.3695	0.46149	0.0242424	3	3.60555	3	3	1	3.35655	BluePeacock205_74351,BluePeacock205_87778,parrot76_9150	['Unassigned']	['Unassigned']	['Unassigned']	['Unassigned']	['Unassigned']	['Unassigned']
515	VC_1536_0	2	2.43656	3.98095	0.379674	0.666667	5.38516	5.38516	1	1	1	5.38516	silverpheasant213_78357,warbler204_55102	['Unassigned']	['Unassigned']	['Unassigned']	['Unassigned']	['Unassigned']	['Unassigned']
516	VC_1538_0	1	0	720.468	0	1	0	0	1	1	1	0	parrot76_27745	['Unassigned']	['Unassigned']	['Unassigned']	['Unassigned']	['Unassigned']	['Unassigned']
517	VC_1539_0	3	5.41965	2.37561	0.695249	0.220671	4.12311	4.47214	3	3	1	4.23945	BluePeacock205_75424,silverpheasant213_214452,stork73_27112	['Unassigned']	['Unassigned']	['Unassigned']	['Unassigned']	['Unassigned']	['Unassigned']
518	VC_153_0	2	21.0925	22.0752	0.488618	0.4	4.12311	4.12311	1	1	1	4.12311	BluePeacock205_67028,bluepeacock212_41459	['Unassigned']	['Unassigned']	['Unassigned']	['Unassigned']	['Unassigned']	['Unassigned']
519	VC_1540_0	1	0	84.0912	0	1	0	0	1	1	1	0	bluepeacock211_15392	['Unassigned']	['Unassigned']	['Unassigned']	['Unassigned']	['Unassigned']	['Unassigned']
520	VC_1541_0	4	34.6877	88.6596	0.28122	0.169619	3	3.87298	6	6	1	3.59288	crane191_20572,crane191_28975,crane191_7655,toucan80_11063	['Unassigned']	['Unassigned']	['Unassigned']	['Unassigned']	['Unassigned']	['Unassigned']
521	VC_1542_0	2	2.30507	0	1	1	2.23607	2.23607	1	1	1	2.23607	BluePeacock205_76561,Whitebellygoldenpheasant226_60017	['Unassigned']	['Unassigned']	['Unassigned']	['Unassigned']	['Unassigned']	['Unassigned']
522	VC_1543_0	1	0	79.465	0	1	0	0	1	1	1	0	silverpheasant213_215752	['Unassigned']	['Unassigned']	['Unassigned']	['Unassigned']	['Unassigned']	['Unassigned']
523	VC_1544_0	3	52.5551	0	1	1	1.73205	2.64575	3	3	1	2.12593	BluePeacock205_76850,Lorikeet01_9325,bluepeacock210_7217	['Unassigned']	['Unassigned']	['Unassigned']	['Unassigned']	['Unassigned']	['Unassigned']
524	VC_1545_0	2	1.35877	14.7618	0.084288	0.272361	4.47214	4.47214	1	1	1	4.47214	crane191_11821,wildgoose220_58767	['Unassigned']	['Unassigned']	['Unassigned']	['Unassigned']	['Unassigned']	['Unassigned']
525	VC_1546_0	3	56.3012	29.8418	0.653578	0.0484848	2.23607	3.16228	3	3	1	2.68137	ElliotsPheasant225_102077,bluepeacock211_3589,goldenpheasant222_143627	['Unassigned']	['Unassigned']	['Unassigned']	['Unassigned']	['Unassigned']	['Unassigned']
526	VC_1548_0	1	0	69.3131	0	1	0	0	1	1	1	0	BluePeacock205_78209	['Unassigned']	['Unassigned']	['Unassigned']	['Unassigned']	['Unassigned']	['Unassigned']
527	VC_1549_0	2	2.04186	3.77776	0.350858	1	2.82843	2.82843	1	1	1	2.82843	flamingo67_10151,pheasant217_149086	['Unassigned']	['Unassigned']	['Unassigned']	['Unassigned']	['Unassigned']	['Unassigned']
528	VC_154_0	7	280.202	799.711	0.259467	0.0138557	1.41421	4.69042	21	21	1	3.59259	CabotsTragopan223_127165,CraneFe073_69089,ParrotFe061_8177,ReevessPheasant221_10033,silverpheasant213_43892,silverpheasant213_73341,silverpheasant213_9574	['Unassigned']	['Unassigned']	['Unassigned']	['Unassigned']	['Unassigned']	['Unassigned']
529	VC_1550_0	2	29.2307	8.51161	0.774481	0.263552	0	0	1	1	1	0	blackswan219_57665,blackswan219_60692	['Unassigned']	['Unassigned']	['Unassigned']	['Unassigned']	['Unassigned']	['Unassigned']
530	VC_1552_0	4	80.4678	48.5056	0.62391	0.00246848	4.24264	6.9282	6	6	1	5.59998	beangoose239_12514,parrot76_16825,parrot76_27747,parrot77_21437	['Unassigned']	['Unassigned']	['Unassigned']	['Unassigned']	['Unassigned']	['Unassigned']
531	VC_1553_0	1	0	28.2647	0	1	0	0	1	1	1	0	CabotsTragopan223_34072	['Unassigned']	['Unassigned']	['Unassigned']	['Unassigned']	['Unassigned']	['Unassigned']
532	VC_1554_0	2	7.19011	24.2198	0.228912	0.5	2.82843	2.82843	1	1	1	2.82843	CabotsTragopan223_41564,wildgoose220_85714	['Unassigned']	['Unassigned']	['Unassigned']	['Unassigned']	['Unassigned']	['Unassigned']
533	VC_1555_0	4	147.373	99.5044	0.596948	0.000195025	2.23607	4.58258	6	6	1	3.72893	goldenpheasant222_5961,goldenpheasant222_7478,parrot78_16481,pheasant217_107041	['Unassigned']	['Unassigned']	['Unassigned']	['Unassigned']	['Unassigned']	['Unassigned']
534	VC_1556_0	3	20.9023	8.10787	0.720516	0.4	2.23607	3.87298	3	3	1	3.28357	Flamingo03_12235,Lorikeet03_10574,pheasant217_71568	['Unassigned']	['Unassigned']	['Unassigned']	['Unassigned']	['Unassigned']	['Unassigned']
535	VC_1558_0	2	4.69794	20.9416	0.18323	0.4	3.16228	3.16228	1	1	1	3.16228	flamingo67_45050,silverpheasant213_78868	['Unassigned']	['Unassigned']	['Unassigned']	['Unassigned']	['Unassigned']	['Unassigned']
536	VC_1559_0	3	14.8493	51.2358	0.2247	0.165268	2.44949	3	3	3	1	2.69841	crane191_14248,crane191_29855,pheasant217_52903	['Unassigned']	['Unassigned']	['Unassigned']	['Unassigned']	['Unassigned']	['Unassigned']
537	VC_155_0	2	46.479	32.7556	0.5866	0.181818	1.73205	1.73205	1	1	1	1.73205	CabotsTragopan223_145004,silverpheasant213_83966	['Unassigned']	['Unassigned']	['Unassigned']	['Unassigned']	['Unassigned']	['Unassigned']
538	VC_1560_0	3	22.2247	37.6592	0.37113	0.193939	1	2.23607	3	3	1	1.74536	ReevessPheasant221_23867,bluepeacock210_58203,pheasant217_66374	['Unassigned']	['Unassigned']	['Unassigned']	['Unassigned']	['Unassigned']	['Unassigned']
539	VC_1561_0	3	29.8354	53.7786	0.356823	0.00294118	3	4.89898	3	3	1	4.08596	BluePeacock205_8065,bluepeacock210_83533,goldenpheasant222_140876	['Unassigned']	['Unassigned']	['Unassigned']	['Unassigned']	['Unassigned']	['Unassigned']
540	VC_1562_0	4	141.322	220.363	0.390733	0.0111692	3.31662	5.2915	6	6	1	4.46738	bluepeacock210_17929,bluepeacock211_2070,bluepeacock211_48445,bluepeacock211_51586	['Unassigned']	['Unassigned']	['Unassigned']	['Unassigned']	['Unassigned']	['Unassigned']
541	VC_1563_0	3	31.8041	38.1704	0.45451	0.150224	4.89898	5.09902	3	3	1	4.96566	BluePeacock205_81120,toucan79_15471,toucan80_20903	['Unassigned']	['Unassigned']	['Unassigned']	['Unassigned']	['Unassigned']	['Unassigned']
542	VC_1564_0	3	6.607	3.01873	0.686389	0.333333	3.87298	4.58258	3	3	1	4.23273	ElliotsPheasant225_26215,ElliotsPheasant225_967,parrot76_18306	['Unassigned']	['Unassigned']	['Unassigned']	['Unassigned']	['Unassigned']	['Unassigned']
543	VC_1565_0	2	6.96827	0	1	1	2	2	1	1	1	2	BluePeacock205_82077,blackswan219_91112	['Unassigned']	['Unassigned']	['Unassigned']	['Unassigned']	['Unassigned']	['Unassigned']
544	VC_1566_0	2	30.2003	0	1	1	1.41421	1.41421	1	1	1	1.41421	BluePeacock205_83866,wildgoose220_85969	['Unassigned']	['Unassigned']	['Unassigned']	['Unassigned']	['Unassigned']	['Unassigned']
545	VC_1569_0	5	1287.01	3566.01	0.265198	1.03128e-07	3.60555	6.08276	10	10	1	4.76426	Pseudomonas~phage~B3,Pseudomonas~phage~JBD25,Pseudomonas~phage~JBD67,Pseudomonas~phage~JD18,Pseudomonas~phage~vB_PaeS_PM105	['Heunggongvirae']	['Uroviricota']	['Caudoviricetes']	['Caudovirales']	['Siphoviridae']	['Beetrevirus', 'Unassigned']
546	VC_156_0	4	154.409	379.497	0.289207	0.000112803	0	2.82843	6	6	1	1.89284	ReevessPheasant221_20522,silverpheasant213_152940,silverpheasant213_201362,silverpheasant213_206520	['Unassigned']	['Unassigned']	['Unassigned']	['Unassigned']	['Unassigned']	['Unassigned']
547	VC_1570_0	2	21.4459	91.6931	0.189553	0.122498	1.41421	1.41421	1	1	1	1.41421	ReevessPheasant221_10559,silverpheasant213_61407	['Unassigned']	['Unassigned']	['Unassigned']	['Unassigned']	['Unassigned']	['Unassigned']
548	VC_1571_0	2	10.9085	38.9001	0.219009	0.222222	2.23607	2.23607	1	1	1	2.23607	bluepeacock210_5115,goldenpheasant222_49022	['Unassigned']	['Unassigned']	['Unassigned']	['Unassigned']	['Unassigned']	['Unassigned']
549	VC_1573_0	3	51.5994	571.3	0.0828374	0.0722627	2	3.4641	3	3	1	2.87546	Lorikeet01_4756,stork73_10433,toucan80_9133	['Unassigned']	['Unassigned']	['Unassigned']	['Unassigned']	['Unassigned']	['Unassigned']
550	VC_1574_0	3	17.5776	107.872	0.140117	0.0340696	0	1.73205	3	3	1	1.1547	bluepeacock211_55962,crane193_270,warbler204_61125	['Unassigned']	['Unassigned']	['Unassigned']	['Unassigned']	['Unassigned']	['Unassigned']
551	VC_1575_0	2	1.15923	9.09864	0.113009	0.345779	1.41421	1.41421	1	1	1	1.41421	goldenpheasant222_31450,toucan80_11218-lt2gene	['Unassigned']	['Unassigned']	['Unassigned']	['Unassigned']	['Unassigned']	['Unassigned']
552	VC_1576_0	1	0	669.381	0	1	0	0	1	1	1	0	BluePeacock205_85298	['Unassigned']	['Unassigned']	['Unassigned']	['Unassigned']	['Unassigned']	['Unassigned']
553	VC_1577_0	3	98.0423	14.8786	0.868239	0.0571429	4.58258	5.83095	3	3	1	5.38603	beangoose230_11974,beangoose244_11124,beangoose254_13019	['Unassigned']	['Unassigned']	['Unassigned']	['Unassigned']	['Unassigned']	['Unassigned']
554	VC_1578_0	2	3.1655	18.7879	0.144192	0.4	2	2	1	1	1	2	BluePeacock205_87301,crane193_5010	['Unassigned']	['Unassigned']	['Unassigned']	['Unassigned']	['Unassigned']	['Unassigned']
555	VC_1579_0	2	1.23634	23.1112	0.0507788	0.5	3.4641	3.4641	1	1	1	3.4641	BluePeacock205_89066,crane70_22616	['Unassigned']	['Unassigned']	['Unassigned']	['Unassigned']	['Unassigned']	['Unassigned']
556	VC_157_0	3	10.9085	173.322	0.0592113	0.171185	2.82843	5	3	3	1	4.137	Egret01_7971,ReevessPheasant221_62580,silverpheasant213_46954	['Unassigned']	['Unassigned']	['Unassigned']	['Unassigned']	['Unassigned']	['Unassigned']
557	VC_1582_0	6	363.82	222.303	0.620723	3.10747e-08	3.16228	6.85565	15	15	1	4.94936	ElliotsPheasant225_84696,ElliotsPheasant225_87782,Whitebellygoldenpheasant226_31488,Whitebellygoldenpheasant226_36268,Whitebellygoldenpheasant226_36287,goldenpheasant222_63780	['Unassigned']	['Unassigned']	['Unassigned']	['Unassigned']	['Unassigned']	['Unassigned']
558	VC_1583_0	2	2.11943	0	1	1	3	3	1	1	1	3	BluePeacock205_91632,parrot77_14686	['Unassigned']	['Unassigned']	['Unassigned']	['Unassigned']	['Unassigned']	['Unassigned']
559	VC_1584_0	3	33.9431	0	1	1	1.41421	2.44949	3	3	1	1.95457	BluePeacock205_92127,Lorikeet03_17526,parrot78_11336	['Unassigned']	['Unassigned']	['Unassigned']	['Unassigned']	['Unassigned']	['Unassigned']
560	VC_1585_0	3	576.49	236.879	0.708768	0.000769231	2.82843	5.09902	3	3	1	4.13319	Sulfitobacter~phage~NYA-2014a,Sulfitobacter~phage~pCB2047-A,Sulfitobacter~phage~pCB2047-C	['Heunggongvirae']	['Uroviricota']	['Caudoviricetes']	['Caudovirales']	['Podoviridae']	['Unassigned']
561	VC_1586_0	2	1.70929	0	1	1	3	3	1	1	1	3	BluePeacock205_94016,silverpheasant213_42519	['Unassigned']	['Unassigned']	['Unassigned']	['Unassigned']	['Unassigned']	['Unassigned']
562	VC_1587_0	3	141.238	5.12161	0.965007	0.5	2.23607	4	3	3	1	3.28054	BluePeacock205_94375,BluePeacock205_95200,silverpheasant213_127178	['Unassigned']	['Unassigned']	['Unassigned']	['Unassigned']	['Unassigned']	['Unassigned']
563	VC_1588_0	3	54.6629	661.086	0.0763716	0.226568	4.3589	5.65685	3	3	1	5.00525	BluePeacock205_95202,Lorikeet03_22054,crane193_21842	['Unassigned']	['Unassigned']	['Unassigned']	['Unassigned']	['Unassigned']	['Unassigned']
564	VC_158_0	1	0	866.041	0	1	0	0	1	1	1	0	Lorikeet03_2968	['Unassigned']	['Unassigned']	['Unassigned']	['Unassigned']	['Unassigned']	['Unassigned']
565	VC_1590_0	3	13.3675	2.32079	0.852069	0.138641	1.73205	3	3	3	1	2.52016	BluePeacock205_96071,Whitebellygoldenpheasant226_51203,bluepeacock210_4881	['Unassigned']	['Unassigned']	['Unassigned']	['Unassigned']	['Unassigned']	['Unassigned']
566	VC_1591_0	1	0	432.957	0	1	0	0	1	1	1	0	pheasant217_62411	['Unassigned']	['Unassigned']	['Unassigned']	['Unassigned']	['Unassigned']	['Unassigned']
567	VC_1592_0	5	61.9491	114.101	0.351884	0.598054	1	3.16228	10	10	1	2.22003	BluePeacock205_96431,CabotsTragopan223_80601,Egret02_1856,beangoose247_13367,woodpecker139_6916	['Unassigned']	['Unassigned']	['Unassigned']	['Unassigned']	['Unassigned']	['Unassigned']
568	VC_1593_0	2	54.2022	42.8443	0.558518	0.285714	3.87298	3.87298	1	1	1	3.87298	CabotsTragopan223_57158,ReevessPheasant221_15282	['Unassigned']	['Unassigned']	['Unassigned']	['Unassigned']	['Unassigned']	['Unassigned']
569	VC_1595_0	2	1.20748	8.14952	0.129046	0.8	7.54983	7.54983	1	1	1	7.54983	BluePeacock205_97672,Fusobacterium~phage~Fnu1	['Unassigned', 'Heunggongvirae']	['Unassigned', 'Uroviricota']	['Unassigned', 'Caudoviricetes']	['Unassigned', 'Caudovirales']	['Unassigned', 'Siphoviridae']	['Unassigned', 'Latrobevirus']
570	VC_1596_0	2	92.8734	593.968	0.135218	0.0931392	5.74456	5.74456	1	1	1	5.74456	Lactococcus~phage~28201,Lactococcus~phage~98201	['Heunggongvirae']	['Uroviricota']	['Caudoviricetes']	['Caudovirales']	['Siphoviridae']	['Unassigned']
571	VC_1597_0	2	17.9104	65.6626	0.214309	0.25	3.4641	3.4641	1	1	1	3.4641	BluePeacock205_98644,silverpheasant213_3425	['Unassigned']	['Unassigned']	['Unassigned']	['Unassigned']	['Unassigned']	['Unassigned']
572	VC_1599_0	2	13.8578	53.1438	0.206828	0.5	1.41421	1.41421	1	1	1	1.41421	BluePeacock205_99364,silverpheasant213_152066	['Unassigned']	['Unassigned']	['Unassigned']	['Unassigned']	['Unassigned']	['Unassigned']
573	VC_159_0	7	544.097	1033.59	0.34487	2.37677e-09	1	6.245	21	21	1	3.69113	CraneFe073_16658,CraneFe073_20690,Egret01_6516,ParrotFe061_11441,ParrotFe061_23773,ParrotFe061_24482,ParrotFe061_33170	['Unassigned']	['Unassigned']	['Unassigned']	['Unassigned']	['Unassigned']	['Unassigned']
574	VC_15_0	4	53.256	505.83	0.0952555	0.304954	2	4.12311	6	6	1	3.29112	blackswan219_61422,goldenpheasant222_3857,goldenpheasant222_75457,silverpheasant213_203136	['Unassigned']	['Unassigned']	['Unassigned']	['Unassigned']	['Unassigned']	['Unassigned']
575	VC_1600_0	4	322.51	715.157	0.310803	4.29901e-05	5.65685	8.18535	6	6	1	6.93014	CabotsTragopan223_25557,ParrotFe061_37863,parrot78_19613,pheasant68_14335	['Unassigned']	['Unassigned']	['Unassigned']	['Unassigned']	['Unassigned']	['Unassigned']
576	VC_1601_0	3	26.8409	159.541	0.14401	0.873751	3	4	3	3	1	3.43887	Flamingo03_6274,Lorikeet03_12054,whitestork72_3605	['Unassigned']	['Unassigned']	['Unassigned']	['Unassigned']	['Unassigned']	['Unassigned']
577	VC_1602_0	2	12.8486	64.2965	0.166551	0.383988	2.23607	2.23607	1	1	1	2.23607	Flamingo03_11167,crane191_66769	['Unassigned']	['Unassigned']	['Unassigned']	['Unassigned']	['Unassigned']	['Unassigned']
578	VC_1603_0	1	0	21.0568	0	1	0	0	1	1	1	0	flamingo67_28276	['Unassigned']	['Unassigned']	['Unassigned']	['Unassigned']	['Unassigned']	['Unassigned']
579	VC_1604_0	2	3.50129	79.0206	0.0424286	1	2.23607	2.23607	1	1	1	2.23607	blackswan219_42679,woodpecker139_6956	['Unassigned']	['Unassigned']	['Unassigned']	['Unassigned']	['Unassigned']	['Unassigned']
580	VC_1606_0	15	1616.84	660.03	0.710115	7.66482e-48	0	2.44949	105	105	1	1.62859	Bluepeacock75_10253,Bluepeacock75_31167,Bluepeacock75_31176,ElliotsPheasant225_112080,OtistardaFe060_8352,OtistardaFe060_8356,WhitegeeseFe009_5597,blackswan219_183938,bluepeacock210_85461,bluepeacock210_85463,goldenpheasant222_147681,goldenpheasant222_78264,goldenpheasant222_94328,silverpheasant213_219105,swan66_26702	['Unassigned']	['Unassigned']	['Unassigned']	['Unassigned']	['Unassigned']	['Unassigned']
581	VC_1607_0	13	1008.23	674.867	0.599032	3.40432e-39	0	2.23607	78	78	1	1.33811	OtistardaFe060_8351,PeacockFe039_1065,Whitebellygoldenpheasant226_5716,Whitebellygoldenpheasant226_67063,WhitegeeseFe001_5216,bluepeacock210_10628,bluepeacock210_16332,bluepeacock210_6625,bluepeacock210_85484,goldenpheasant222_147688,goldenpheasant222_18478,goldenpheasant222_46022,goldenpheasant222_87158	['Unassigned']	['Unassigned']	['Unassigned']	['Unassigned']	['Unassigned']	['Unassigned']
582	VC_1608_0	3	19.4637	26.2545	0.425733	1	1.41421	1.73205	3	3	1	1.62611	Bluepeacock75_10315,ElliotsPheasant225_96446,bluepeacock210_34244	['Unassigned']	['Unassigned']	['Unassigned']	['Unassigned']	['Unassigned']	['Unassigned']
583	VC_1609_0	10	1805.4	1160.94	0.60863	1.84688e-24	2.44949	8.544	45	45	1	5.83711	ElliotsPheasant225_30233,ElliotsPheasant225_76876,Whitebellygoldenpheasant226_14871,Whitebellygoldenpheasant226_15307,Whitebellygoldenpheasant226_22440,Whitebellygoldenpheasant226_56420,bluepeacock211_6713,goldenpheasant222_127262,goldenpheasant222_21410,wildgoose220_84803	['Unassigned']	['Unassigned']	['Unassigned']	['Unassigned']	['Unassigned']	['Unassigned']
584	VC_160_0	3	168.002	323.456	0.341844	0.00396121	5	5.38516	3	3	1	5.16139	CraneFe073_20052,ParrotFe061_24475,ParrotFe061_36965	['Unassigned']	['Unassigned']	['Unassigned']	['Unassigned']	['Unassigned']	['Unassigned']
585	VC_1611_0	2	13.8578	0	1	1	0	0	1	1	1	0	Bluepeacock75_11645,bluepeacock211_16036	['Unassigned']	['Unassigned']	['Unassigned']	['Unassigned']	['Unassigned']	['Unassigned']
586	VC_1614_0	19	2466.06	3010.83	0.450266	1.22613e-26	2	9.38083	171	169	0.988304	5.42447	ElliotsPheasant225_19321,ElliotsPheasant225_52792,ElliotsPheasant225_60748,ElliotsPheasant225_76113,ElliotsPheasant225_84167,ElliotsPheasant225_87499,ElliotsPheasant225_91991,Whitebellygoldenpheasant226_65575,WhitegeeseFe009_8178,bluepeacock210_32244,bluepeacock210_62413,bluepeacock210_69937,bluepeacock210_84984,goldenpheasant215_11602,goldenpheasant222_112824,goldenpheasant222_2014,goldenpheasan…	['Unassigned']	['Unassigned']	['Unassigned']	['Unassigned']	['Unassigned']	['Unassigned']
587	VC_1615_0	3	94.4493	469.304	0.167537	0.00562918	6.08276	8.18535	3	3	1	7.38071	ElliotsPheasant225_107454,ElliotsPheasant225_72647,Whitebellygoldenpheasant226_44469	['Unassigned']	['Unassigned']	['Unassigned']	['Unassigned']	['Unassigned']	['Unassigned']
588	VC_1616_0	3	58.8816	317.732	0.156345	0.00357485	2.82843	4.47214	3	3	1	3.92423	bluepeacock210_76256,bluepeacock211_14432,bluepeacock211_5111	['Unassigned']	['Unassigned']	['Unassigned']	['Unassigned']	['Unassigned']	['Unassigned']
589	VC_1618_0	2	15.8273	89.5812	0.150152	0.32053	4.24264	4.24264	1	1	1	4.24264	ElliotsPheasant225_40817,bluepeacock210_70734	['Unassigned']	['Unassigned']	['Unassigned']	['Unassigned']	['Unassigned']	['Unassigned']
590	VC_1619_0	2	16.2899	371.095	0.0420511	0.0922125	2.64575	2.64575	1	1	1	2.64575	goldenpheasant222_100566,goldenpheasant222_2585	['Unassigned']	['Unassigned']	['Unassigned']	['Unassigned']	['Unassigned']	['Unassigned']
591	VC_161_0	15	31500	17324.8	0.645164	1.37964e-56	0	7.68115	105	105	1	5.20731	Pseudomonas~phage~C11,Pseudomonas~phage~JG004,Pseudomonas~phage~K5,Pseudomonas~phage~K8,Pseudomonas~phage~PA10,Pseudomonas~phage~PAK_P1,Pseudomonas~phage~PAK_P2,Pseudomonas~phage~PAK_P4,Pseudomonas~phage~PaP1,Pseudomonas~phage~PaoP5,Pseudomonas~phage~Zigelbrucke,Pseudomonas~phage~phiMK,Pseudomonas~phage~vB_PaeM_C2-10_Ab02,Pseudomonas~phage~vB_PaeM_C2-10_Ab1,Pseudomonas~phage~vB_PaeM_MAG1	['Heunggongvirae']	['Uroviricota']	['Caudoviricetes']	['Caudovirales']	['Myoviridae']	['Pakpunavirus']
592	VC_1620_0	5	159.131	763.136	0.172543	0.636389	0	6.55744	10	10	1	4.75237	Bluepeacock75_12792,Lactobacillus~phage~LF1,Lactobacillus~phage~phiPYB5,parrot82_2761,toucan80_18774	['Unassigned', 'Heunggongvirae']	['Unassigned', 'Uroviricota']	['Unassigned', 'Caudoviricetes']	['Unassigned', 'Caudovirales']	['Unassigned', 'Siphoviridae']	['Unassigned', 'Lafunavirus']
593	VC_1622_0	3	14.8172	309.064	0.0457489	0.112716	0	2.44949	3	3	1	1.63299	ElliotsPheasant225_42734,OtistardaFe049_9000,Whitebellygoldenpheasant226_26086	['Unassigned']	['Unassigned']	['Unassigned']	['Unassigned']	['Unassigned']	['Unassigned']
594	VC_1623_0	2	19.1145	53.7966	0.262162	0.8	2.44949	2.44949	1	1	1	2.44949	Bluepeacock75_16150,Bluepeacock75_17118	['Unassigned']	['Unassigned']	['Unassigned']	['Unassigned']	['Unassigned']	['Unassigned']
595	VC_1624_0	1	0	19.0956	0	1	0	0	1	1	1	0	ElliotsPheasant225_2884	['Unassigned']	['Unassigned']	['Unassigned']	['Unassigned']	['Unassigned']	['Unassigned']
596	VC_1625_0	2	41.995	196.479	0.176099	0.223893	4.69042	4.69042	1	1	1	4.69042	Bluepeacock75_30515,goldenpheasant222_10894	['Unassigned']	['Unassigned']	['Unassigned']	['Unassigned']	['Unassigned']	['Unassigned']
597	VC_1625_1	1	0	379.546	0	1	0	0	1	1	1	0	Whitebellygoldenpheasant226_20599	['Unassigned']	['Unassigned']	['Unassigned']	['Unassigned']	['Unassigned']	['Unassigned']
598	VC_1626_0	4	68.2355	0	1	1	0	1.41421	6	6	1	0.971405	Bluepeacock75_16392,ElliotsPheasant225_32527,ElliotsPheasant225_51088,goldenpheasant222_113719	['Unassigned']	['Unassigned']	['Unassigned']	['Unassigned']	['Unassigned']	['Unassigned']
599	VC_1627_0	2	5.93358	4.30493	0.579535	0.666667	3.4641	3.4641	1	1	1	3.4641	bluepeacock210_24148,bluepeacock210_78165	['Unassigned']	['Unassigned']	['Unassigned']	['Unassigned']	['Unassigned']	['Unassigned']
600	VC_1628_0	1	0	123.61	0	1	0	0	1	1	1	0	ElliotsPheasant225_70394	['Unassigned']	['Unassigned']	['Unassigned']	['Unassigned']	['Unassigned']	['Unassigned']
601	VC_1629_0	6	349.187	260.244	0.572972	6.16608e-09	2.23607	4.3589	15	15	1	3.30761	bluepeacock211_23556,bluepeacock211_47770,bluepeacock211_5149,bluepeacock211_5549,goldenpheasant222_105146,goldenpheasant222_149	['Unassigned']	['Unassigned']	['Unassigned']	['Unassigned']	['Unassigned']	['Unassigned']
602	VC_1631_0	3	32.7925	3.55271	0.902251	0.2	2.82843	3.60555	3	3	1	3.2502	Bluepeacock75_17213,ElliotsPheasant225_78075,bluepeacock210_46855	['Unassigned']	['Unassigned']	['Unassigned']	['Unassigned']	['Unassigned']	['Unassigned']
603	VC_1632_0	2	5.87199	56.2811	0.0944762	0.314665	3.74166	3.74166	1	1	1	3.74166	ElliotsPheasant225_64429,bluepeacock211_24292	['Unassigned']	['Unassigned']	['Unassigned']	['Unassigned']	['Unassigned']	['Unassigned']
604	VC_1633_0	2	32.4788	0	1	1	0	0	1	1	1	0	Bluepeacock75_17607,bluepeacock210_55676	['Unassigned']	['Unassigned']	['Unassigned']	['Unassigned']	['Unassigned']	['Unassigned']
605	VC_1634_0	8	817.903	742.025	0.524321	1.98557e-07	1.73205	6.7082	28	28	1	4.66804	CabotsTragopan223_134761,CabotsTragopan223_19714,CabotsTragopan223_27488,CabotsTragopan223_66027,eagle208_8936,eagle209_6984,parrot76_26799,silverpheasant213_185261	['Unassigned']	['Unassigned']	['Unassigned']	['Unassigned']	['Unassigned']	['Unassigned']
606	VC_1635_0	1	0	39.4206	0	1	0	0	1	1	1	0	Bluepeacock75_18010	['Unassigned']	['Unassigned']	['Unassigned']	['Unassigned']	['Unassigned']	['Unassigned']
607	VC_1636_0	3	18.3573	30.0154	0.379497	0.368066	2.44949	3.31662	3	3	1	2.92204	Bluepeacock75_18964,bluepeacock210_28953,goldenpheasant222_141223	['Unassigned']	['Unassigned']	['Unassigned']	['Unassigned']	['Unassigned']	['Unassigned']
608	VC_1637_0	2	2.41737	7.41777	0.245789	0.23568	3.4641	3.4641	1	1	1	3.4641	Whitebellygoldenpheasant226_48382,goldenpheasant222_133734	['Unassigned']	['Unassigned']	['Unassigned']	['Unassigned']	['Unassigned']	['Unassigned']
609	VC_1638_0	2	3.60405	0	1	1	2.64575	2.64575	1	1	1	2.64575	Bluepeacock75_19070,goldenpheasant222_67215	['Unassigned']	['Unassigned']	['Unassigned']	['Unassigned']	['Unassigned']	['Unassigned']
610	VC_1640_0	1	0	15.5541	0	1	0	0	1	1	1	0	bluepeacock211_41469	['Unassigned']	['Unassigned']	['Unassigned']	['Unassigned']	['Unassigned']	['Unassigned']
611	VC_1641_0	4	37.2112	0	1	1	1.73205	3.60555	6	6	1	2.8466	Bluepeacock75_21272,bluepeacock211_51920,goldenpheasant222_20645,goldenpheasant222_96832	['Unassigned']	['Unassigned']	['Unassigned']	['Unassigned']	['Unassigned']	['Unassigned']
612	VC_1642_0	4	13.3009	11.414	0.538172	0.801851	0	1	6	6	1	0.666667	ElliotsPheasant225_104136,ElliotsPheasant225_50775-lt2gene,Whitebellygoldenpheasant226_40500,goldenpheasant222_44776	['Unassigned']	['Unassigned']	['Unassigned']	['Unassigned']	['Unassigned']	['Unassigned']
613	VC_1644_0	2	3.67737	46.8452	0.0727867	0.688093	2.23607	2.23607	1	1	1	2.23607	bluepeacock210_39607,bluepeacock211_49805	['Unassigned']	['Unassigned']	['Unassigned']	['Unassigned']	['Unassigned']	['Unassigned']
614	VC_1646_0	2	2.76759	49.5764	0.052873	1	2.82843	2.82843	1	1	1	2.82843	ElliotsPheasant225_79456,Whitebellygoldenpheasant226_53878	['Unassigned']	['Unassigned']	['Unassigned']	['Unassigned']	['Unassigned']	['Unassigned']
615	VC_1647_0	5	153.972	473.512	0.24538	0.00167727	2.44949	4.3589	10	10	1	3.48047	bluepeacock210_11572,bluepeacock210_283,bluepeacock211_3655,bluepeacock211_5623,goldenpheasant222_101140	['Unassigned']	['Unassigned']	['Unassigned']	['Unassigned']	['Unassigned']	['Unassigned']
616	VC_1648_0	2	151.287	536.714	0.219893	0.09315	3.16228	3.16228	1	1	1	3.16228	Streptococcus~phage~315.6,Streptococcus~phage~P9	['Heunggongvirae']	['Uroviricota']	['Caudoviricetes']	['Caudovirales']	['Siphoviridae']	['Unassigned']
617	VC_1649_0	2	16.0335	2.45996	0.866982	1	2.23607	2.23607	1	1	1	2.23607	bluepeacock210_14009,bluepeacock210_59703	['Unassigned']	['Unassigned']	['Unassigned']	['Unassigned']	['Unassigned']	['Unassigned']
618	VC_164_0	3	107.822	1.79458	0.983628	0.5	3	4.3589	3	3	1	3.60767	BluePeacock205_125807,pheasant217_26765,silverpheasant213_13541	['Unassigned']	['Unassigned']	['Unassigned']	['Unassigned']	['Unassigned']	['Unassigned']
619	VC_1650_0	3	32.27	49.5891	0.394214	0.00974835	3.4641	5.56776	3	3	1	4.67729	bluepeacock211_55198,silverpheasant213_207855,silverpheasant213_55886	['Unassigned']	['Unassigned']	['Unassigned']	['Unassigned']	['Unassigned']	['Unassigned']
620	VC_1651_0	3	16.3279	121.968	0.118065	0.384872	4	4.24264	3	3	1	4.16176	Bluepeacock75_2645,bluepeacock210_53008,bluepeacock211_22722	['Unassigned']	['Unassigned']	['Unassigned']	['Unassigned']	['Unassigned']	['Unassigned']
621	VC_1652_0	4	55.3212	124.322	0.307951	0.00233363	4.24264	5.2915	6	6	1	4.91471	ElliotsPheasant225_21842,Whitebellygoldenpheasant226_64765,bluepeacock210_58005,bluepeacock211_35765	['Unassigned']	['Unassigned']	['Unassigned']	['Unassigned']	['Unassigned']	['Unassigned']
622	VC_1654_0	1	0	25.7733	0	1	0	0	1	1	1	0	WhitegeeseFe009_4843	['Unassigned']	['Unassigned']	['Unassigned']	['Unassigned']	['Unassigned']	['Unassigned']
623	VC_1655_0	3	3.09816	14.7177	0.173899	0.895493	3.74166	3.87298	3	3	1	3.82921	bluepeacock210_71117,goldenpheasant222_80728,goldenpheasant222_98750	['Unassigned']	['Unassigned']	['Unassigned']	['Unassigned']	['Unassigned']	['Unassigned']
624	VC_1656_0	5	22.1627	40.3703	0.354416	0.291524	2	3.4641	10	10	1	2.63481	ElliotsPheasant225_81693,ElliotsPheasant225_95513,Whitebellygoldenpheasant226_61995,bluepeacock210_67101,bluepeacock210_70941	['Unassigned']	['Unassigned']	['Unassigned']	['Unassigned']	['Unassigned']	['Unassigned']
625	VC_1657_0	17	2071.64	753.8	0.73321	2.96308e-16	1.41421	5.56776	136	136	1	3.91252	Bluepeacock75_27987,ElliotsPheasant225_28247,ElliotsPheasant225_62428,ElliotsPheasant225_90019,ReevessPheasant221_6935,Whitebellygoldenpheasant226_24122,Whitebellygoldenpheasant226_51836,bluepeacock210_16748,bluepeacock210_20290,bluepeacock210_35243,bluepeacock210_50211,bluepeacock210_65532,bluepeacock211_43746,goldenpheasant222_131820,goldenpheasant222_16316,goldenpheasant222_31897,goldenpheasan…	['Unassigned']	['Unassigned']	['Unassigned']	['Unassigned']	['Unassigned']	['Unassigned']
626	VC_1658_0	12	1727.66	1395.74	0.553136	1.39188e-19	3.16228	8.48528	66	66	1	5.52254	ElliotsPheasant225_48906,ElliotsPheasant225_58833,Whitebellygoldenpheasant226_13423,Whitebellygoldenpheasant226_3575,bluepeacock210_25093,bluepeacock210_75168,bluepeacock210_83418,goldenpheasant222_102325,goldenpheasant222_126651,goldenpheasant222_37924,goldenpheasant222_47914,goldenpheasant222_73082	['Unassigned']	['Unassigned']	['Unassigned']	['Unassigned']	['Unassigned']	['Unassigned']
627	VC_1659_0	6	411.987	318.686	0.563846	2.78697e-08	3.31662	8.7178	15	15	1	5.82964	Bluepeacock75_28464,ElliotsPheasant225_34423,Whitebellygoldenpheasant226_57718,bluepeacock210_77019,bluepeacock211_26132,goldenpheasant222_102753	['Unassigned']	['Unassigned']	['Unassigned']	['Unassigned']	['Unassigned']	['Unassigned']
628	VC_165_0	6	189.362	508.084	0.271508	0.00026558	1.41421	4.47214	15	15	1	3.15571	BluePeacock205_142613,BluePeacock205_30654,Egret01_10007,Egret01_4146,bluepeacock210_4736,silverpheasant213_205732	['Unassigned']	['Unassigned']	['Unassigned']	['Unassigned']	['Unassigned']	['Unassigned']
629	VC_1660_0	10	305.862	333.536	0.478359	0.00209306	2.82843	6.7082	45	45	1	4.89219	ElliotsPheasant225_5476,Whitebellygoldenpheasant226_30838,Whitebellygoldenpheasant226_48882,bluepeacock210_40725,bluepeacock210_50411,bluepeacock210_51577,bluepeacock210_53326,bluepeacock210_55156,bluepeacock211_13799,bluepeacock211_23682	['Unassigned']	['Unassigned']	['Unassigned']	['Unassigned']	['Unassigned']	['Unassigned']
630	VC_1661_0	8	358.774	462.672	0.436759	0.000124332	1.73205	5.09902	28	28	1	3.34966	ElliotsPheasant225_21990,ElliotsPheasant225_25122,ElliotsPheasant225_81553,ReevessPheasant221_28846,Whitebellygoldenpheasant226_58582,bluepeacock210_34563,bluepeacock210_62281,goldenpheasant222_45043	['Unassigned']	['Unassigned']	['Unassigned']	['Unassigned']	['Unassigned']	['Unassigned']
631	VC_1662_0	3	25.2195	41.5998	0.377428	0.0289179	3.31662	4	3	3	1	3.64073	ElliotsPheasant225_64823,bluepeacock210_23589,bluepeacock210_28584	['Unassigned']	['Unassigned']	['Unassigned']	['Unassigned']	['Unassigned']	['Unassigned']
632	VC_1663_0	2	4.67013	37.4163	0.110965	1	4.47214	4.47214	1	1	1	4.47214	ElliotsPheasant225_105181,bluepeacock211_16027	['Unassigned']	['Unassigned']	['Unassigned']	['Unassigned']	['Unassigned']	['Unassigned']
633	VC_1664_0	3	41.6024	35.6901	0.538246	0.145455	2.44949	4	3	3	1	3.20392	ElliotsPheasant225_23857,ElliotsPheasant225_76396,goldenpheasant222_28037	['Unassigned']	['Unassigned']	['Unassigned']	['Unassigned']	['Unassigned']	['Unassigned']
634	VC_1666_0	3	36.7662	91.7241	0.28614	0.0165414	4.79583	6.55744	3	3	1	5.61017	ElliotsPheasant225_103997,WhitegeeseFe009_7503,bluepeacock211_6673	['Unassigned']	['Unassigned']	['Unassigned']	['Unassigned']	['Unassigned']	['Unassigned']
635	VC_1667_0	45	4820.59	0	1	1	0	3	990	990	1	2.10106	Bluepeacock75_28941,CraneFe079_2402,ElliotsPheasant225_112096,ElliotsPheasant225_112104,ElliotsPheasant225_76968,ElliotsPheasant225_98544,Flamingo02_13157,Flamingo02_13220,Flamingo03_10178,Flamingo03_6227,Flamingo03_6308,Flamingo06_6049,Flamingo06_7352,OtistardaFe060_5995,ParrotFe061_21331,ParrotFe061_25291,ParrotFe061_26190,ParrotFe061_39500,PeacockFe039_140,Whitebellygoldenpheasant226_40814,Whi…	['Unassigned']	['Unassigned']	['Unassigned']	['Unassigned']	['Unassigned']	['Unassigned']
636	VC_1668_0	3	16.9756	0	1	1	0	0	3	3	1	0	Bluepeacock75_29125,parrot81_716,parrot81_747	['Unassigned']	['Unassigned']	['Unassigned']	['Unassigned']	['Unassigned']	['Unassigned']
637	VC_1669_0	5	71.7021	598.678	0.106957	0.00344291	0	1.41421	10	10	1	1.10711	Bluepeacock75_29894,bluepeacock211_23305,goldenpheasant222_28221,goldenpheasant222_59709,goldenpheasant222_87270	['Unassigned']	['Unassigned']	['Unassigned']	['Unassigned']	['Unassigned']	['Unassigned']
638	VC_166_0	2	33.4407	121.854	0.215336	0.0769231	4.58258	4.58258	1	1	1	4.58258	Egret01_8673,silverpheasant213_64219	['Unassigned']	['Unassigned']	['Unassigned']	['Unassigned']	['Unassigned']	['Unassigned']
639	VC_1670_0	2	29.2413	1.70929	0.944774	1	2.23607	2.23607	1	1	1	2.23607	beangoose230_6468,beangoose236_4802	['Unassigned']	['Unassigned']	['Unassigned']	['Unassigned']	['Unassigned']	['Unassigned']
640	VC_1671_0	3	99.8484	81.1101	0.551775	0.00811431	1.41421	2.44949	3	3	1	1.95457	blackswan219_33747,blackswan219_75740,crane193_490	['Unassigned']	['Unassigned']	['Unassigned']	['Unassigned']	['Unassigned']	['Unassigned']
641	VC_1672_0	2	34.3113	390.609	0.0807475	0.0973784	1.73205	1.73205	1	1	1	1.73205	long-tailedtit163_12493,woodpecker139_5903	['Unassigned']	['Unassigned']	['Unassigned']	['Unassigned']	['Unassigned']	['Unassigned']
642	VC_1673_0	5	2713.29	119.826	0.957705	0.000182672	2.23607	3.74166	10	10	1	3.28601	Lactococcus~phage~AM6,Lactococcus~phage~LW31,Lactococcus~phage~P087,Lactococcus~phage~P596,Lactococcus~phage~phiQ1	['Heunggongvirae']	['Uroviricota']	['Caudoviricetes']	['Caudovirales']	['Siphoviridae']	['Teubervirus']
643	VC_1674_0	2	16.3277	119.826	0.119921	0.181818	7.4162	7.4162	1	1	1	7.4162	Bluepeacock75_30332,pheasant217_133133	['Unassigned']	['Unassigned']	['Unassigned']	['Unassigned']	['Unassigned']	['Unassigned']
644	VC_1675_0	10	962.518	1311.66	0.423238	7.51927e-13	1.41421	9.48683	45	43	0.955556	4.79025	ElliotsPheasant225_51286,ElliotsPheasant225_87568,Whitebellygoldenpheasant226_27547,Whitebellygoldenpheasant226_48152,Whitebellygoldenpheasant226_59459,bluepeacock210_18418,bluepeacock210_23319,bluepeacock210_4386,bluepeacock210_84128,owl175_8490	['Unassigned']	['Unassigned']	['Unassigned']	['Unassigned']	['Unassigned']	['Unassigned']
645	VC_1676_0	2	17.5913	49.5833	0.261874	0.146793	7.4162	7.4162	1	1	1	7.4162	Bluepeacock75_30998,bluepeacock211_32878	['Unassigned']	['Unassigned']	['Unassigned']	['Unassigned']	['Unassigned']	['Unassigned']
646	VC_1677_0	18	1483.17	558.458	0.726465	1.00259e-22	1.41421	7.81025	153	153	1	4.06818	ElliotsPheasant225_103539,ElliotsPheasant225_106935,ElliotsPheasant225_107024,ElliotsPheasant225_22386,ElliotsPheasant225_34664,ElliotsPheasant225_89402,ElliotsPheasant225_99769,Whitebellygoldenpheasant226_35428,Whitebellygoldenpheasant226_8705,WhitegeeseFe003_7898,bluepeacock210_69647,bluepeacock211_21821,bluepeacock211_26205,bluepeacock211_43340,bluepeacock211_52877,bluepeacock211_60045,bluepea…	['Unassigned']	['Unassigned']	['Unassigned']	['Unassigned']	['Unassigned']	['Unassigned']
647	VC_1678_0	2	37.2018	238.328	0.135019	0.666667	5.56776	5.56776	1	1	1	5.56776	bluepeacock211_27469,goldenpheasant215_10658	['Unassigned']	['Unassigned']	['Unassigned']	['Unassigned']	['Unassigned']	['Unassigned']
648	VC_1679_0	5	416.781	778.241	0.348764	1.81275e-05	3.4641	7.74597	10	10	1	6.01387	ElliotsPheasant225_49960,ElliotsPheasant225_98481,bluepeacock210_45033,pheasant217_88611,silverpheasant213_103273	['Unassigned']	['Unassigned']	['Unassigned']	['Unassigned']	['Unassigned']	['Unassigned']
649	VC_167_0	3	26.6708	30.7492	0.464486	0.261905	2.82843	3.16228	3	3	1	2.93971	Egret01_10524,bluepeacock210_76062,silverpheasant213_128235	['Unassigned']	['Unassigned']	['Unassigned']	['Unassigned']	['Unassigned']	['Unassigned']
650	VC_1680_0	10	1267.96	1236.33	0.506315	5.27349e-22	1	7.61577	45	45	1	4.16971	Bluepeacock75_31066,Flamingo06_6084,Whitebellygoldenpheasant226_65363,blackswan219_143901,bluepeacock210_35455,bluepeacock211_10595,bluepeacock211_13098,bluepeacock211_30544,goldenpheasant222_49615,wildgoose220_35150	['Unassigned']	['Unassigned']	['Unassigned']	['Unassigned']	['Unassigned']	['Unassigned']
651	VC_1681_0	2	2.5931	18.0036	0.125899	0.8	3.16228	3.16228	1	1	1	3.16228	ElliotsPheasant225_39321,WhitegeeseFe009_5173	['Unassigned']	['Unassigned']	['Unassigned']	['Unassigned']	['Unassigned']	['Unassigned']
652	VC_1682_0	2	12.0225	234.68	0.0487329	0.110945	8.12404	8.12404	1	1	1	8.12404	Whitebellygoldenpheasant226_66568,pheasant217_147066	['Unassigned']	['Unassigned']	['Unassigned']	['Unassigned']	['Unassigned']	['Unassigned']
653	VC_1683_0	6	179.45	565.31	0.24095	0.0169373	1	4.12311	15	15	1	2.60315	ElliotsPheasant225_25949,bluepeacock210_13918,bluepeacock210_20021,bluepeacock211_36876,bluepeacock212_7853,goldenpheasant222_98558	['Unassigned']	['Unassigned']	['Unassigned']	['Unassigned']	['Unassigned']	['Unassigned']
654	VC_1684_0	2	10.5266	101.087	0.094313	0.108419	5.09902	5.09902	1	1	1	5.09902	eagle206_10773,toucan79_15730	['Unassigned']	['Unassigned']	['Unassigned']	['Unassigned']	['Unassigned']	['Unassigned']
655	VC_1685_0	2	25.9243	0	1	1	1	1	1	1	1	1	Bluepeacock75_31178,ElliotsPheasant225_18587	['Unassigned']	['Unassigned']	['Unassigned']	['Unassigned']	['Unassigned']	['Unassigned']
656	VC_1686_0	6	117.911	45.4941	0.721587	0.000212389	1.41421	3.4641	15	15	1	2.67842	ElliotsPheasant225_107663,OtistardaFe049_8923,Whitebellygoldenpheasant226_28817,bluepeacock210_85468,bluepeacock211_22160,bluepeacock211_30712	['Unassigned']	['Unassigned']	['Unassigned']	['Unassigned']	['Unassigned']	['Unassigned']
657	VC_1687_0	2	18.9991	6.55543	0.743473	0.666667	0	0	1	1	1	0	PeacockFe039_1251,goldenpheasant222_40865	['Unassigned']	['Unassigned']	['Unassigned']	['Unassigned']	['Unassigned']	['Unassigned']
658	VC_1688_0	4	26.1012	7.23665	0.78293	0.612814	1	1.73205	6	6	1	1.45112	PeacockFe039_1428,WhitegeeseFe003_8218,goldenpheasant222_147703,silverpheasant213_219121	['Unassigned']	['Unassigned']	['Unassigned']	['Unassigned']	['Unassigned']	['Unassigned']
659	VC_1689_0	2	6.54535	71.6624	0.0836918	0.147501	3.16228	3.16228	1	1	1	3.16228	silverpheasant213_195630,silverpheasant213_208812	['Unassigned']	['Unassigned']	['Unassigned']	['Unassigned']	['Unassigned']	['Unassigned']
660	VC_168_0	2	15.4785	21.0321	0.423946	1	5.83095	5.83095	1	1	1	5.83095	BluePeacock205_161428,silverpheasant213_155840	['Unassigned']	['Unassigned']	['Unassigned']	['Unassigned']	['Unassigned']	['Unassigned']
661	VC_1690_0	2	19.1145	28.7234	0.399568	0.222222	3	3	1	1	1	3	Bluepeacock75_8487,bluepeacock210_80473	['Unassigned']	['Unassigned']	['Unassigned']	['Unassigned']	['Unassigned']	['Unassigned']
662	VC_1691_0	2	19.8896	31.896	0.384076	0.333333	2.23607	2.23607	1	1	1	2.23607	bluepeacock212_81269,toucan80_26293	['Unassigned']	['Unassigned']	['Unassigned']	['Unassigned']	['Unassigned']	['Unassigned']
663	VC_1692_0	2	5.12451	13.2833	0.278388	0.4	1.41421	1.41421	1	1	1	1.41421	crane190_16197,crane190_29413	['Unassigned']	['Unassigned']	['Unassigned']	['Unassigned']	['Unassigned']	['Unassigned']
664	VC_1694_0	2	6.1245	39.6422	0.13382	0.11644	0	0	1	1	1	0	Flamingo03_3117,Lorikeet03_2829	['Unassigned']	['Unassigned']	['Unassigned']	['Unassigned']	['Unassigned']	['Unassigned']
665	VC_1696_0	11	4703.85	1696.06	0.734987	1.14902e-29	3	7.81025	55	55	1	6.21297	Streptococcus~phage~DCC1738,Streptococcus~phage~IC1,Streptococcus~phage~K13,Streptococcus~phage~phiARI0004,Streptococcus~phage~phiARI0031,Streptococcus~phage~phiARI0131-1,Streptococcus~phage~phiARI0460-1,Streptococcus~phage~phiARI0462,Streptococcus~phage~phiARI0468-1,Streptococcus~phage~phiARI0468-2,Streptococcus~phage~phiARI0746	['Heunggongvirae']	['Uroviricota']	['Caudoviricetes']	['Caudovirales']	['Siphoviridae']	['Unassigned']
666	VC_1697_0	5	193.4	864.982	0.182731	4.99926e-05	2.44949	5.19615	10	10	1	4.01971	CabotsTragopan223_64725,ElliotsPheasant225_87366,bluepeacock211_45959,goldenpheasant215_8979,pheasant217_76154	['Unassigned']	['Unassigned']	['Unassigned']	['Unassigned']	['Unassigned']	['Unassigned']
667	VC_1698_0	2	6.99248	45.0919	0.134253	0.285714	2.64575	2.64575	1	1	1	2.64575	silverpheasant213_125783,silverpheasant213_68492	['Unassigned']	['Unassigned']	['Unassigned']	['Unassigned']	['Unassigned']	['Unassigned']
668	VC_1699_0	3	24.3321	0	1	1	0	1.41421	3	3	1	0.942809	Brownbrowrockpipit144_2427,jynxtorquilla32_2605,jynxtorquilla32_798	['Unassigned']	['Unassigned']	['Unassigned']	['Unassigned']	['Unassigned']	['Unassigned']
669	VC_169_0	1	0	14.2359	0	1	0	0	1	1	1	0	BluePeacock205_52187	['Unassigned']	['Unassigned']	['Unassigned']	['Unassigned']	['Unassigned']	['Unassigned']
670	VC_1700_0	5	375.305	359.469	0.510776	2.25446e-05	2.64575	7.07107	10	10	1	5.73822	Brownbrowrockpipit144_4253,EasternCrownedWarbler123_15176,WildGoose05_1906,flycatcher107_3082,robin181_7566	['Unassigned']	['Unassigned']	['Unassigned']	['Unassigned']	['Unassigned']	['Unassigned']
671	VC_1701_0	4	463.195	233.713	0.664643	0.000195025	3.16228	5.19615	6	6	1	4.65797	EasternCrownedWarbler123_16531,Red-flankedBluetail93_4310,TristramsBunting101_409,stork73_28832	['Unassigned']	['Unassigned']	['Unassigned']	['Unassigned']	['Unassigned']	['Unassigned']
672	VC_1702_0	2	66.4666	53.3801	0.554597	0.25	3.60555	3.60555	1	1	1	3.60555	EasternCrownedWarbler123_4414,robin181_8965	['Unassigned']	['Unassigned']	['Unassigned']	['Unassigned']	['Unassigned']	['Unassigned']
673	VC_1703_0	4	422.642	269.284	0.61082	8.82815e-06	5.83095	6.7082	6	6	1	6.36997	PallassLeafWarbler156_3656,Yellow-browedBunting150_2810,robin114_2381,willowwarbler109_404	['Unassigned']	['Unassigned']	['Unassigned']	['Unassigned']	['Unassigned']	['Unassigned']
674	VC_1704_0	32	860.9	0	1	1	0	0	496	496	1	0	Brownbrowrockpipit144_4421,CraneFe079_2860,Flamingo02_11754,Flamingo06_5382,Red-flankedBluetail198_6723,blackswan219_115075,brambling25_2520,brambling25_2524,crane191_53629,crane191_71847,crane193_22951,crane70_14231,crane70_15688,crane70_20172,crane70_20386,crane70_21987,crane70_22148,crane70_22974,crane70_4263,crane70_6529,crane70_8476,parrot77_16868,parrot78_18999,pheasant217_101689,pheasant21…	['Unassigned']	['Unassigned']	['Unassigned']	['Unassigned']	['Unassigned']	['Unassigned']
675	VC_1705_0	7	27.9433	0	1	1	0	0	21	21	1	0	Brownbrowrockpipit144_6223,TristramsBunting101_1493,brambling25_2403,brambling25_2468,pheasant217_137710,robin114_5058,robin114_7053	['Unassigned']	['Unassigned']	['Unassigned']	['Unassigned']	['Unassigned']	['Unassigned']
676	VC_1706_0	2	1.46026	0	1	1	0	0	1	1	1	0	Brownbrowrockpipit144_9058,Grey-backedThrush105_1605	['Unassigned']	['Unassigned']	['Unassigned']	['Unassigned']	['Unassigned']	['Unassigned']
677	VC_1707_0	7	16.54	5.23897	0.759448	0.0315253	0	1	21	21	1	0.285714	Red-breastedFlycatcher133_23756,Red-flankedBluetail198_4699,Red-flankedBluetail200_12034,Red-flankedBluetail93_4279,Rufous-tailedRobin167_10715,stork73_22726,wagtail171_16277	['Unassigned']	['Unassigned']	['Unassigned']	['Unassigned']	['Unassigned']	['Unassigned']
678	VC_1708_0	2	6.1245	5.23897	0.538964	0.263552	0	0	1	1	1	0	Brownbrowrockpipit144_9668,Yellow-browedWarbler132_4727	['Unassigned']	['Unassigned']	['Unassigned']	['Unassigned']	['Unassigned']	['Unassigned']
679	VC_1709_0	3	2.92052	0	1	1	0	0	3	3	1	0	Brownbrowrockpipit34_1381,brownshrike136_23792,magpie166_1759	['Unassigned']	['Unassigned']	['Unassigned']	['Unassigned']	['Unassigned']	['Unassigned']
680	VC_170_0	3	35.3411	17.2353	0.672185	0.2	4.24264	5.2915	3	3	1	4.74152	BluePeacock205_139786,blackswan219_14688,silverpheasant213_206813	['Unassigned']	['Unassigned']	['Unassigned']	['Unassigned']	['Unassigned']	['Unassigned']
681	VC_1710_0	2	4.72657	0	1	1	0	0	1	1	1	0	Brownbrowrockpipit34_2923,warbler203_15318	['Unassigned']	['Unassigned']	['Unassigned']	['Unassigned']	['Unassigned']	['Unassigned']
682	VC_1711_0	3	8.82382	38.9262	0.184792	0.554789	3.16228	5.74456	3	3	1	4.8838	Rhodobacter~phage~RcapNL,beangoose231_16003,goldenpheasant222_116208	['Heunggongvirae', 'Unassigned']	['Uroviricota', 'Unassigned']	['Caudoviricetes', 'Unassigned']	['Caudovirales', 'Unassigned']	['Siphoviridae', 'Unassigned']	['Unassigned']
683	VC_1712_0	2	40.2433	23.6471	0.62988	0.285714	3.4641	3.4641	1	1	1	3.4641	toucan79_15348,toucan79_7430	['Unassigned']	['Unassigned']	['Unassigned']	['Unassigned']	['Unassigned']	['Unassigned']
684	VC_1713_0	3	7.55886	19.5493	0.27884	0.222222	1.73205	2.64575	3	3	1	2.12593	toucan79_12612,toucan79_8636,toucan80_7678	['Unassigned']	['Unassigned']	['Unassigned']	['Unassigned']	['Unassigned']	['Unassigned']
685	VC_1714_0	2	10.5861	137.578	0.0714484	0.875	4	4	1	1	1	4	Lorikeet03_9060,crane193_24301	['Unassigned']	['Unassigned']	['Unassigned']	['Unassigned']	['Unassigned']	['Unassigned']
686	VC_1715_0	4	1782.68	14684.4	0.108257	3.03241e-05	2.44949	4	6	6	1	3.38591	Escherichia~phage~ECML-117,Escherichia~phage~FEC19,Escherichia~phage~vB_EcoM_WFC,Escherichia~phage~vB_EcoM_WFH	['Heunggongvirae']	['Uroviricota']	['Caudoviricetes']	['Caudovirales']	['Myoviridae']	['Wifcevirus']
687	VC_1715_1	7	2350.9	29596.9	0.0735857	0.916148	1.41421	9.32738	21	17	0.809524	7.52023	Burkholderia~phage~BcepF1,Panteoa~phage~Kyle,Pseudomonas~phage~tabernarius,Serratia~phage~MTx,Serratia~phage~MyoSmar,Xanthomonas~phage~Carpasina,Xanthomonas~virus~XcP1	['Heunggongvirae']	['Uroviricota']	['Caudoviricetes']	['Caudovirales']	['Myoviridae']	['Bcepfunavirus', 'Kylevirus', 'Tabernariusvirus', 'Myosmarvirus', 'Carpasinavirus']
688	VC_1716_0	2	11.35	115.14	0.0897306	0.107441	4.79583	4.79583	1	1	1	4.79583	parrot77_8884,silverpheasant213_189591	['Unassigned']	['Unassigned']	['Unassigned']	['Unassigned']	['Unassigned']	['Unassigned']
689	VC_1717_0	1	0	390.751	0	1	0	0	1	1	1	0	beangoose230_19931	['Unassigned']	['Unassigned']	['Unassigned']	['Unassigned']	['Unassigned']	['Unassigned']
690	VC_1718_0	37	195989	40078.2	0.830226	7.60102e-228	1	4.47214	666	666	1	2.99987	Pseudomonas~phage~14-1,Pseudomonas~phage~BrSP1,Pseudomonas~phage~DL60,Pseudomonas~phage~DL68,Pseudomonas~phage~EPa61,Pseudomonas~phage~Epa13,Pseudomonas~phage~Epa14,Pseudomonas~phage~Epa7,Pseudomonas~phage~F8,Pseudomonas~phage~JG024,Pseudomonas~phage~KPP12,Pseudomonas~phage~LBL3,Pseudomonas~phage~LMA2,Pseudomonas~phage~NH-4,Pseudomonas~phage~PA01,Pseudomonas~phage~PA5,Pseudomonas~phage~PB1,Pseudo…	['Heunggongvirae']	['Uroviricota']	['Caudoviricetes']	['Caudovirales']	['Myoviridae']	['Pbunavirus']
691	VC_1719_0	2	204.749	253.643	0.446668	0.105328	0	0	1	1	1	0	Rhodobacter~phage~RC1,Rhodovulum~phage~RS1	['Heunggongvirae']	['Uroviricota']	['Caudoviricetes']	['Caudovirales']	['Siphoviridae']	['Unassigned']
692	VC_171_0	2	47.0558	97.4389	0.325658	0.25	4.24264	4.24264	1	1	1	4.24264	BluePeacock205_175346,blackswan219_180501	['Unassigned']	['Unassigned']	['Unassigned']	['Unassigned']	['Unassigned']	['Unassigned']
693	VC_1720_0	19	27081.6	7165.39	0.790773	2.4495e-78	1.73205	4.89898	171	171	1	3.5062	Pseudomonas~phage~D3112,Pseudomonas~phage~DMS3,Pseudomonas~phage~F_HA0480sp/Pa1651,Pseudomonas~phage~H70,Pseudomonas~phage~JBD24,Pseudomonas~phage~JBD30,Pseudomonas~phage~JBD5,Pseudomonas~phage~JBD69,Pseudomonas~phage~JBD88a,Pseudomonas~phage~JBD93,Pseudomonas~phage~JD024,Pseudomonas~phage~MP22,Pseudomonas~phage~MP29,Pseudomonas~phage~MP38,Pseudomonas~phage~MP42,Pseudomonas~phage~MP48,Pseudomonas…	['Heunggongvirae']	['Uroviricota']	['Caudoviricetes']	['Caudovirales']	['Siphoviridae']	['Casadabanvirus']
694	VC_1721_0	1	0	255.028	0	1	0	0	1	1	1	0	Burkholderia~phage~KS10	['Heunggongvirae']	['Uroviricota']	['Caudoviricetes']	['Caudovirales']	['Myoviridae']	['Unassigned']
695	VC_1722_0	4	20.2751	77.9604	0.206393	0.170327	2.82843	4	6	6	1	3.36339	bluepeacock210_16170,bluepeacock210_44333,bluepeacock210_68879,bluepeacock211_51908	['Unassigned']	['Unassigned']	['Unassigned']	['Unassigned']	['Unassigned']	['Unassigned']
696	VC_1724_0	3	93.3423	143.856	0.39352	0.0025974	4.3589	4.89898	3	3	1	4.68457	bluepeacock212_63970,pheasant217_10554,toucan80_5397	['Unassigned']	['Unassigned']	['Unassigned']	['Unassigned']	['Unassigned']	['Unassigned']
697	VC_1725_0	2	12.4775	41.7597	0.230054	0.166667	3.16228	3.16228	1	1	1	3.16228	beangoose230_19799,beangoose231_12182	['Unassigned']	['Unassigned']	['Unassigned']	['Unassigned']	['Unassigned']	['Unassigned']
698	VC_1727_0	5	234.562	333.412	0.41298	5.42443e-05	2.64575	5.19615	10	10	1	3.78018	bluepeacock212_45987,crane193_25529,pheasant217_121892,pheasant217_77632,toucan80_20924	['Unassigned']	['Unassigned']	['Unassigned']	['Unassigned']	['Unassigned']	['Unassigned']
699	VC_1728_0	2	8.59147	94.3588	0.0834526	0.688093	2.23607	2.23607	1	1	1	2.23607	silverpheasant213_94326,toucan80_3756	['Unassigned']	['Unassigned']	['Unassigned']	['Unassigned']	['Unassigned']	['Unassigned']
700	VC_1729_0	2	16.7803	67.6851	0.198665	0.13621	4.12311	4.12311	1	1	1	4.12311	CabotsTragopan223_142922,pheasant217_79569	['Unassigned']	['Unassigned']	['Unassigned']	['Unassigned']	['Unassigned']	['Unassigned']
701	VC_172_0	3	104.125	73.423	0.586462	0.392857	1.73205	4	3	3	1	3.11253	BluePeacock205_32069,BluePeacock205_60450,silverpheasant213_42442	['Unassigned']	['Unassigned']	['Unassigned']	['Unassigned']	['Unassigned']	['Unassigned']
702	VC_1730_0	3	20.3502	80.8837	0.201022	0.18518	3.16228	3.31662	3	3	1	3.26518	CabotsTragopan223_105938,CabotsTragopan223_52389,blackswan219_104309	['Unassigned']	['Unassigned']	['Unassigned']	['Unassigned']	['Unassigned']	['Unassigned']
703	VC_1731_0	1	0	5.1825	0	1	0	0	1	1	1	0	crane190_27788	['Unassigned']	['Unassigned']	['Unassigned']	['Unassigned']	['Unassigned']	['Unassigned']
704	VC_1734_0	1	0	26.2435	0	1	0	0	1	1	1	0	beangoose230_14173	['Unassigned']	['Unassigned']	['Unassigned']	['Unassigned']	['Unassigned']	['Unassigned']
705	VC_1735_0	2	6.0181	40.7846	0.128584	0.501676	3.60555	3.60555	1	1	1	3.60555	CabotsTragopan223_16030,silverpheasant213_53187	['Unassigned']	['Unassigned']	['Unassigned']	['Unassigned']	['Unassigned']	['Unassigned']
706	VC_1736_0	1	0	31.3462	0	1	0	0	1	1	1	0	silverpheasant213_151529	['Unassigned']	['Unassigned']	['Unassigned']	['Unassigned']	['Unassigned']	['Unassigned']
707	VC_1737_0	2	1.09443	0	1	1	3.31662	3.31662	1	1	1	3.31662	CabotsTragopan223_10732,silverpheasant213_186241	['Unassigned']	['Unassigned']	['Unassigned']	['Unassigned']	['Unassigned']	['Unassigned']
708	VC_1738_0	3	18.8231	47.7824	0.282606	0.0879121	3	4	3	3	1	3.53518	beangoose244_7680,eagle206_15813,toucan80_18901	['Unassigned']	['Unassigned']	['Unassigned']	['Unassigned']	['Unassigned']	['Unassigned']
709	VC_173_0	1	0	196.923	0	1	0	0	1	1	1	0	Acinetobacter~phage~vB_AbaM_ME3	['Heunggongvirae']	['Uroviricota']	['Caudoviricetes']	['Caudovirales']	['Myoviridae']	['Metrivirus']
710	VC_1740_0	3	19.9496	19.1059	0.510801	0.628571	1.41421	2	3	3	1	1.60948	CabotsTragopan223_107698,beangoose230_3773,pheasant217_32597	['Unassigned']	['Unassigned']	['Unassigned']	['Unassigned']	['Unassigned']	['Unassigned']
711	VC_1741_0	2	3.63846	8.86891	0.290905	1	2.64575	2.64575	1	1	1	2.64575	CabotsTragopan223_107779,CabotsTragopan223_134331	['Unassigned']	['Unassigned']	['Unassigned']	['Unassigned']	['Unassigned']	['Unassigned']
712	VC_1742_0	2	13.1007	234.52	0.0529061	0.75	6.32456	6.32456	1	1	1	6.32456	Corynebacterium~phage~Juicebox,silverpheasant213_212378	['Heunggongvirae', 'Unassigned']	['Uroviricota', 'Unassigned']	['Caudoviricetes', 'Unassigned']	['Caudovirales', 'Unassigned']	['Siphoviridae', 'Unassigned']	['Juiceboxvirus', 'Unassigned']
713	VC_1743_0	3	4.25584	0	1	1	0	0	3	3	1	0	CabotsTragopan223_107970,silverpheasant213_210664-lt2gene,toucan80_10818-lt2gene	['Unassigned']	['Unassigned']	['Unassigned']	['Unassigned']	['Unassigned']	['Unassigned']
714	VC_1744_0	2	26.0017	0	1	1	1.73205	1.73205	1	1	1	1.73205	CabotsTragopan223_109219,silverpheasant213_167134	['Unassigned']	['Unassigned']	['Unassigned']	['Unassigned']	['Unassigned']	['Unassigned']
715	VC_1745_0	2	20.7812	51.8252	0.286217	0.109417	2	2	1	1	1	2	CabotsTragopan223_112217,goldenpheasant222_73295	['Unassigned']	['Unassigned']	['Unassigned']	['Unassigned']	['Unassigned']	['Unassigned']
716	VC_1746_0	2	10.9957	0	1	1	2.44949	2.44949	1	1	1	2.44949	CabotsTragopan223_114848,silverpheasant213_146981	['Unassigned']	['Unassigned']	['Unassigned']	['Unassigned']	['Unassigned']	['Unassigned']
717	VC_1747_0	6	3835.74	2914.62	0.568228	8.34417e-11	2	6.7082	15	15	1	4.93713	Microbacterium~phage~Fireman,Microbacterium~phage~KaiHaiDragon,Microbacterium~phage~Metamorphoo,Microbacterium~phage~Paschalis,Microbacterium~phage~Quhwah,Microbacterium~phage~RobsFeet	['Heunggongvirae']	['Uroviricota']	['Caudoviricetes']	['Caudovirales']	['Siphoviridae']	['Metamorphoovirus', 'Quhwahvirus']
718	VC_1749_0	8	158.541	575.714	0.215921	3.67888e-07	3	5.38516	28	28	1	4.05295	ParrotFe061_15885,crane190_22827,crane190_25370,crane191_79581,hornbill69_3719,toucan80_3639,toucan80_5509,wildgoose220_80173	['Unassigned']	['Unassigned']	['Unassigned']	['Unassigned']	['Unassigned']	['Unassigned']
719	VC_174_0	2	15.3376	16.997	0.474339	0.2	6.9282	6.9282	1	1	1	6.9282	BluePeacock205_12505,BluePeacock205_65373	['Unassigned']	['Unassigned']	['Unassigned']	['Unassigned']	['Unassigned']	['Unassigned']
720	VC_1750_0	2	16.7151	1.14575	0.935851	1	3	3	1	1	1	3	CabotsTragopan223_115776,CabotsTragopan223_35265	['Unassigned']	['Unassigned']	['Unassigned']	['Unassigned']	['Unassigned']	['Unassigned']
721	VC_1751_0	2	181.796	158.637	0.534013	0.122065	1	1	1	1	1	1	Flavobacterium~phage~vB_FspM_lotta8-1,Flavobacterium~phage~vB_FspM_pippi8-1	['Heunggongvirae']	['Uroviricota']	['Caudoviricetes']	['Caudovirales']	['Myoviridae']	['Pippivirus']
722	VC_1752_0	2	10.2147	5.49583	0.650182	1	1.41421	1.41421	1	1	1	1.41421	CabotsTragopan223_117131,silverpheasant213_31474	['Unassigned']	['Unassigned']	['Unassigned']	['Unassigned']	['Unassigned']	['Unassigned']
723	VC_1753_0	2	1.93738	0	1	1	0	0	1	1	1	0	CabotsTragopan223_117142,CabotsTragopan223_78654	['Unassigned']	['Unassigned']	['Unassigned']	['Unassigned']	['Unassigned']	['Unassigned']
724	VC_1754_0	4	53.023	0	1	1	2	3.31662	6	6	1	2.67627	CabotsTragopan223_117658,CabotsTragopan223_131137,CabotsTragopan223_159104,parrot76_27721	['Unassigned']	['Unassigned']	['Unassigned']	['Unassigned']	['Unassigned']	['Unassigned']
725	VC_1755_0	2	115.6	6.45517	0.947113	0.5	1.73205	1.73205	1	1	1	1.73205	CabotsTragopan223_120455,ElliotsPheasant225_92589	['Unassigned']	['Unassigned']	['Unassigned']	['Unassigned']	['Unassigned']	['Unassigned']
726	VC_1756_0	2	13.8578	257.279	0.0511098	0.0944648	1.41421	1.41421	1	1	1	1.41421	beangoose231_13255,blackswan219_101247	['Unassigned']	['Unassigned']	['Unassigned']	['Unassigned']	['Unassigned']	['Unassigned']
727	VC_1758_0	10	882.326	611.939	0.590475	4.30166e-20	1.73205	6.55744	45	45	1	4.16802	CabotsTragopan223_121852,CabotsTragopan223_35143,goldenpheasant215_10206,silverpheasant213_131099,silverpheasant213_185535,silverpheasant213_209613,silverpheasant213_213263,silverpheasant213_83625,toucan79_10691,toucan79_6702	['Unassigned']	['Unassigned']	['Unassigned']	['Unassigned']	['Unassigned']	['Unassigned']
728	VC_1759_0	2	20.7299	76.4813	0.213246	0.111883	1.73205	1.73205	1	1	1	1.73205	CabotsTragopan223_37007,CabotsTragopan223_95644	['Unassigned']	['Unassigned']	['Unassigned']	['Unassigned']	['Unassigned']	['Unassigned']
729	VC_175_0	4	13.9262	10.311	0.574578	0.0357143	3.87298	5.09902	6	6	1	4.55515	ReevessPheasant221_43734,bluepeacock212_57890,parrot78_15226,silverpheasant213_134237	['Unassigned']	['Unassigned']	['Unassigned']	['Unassigned']	['Unassigned']	['Unassigned']
730	VC_1760_0	6	2746.81	3007.13	0.477379	7.61102e-11	6.7082	8.7178	15	15	1	7.88683	Gordonia~phage~Asapag,Gordonia~phage~BENtherdunthat,Gordonia~phage~Getalong,Gordonia~phage~Horus,Gordonia~phage~Kenna,Gordonia~phage~Phistory	['Heunggongvirae']	['Uroviricota']	['Caudoviricetes']	['Caudovirales']	['Siphoviridae']	['Getalongvirus', 'Horusvirus', 'Phistoryvirus']
731	VC_1760_1	1	0	1107.66	0	1	0	0	1	1	1	0	Gordonia~phage~Apricot	['Heunggongvirae']	['Uroviricota']	['Caudoviricetes']	['Caudovirales']	['Siphoviridae']	['Apricotvirus']
732	VC_1761_0	2	300	166.903	0.642532	0.0915171	3.31662	3.31662	1	1	1	3.31662	Mycobacterium~phage~Marvin,Mycobacterium~phage~MosMoris	['Heunggongvirae']	['Uroviricota']	['Caudoviricetes']	['Caudovirales']	['Siphoviridae']	['Marvinvirus']
733	VC_1763_0	2	186.871	4.32215	0.977394	0.666667	2.44949	2.44949	1	1	1	2.44949	Nonlabens~phage~P12024L,Nonlabens~phage~P12024S	['Heunggongvirae']	['Uroviricota']	['Caudoviricetes']	['Caudovirales']	['Siphoviridae']	['Inhavirus']
734	VC_1764_0	3	21.0415	4.32215	0.829593	0.2	1	2.82843	3	3	1	2.15806	CabotsTragopan223_121869,silverpheasant213_113799,silverpheasant213_145217	['Unassigned']	['Unassigned']	['Unassigned']	['Unassigned']	['Unassigned']	['Unassigned']
735	VC_1765_0	2	1.93738	0	1	1	0	0	1	1	1	0	CabotsTragopan223_123914,Red-breastedFlycatcher133_7665	['Unassigned']	['Unassigned']	['Unassigned']	['Unassigned']	['Unassigned']	['Unassigned']
736	VC_1766_0	2	27.1419	422.782	0.0603256	0.59374	3	3	1	1	1	3	CabotsTragopan223_89578,pheasant217_85097	['Unassigned']	['Unassigned']	['Unassigned']	['Unassigned']	['Unassigned']	['Unassigned']
737	VC_1767_0	4	63.6041	9.31403	0.872267	0.0238095	4.24264	6.08276	6	6	1	5.26246	CabotsTragopan223_135173,CabotsTragopan223_73330,parrot76_24112,toucan80_18714	['Unassigned']	['Unassigned']	['Unassigned']	['Unassigned']	['Unassigned']	['Unassigned']
738	VC_1768_0	2	4.20023	1.59032	0.725359	1	2	2	1	1	1	2	CabotsTragopan223_126626,blackswan219_102284	['Unassigned']	['Unassigned']	['Unassigned']	['Unassigned']	['Unassigned']	['Unassigned']
739	VC_1769_0	2	39.224	15.7702	0.713239	0.666667	3.74166	3.74166	1	1	1	3.74166	beangoose231_3032,beangoose232_19758	['Unassigned']	['Unassigned']	['Unassigned']	['Unassigned']	['Unassigned']	['Unassigned']
740	VC_1771_0	4	68.8422	0	1	1	2.82843	5.91608	6	6	1	5.19754	CabotsTragopan223_127829,CabotsTragopan223_21315,silverpheasant213_142358,silverpheasant213_18613	['Unassigned']	['Unassigned']	['Unassigned']	['Unassigned']	['Unassigned']	['Unassigned']
741	VC_1772_0	2	11.3908	112.491	0.0919492	0.099979	0	0	1	1	1	0	Flamingo06_4712,goldenpheasant222_95277	['Unassigned']	['Unassigned']	['Unassigned']	['Unassigned']	['Unassigned']	['Unassigned']
742	VC_1774_0	6	212.6	103.798	0.671939	0.00637081	2.23607	6	15	15	1	4.10099	CabotsTragopan223_128369,ParrotFe061_20192,crane191_14285,crane191_23010,crane191_77443,hornbill69_8849	['Unassigned']	['Unassigned']	['Unassigned']	['Unassigned']	['Unassigned']	['Unassigned']
743	VC_1775_0	2	12.8435	14.2297	0.4744	0.25	3.87298	3.87298	1	1	1	3.87298	CabotsTragopan223_129968,silverpheasant213_32736	['Unassigned']	['Unassigned']	['Unassigned']	['Unassigned']	['Unassigned']	['Unassigned']
744	VC_1776_0	2	8.76673	6.96087	0.557411	0.666667	2.64575	2.64575	1	1	1	2.64575	silverpheasant213_176762,silverpheasant213_207727	['Unassigned']	['Unassigned']	['Unassigned']	['Unassigned']	['Unassigned']	['Unassigned']
745	VC_1777_0	2	22.7276	81.967	0.217085	0.153846	2.82843	2.82843	1	1	1	2.82843	silverpheasant213_198747,silverpheasant213_201234	['Unassigned']	['Unassigned']	['Unassigned']	['Unassigned']	['Unassigned']	['Unassigned']
746	VC_1778_0	2	2.56829	20.6973	0.11039	1	3.16228	3.16228	1	1	1	3.16228	CabotsTragopan223_132721,beangoose240_6086	['Unassigned']	['Unassigned']	['Unassigned']	['Unassigned']	['Unassigned']	['Unassigned']
747	VC_1779_0	2	97.2598	143.952	0.403213	0.111883	7.93725	7.93725	1	1	1	7.93725	Cellulophaga~phage~phi10:1,Cellulophaga~phage~phi19:1	['Heunggongvirae']	['Uroviricota']	['Caudoviricetes']	['Caudovirales']	['Siphoviridae']	['Unassigned']
748	VC_177_0	12	615.461	299.18	0.672899	1.68786e-07	2.23607	7.54983	66	66	1	4.70491	Egret01_8643,Egret01_9944,Flamingo03_10026,Flamingo03_10464,Flamingo03_11312,Flamingo03_14142,Flamingo03_7397,Flamingo03_8204,Flamingo03_9451,ParrotFe061_18120,ParrotFe061_25621,crane191_58468	['Unassigned']	['Unassigned']	['Unassigned']	['Unassigned']	['Unassigned']	['Unassigned']
749	VC_1780_0	1	0	49.1734	0	1	0	0	1	1	1	0	CabotsTragopan223_84799	['Unassigned']	['Unassigned']	['Unassigned']	['Unassigned']	['Unassigned']	['Unassigned']
750	VC_1781_0	4	85.1792	17.196	0.832029	0.0952381	2.82843	4.89898	6	6	1	4.02396	CabotsTragopan223_146039,CabotsTragopan223_87830,CabotsTragopan223_88853,silverpheasant213_135925	['Unassigned']	['Unassigned']	['Unassigned']	['Unassigned']	['Unassigned']	['Unassigned']
751	VC_1782_0	4	73.2535	42.6907	0.6318	0.0479798	3	4.89898	6	6	1	4.34848	CabotsTragopan223_49665,CabotsTragopan223_59904,CabotsTragopan223_97811,eagle206_6815	['Unassigned']	['Unassigned']	['Unassigned']	['Unassigned']	['Unassigned']	['Unassigned']
752	VC_1783_0	3	6.07037	1.39807	0.812803	0.666667	2	3.31662	3	3	1	2.77221	CabotsTragopan223_91268,bluepeacock212_3662,pheasant217_126695	['Unassigned']	['Unassigned']	['Unassigned']	['Unassigned']	['Unassigned']	['Unassigned']
753	VC_1785_0	3	10.7493	19.786	0.352029	0.4	2.44949	3.31662	3	3	1	2.92204	CabotsTragopan223_87752,toucan80_12132,toucan80_17573	['Unassigned']	['Unassigned']	['Unassigned']	['Unassigned']	['Unassigned']	['Unassigned']
754	VC_1786_0	4	43.8085	7.72371	0.850119	0.2	4.12311	5.38516	6	6	1	4.84607	CabotsTragopan223_138314,CabotsTragopan223_154238,CabotsTragopan223_27577,CabotsTragopan223_34244	['Unassigned']	['Unassigned']	['Unassigned']	['Unassigned']	['Unassigned']	['Unassigned']
755	VC_1787_0	2	31.3311	0	1	1	1.73205	1.73205	1	1	1	1.73205	CabotsTragopan223_139268,pheasant217_123992	['Unassigned']	['Unassigned']	['Unassigned']	['Unassigned']	['Unassigned']	['Unassigned']
756	VC_1788_0	3	65.3559	23.1146	0.738731	0.0494912	4	5.09902	3	3	1	4.52372	hornbill69_12776,hornbill69_23993,hornbill69_517	['Unassigned']	['Unassigned']	['Unassigned']	['Unassigned']	['Unassigned']	['Unassigned']
757	VC_1789_0	2	11.3113	0	1	1	2.82843	2.82843	1	1	1	2.82843	CabotsTragopan223_141347,silverpheasant213_105192	['Unassigned']	['Unassigned']	['Unassigned']	['Unassigned']	['Unassigned']	['Unassigned']
758	VC_178_0	5	82.6047	74.7964	0.524804	0.0168608	3.4641	4.58258	10	10	1	3.93908	BluePeacock205_34328,CabotsTragopan223_55382,ReevessPheasant221_2296,pheasant217_52206,silverpheasant213_5375	['Unassigned']	['Unassigned']	['Unassigned']	['Unassigned']	['Unassigned']	['Unassigned']
759	VC_1790_0	2	7.85645	11.6667	0.402417	0.5	3.60555	3.60555	1	1	1	3.60555	blackswan219_11620,silverpheasant213_207293	['Unassigned']	['Unassigned']	['Unassigned']	['Unassigned']	['Unassigned']	['Unassigned']
760	VC_1791_0	2	22.9037	5.64738	0.8022	0.2765	2.23607	2.23607	1	1	1	2.23607	silverpheasant213_110977,silverpheasant213_198558	['Unassigned']	['Unassigned']	['Unassigned']	['Unassigned']	['Unassigned']	['Unassigned']
761	VC_1792_0	4	280.46	1145.46	0.196687	3.01128e-05	4.3589	5.74456	6	6	1	4.96337	CabotsTragopan223_150637,CabotsTragopan223_167132,ReevessPheasant221_57433,blackswan219_31645	['Unassigned']	['Unassigned']	['Unassigned']	['Unassigned']	['Unassigned']	['Unassigned']
762	VC_1793_0	6	2986.8	10234.6	0.225906	3.64953e-11	2	4.3589	15	15	1	3.05988	Rhodococcus~phage~CosmicSans,Rhodococcus~phage~Hiro,Rhodococcus~phage~PhailMary,Rhodococcus~phage~RER2,Rhodococcus~phage~RGL3,Rhodococcus~phage~Takoda	['Heunggongvirae']	['Uroviricota']	['Caudoviricetes']	['Caudovirales']	['Siphoviridae']	['Rerduovirus']
763	VC_1794_0	2	37.5807	0	1	1	0	0	1	1	1	0	CabotsTragopan223_145575,pheasant217_114989	['Unassigned']	['Unassigned']	['Unassigned']	['Unassigned']	['Unassigned']	['Unassigned']
764	VC_1796_0	2	300	11368.7	0.0257099	0.0904052	5.56776	5.56776	1	1	1	5.56776	Mycobacterium~phage~Myrna,Mycobacterium~phage~Phabba	['Heunggongvirae']	['Uroviricota']	['Caudoviricetes']	['Caudovirales']	['Myoviridae']	['Unassigned']
765	VC_1796_1	29	121800	29802.9	0.803414	9.65078e-162	2.64575	8.77496	406	406	1	6.17786	Mycobacterium~phage~Alice,Mycobacterium~phage~ArcherS7,Mycobacterium~phage~Astraea,Mycobacterium~phage~Bigswole,Mycobacterium~phage~Breeniome,Mycobacterium~phage~Bxz1,Mycobacterium~phage~Cali,Mycobacterium~phage~Cane17,Mycobacterium~phage~Catera,Mycobacterium~phage~CharlieB,Mycobacterium~phage~Dandelion,Mycobacterium~phage~ET08,Mycobacterium~phage~Gizmo,Mycobacterium~phage~HyRo,Mycobacterium~phag…	['Heunggongvirae']	['Uroviricota']	['Caudoviricetes']	['Caudovirales']	['Myoviridae']	['Bixzunavirus']
766	VC_1797_0	2	7.02725	509.991	0.0135919	0.908042	2.82843	2.82843	1	1	1	2.82843	CabotsTragopan223_147692,blackswan219_113204	['Unassigned']	['Unassigned']	['Unassigned']	['Unassigned']	['Unassigned']	['Unassigned']
767	VC_1798_0	5	116.465	43.4071	0.728488	0.0131768	2.44949	4	10	10	1	3.21424	crane190_21739,crane190_2822,crane191_18045,crane191_29063,crane191_55038	['Unassigned']	['Unassigned']	['Unassigned']	['Unassigned']	['Unassigned']	['Unassigned']
768	VC_1799_0	2	83.1403	120.655	0.407961	0.222222	3.87298	3.87298	1	1	1	3.87298	CabotsTragopan223_64764,blackswan219_18006	['Unassigned']	['Unassigned']	['Unassigned']	['Unassigned']	['Unassigned']	['Unassigned']
769	VC_179_0	1	0	167.375	0	1	0	0	1	1	1	0	Pseudomonas~phage~phiPSA1	['Heunggongvirae']	['Uroviricota']	['Caudoviricetes']	['Caudovirales']	['Siphoviridae']	['Unassigned']
770	VC_1800_0	4	1741.84	11305.1	0.133506	2.6499e-05	2.64575	5	6	6	1	4.04556	Mycobacterium~phage~Astro,Mycobacterium~phage~Fredward,Mycobacterium~phage~Saintus,Mycobacterium~phage~Smeadley	['Heunggongvirae']	['Uroviricota']	['Caudoviricetes']	['Caudovirales']	['Siphoviridae']	['Fromanvirus']
771	VC_1800_1	16	27725.6	13196.6	0.67752	4.73326e-66	1.41421	6.48074	120	120	1	4.9485	Mycobacterium~phage~Archetta,Mycobacterium~phage~Benedict,Mycobacterium~phage~Bluefalcon,Mycobacterium~phage~Chadwick,Mycobacterium~phage~Conspiracy,Mycobacterium~phage~Cuco,Mycobacterium~phage~George,Mycobacterium~phage~Jovo,Mycobacterium~phage~LittleCherry,Mycobacterium~phage~Naca,Mycobacterium~phage~Scorpia,Mycobacterium~phage~Swirley,Mycobacterium~phage~Theia,Mycobacterium~phage~Tiger,Mycobac…	['Heunggongvirae']	['Uroviricota']	['Caudoviricetes']	['Caudovirales']	['Siphoviridae']	['Fromanvirus']
772	VC_1801_0	18	28796.6	56076.1	0.339292	9.99073e-94	1	9.21954	153	148	0.96732	6.36445	Mycobacterium~phage~Anubis,Mycobacterium~phage~BTCU-1,Mycobacterium~phage~BabyRay,Mycobacterium~phage~Bxz2,Mycobacterium~phage~HelDan,Mycobacterium~phage~JHC117,Mycobacterium~phage~Jobu08,Mycobacterium~phage~MA5,Mycobacterium~phage~MarQuardt,Mycobacterium~phage~Microwolf,Mycobacterium~phage~Phantastic,Mycobacterium~phage~Pistachio,Mycobacterium~phage~PurpleHaze,Mycobacterium~phage~Rockstar,Mycoba…	['Heunggongvirae']	['Uroviricota']	['Caudoviricetes']	['Caudovirales']	['Siphoviridae']	['Fromanvirus']
773	VC_1801_1	6	2458.2	24883.1	0.089908	5.20082e-11	2.64575	8.12404	15	15	1	6.26066	Mycobacterium~phage~DroogsArmy,Mycobacterium~phage~HINdeR,Mycobacterium~phage~Kimona,Mycobacterium~phage~SWU2,Mycobacterium~phage~Sheen,Mycobacterium~phage~Timshel	['Heunggongvirae']	['Uroviricota']	['Caudoviricetes']	['Caudovirales']	['Siphoviridae']	['Fromanvirus']
774	VC_1801_2	27	71457.5	58407.7	0.550244	2.57129e-189	1	9.05539	351	348	0.991453	5.90762	Mycobacterium~phage~Arturo,Mycobacterium~phage~Backyardigan,Mycobacterium~phage~BellusTerra,Mycobacterium~phage~Camperdownii,Mycobacterium~phage~Cerulean,Mycobacterium~phage~Cindaradix,Mycobacterium~phage~Cintron,Mycobacterium~phage~ICleared,Mycobacterium~phage~Iracema64,Mycobacterium~phage~Kampy,Mycobacterium~phage~LHTSCC,Mycobacterium~phage~LeoAvram,Mycobacterium~phage~Miramae,Mycobacterium~pha…	['Heunggongvirae']	['Uroviricota']	['Caudoviricetes']	['Caudovirales']	['Siphoviridae']	['Fromanvirus']
775	VC_1802_0	2	22.7936	403.858	0.0534244	0.0922132	4.12311	4.12311	1	1	1	4.12311	crane190_1153,flamingo67_43861	['Unassigned']	['Unassigned']	['Unassigned']	['Unassigned']	['Unassigned']	['Unassigned']
776	VC_1803_0	2	1.13359	2.01138	0.360444	1	6.08276	6.08276	1	1	1	6.08276	CabotsTragopan223_150866,blackswan219_15173	['Unassigned']	['Unassigned']	['Unassigned']	['Unassigned']	['Unassigned']	['Unassigned']
777	VC_1804_0	11	413.818	441.656	0.483729	9.93745e-16	0	3	55	55	1	1.89525	beangoose232_7212,flamingo67_10760,flamingo67_45267,flamingo67_45301,hornbill69_9537,parrot76_17283,parrot76_27760,parrot76_7236,silverpheasant213_161526,stork73_25161,toucan80_2698	['Unassigned']	['Unassigned']	['Unassigned']	['Unassigned']	['Unassigned']	['Unassigned']
778	VC_1806_0	8	344.782	352.448	0.494502	4.60397e-16	1	2.23607	28	28	1	1.57957	crane70_5400,flamingo67_11920,flamingo67_45283,flamingo67_45285,parrot77_13158,parrot77_16882,parrot77_21577,stork73_35405	['Unassigned']	['Unassigned']	['Unassigned']	['Unassigned']	['Unassigned']	['Unassigned']
779	VC_1807_0	2	35.0131	65.9915	0.346649	0.285714	3.74166	3.74166	1	1	1	3.74166	CabotsTragopan223_154457,beangoose230_19776	['Unassigned']	['Unassigned']	['Unassigned']	['Unassigned']	['Unassigned']	['Unassigned']
780	VC_1808_0	4	189.141	111.424	0.629286	0.0663337	3.16228	5.74456	6	6	1	4.4923	beangoose238_6715,beangoose240_890,beangoose245_6382,beangoose254_13273	['Unassigned']	['Unassigned']	['Unassigned']	['Unassigned']	['Unassigned']	['Unassigned']
781	VC_1809_0	2	266.751	1311.53	0.169014	0.0886548	1.41421	1.41421	1	1	1	1.41421	Gordonia~phage~Attis,Gordonia~phage~SoilAssassin	['Heunggongvirae']	['Uroviricota']	['Caudoviricetes']	['Caudovirales']	['Siphoviridae']	['Attisvirus']
782	VC_1809_1	5	1364.64	2623.61	0.342165	9.27111e-08	4.47214	9.38083	10	9	0.9	7.54588	Gordonia~phage~BaxterFox,Gordonia~phage~Kita,Gordonia~phage~Nymphadora,Gordonia~phage~Yeezy,Gordonia~phage~Zirinka	['Heunggongvirae']	['Uroviricota']	['Caudoviricetes']	['Caudovirales']	['Siphoviridae']	['Baxtervirus', 'Nymphadoravirus']
783	VC_180_0	9	670.765	368.244	0.645582	3.24708e-17	0	5.83095	36	36	1	4.16019	Actinomyces~virus~Av1,Arthrobacter~phage~Anjali,Arthrobacter~phage~Mendel,Bifidobacterium~phage~BadAargau2,Bifidobacterium~phage~BadAztec1,Lorikeet01_10160,Lorikeet03_15243,Lorikeet03_16487,pheasant68_16269	['Heunggongvirae', 'Unassigned']	['Uroviricota', 'Unassigned']	['Caudoviricetes', 'Unassigned']	['Caudovirales', 'Unassigned']	['Podoviridae', 'Unassigned']	['Dybvigvirus', 'Anjalivirus', 'Badaztecvirus', 'Unassigned']
784	VC_1810_0	2	2.16678	25.5901	0.0780631	0.769231	1.73205	1.73205	1	1	1	1.73205	ReevessPheasant221_50928,beangoose244_5027	['Unassigned']	['Unassigned']	['Unassigned']	['Unassigned']	['Unassigned']	['Unassigned']
785	VC_1811_0	7	392.681	541.762	0.42023	1.43598e-05	1.73205	3.74166	21	21	1	3.16432	CabotsTragopan223_65217,crane191_6208,flamingo67_43198,pheasant217_136564,silverpheasant213_165424,silverpheasant213_87223,toucan80_25374	['Unassigned']	['Unassigned']	['Unassigned']	['Unassigned']	['Unassigned']	['Unassigned']
786	VC_1812_0	4	72.3225	148.106	0.3281	0.0715517	1.73205	2.82843	6	6	1	2.31017	CabotsTragopan223_157955,crane70_15480,flamingo67_36379,silverpheasant213_132477	['Unassigned']	['Unassigned']	['Unassigned']	['Unassigned']	['Unassigned']	['Unassigned']
787	VC_1813_0	1	0	1724.79	0	1	0	0	1	1	1	0	Rhodococcus~phage~Trina	['Heunggongvirae']	['Uroviricota']	['Caudoviricetes']	['Caudovirales']	['Siphoviridae']	['Trinavirus']
788	VC_1813_1	1	0	1065.52	0	1	0	0	1	1	1	0	Rhodococcus~phage~Weasels2	['Heunggongvirae']	['Uroviricota']	['Caudoviricetes']	['Caudovirales']	['Siphoviridae']	['Weaselvirus']
789	VC_1814_0	2	300	6904.67	0.0416396	0.123422	5.2915	5.2915	1	1	1	5.2915	Streptomyces~phage~Annadreamy,Streptomyces~phage~Blueeyedbeauty	['Heunggongvirae']	['Uroviricota']	['Caudoviricetes']	['Caudovirales']	['Siphoviridae']	['Annadreamyvirus']
790	VC_1814_1	2	300	7197.91	0.0400112	0.124297	5.74456	5.74456	1	1	1	5.74456	Streptomyces~phage~Comrade,Streptomyces~phage~Gilson	['Heunggongvirae']	['Uroviricota']	['Caudoviricetes']	['Caudovirales']	['Siphoviridae']	['Gilsonvirus']
791	VC_1814_2	1	0	3662.15	0	1	0	0	1	1	1	0	Streptomyces~phage~BillNye	['Heunggongvirae']	['Uroviricota']	['Caudoviricetes']	['Caudovirales']	['Siphoviridae']	['Wilnyevirus']
792	VC_1814_3	5	3000	20890.3	0.125574	0.00328183	4.3589	7.28011	10	10	1	6.33503	Streptomyces~phage~Karimac,Streptomyces~phage~LukeCage,Streptomyces~phage~StarPlatinum,Streptomyces~phage~Wollford,Streptomyces~phage~Yaboi	['Heunggongvirae']	['Uroviricota']	['Caudoviricetes']	['Caudovirales']	['Siphoviridae']	['Karimacvirus']
793	VC_1814_4	11	16500	27121	0.378258	6.53658e-17	3.74166	9.21954	55	54	0.981818	7.3901	Streptomyces~phage~Bmoc,Streptomyces~phage~Braelyn,Streptomyces~phage~Daubenski,Streptomyces~phage~EGole,Streptomyces~phage~Evy,Streptomyces~phage~Jay2Jay,Streptomyces~phage~Mildred21,Streptomyces~phage~NootNoot,Streptomyces~phage~Paradiddles,Streptomyces~phage~Peebs,Streptomyces~phage~Samisti12	['Heunggongvirae']	['Uroviricota']	['Caudoviricetes']	['Caudovirales']	['Siphoviridae']	['Samistivirus']
794	VC_1815_0	2	11.7574	16.7934	0.411807	0.176982	2	2	1	1	1	2	Ralstonia~phage~PE226,Ralstonia~phage~p12J	['Loebvirae']	['Hofneiviricota']	['Faserviricetes']	['Tubulavirales']	['Inoviridae']	['Parhipatevirus', 'Unassigned']
795	VC_1816_0	2	4.59685	1.61957	0.739469	1	4.79583	4.79583	1	1	1	4.79583	CabotsTragopan223_163751,bluepeacock212_51198	['Unassigned']	['Unassigned']	['Unassigned']	['Unassigned']	['Unassigned']	['Unassigned']
796	VC_1817_0	2	18.3392	22.0687	0.453851	0.333333	4.79583	4.79583	1	1	1	4.79583	ElliotsPheasant225_64093,ElliotsPheasant225_82603	['Unassigned']	['Unassigned']	['Unassigned']	['Unassigned']	['Unassigned']	['Unassigned']
797	VC_1818_0	2	3.95659	0	1	1	4.3589	4.3589	1	1	1	4.3589	CabotsTragopan223_16635,CabotsTragopan223_19601	['Unassigned']	['Unassigned']	['Unassigned']	['Unassigned']	['Unassigned']	['Unassigned']
798	VC_1819_0	7	360.878	268.9	0.573024	1.4883e-09	2.44949	5.19615	21	21	1	4.2215	Lorikeet03_13515,beangoose231_8525,beangoose231_9360,beangoose246_11410,beangoose246_4001,beangoose249_1575,beangoose252_5583	['Unassigned']	['Unassigned']	['Unassigned']	['Unassigned']	['Unassigned']	['Unassigned']
799	VC_181_0	2	21.784	330.878	0.0617702	0.0908985	2.82843	2.82843	1	1	1	2.82843	ElliotsPheasant225_72251,blackswan219_46908	['Unassigned']	['Unassigned']	['Unassigned']	['Unassigned']	['Unassigned']	['Unassigned']
800	VC_1820_0	15	25794.8	78657.5	0.246953	1.29588e-63	2.23607	9.48683	105	92	0.87619	5.69582	Mycobacterium~phage~40AC,Mycobacterium~phage~Artemis2UCLA,Mycobacterium~phage~Blinn1,Mycobacterium~phage~Blue7,Mycobacterium~phage~CloudWang3,Mycobacterium~phage~EagleEye,Mycobacterium~phage~EricB,Mycobacterium~phage~Gladiator,Mycobacterium~phage~Hammer,Mycobacterium~phage~Jeffabunny,Mycobacterium~phage~JewelBug,Mycobacterium~phage~Koko,Mycobacterium~phage~Priamo,Mycobacterium~phage~VohminGhazi,M…	['Heunggongvirae']	['Uroviricota']	['Caudoviricetes']	['Caudovirales']	['Siphoviridae']	['Fromanvirus']
801	VC_1820_1	4	1494.22	32825.6	0.043538	2.55535e-05	3.60555	5.56776	6	6	1	4.75672	Mycobacterium~phage~Bactobuster,Mycobacterium~phage~IronMan,Mycobacterium~phage~Phaded,Mycobacterium~phage~Pukovnik	['Heunggongvirae']	['Uroviricota']	['Caudoviricetes']	['Caudovirales']	['Siphoviridae']	['Fromanvirus']
802	VC_1820_2	25	65384.5	117485	0.357547	1.40577e-170	2	8.3666	300	300	1	6.62179	Mycobacterium~phage~20ES,Mycobacterium~phage~AnnaL29,Mycobacterium~phage~Anselm,Mycobacterium~phage~ArcherNM,Mycobacterium~phage~Benvolio,Mycobacterium~phage~Bugsy,Mycobacterium~phage~CRB1,Mycobacterium~phage~Centaur,Mycobacterium~phage~Echild,Mycobacterium~phage~Equemioh13,Mycobacterium~phage~EvilGenius,Mycobacterium~phage~Fameo,Mycobacterium~phage~First,Mycobacterium~phage~Georgie2,Mycobacteriu…	['Heunggongvirae']	['Uroviricota']	['Caudoviricetes']	['Caudovirales']	['Siphoviridae']	['Fromanvirus']
803	VC_1820_3	8	5059.81	54761.7	0.0845817	3.5164e-19	3.74166	8.66025	28	28	1	7.16525	Mycobacterium~phage~Adzzy,Mycobacterium~phage~Che12,Mycobacterium~phage~Chy4,Mycobacterium~phage~Chy5,Mycobacterium~phage~D29,Mycobacterium~phage~SWU1,Mycobacterium~phage~Serenity,Mycobacterium~virus~L5	['Heunggongvirae']	['Uroviricota']	['Caudoviricetes']	['Caudovirales']	['Siphoviridae']	['Fromanvirus']
804	VC_1820_4	1	0	7646.32	0	1	0	0	1	1	1	0	Mycobacterium~phage~Mulciber	['Heunggongvirae']	['Uroviricota']	['Caudoviricetes']	['Caudovirales']	['Siphoviridae']	['Fromanvirus']
805	VC_1820_5	3	857.097	21193.9	0.0388689	0.00290655	3.87298	5	3	3	1	4.44837	Mycobacterium~phage~Gail,Mycobacterium~phage~Jeeves,Mycobacterium~phage~Luchador	['Heunggongvirae']	['Uroviricota']	['Caudoviricetes']	['Caudovirales']	['Siphoviridae']	['Fromanvirus']
806	VC_1820_6	4	1161.83	26205.4	0.0424532	2.58226e-05	5.83095	6.85565	6	6	1	6.40415	Mycobacterium~phage~DarthPhader,Mycobacterium~phage~Pharaoh,Mycobacterium~phage~Refuge,Mycobacterium~phage~Steamy	['Heunggongvirae']	['Uroviricota']	['Caudoviricetes']	['Caudovirales']	['Siphoviridae']	['Fromanvirus']
807	VC_1820_7	5	2579.73	33521.4	0.0714582	5.92065e-08	2.44949	7.48331	10	10	1	5.09892	Mycobacterium~phage~Alma,Mycobacterium~phage~Catalina,Mycobacterium~phage~PackMan,Mycobacterium~phage~Pioneer,Mycobacterium~phage~Yecey3	['Heunggongvirae']	['Uroviricota']	['Caudoviricetes']	['Caudovirales']	['Siphoviridae']	['Fromanvirus']
808	VC_1821_0	2	63.0857	46.5534	0.575394	0.153846	3.4641	3.4641	1	1	1	3.4641	beangoose245_16433,beangoose252_8624	['Unassigned']	['Unassigned']	['Unassigned']	['Unassigned']	['Unassigned']	['Unassigned']
809	VC_1822_0	2	77.6509	30.8134	0.715912	0.4	4	4	1	1	1	4	Synechococcus~phage~S-CBS1,Synechococcus~phage~S-CBS3	['Heunggongvirae']	['Uroviricota']	['Caudoviricetes']	['Caudovirales']	['Siphoviridae']	['Unassigned']
810	VC_1823_0	2	3.88698	2.53532	0.605231	1	4.69042	4.69042	1	1	1	4.69042	CabotsTragopan223_18537,CabotsTragopan223_94036	['Unassigned']	['Unassigned']	['Unassigned']	['Unassigned']	['Unassigned']	['Unassigned']
811	VC_1824_0	2	64.5224	20.5952	0.758039	1	5.09902	5.09902	1	1	1	5.09902	CabotsTragopan223_63558,beangoose232_12316	['Unassigned']	['Unassigned']	['Unassigned']	['Unassigned']	['Unassigned']	['Unassigned']
812	VC_1825_0	2	5.87199	10.2699	0.363773	1	3.74166	3.74166	1	1	1	3.74166	eagle206_14302,parrot82_1440	['Unassigned']	['Unassigned']	['Unassigned']	['Unassigned']	['Unassigned']	['Unassigned']
813	VC_1826_0	2	20.8313	5.39758	0.794212	0.666667	5.38516	5.38516	1	1	1	5.38516	CabotsTragopan223_19097,silverpheasant213_29417	['Unassigned']	['Unassigned']	['Unassigned']	['Unassigned']	['Unassigned']	['Unassigned']
814	VC_1827_0	2	15.6571	0	1	1	2.64575	2.64575	1	1	1	2.64575	CabotsTragopan223_20341,pheasant217_136833	['Unassigned']	['Unassigned']	['Unassigned']	['Unassigned']	['Unassigned']	['Unassigned']
815	VC_1828_0	2	23.5357	49.2331	0.323431	0.10808	2.44949	2.44949	1	1	1	2.44949	CabotsTragopan223_37591,toucan80_8398	['Unassigned']	['Unassigned']	['Unassigned']	['Unassigned']	['Unassigned']	['Unassigned']
816	VC_1829_0	2	2.96507	0	1	1	2.64575	2.64575	1	1	1	2.64575	CabotsTragopan223_20985,silverpheasant213_77250	['Unassigned']	['Unassigned']	['Unassigned']	['Unassigned']	['Unassigned']	['Unassigned']
817	VC_1830_0	3	2.52229	1.02233	0.711582	0.4795	3.74166	4.12311	3	3	1	3.91258	CabotsTragopan223_96996,crane190_8685,silverpheasant213_60549	['Unassigned']	['Unassigned']	['Unassigned']	['Unassigned']	['Unassigned']	['Unassigned']
818	VC_1831_0	3	12.5915	4.28892	0.745923	0.2	4.12311	4.79583	3	3	1	4.46369	CabotsTragopan223_23501,CabotsTragopan223_86905,silverpheasant213_159723	['Unassigned']	['Unassigned']	['Unassigned']	['Unassigned']	['Unassigned']	['Unassigned']
819	VC_1832_0	2	5.72656	39.9138	0.125471	0.133306	1.41421	1.41421	1	1	1	1.41421	Lorikeet01_14743,Lorikeet03_17827	['Unassigned']	['Unassigned']	['Unassigned']	['Unassigned']	['Unassigned']	['Unassigned']
820	VC_1833_0	3	6.18489	16.1569	0.27683	0.857143	3	3.74166	3	3	1	3.35276	CabotsTragopan223_34102,ReevessPheasant221_40341,pheasant217_96520	['Unassigned']	['Unassigned']	['Unassigned']	['Unassigned']	['Unassigned']	['Unassigned']
821	VC_1834_0	19	27077	13553.7	0.666417	4.48204e-99	1	7.34847	171	171	1	5.58606	Enterobacteria~phage~phiJLA23,Enterobacteria~phage~vB_EcoS_Rogue1,Escherichia~phage~C119,Escherichia~phage~DTL,Escherichia~phage~Jk06,Escherichia~phage~e4/1c,Escherichia~phage~phiEB49,Escherichia~phage~phiKP26,Escherichia~phage~vB_EcoS-12210I,Escherichia~phage~vB_EcoS-IME253,Escherichia~phage~vB_EcoS_ACG-M12,Escherichia~phage~vB_EcoS_AHP42,Escherichia~phage~vB_EcoS_AHS24,Escherichia~phage~vB_EcoS…	['Heunggongvirae']	['Uroviricota']	['Caudoviricetes']	['Caudovirales']	['Drexlerviridae']	['Rogunavirus', 'Loudonvirus', 'Lindendrivevirus', 'Veterinaerplatzvirus', 'Rtpvirus', 'Guelphvirus', 'Christensenvirus', 'Wilsonroadvirus', 'Eastlansingvirus']
822	VC_1836_0	4	159.444	2727.53	0.0552287	0.00158469	3.74166	5	6	6	1	4.45855	ReevessPheasant221_51614,bluepeacock212_61332,pheasant217_123094,silverpheasant213_179245	['Unassigned']	['Unassigned']	['Unassigned']	['Unassigned']	['Unassigned']	['Unassigned']
823	VC_1837_0	2	13.8725	1469.85	0.00934977	0.251465	6.08276	6.08276	1	1	1	6.08276	ReevessPheasant221_20905,SiberianRubythroat52_34229	['Unassigned']	['Unassigned']	['Unassigned']	['Unassigned']	['Unassigned']	['Unassigned']
824	VC_1838_0	2	1.92793	5.21351	0.269964	1	3.16228	3.16228	1	1	1	3.16228	crane191_68542,silverpheasant213_103164	['Unassigned']	['Unassigned']	['Unassigned']	['Unassigned']	['Unassigned']	['Unassigned']
825	VC_1839_0	2	1.94813	2.5879	0.429479	1	3	3	1	1	1	3	CabotsTragopan223_32306,wildgoose220_64877	['Unassigned']	['Unassigned']	['Unassigned']	['Unassigned']	['Unassigned']	['Unassigned']
826	VC_1840_0	2	23.9312	1.91262	0.925993	1	2.23607	2.23607	1	1	1	2.23607	CabotsTragopan223_33532,wildgoose220_35646	['Unassigned']	['Unassigned']	['Unassigned']	['Unassigned']	['Unassigned']	['Unassigned']
827	VC_1841_0	3	22.1433	0	1	1	3.87298	4.12311	3	3	1	3.9987	CabotsTragopan223_33580,CabotsTragopan223_87894,silverpheasant213_39394	['Unassigned']	['Unassigned']	['Unassigned']	['Unassigned']	['Unassigned']	['Unassigned']
828	VC_1842_0	2	18.7343	4.01181	0.823627	0.666667	3	3	1	1	1	3	CabotsTragopan223_34310,silverpheasant213_27355	['Unassigned']	['Unassigned']	['Unassigned']	['Unassigned']	['Unassigned']	['Unassigned']
829	VC_1843_0	2	34.3011	292.86	0.104845	0.0964489	2.23607	2.23607	1	1	1	2.23607	CabotsTragopan223_34925,toucan80_16287	['Unassigned']	['Unassigned']	['Unassigned']	['Unassigned']	['Unassigned']	['Unassigned']
830	VC_1844_0	3	312.517	1600.49	0.163364	0.00314993	5.2915	8.24621	3	3	1	7.22058	Gordonia~phage~BetterKatz,Gordonia~phage~DumpsterDude,Gordonia~phage~Ruthy	['Heunggongvirae']	['Uroviricota']	['Caudoviricetes']	['Caudovirales']	['Siphoviridae']	['Betterkatzvirus', 'Ruthyvirus']
831	VC_1846_0	2	10.3949	1.85124	0.84883	1	2.44949	2.44949	1	1	1	2.44949	CabotsTragopan223_74540,CabotsTragopan223_94122	['Unassigned']	['Unassigned']	['Unassigned']	['Unassigned']	['Unassigned']	['Unassigned']
832	VC_1847_0	3	16.0835	9.20632	0.635967	0.5	3	4	3	3	1	3.62433	beangoose232_15557,beangoose238_7410,hornbill69_15455	['Unassigned']	['Unassigned']	['Unassigned']	['Unassigned']	['Unassigned']	['Unassigned']
833	VC_1848_0	1	0	26.3566	0	1	0	0	1	1	1	0	pheasant217_66222	['Unassigned']	['Unassigned']	['Unassigned']	['Unassigned']	['Unassigned']	['Unassigned']
834	VC_1849_0	2	5.13053	50.2222	0.0926878	0.857143	3.87298	3.87298	1	1	1	3.87298	CabotsTragopan223_38213,silverpheasant213_93328	['Unassigned']	['Unassigned']	['Unassigned']	['Unassigned']	['Unassigned']	['Unassigned']
835	VC_184_0	3	121.083	62.6534	0.659004	0.0139827	3.60555	5.74456	3	3	1	4.88054	Actinoplanes~phage~phiAsp2,owl175_7894,whitestork72_4769	['Heunggongvirae', 'Unassigned']	['Uroviricota', 'Unassigned']	['Caudoviricetes', 'Unassigned']	['Caudovirales', 'Unassigned']	['Siphoviridae', 'Unassigned']	['Unassigned']
836	VC_1850_0	3	78.5197	11.8521	0.868851	0.1	1.73205	3.4641	3	3	1	2.83759	CabotsTragopan223_41333,CabotsTragopan223_7466,silverpheasant213_21460	['Unassigned']	['Unassigned']	['Unassigned']	['Unassigned']	['Unassigned']	['Unassigned']
837	VC_1851_0	3	18.1323	104.06	0.148391	0.301316	2.82843	4.24264	3	3	1	3.69036	Chestnut-flankedWhite-eye59_2260,crane193_26035,parrot78_11017	['Unassigned']	['Unassigned']	['Unassigned']	['Unassigned']	['Unassigned']	['Unassigned']
838	VC_1852_0	2	1.92793	0	1	1	3	3	1	1	1	3	CabotsTragopan223_44650,silverpheasant213_188439	['Unassigned']	['Unassigned']	['Unassigned']	['Unassigned']	['Unassigned']	['Unassigned']
839	VC_1853_0	2	7.0158	0	1	1	4.24264	4.24264	1	1	1	4.24264	CabotsTragopan223_45860,ElliotsPheasant225_90502	['Unassigned']	['Unassigned']	['Unassigned']	['Unassigned']	['Unassigned']	['Unassigned']
840	VC_1854_0	2	6.06977	7.70547	0.440629	0.5	3.31662	3.31662	1	1	1	3.31662	CabotsTragopan223_52833,Flamingo03_14434	['Unassigned']	['Unassigned']	['Unassigned']	['Unassigned']	['Unassigned']	['Unassigned']
841	VC_1855_0	3	63.1881	179.499	0.260369	0.191138	2.82843	3.87298	3	3	1	3.33935	CabotsTragopan223_54629,crane70_17648,crane70_20469	['Unassigned']	['Unassigned']	['Unassigned']	['Unassigned']	['Unassigned']	['Unassigned']
842	VC_1857_0	2	9.12464	60.8466	0.130406	0.346912	4	4	1	1	1	4	flamingo67_15290,flamingo67_33584	['Unassigned']	['Unassigned']	['Unassigned']	['Unassigned']	['Unassigned']	['Unassigned']
843	VC_1858_0	3	19.804	9.25564	0.681495	0.0238095	2.44949	3.4641	3	3	1	3.02529	crane190_20395,crane191_57297,parrot78_3901	['Unassigned']	['Unassigned']	['Unassigned']	['Unassigned']	['Unassigned']	['Unassigned']
844	VC_1859_0	2	3.97839	0	1	1	2	2	1	1	1	2	CabotsTragopan223_62789,CabotsTragopan223_91588	['Unassigned']	['Unassigned']	['Unassigned']	['Unassigned']	['Unassigned']	['Unassigned']
845	VC_185_0	7	189.956	1369.62	0.1218	0.00238613	5	8.88819	21	21	1	7.15194	Anoxybacillus~phage~A403,BluePeacock205_20949,Flamingo03_14433,Lorikeet03_17934,bluepeacock211_43728,crane193_1613,pheasant217_108464	['Heunggongvirae', 'Unassigned']	['Uroviricota', 'Unassigned']	['Caudoviricetes', 'Unassigned']	['Caudovirales', 'Unassigned']	['Siphoviridae', 'Unassigned']	['Tandoganvirus', 'Unassigned']
846	VC_1860_0	17	16708.8	5921.51	0.738337	8.57134e-76	2.82843	6.63325	136	136	1	4.95364	Dickeya~phage~BF25/12,Pectobacterium~phage~Clickz,Pectobacterium~phage~Gaspode,Pectobacterium~phage~Khlen,Pectobacterium~phage~Koot,Pectobacterium~phage~Lelidair,Pectobacterium~phage~Nobby,Pectobacterium~phage~PP16,Pectobacterium~phage~PP90,Pectobacterium~phage~PPWS1,Pectobacterium~phage~PPWS2,Pectobacterium~phage~Peat1,Pectobacterium~phage~PhiM1,Pectobacterium~phage~Phoria,Pectobacterium~phage~Z…	['Heunggongvirae']	['Uroviricota']	['Caudoviricetes']	['Caudovirales']	['Autographiviridae']	['Stompvirus', 'Phimunavirus', 'Kotilavirus', 'Kantovirus']
847	VC_1861_0	24	33841	13041.5	0.721825	3.58614e-140	2.82843	7.2111	276	276	1	4.94811	CabotsTragopan223_63258,Enterobacter~phage~phiKDA1,Escherichia~phage~Minorna,Klebsiella~phage~AltoGao,Klebsiella~phage~F19,Klebsiella~phage~KP-Rio/2015,Klebsiella~phage~KP34,Klebsiella~phage~KPV811,Klebsiella~phage~Kp2,Klebsiella~phage~KpV41,Klebsiella~phage~KpV475,Klebsiella~phage~KpV71,Klebsiella~phage~NTUH-K2044-K1-1,Klebsiella~phage~myPSH1235,Klebsiella~phage~phiBO1E,Klebsiella~phage~phiKpS2,…	['Unassigned', 'Heunggongvirae']	['Unassigned', 'Uroviricota']	['Unassigned', 'Caudoviricetes']	['Unassigned', 'Caudovirales']	['Unassigned', 'Autographiviridae']	['Unassigned', 'Koutsourovirus', 'Drulisvirus', 'Bucovirus']
848	VC_1862_0	4	920.318	4393.74	0.173185	3.07254e-05	1.41421	2.82843	6	6	1	2.05816	Vibrio~phage~VP93,Vibrio~phage~vB_VpaP_KF1,Vibrio~phage~vB_VpaP_KF2,Vibrio~phage~vB_VpaS_OWB	['Heunggongvirae']	['Uroviricota']	['Caudoviricetes']	['Caudovirales']	['Autographiviridae']	['Maculvirus']
849	VC_1863_0	3	79.0592	892.902	0.0813399	0.00348092	2	3	3	3	1	2.54858	crane70_11616,crane70_19952,crane70_21390	['Unassigned']	['Unassigned']	['Unassigned']	['Unassigned']	['Unassigned']	['Unassigned']
850	VC_1864_0	3	103.491	901.381	0.102989	0.00425968	4	4.89898	3	3	1	4.29966	crane70_12400,crane70_20187,crane70_7565	['Unassigned']	['Unassigned']	['Unassigned']	['Unassigned']	['Unassigned']	['Unassigned']
851	VC_1865_0	3	43.6817	1007.46	0.0415566	0.219158	1.73205	2.44949	3	3	1	2.1392	crane70_15877,crane70_16262,crane70_3072	['Unassigned']	['Unassigned']	['Unassigned']	['Unassigned']	['Unassigned']	['Unassigned']
852	VC_1866_0	3	27.9962	1014.74	0.0268487	0.871523	1.73205	2.44949	3	3	1	1.9712	crane70_20590,crane70_22925,crane70_23011	['Unassigned']	['Unassigned']	['Unassigned']	['Unassigned']	['Unassigned']	['Unassigned']
853	VC_1867_0	2	22.656	58.6225	0.278746	0.133333	5	5	1	1	1	5	beangoose232_21732,beangoose245_10805	['Unassigned']	['Unassigned']	['Unassigned']	['Unassigned']	['Unassigned']	['Unassigned']
854	VC_1868_0	3	52.753	84.6911	0.383814	0.0204194	1.73205	2.82843	3	3	1	2.40208	crane191_26294,crane191_63541,toucan80_7661	['Unassigned']	['Unassigned']	['Unassigned']	['Unassigned']	['Unassigned']	['Unassigned']
855	VC_186_0	12	1058.13	624.281	0.628937	9.97766e-15	3	9.32738	66	64	0.969697	6.01462	Aeribacillus~phage~AP45,BluePeacock205_159217,BluePeacock205_94974,CabotsTragopan223_101674,Deep-sea~thermophilic~phage~D6E,Lactobacillus~phage~LBR48,Listeria~phage~B054,bluepeacock212_76838,parrot78_17198,pheasant217_62913,silverpheasant213_140354,silverpheasant213_55450	['Heunggongvirae', 'Unassigned']	['Uroviricota', 'Unassigned']	['Caudoviricetes', 'Unassigned']	['Caudovirales', 'Unassigned']	['Siphoviridae', 'Unassigned', 'Myoviridae']	['Kamchatkavirus', 'Unassigned', 'Anamdongvirus']
856	VC_1870_0	2	19.7171	0	1	1	3	3	1	1	1	3	CabotsTragopan223_6778,beangoose232_20546	['Unassigned']	['Unassigned']	['Unassigned']	['Unassigned']	['Unassigned']	['Unassigned']
857	VC_1871_0	2	6.77199	1.45241	0.823402	1	2.44949	2.44949	1	1	1	2.44949	CabotsTragopan223_70506,parrot76_21324	['Unassigned']	['Unassigned']	['Unassigned']	['Unassigned']	['Unassigned']	['Unassigned']
858	VC_1872_0	2	149.587	270.12	0.356409	0.0465116	1.41421	1.41421	1	1	1	1.41421	Pseudoalteromonas~phage~HP1,Pseudoalteromonas~phage~RIO-1	['Heunggongvirae']	['Uroviricota']	['Caudoviricetes']	['Caudovirales']	['Zobellviridae']	['Melvirus']
859	VC_1873_0	4	57.8401	28.86	0.667129	0.0202004	3.31662	5.56776	6	6	1	4.66169	CabotsTragopan223_74853,blackswan219_46968,silverpheasant213_182047,silverpheasant213_62272	['Unassigned']	['Unassigned']	['Unassigned']	['Unassigned']	['Unassigned']	['Unassigned']
860	VC_1874_0	2	20.4593	16.7226	0.550249	0.4	3.31662	3.31662	1	1	1	3.31662	toucan80_18711,toucan80_18747	['Unassigned']	['Unassigned']	['Unassigned']	['Unassigned']	['Unassigned']	['Unassigned']
861	VC_1875_0	3	66.2353	223.602	0.228526	0.361765	4.47214	4.69042	3	3	1	4.5449	flamingo67_4016,toucan79_4111,toucan80_19089	['Unassigned']	['Unassigned']	['Unassigned']	['Unassigned']	['Unassigned']	['Unassigned']
862	VC_1876_0	3	31.7943	12.3826	0.719704	0.0571429	0	1	3	3	1	0.666667	CabotsTragopan223_76996,goldenpheasant215_12558,silverpheasant213_209722	['Unassigned']	['Unassigned']	['Unassigned']	['Unassigned']	['Unassigned']	['Unassigned']
863	VC_1877_0	8	4633.55	810.606	0.851105	9.30521e-18	0	6.55744	28	28	1	5.51311	Gordonia~phage~Catfish,Gordonia~phage~Dardanus,Gordonia~phage~Gsput1,Gordonia~phage~Schmidt,Gordonia~phage~Splinter,Gordonia~phage~TZGordon,Gordonia~phage~TinaLin,Gordonia~phage~Vendetta	['Heunggongvirae']	['Uroviricota']	['Caudoviricetes']	['Caudovirales']	['Siphoviridae']	['Vendettavirus', 'Gesputvirus']
864	VC_1879_0	2	2.76759	11.7925	0.19008	1	2.82843	2.82843	1	1	1	2.82843	CabotsTragopan223_82843,pheasant217_120888	['Unassigned']	['Unassigned']	['Unassigned']	['Unassigned']	['Unassigned']	['Unassigned']
865	VC_1880_0	2	1.17945	0	1	1	3.16228	3.16228	1	1	1	3.16228	CabotsTragopan223_84860,silverpheasant213_119066	['Unassigned']	['Unassigned']	['Unassigned']	['Unassigned']	['Unassigned']	['Unassigned']
866	VC_1882_0	2	36.6189	1.99549	0.948323	1	3	3	1	1	1	3	CabotsTragopan223_8696,pheasant217_134285	['Unassigned']	['Unassigned']	['Unassigned']	['Unassigned']	['Unassigned']	['Unassigned']
867	VC_1883_0	2	15.9937	0	1	1	4	4	1	1	1	4	CabotsTragopan223_88475,blackswan219_72547	['Unassigned']	['Unassigned']	['Unassigned']	['Unassigned']	['Unassigned']	['Unassigned']
868	VC_1884_0	3	28.1638	12.8616	0.686497	0.0357701	2.44949	2.82843	3	3	1	2.5758	CabotsTragopan223_91050,pheasant217_58679,pheasant68_11648	['Unassigned']	['Unassigned']	['Unassigned']	['Unassigned']	['Unassigned']	['Unassigned']
869	VC_1885_0	2	17.2665	0	1	1	3.16228	3.16228	1	1	1	3.16228	CabotsTragopan223_91451,silverpheasant213_80129	['Unassigned']	['Unassigned']	['Unassigned']	['Unassigned']	['Unassigned']	['Unassigned']
870	VC_1886_0	2	6.1245	0	1	1	1	1	1	1	1	1	CabotsTragopan223_93179,wildgoose220_23110	['Unassigned']	['Unassigned']	['Unassigned']	['Unassigned']	['Unassigned']	['Unassigned']
871	VC_1888_0	2	9.29043	3.44503	0.729493	0.666667	1.73205	1.73205	1	1	1	1.73205	CabotsTragopan223_95322,silverpheasant213_48593	['Unassigned']	['Unassigned']	['Unassigned']	['Unassigned']	['Unassigned']	['Unassigned']
872	VC_1889_0	2	9.14777	0	1	1	1.73205	1.73205	1	1	1	1.73205	CabotsTragopan223_95780,hornbill69_3479	['Unassigned']	['Unassigned']	['Unassigned']	['Unassigned']	['Unassigned']	['Unassigned']
873	VC_188_0	2	14.8896	306.568	0.0463191	0.103136	2.82843	2.82843	1	1	1	2.82843	Flamingo03_10006,Flamingo03_5617	['Unassigned']	['Unassigned']	['Unassigned']	['Unassigned']	['Unassigned']	['Unassigned']
874	VC_1890_0	3	36.4853	29.2113	0.55536	0.0242424	2.82843	5.56776	3	3	1	4.65465	eagle206_20069,eagle206_21146,parrot76_21928	['Unassigned']	['Unassigned']	['Unassigned']	['Unassigned']	['Unassigned']	['Unassigned']
875	VC_1891_0	2	15.2998	25.1977	0.377795	0.25	2	2	1	1	1	2	CabotsTragopan223_96850,toucan80_14729	['Unassigned']	['Unassigned']	['Unassigned']	['Unassigned']	['Unassigned']	['Unassigned']
876	VC_1892_0	4	90.7108	12.511	0.878795	0.0139219	2.44949	3.4641	6	6	1	3.06295	blackswan219_112611,parrot77_17163,parrot77_17969,pheasant217_20983	['Unassigned']	['Unassigned']	['Unassigned']	['Unassigned']	['Unassigned']	['Unassigned']
877	VC_1893_0	2	5.96232	522.769	0.0112767	1	4.12311	4.12311	1	1	1	4.12311	CabotsTragopan223_97794,blackswan219_44883	['Unassigned']	['Unassigned']	['Unassigned']	['Unassigned']	['Unassigned']	['Unassigned']
878	VC_1894_0	2	8.86917	0	1	1	3.60555	3.60555	1	1	1	3.60555	CabotsTragopan223_98589,silverpheasant213_141700	['Unassigned']	['Unassigned']	['Unassigned']	['Unassigned']	['Unassigned']	['Unassigned']
879	VC_1895_0	1	0	4.67259	0	1	0	0	1	1	1	0	silverpheasant213_214877	['Unassigned']	['Unassigned']	['Unassigned']	['Unassigned']	['Unassigned']	['Unassigned']
880	VC_1896_0	4	45.9457	196.377	0.189605	0.0124715	2.23607	3.31662	6	6	1	2.71335	blackswan219_3994,goldenpheasant215_12657,parrot77_7566,toucan80_24789	['Unassigned']	['Unassigned']	['Unassigned']	['Unassigned']	['Unassigned']	['Unassigned']
881	VC_1897_0	6	4500	955.265	0.824891	9.54804e-08	2.44949	5.74456	15	15	1	4.31965	Campylobacter~phage~CP30A,Campylobacter~phage~CPX,Campylobacter~phage~NCTC12673,Campylobacter~phage~PC14,Campylobacter~phage~vB_CjeM_Los1,Campylobacter~virus~CP81	['Heunggongvirae']	['Uroviricota']	['Caudoviricetes']	['Caudovirales']	['Myoviridae']	['Fletchervirus']
882	VC_1898_0	4	1800	955.265	0.653295	0.000197949	4.89898	6	6	6	1	5.45238	Campylobacter~phage~CP21,Campylobacter~phage~vB_CcoM-IBB_35,Campylobacter~virus~CP220,Campylobacter~virus~CPt10	['Heunggongvirae']	['Uroviricota']	['Caudoviricetes']	['Caudovirales']	['Myoviridae']	['Firehammervirus']
883	VC_1899_0	3	143.382	24.7223	0.852935	0.0357143	1.73205	3.60555	3	3	1	2.9339	parrot76_9448,silverpheasant213_153893,silverpheasant213_215072	['Unassigned']	['Unassigned']	['Unassigned']	['Unassigned']	['Unassigned']	['Unassigned']
884	VC_189_0	3	6.87662	9.5352	0.419004	0.177113	2.23607	3.31662	3	3	1	2.79371	BluePeacock205_97596,crane191_14307,silverpheasant213_64540	['Unassigned']	['Unassigned']	['Unassigned']	['Unassigned']	['Unassigned']	['Unassigned']
885	VC_18_0	9	10565.8	14420.1	0.42287	3.3319e-24	1.41421	3.60555	36	36	1	2.544	Pseudomonas~phage~DL64,Pseudomonas~phage~LIT1,Pseudomonas~phage~PA26,Pseudomonas~phage~PEV2,Pseudomonas~phage~Pa2,Pseudomonas~phage~YH30,Pseudomonas~phage~YH6,Pseudomonas~phage~vB_PaeP_C2-10_Ab09,Pseudomonas~phage~vB_PaeP_MAG4	['Heunggongvirae']	['Uroviricota']	['Caudoviricetes']	['Caudovirales']	['Schitoviridae']	['Litunavirus']
886	VC_1900_0	4	473.811	439.812	0.518607	5.15175e-05	3.87298	5.91608	6	6	1	5.29493	Celeribacter~phage~P12053L,Lentibacter~virus~ICBM1,Lentibacter~virus~vB_LenP_ICBM2,Roseobacter~phage~SIO1	['Heunggongvirae']	['Uroviricota']	['Caudoviricetes']	['Caudovirales']	['Zobellviridae']	['Siovirus']
887	VC_1901_0	2	163.86	182.313	0.473348	0.0985092	2.82843	2.82843	1	1	1	2.82843	Vibrio~phage~ICP2,Vibrio~phage~ICP2_2013_A_Haiti	['Heunggongvirae']	['Uroviricota']	['Caudoviricetes']	['Caudovirales']	['Zobellviridae']	['Icepovirus', 'Unassigned']
888	VC_1902_0	1	0	25.0684	0	1	0	0	1	1	1	0	pheasant217_30815	['Unassigned']	['Unassigned']	['Unassigned']	['Unassigned']	['Unassigned']	['Unassigned']
889	VC_1903_0	2	10.0663	125.484	0.0742627	0.10658	3.4641	3.4641	1	1	1	3.4641	silverpheasant213_101134,silverpheasant213_29783	['Unassigned']	['Unassigned']	['Unassigned']	['Unassigned']	['Unassigned']	['Unassigned']
890	VC_1904_0	4	1284.32	102.235	0.926267	1.48593e-05	6.85565	7.34847	6	6	1	7.10368	Cellulophaga~phage~phi13:2,Cellulophaga~phage~phi18:3,Cellulophaga~phage~phi19:3,Cellulophaga~phage~phi46:3	['Heunggongvirae']	['Uroviricota']	['Caudoviricetes']	['Caudovirales']	['Podoviridae']	['Unassigned']
891	VC_1905_0	2	300	111.844	0.728432	0.153846	3.74166	3.74166	1	1	1	3.74166	Cellulophaga~phage~phi17:2,Cellulophaga~phage~phi4:1	['Heunggongvirae']	['Uroviricota']	['Caudoviricetes']	['Caudovirales']	['Podoviridae']	['Lightbulbvirus']
892	VC_1906_0	3	539.377	137.909	0.79638	0.0140582	2.64575	3.87298	3	3	1	3.227	Cellulophaga~phage~phi12:1,Cellulophaga~phage~phi17:1,Cellulophaga~phage~phi18:1	['Heunggongvirae']	['Uroviricota']	['Caudoviricetes']	['Caudovirales']	['Siphoviridae']	['Helsingorvirus']
893	VC_1907_0	2	50.3734	0	1	1	0	0	1	1	1	0	Cellulophaga~phage~phi12:2,Cellulophaga~phage~phi12a:1	['Sangervirae']	['Phixviricota']	['Malgrandaviricetes']	['Petitvirales']	['Microviridae']	['Unassigned']
894	VC_1908_0	4	1745.19	72.1483	0.9603	0.0136325	2.23607	3.87298	6	6	1	3.03082	Flavobacterium~phage~vB_FspP_elemoA_7-9A,Flavobacterium~phage~vB_FspP_elemoD_13-5B,Flavobacterium~phage~vB_FspP_elemoE_6-9C,Flavobacterium~phage~vB_FspP_elemoF_6-3D	['Heunggongvirae']	['Uroviricota']	['Caudoviricetes']	['Caudovirales']	['Podoviridae']	['Unassigned']
895	VC_1909_0	5	2561.02	24.4157	0.990556	0.00260047	0	3.74166	10	10	1	2.27118	Flavobacterium~phage~FpV4,Flavobacterium~phage~Fpv1,Flavobacterium~phage~Fpv2,Flavobacterium~phage~Fpv20,Flavobacterium~phage~Fpv3	['Heunggongvirae']	['Uroviricota']	['Caudoviricetes']	['Caudovirales']	['Podoviridae']	['Fipvunavirus']
896	VC_190_0	4	1800	2700.75	0.399933	3.70484e-05	5.2915	6.7082	6	6	1	5.9606	Aeromonas~phage~4_4572,Aeromonas~phage~LAh_6,Aeromonas~phage~LAh_8,Aeromonas~phage~LAh_9	['Heunggongvirae']	['Uroviricota']	['Caudoviricetes']	['Caudovirales']	['Podoviridae']	['Lahexavirus']
897	VC_1910_0	12	10762.3	42.8652	0.996033	1.46346e-08	2	7.61577	66	66	1	5.69573	Flavobacterium~phage~vB_FspS_filifjonk9-1,Flavobacterium~phage~vB_FspS_hattifnatt9-1,Flavobacterium~phage~vB_FspS_hemulen6-1,Flavobacterium~phage~vB_FspS_lillamy9-1,Flavobacterium~phage~vB_FspS_morran9-1,Flavobacterium~phage~vB_FspS_mumin9-1,Flavobacterium~phage~vB_FspS_mymlan6-1,Flavobacterium~phage~vB_FspS_sniff9-1,Flavobacterium~phage~vB_FspS_snork6-1,Flavobacterium~phage~vB_FspS_snusmum6-1,Fl…	['Heunggongvirae']	['Uroviricota']	['Caudoviricetes']	['Caudovirales']	['Siphoviridae']	['Muminvirus', 'Hattifnattvirus', 'Lillamyvirus']
898	VC_1911_0	2	210.939	164.335	0.562093	0.138286	3.16228	3.16228	1	1	1	3.16228	Flavobacterium~phage~FCL-2,Flavobacterium~phage~FCV-1	['Heunggongvirae']	['Uroviricota']	['Caudoviricetes']	['Caudovirales']	['Myoviridae']	['Ficleduovirus']
899	VC_1912_0	4	22.909	5.29101	0.812375	0.133333	2	3.31662	6	6	1	2.62142	ElliotsPheasant225_16557,Whitebellygoldenpheasant226_6293,pheasant217_120334,pheasant217_94241	['Unassigned']	['Unassigned']	['Unassigned']	['Unassigned']	['Unassigned']	['Unassigned']
900	VC_1913_0	3	14.1797	5.12451	0.73454	0.248213	0	1	3	3	1	0.666667	Chestnut-flankedWhite-eye153_36709,Rufous-tailedRobin167_11417,brownshrike136_23118	['Unassigned']	['Unassigned']	['Unassigned']	['Unassigned']	['Unassigned']	['Unassigned']
901	VC_1914_0	5	5.23897	0	1	1	0	1.41421	10	10	1	0.741421	Chestnut-flankedWhite-eye153_45335,Red-flankedBluetail199_81,Yellow-browedWarbler132_6465,kingfisher46_1751,wagtail171_7399	['Unassigned']	['Unassigned']	['Unassigned']	['Unassigned']	['Unassigned']	['Unassigned']
902	VC_1915_0	22	321.966	0	1	1	0	0	231	231	1	0	Chestnut-flankedWhite-eye59_2087,DaurianRedstart170_3941,Red-flankedBluetail198_8755,Red-flankedBluetail199_4915,Red-flankedBluetail199_5079,Red-flankedBluetail200_10648,Red-flankedBluetail200_11823,Red-flankedBluetail200_7403,Red-flankedBluetail94_2625,Red-flankedBluetail94_3070,Rufous-tailedRobin168_3695,WildGoose05_1709,WildGoose05_1805,WildGoose05_1826,WildGoose05_1897,Yellow-browedBunting150…	['Unassigned']	['Unassigned']	['Unassigned']	['Unassigned']	['Unassigned']	['Unassigned']
903	VC_1916_0	6	132.133	5.42553	0.960558	0.500994	0	1.73205	15	15	1	0.822828	Chestnut-flankedWhite-eye59_2200,PallassLeafWarbler156_3327,Yellow-throatedBunting135_3545,robin114_133,stonechat111_2249,tit162_3314	['Unassigned']	['Unassigned']	['Unassigned']	['Unassigned']	['Unassigned']	['Unassigned']
904	VC_1917_0	5	14.5737	0	1	1	0	0	10	10	1	0	Chestnut-flankedWhite-eye59_2228,Red-flankedBluetail200_9155,Yellow-rumpedFlycatcher108_1214,robin180_8156,warbler203_32148	['Unassigned']	['Unassigned']	['Unassigned']	['Unassigned']	['Unassigned']	['Unassigned']
905	VC_1918_0	11	10529	43401.7	0.195233	6.48266e-36	3.31662	7.87401	55	55	1	5.73678	Citrobacter~phage~CF1~DK-2017,Citrobacter~phage~Sazh,Citrobacter~phage~Stevie,Citrobacter~virus~HCF1,Escherichia~phage~LL5,Escherichia~phage~Tls,Salmonella~phage~36,Salmonella~phage~YSP2,Salmonella~phage~phSE-2,Salmonella~phage~vB_SenS_PHB07,Salmonella~virus~SP126	['Heunggongvirae']	['Uroviricota']	['Caudoviricetes']	['Caudovirales']	['Drexlerviridae']	['Tlsvirus', 'Hicfunavirus']
906	VC_1918_1	30	75264.4	53598.1	0.584068	1.12813e-227	2.82843	8.83176	435	435	1	6.27383	Cronobacter~phage~CS01,Escherichia~phage~Henu7,Escherichia~phage~Henu8,Escherichia~phage~PGN590,Escherichia~phage~SECphi27,Escherichia~phage~aalborv,Escherichia~phage~aaroes,Escherichia~phage~atuna,Escherichia~phage~damhaus,Escherichia~phage~egaa,Escherichia~phage~grams,Escherichia~phage~haarsle,Escherichia~phage~herni,Escherichia~phage~tiwna,Escherichia~phage~tonijn,Escherichia~phage~tonn,Escher…	['Heunggongvirae']	['Uroviricota']	['Caudoviricetes']	['Caudovirales']	['Drexlerviridae']	['Gyeonggidovirus', 'Henuseptimavirus', 'Hanrivervirus', 'Warwickvirus', 'Changchunvirus']
907	VC_1919_0	18	31810.4	26606.7	0.544539	1.19982e-92	1.41421	8.30662	153	153	1	4.94799	Enterobacteria~phage~vB_EcoS_IME18,Escherichia~phage~ADB-2,Escherichia~phage~Eco_BIFF,Escherichia~phage~JMPW1,Escherichia~phage~JMPW2,Escherichia~phage~SRT8,Escherichia~phage~T1,Escherichia~phage~vB_EcoS-DELF2,Escherichia~phage~vB_EcoS_IME347,Escherichia~phage~vB_EcoS_SH2,Shigella~phage~SH6,Shigella~phage~Sfin-1,Shigella~phage~Shfl1,Shigella~phage~pSf-2,Shigella~phage~vB_SflS-ISF001,Shigella~phag…	['Heunggongvirae']	['Uroviricota']	['Caudoviricetes']	['Caudovirales']	['Drexlerviridae']	['Tunavirus', 'Sertoctavirus', 'Badaguanvirus']
908	VC_191_0	16	9572.99	7287.22	0.567786	4.1175e-71	1.73205	7.14143	120	120	1	5.88908	Aeromonas~phage~25AhydR2PP,Aeromonas~phage~Ahp1,Aeromonas~phage~CF7,Aeromonas~phage~ZPAH7,Aeromonas~phage~phiAS7,BluePeacock205_165175,Cronobacter~phage~Dev-CD-23823,Cronobacter~phage~vB_CskP_GAP227,Pectobacterium~phage~Arno160,Pectobacterium~phage~PP2,Salmonella~phage~vB_SpuP_Spp16,Yersinia~phage~fHe-Yen3-01,Yersinia~phage~phi80-18,Yersinia~phage~phiR8-01,Yersinia~phage~vB_YenP_ISAO8,toucan80_16…	['Heunggongvirae', 'Unassigned']	['Uroviricota', 'Unassigned']	['Caudoviricetes', 'Unassigned']	['Caudovirales', 'Unassigned']	['Autographiviridae', 'Unassigned']	['Aerosvirus', 'Ahphunavirus', 'Unassigned', 'Cronosvirus', 'Wanjuvirus', 'Panjvirus', 'Pokrovskaiavirus', 'Pienvirus', 'Aghbyvirus']
909	VC_1920_0	35	122444	3986.56	0.968468	1.4539e-155	1	6.9282	595	595	1	4.66212	Enterobacter~phage~F20,Klebsiella~phage~13,Klebsiella~phage~1513,Klebsiella~phage~GH-K3,Klebsiella~phage~GML-KpCol1,Klebsiella~phage~JY917,Klebsiella~phage~KL,Klebsiella~phage~KLPN1,Klebsiella~phage~KOX1,Klebsiella~phage~KP1801,Klebsiella~phage~KP36,Klebsiella~phage~KPN~N141,Klebsiella~phage~KpKT21phi1,Klebsiella~phage~MezzoGao,Klebsiella~phage~NJR15,Klebsiella~phage~NJS1,Klebsiella~phage~NJS2,Kl…	['Heunggongvirae']	['Uroviricota']	['Caudoviricetes']	['Caudovirales']	['Drexlerviridae']	['Webervirus']
910	VC_1921_0	3	22.2392	978.125	0.0222311	0.192627	2.23607	3	3	3	1	2.68817	SiberianRubythroat52_34771,crane193_30838,pheasant217_103213	['Unassigned']	['Unassigned']	['Unassigned']	['Unassigned']	['Unassigned']	['Unassigned']
911	VC_1922_0	2	52.9172	2148.93	0.0240331	0.164629	4.58258	4.58258	1	1	1	4.58258	crane193_11756,crane193_18255	['Unassigned']	['Unassigned']	['Unassigned']	['Unassigned']	['Unassigned']	['Unassigned']
912	VC_1923_0	2	58.0868	2992.76	0.0190396	0.220509	5.09902	5.09902	1	1	1	5.09902	blackswan219_148060,parrot78_7968	['Unassigned']	['Unassigned']	['Unassigned']	['Unassigned']	['Unassigned']	['Unassigned']
913	VC_1924_0	2	19.5538	8.25926	0.703044	0.5	2.64575	2.64575	1	1	1	2.64575	crane193_16142,stork73_13980	['Unassigned']	['Unassigned']	['Unassigned']	['Unassigned']	['Unassigned']	['Unassigned']
914	VC_1925_0	2	22.4773	1655.92	0.0133921	0.874824	3.74166	3.74166	1	1	1	3.74166	crane193_28625,crane193_5246	['Unassigned']	['Unassigned']	['Unassigned']	['Unassigned']	['Unassigned']	['Unassigned']
915	VC_1926_0	3	44.561	598.715	0.0692719	0.12291	0	1.73205	3	3	1	1.1547	crane193_16504,stork73_13523,stork73_35884	['Unassigned']	['Unassigned']	['Unassigned']	['Unassigned']	['Unassigned']	['Unassigned']
916	VC_1927_0	2	6.95469	436.32	0.0156893	0.357735	3.74166	3.74166	1	1	1	3.74166	blackswan219_151188,parrot78_19964	['Unassigned']	['Unassigned']	['Unassigned']	['Unassigned']	['Unassigned']	['Unassigned']
917	VC_192_0	31	18182.8	19045.1	0.488418	1.69303e-235	1.41421	8.48528	465	465	1	6.74737	Aquamicrobium~phage~P14,Burkholderia~phage~Bp-AMP1,Burkholderia~phage~JG068,CabotsTragopan223_126330,CabotsTragopan223_167379,CabotsTragopan223_23991,Caulobacter~phage~Lullwater,Caulobacter~phage~Percy,Curvibacter~phage~P26059B,Pseudomonas~phage~Andromeda,Pseudomonas~phage~Bf7,Pseudomonas~phage~PollyC,Pseudomonas~phage~VSW-3,Ralstonia~phage~Anchaing,Ralstonia~phage~RS-PI-1,Ralstonia~phage~RS-PII-…	['Heunggongvirae', 'Unassigned']	['Uroviricota', 'Unassigned']	['Caudoviricetes', 'Unassigned']	['Caudovirales', 'Unassigned']	['Autographiviridae', 'Unassigned']	['Aqualcavirus', 'Ampunavirus', 'Mguuvirus', 'Unassigned', 'Lullwatervirus', 'Percyvirus', 'Kalppathivirus', 'Bifseptvirus', 'Pollyceevirus', 'Napahaivirus', 'Anchaingvirus', 'Sukuvirus', 'Higashivirus', 'Risjevirus', 'Scottvirus', 'Pradovirus']
918	VC_1930_0	4	404.425	296.746	0.576785	0.000204237	2	3	6	6	1	2.31364	Clostridium~phage~CPS2,Clostridium~phage~phiCP7R,Clostridium~phage~phiCPV4,Clostridium~phage~phiZP2	['Heunggongvirae']	['Uroviricota']	['Caudoviricetes']	['Caudovirales']	['Guelinviridae']	['Brucesealvirus']
919	VC_1931_0	2	1.94813	10.1842	0.160573	1	3.60555	3.60555	1	1	1	3.60555	bluepeacock210_60510,pheasant217_152942	['Unassigned']	['Unassigned']	['Unassigned']	['Unassigned']	['Unassigned']	['Unassigned']
920	VC_1932_0	2	5.80865	5.64703	0.507054	0.5	3.87298	3.87298	1	1	1	3.87298	bluepeacock211_32839,goldenpheasant222_82503	['Unassigned']	['Unassigned']	['Unassigned']	['Unassigned']	['Unassigned']	['Unassigned']
921	VC_1933_0	3	27.226	132.53	0.170422	0.224855	4.24264	5.74456	3	3	1	4.92768	ElliotsPheasant225_36063,Whitebellygoldenpheasant226_27452,Whitebellygoldenpheasant226_40641	['Unassigned']	['Unassigned']	['Unassigned']	['Unassigned']	['Unassigned']	['Unassigned']
922	VC_1934_0	2	35.7637	144.009	0.198938	0.102927	2.64575	2.64575	1	1	1	2.64575	bluepeacock210_6465,bluepeacock210_7331	['Unassigned']	['Unassigned']	['Unassigned']	['Unassigned']	['Unassigned']	['Unassigned']
923	VC_1935_0	3	80.2018	166.3	0.32536	0.00480262	3.4641	5.19615	3	3	1	4.55342	ElliotsPheasant225_109978,bluepeacock210_40591,bluepeacock211_32503	['Unassigned']	['Unassigned']	['Unassigned']	['Unassigned']	['Unassigned']	['Unassigned']
924	VC_1936_0	4	913.446	122.76	0.88153	3.68568e-05	3	4	6	6	1	3.63594	Clostridium~phage~phiCP13O,Clostridium~phage~phiCP26F,Clostridium~phage~phiCP34O,Clostridium~phage~phiCP39-O	['Heunggongvirae']	['Uroviricota']	['Caudoviricetes']	['Caudovirales']	['Siphoviridae']	['Unassigned']
925	VC_1937_0	8	231.319	627.874	0.269228	0.0064886	1.73205	6.245	28	28	1	3.66581	Whitebellygoldenpheasant226_4201,bluepeacock210_15851,bluepeacock210_8771,bluepeacock211_8131,goldenpheasant222_118167,goldenpheasant222_145969,goldenpheasant222_78192,wildgoose220_58365	['Unassigned']	['Unassigned']	['Unassigned']	['Unassigned']	['Unassigned']	['Unassigned']
926	VC_1938_0	2	7.52178	101.972	0.0686957	1	7.14143	7.14143	1	1	1	7.14143	bluepeacock212_71724,goldenpheasant215_4452	['Unassigned']	['Unassigned']	['Unassigned']	['Unassigned']	['Unassigned']	['Unassigned']
927	VC_1939_0	2	0	25.9879	0	1	5	5	1	1	1	5	Whitebellygoldenpheasant226_30202,bluepeacock210_7679	['Unassigned']	['Unassigned']	['Unassigned']	['Unassigned']	['Unassigned']	['Unassigned']
928	VC_193_0	3	35.0864	1562.91	0.0219565	0.325656	2	4.58258	3	3	1	3.64716	blackswan219_180695,blackswan219_89347,blackswan219_97183	['Unassigned']	['Unassigned']	['Unassigned']	['Unassigned']	['Unassigned']	['Unassigned']
929	VC_1940_0	16	19403.6	4249.18	0.820352	1.00726e-65	0	8.3666	120	120	1	6.9585	Gordonia~phage~Azula,Gordonia~phage~Blino,Gordonia~phage~Blueberry,Gordonia~phage~CaptainKirk2,Gordonia~phage~CarolAnn,Gordonia~phage~Fairfaxidum,Gordonia~phage~Frokostdame,Gordonia~phage~Guacamole,Gordonia~phage~JuJu,Gordonia~phage~Obliviate,Gordonia~phage~Petra,Gordonia~phage~Toast,Gordonia~phage~UmaThurman,Gordonia~phage~Utz,Gordonia~phage~Walrus,Gordonia~phage~William	['Heunggongvirae']	['Uroviricota']	['Caudoviricetes']	['Caudovirales']	['Siphoviridae']	['Fairfaxidumvirus']
930	VC_1941_0	2	5.21069	14.8186	0.260154	1	3.87298	3.87298	1	1	1	3.87298	silverpheasant213_150266,silverpheasant213_77393	['Unassigned']	['Unassigned']	['Unassigned']	['Unassigned']	['Unassigned']	['Unassigned']
931	VC_1942_0	3	361.574	734.381	0.329916	0.00305981	3.74166	6.32456	3	3	1	5.3554	Gordonia~phage~Gustav,Gordonia~phage~Mahdia,Gordonia~phage~Trine	['Heunggongvirae']	['Uroviricota']	['Caudoviricetes']	['Caudovirales']	['Siphoviridae']	['Gustavvirus', 'Trinevirus']
932	VC_1944_0	2	14.5472	2.9623	0.830817	1	2.82843	2.82843	1	1	1	2.82843	crane190_11412,goldenpheasant215_4727	['Unassigned']	['Unassigned']	['Unassigned']	['Unassigned']	['Unassigned']	['Unassigned']
933	VC_1945_0	2	15.5216	171.109	0.0831674	0.615385	2.82843	2.82843	1	1	1	2.82843	silverpheasant213_12627,silverpheasant213_192823	['Unassigned']	['Unassigned']	['Unassigned']	['Unassigned']	['Unassigned']	['Unassigned']
934	VC_1946_0	2	16.6769	31.2029	0.348308	0.25	2.23607	2.23607	1	1	1	2.23607	Flamingo03_14268,ParrotFe061_36680	['Unassigned']	['Unassigned']	['Unassigned']	['Unassigned']	['Unassigned']	['Unassigned']
935	VC_1947_0	2	10.0793	0	1	1	2.64575	2.64575	1	1	1	2.64575	CraneFe073_10707,crane191_20234	['Unassigned']	['Unassigned']	['Unassigned']	['Unassigned']	['Unassigned']	['Unassigned']
936	VC_1948_0	2	8.78327	1.52298	0.852227	1	1.41421	1.41421	1	1	1	1.41421	CraneFe073_14535,CraneFe080_4164	['Unassigned']	['Unassigned']	['Unassigned']	['Unassigned']	['Unassigned']	['Unassigned']
937	VC_1949_0	4	669.117	1564.78	0.299529	6.49926e-05	4.12311	8.94427	6	6	1	7.22384	Flamingo03_14525,Flamingo03_8056,crane191_35343,parrot78_22056	['Unassigned']	['Unassigned']	['Unassigned']	['Unassigned']	['Unassigned']	['Unassigned']
938	VC_194_0	2	23.9221	500.523	0.0456141	0.273401	3.31662	3.31662	1	1	1	3.31662	Chestnut-flankedWhite-eye59_1944,Flamingo03_8143	['Unassigned']	['Unassigned']	['Unassigned']	['Unassigned']	['Unassigned']	['Unassigned']
939	VC_1950_0	1	0	31.5117	0	1	0	0	1	1	1	0	whitestork72_2793	['Unassigned']	['Unassigned']	['Unassigned']	['Unassigned']	['Unassigned']	['Unassigned']
940	VC_1951_0	2	14.0886	49.5963	0.221223	0.444444	3.31662	3.31662	1	1	1	3.31662	Flamingo03_13099,Flamingo03_9603	['Unassigned']	['Unassigned']	['Unassigned']	['Unassigned']	['Unassigned']	['Unassigned']
941	VC_1952_0	7	454.783	462.759	0.495653	1.42669e-06	0	3.16228	21	21	1	1.54301	CraneFe073_21522,CraneFe073_31072,Flamingo03_3718,ParrotFe061_12399,ParrotFe061_2956,ParrotFe061_3991,pheasant68_13363	['Unassigned']	['Unassigned']	['Unassigned']	['Unassigned']	['Unassigned']	['Unassigned']
942	VC_1953_0	3	12.8928	47.3285	0.214091	0.185607	1.41421	3.16228	3	3	1	2.46831	Lorikeet03_13621,Lorikeet03_4380,ParrotFe061_37122	['Unassigned']	['Unassigned']	['Unassigned']	['Unassigned']	['Unassigned']	['Unassigned']
943	VC_1954_0	3	87.3621	350.455	0.19954	0.121278	2	3.31662	3	3	1	2.77221	CraneFe073_53295,ParrotFe061_37644,pheasant68_13619	['Unassigned']	['Unassigned']	['Unassigned']	['Unassigned']	['Unassigned']	['Unassigned']
944	VC_1955_0	4	38.6369	18.9152	0.671338	0.111111	3.87298	4.47214	6	6	1	4.13556	CraneFe073_32164,CraneFe073_45023,Flamingo03_795,ParrotFe061_35865	['Unassigned']	['Unassigned']	['Unassigned']	['Unassigned']	['Unassigned']	['Unassigned']
945	VC_1956_0	3	80.8855	9.20845	0.897791	0.5	2.64575	4.12311	3	3	1	3.5035	CraneFe073_66019,ParrotFe061_11915,ParrotFe061_35853	['Unassigned']	['Unassigned']	['Unassigned']	['Unassigned']	['Unassigned']	['Unassigned']
946	VC_1957_0	1	0	118.942	0	1	0	0	1	1	1	0	goldenpheasant222_53828	['Unassigned']	['Unassigned']	['Unassigned']	['Unassigned']	['Unassigned']	['Unassigned']
947	VC_1958_0	12	5445.64	1728.96	0.759016	4.04149e-37	1	3.16228	66	66	1	2.16705	Enterococcus~phage~AE4_17,Enterococcus~phage~Idefix,Enterococcus~phage~vB_EfaP_Ef6.2,Enterococcus~phage~vB_EfaP_Ef6.3,Enterococcus~phage~vB_EfaP_Ef7.2,Enterococcus~phage~vB_EfaP_Ef7.3,Enterococcus~phage~vB_EfaP_Ef7.4,Enterococcus~phage~vB_EfaP_Efmus1,Enterococcus~phage~vB_EfaP_Efmus3,Enterococcus~phage~vB_EfaP_Efmus4,Enterococcus~phage~vB_EfaP_IME195,Enterococcus~phage~vB_Efae230P-4	['Heunggongvirae']	['Uroviricota']	['Caudoviricetes']	['Caudovirales']	['Rountreeviridae']	['Copernicusvirus']
948	VC_1959_0	2	73.9182	807.347	0.0838774	0.0896698	1.41421	1.41421	1	1	1	1.41421	Enterococcus~phage~vB_EfaP_IME199,Enterococcus~phage~vB_EfaP_Zip	['Heunggongvirae']	['Uroviricota']	['Caudoviricetes']	['Caudovirales']	['Rountreeviridae']	['Minhovirus']
949	VC_1960_0	19	9410.9	1602.77	0.854474	2.91893e-76	0	4.12311	171	171	1	2.19221	Staphylococcus~phage~66,Staphylococcus~phage~Andhra,Staphylococcus~phage~BP39,Staphylococcus~phage~CSA13,Staphylococcus~phage~GRCS,Staphylococcus~phage~LSA2366,Staphylococcus~phage~P68,Staphylococcus~phage~PSa3,Staphylococcus~phage~Pabna,Staphylococcus~phage~Portland,Staphylococcus~phage~S24-1,Staphylococcus~phage~SA46-CL1,Staphylococcus~phage~SAP-2,Staphylococcus~phage~SCH1,Staphylococcus~phage~…	['Heunggongvirae']	['Uroviricota']	['Caudoviricetes']	['Caudovirales']	['Rountreeviridae']	['Rosenblumvirus', 'Andhravirus']
950	VC_1961_0	3	40.3892	9.70672	0.806237	0.121183	3.31662	3.87298	3	3	1	3.64376	Flamingo03_10493,Flamingo03_12027,ParrotFe061_17580	['Unassigned']	['Unassigned']	['Unassigned']	['Unassigned']	['Unassigned']	['Unassigned']
951	VC_1962_0	3	3.12918	11.9148	0.208002	0.666667	4.3589	4.79583	3	3	1	4.54229	Whitebellygoldenpheasant226_20932,bluepeacock210_27344,bluepeacock211_19994	['Unassigned']	['Unassigned']	['Unassigned']	['Unassigned']	['Unassigned']	['Unassigned']
952	VC_1963_0	2	5.12451	12.9215	0.283969	0.4	1.73205	1.73205	1	1	1	1.73205	silverpheasant213_3687,silverpheasant213_98112	['Unassigned']	['Unassigned']	['Unassigned']	['Unassigned']	['Unassigned']	['Unassigned']
953	VC_1964_0	3	26.2976	105.474	0.199569	0.00521507	2	5.91608	3	3	1	4.61072	ElliotsPheasant225_65740,bluepeacock210_79822,bluepeacock210_85456	['Unassigned']	['Unassigned']	['Unassigned']	['Unassigned']	['Unassigned']	['Unassigned']
954	VC_1965_0	2	76.8818	40.8866	0.652822	0.162455	3.4641	3.4641	1	1	1	3.4641	Whitebellygoldenpheasant226_66034,goldenpheasant222_58806	['Unassigned']	['Unassigned']	['Unassigned']	['Unassigned']	['Unassigned']	['Unassigned']
955	VC_1966_0	3	28.083	47.7335	0.370408	0.294505	3.74166	4.24264	3	3	1	3.99477	Flamingo03_11010,pheasant68_5524,whitestork72_3408	['Unassigned']	['Unassigned']	['Unassigned']	['Unassigned']	['Unassigned']	['Unassigned']
956	VC_1967_0	3	30.5818	17.6088	0.634601	0.0333333	1.41421	2.44949	3	3	1	1.95457	duskythrush148_3395,duskythrush148_4836,swallow134_4702	['Unassigned']	['Unassigned']	['Unassigned']	['Unassigned']	['Unassigned']	['Unassigned']
957	VC_1968_0	2	300	7956.36	0.0363356	0.0877213	2.44949	2.44949	1	1	1	2.44949	Escherichia~Stx1~converting~phage,Escherichia~phage~Stx2~II	['Heunggongvirae']	['Uroviricota']	['Caudoviricetes']	['Caudovirales']	['Podoviridae']	['Traversvirus']
958	VC_1968_1	23	34595.6	22205.9	0.609061	9.17454e-125	3	9.53939	253	223	0.881423	7.6382	Enterobacteria~phage~VT2-Sakai,Enterobacteria~phage~VT2phi_272,Escherichia~phage~933W,Escherichia~phage~ArgO145,Escherichia~phage~Lyz12581Vzw,Escherichia~phage~Min27,Escherichia~phage~P13374,Escherichia~phage~PA2,Escherichia~phage~PA28,Escherichia~phage~SH2026Stx1,Escherichia~phage~TL-2011c,Escherichia~phage~phi191,Escherichia~phage~vB_EcoP_24B,Shigella~phage~75/02~Stx,Shigella~phage~POCJ13,Shige…	['Heunggongvirae']	['Uroviricota']	['Caudoviricetes']	['Caudovirales']	['Podoviridae']	['Traversvirus', 'Oslovirus', 'Diegovirus']
959	VC_1969_0	6	3281.65	534.683	0.859896	2.49744e-07	0	0	15	15	1	0	Flavobacterium~phage~Fpv10,Flavobacterium~phage~Fpv11,Flavobacterium~phage~Fpv5,Flavobacterium~phage~Fpv6,Flavobacterium~phage~Fpv7,Flavobacterium~phage~Fpv8	['Heunggongvirae']	['Uroviricota']	['Caudoviricetes']	['Caudovirales']	['Siphoviridae']	['Unassigned']
960	VC_196_0	2	28.9481	292.833	0.0899621	0.145136	2.44949	2.44949	1	1	1	2.44949	Flamingo03_13899,pheasant217_13812	['Unassigned']	['Unassigned']	['Unassigned']	['Unassigned']	['Unassigned']	['Unassigned']
961	VC_1971_0	2	13.0594	189.277	0.0645432	0.127617	2.44949	2.44949	1	1	1	2.44949	blackswan219_175133,silverpheasant213_159238	['Unassigned']	['Unassigned']	['Unassigned']	['Unassigned']	['Unassigned']	['Unassigned']
962	VC_1972_0	20	9631.52	1247.71	0.885313	5.11306e-51	2.23607	8.544	190	190	1	6.88663	Cyanophage~9515-10a,Cyanophage~KBS-P-1A,Cyanophage~NATL1A-7,Cyanophage~NATL2A-133,Cyanophage~P-SSP2,Cyanophage~SS120-1,Prochlorococcus~phage~P-GSP1,Prochlorococcus~phage~P-SSP10,Prochlorococcus~phage~P-SSP3,Prochlorococcus~phage~P-SSP7,Synechococcus~T7-like~phage~S-TIP37,Synechococcus~phage~P60,Synechococcus~phage~S-B28,Synechococcus~phage~S-CBP1,Synechococcus~phage~S-CBP2,Synechococcus~phage~S-C…	['Heunggongvirae']	['Uroviricota']	['Caudoviricetes']	['Caudovirales']	['Autographiviridae']	['Tangaroavirus', 'Sednavirus', 'Cheungvirus', 'Tritonvirus', 'Banchanvirus', 'Lingvirus', 'Tiamatvirus', 'Igirivirus', 'Tiilvirus', 'Qadamvirus', 'Unassigned', 'Kembevirus', 'Lirvirus', 'Poseidonvirus', 'Kajamvirus', 'Voetvirus']
963	VC_1973_0	2	204.209	58.0309	0.77871	0.666667	1.73205	1.73205	1	1	1	1.73205	Cyanophage~MED4-117,Prochlorococcus~phage~MED4-184	['Heunggongvirae']	['Uroviricota']	['Caudoviricetes']	['Caudovirales']	['Siphoviridae']	['Unassigned']
964	VC_1974_0	1	0	2306.68	0	1	0	0	1	1	1	0	Cyanophage~S-TIM5	['Heunggongvirae']	['Uroviricota']	['Caudoviricetes']	['Caudovirales']	['Myoviridae']	['Aurunvirus']
965	VC_1974_1	1	0	33.5866	0	1	0	0	1	1	1	0	Synechococcus~phage~S-CBWM1	['Heunggongvirae']	['Uroviricota']	['Caudoviricetes']	['Caudovirales']	['Myoviridae']	['Aokuangvirus']
966	VC_1975_0	2	50.6513	4.41101	0.91989	0.5	6.85565	6.85565	1	1	1	6.85565	Cyanophage~PSS2,Synechococcus~phage~S-CBS2	['Heunggongvirae']	['Uroviricota']	['Caudoviricetes']	['Caudovirales']	['Siphoviridae']	['Unassigned']
967	VC_1976_0	30	3736.31	0	1	1	0	1.73205	435	435	1	0.462828	DaurianRedstart170_6478,DuskyWarbler110_772,DuskyWarbler62_2023,EasternCrownedWarbler123_7489,Grey-backedThrush104_2148,MugimakiFlycatcher159_8696,PallassLeafWarbler156_458,Red-breastedFlycatcher133_13019,Red-flankedBluetail198_5067,Red-flankedBluetail199_5266,Red-flankedBluetail200_12061,SiberianBlueRobin121_1457,SiberianBlueRobin121_1512,WildGoose05_1928,WildGoose05_1936,Yellow-browedWarbler116…	['Unassigned']	['Unassigned']	['Unassigned']	['Unassigned']	['Unassigned']	['Unassigned']
968	VC_1977_0	4	40.8092	10.249	0.799268	0.0571006	0	1	6	6	1	0.666667	DaurianRedstart170_6731,WildGoose05_1848,swallow134_3680,warbler203_33661	['Unassigned']	['Unassigned']	['Unassigned']	['Unassigned']	['Unassigned']	['Unassigned']
969	VC_1978_0	23	26246.5	2163.88	0.923835	8.41081e-88	1	6.48074	253	253	1	4.81685	Lorikeet01_14627,Pseudomonas~phage~17A,Pseudomonas~phage~22PfluR64PP,Pseudomonas~phage~Henninger,Pseudomonas~phage~PFP1,Pseudomonas~phage~PPPL-1,Pseudomonas~phage~PPpW-4,Pseudomonas~phage~Pf-10,Pseudomonas~phage~Phi-S1,Pseudomonas~phage~PspYZU08,Pseudomonas~phage~UNO-SLW1,Pseudomonas~phage~gh-1,Pseudomonas~phage~phi15,Pseudomonas~phage~phiIBB-PF7A,Pseudomonas~phage~phiPSA2,Pseudomonas~phage~phiPs…	['Unassigned', 'Heunggongvirae']	['Unassigned', 'Uroviricota']	['Unassigned', 'Caudoviricetes']	['Unassigned', 'Caudovirales']	['Unassigned', 'Autographiviridae']	['Unassigned', 'Ghunavirus', 'Pifdecavirus', 'Phutvirus', 'Pijolavirus', 'Troedvirus', 'Warsawvirus', 'Teseptimavirus']
970	VC_1979_0	2	83.786	896.894	0.0854366	0.0911625	4.79583	4.79583	1	1	1	4.79583	Ralstonia~phage~RSB3,Ralstonia~phage~phiAp1	['Heunggongvirae']	['Uroviricota']	['Caudoviricetes']	['Caudovirales']	['Autographiviridae']	['Jiaoyazivirus', 'Unassigned']
971	VC_197_0	2	16.1998	434.237	0.0359647	0.399601	2.64575	2.64575	1	1	1	2.64575	Flamingo03_14515,silverpheasant213_213540	['Unassigned']	['Unassigned']	['Unassigned']	['Unassigned']	['Unassigned']	['Unassigned']
972	VC_1980_0	2	160.735	23.8936	0.870585	0.181818	0	0	1	1	1	0	Rhodobacter~phage~RcCronus,Rhodobacter~phage~RcRhea	['Heunggongvirae']	['Uroviricota']	['Caudoviricetes']	['Caudovirales']	['Siphoviridae']	['Cronusvirus']
973	VC_1981_0	2	16.1915	1.23634	0.92906	1	3.60555	3.60555	1	1	1	3.60555	bluepeacock210_47723,bluepeacock211_52455	['Unassigned']	['Unassigned']	['Unassigned']	['Unassigned']	['Unassigned']	['Unassigned']
974	VC_1982_0	2	1.46026	0	1	1	0	0	1	1	1	0	DuskyWarbler110_784,nuthatch158_5364	['Unassigned']	['Unassigned']	['Unassigned']	['Unassigned']	['Unassigned']	['Unassigned']
975	VC_1983_0	7	29.1474	0	1	1	0	0	21	21	1	0	EasternCrownedWarbler123_11286,Egret01_2610,PallassLeafWarbler156_2349,Red-breastedFlycatcher133_3662,Red-flankedBluetail94_2891,Yellow-browedWarbler116_4216,wagtail171_14986	['Unassigned']	['Unassigned']	['Unassigned']	['Unassigned']	['Unassigned']	['Unassigned']
976	VC_1984_0	5	10.0969	7.55743	0.571921	0.176653	0	0	10	10	1	0	EasternCrownedWarbler123_16363,flamingo67_43383,flycatcher107_2656,flycatcher172_2135,thrush95_5180	['Unassigned']	['Unassigned']	['Unassigned']	['Unassigned']	['Unassigned']	['Unassigned']
977	VC_1985_0	1	0	31.9736	0	1	0	0	1	1	1	0	Flamingo06_4890	['Unassigned']	['Unassigned']	['Unassigned']	['Unassigned']	['Unassigned']	['Unassigned']
978	VC_1986_0	4	328.464	214.382	0.605077	6.75653e-06	3.4641	5	6	6	1	4.37109	Edwardsiella~phage~KF-1,Egret02_9079,Pseudoalteromonas~phage~PH1,Vibrio~phage~VPMS1	['Heunggongvirae', 'Unassigned']	['Uroviricota', 'Unassigned']	['Caudoviricetes', 'Unassigned']	['Caudovirales', 'Unassigned']	['Podoviridae', 'Unassigned']	['Kafunavirus', 'Unassigned']
979	VC_1987_0	3	13.0775	79.8296	0.140759	0.216783	2	2.44949	3	3	1	2.29966	Egret02_7134,Flamingo06_3677,Flamingo06_5865	['Unassigned']	['Unassigned']	['Unassigned']	['Unassigned']	['Unassigned']	['Unassigned']
980	VC_1989_0	3	13.6757	1314.12	0.0102996	0.546343	4.47214	5.19615	3	3	1	4.88943	blackswan219_171267,parrot78_17359,parrot78_5949	['Unassigned']	['Unassigned']	['Unassigned']	['Unassigned']	['Unassigned']	['Unassigned']
981	VC_198_0	2	12.7463	77.6034	0.141077	0.75	3.74166	3.74166	1	1	1	3.74166	Lorikeet01_11103,Lorikeet03_21864	['Unassigned']	['Unassigned']	['Unassigned']	['Unassigned']	['Unassigned']	['Unassigned']
982	VC_1990_0	2	8.84674	446.741	0.0194183	0.847338	2.23607	2.23607	1	1	1	2.23607	parrot78_5098,pheasant217_65074	['Unassigned']	['Unassigned']	['Unassigned']	['Unassigned']	['Unassigned']	['Unassigned']
983	VC_1992_0	2	31.3311	0	1	1	2.64575	2.64575	1	1	1	2.64575	Egret01_10505,Egret02_1772	['Unassigned']	['Unassigned']	['Unassigned']	['Unassigned']	['Unassigned']	['Unassigned']
984	VC_1993_0	2	14.5472	2.66601	0.845118	0.666667	2.82843	2.82843	1	1	1	2.82843	Lorikeet01_2685,Lorikeet03_21755	['Unassigned']	['Unassigned']	['Unassigned']	['Unassigned']	['Unassigned']	['Unassigned']
985	VC_1994_0	2	10.6918	0	1	1	0	0	1	1	1	0	Egret01_2650,stork73_15525	['Unassigned']	['Unassigned']	['Unassigned']	['Unassigned']	['Unassigned']	['Unassigned']
986	VC_1995_0	2	1.52224	0	1	1	4.24264	4.24264	1	1	1	4.24264	Egret01_3367,Lorikeet01_13149	['Unassigned']	['Unassigned']	['Unassigned']	['Unassigned']	['Unassigned']	['Unassigned']
987	VC_1996_0	2	10.6581	0	1	1	3.31662	3.31662	1	1	1	3.31662	Egret01_4855,Egret02_6059	['Unassigned']	['Unassigned']	['Unassigned']	['Unassigned']	['Unassigned']	['Unassigned']
988	VC_1997_0	2	13.7343	49.7073	0.216488	0.571429	2.82843	2.82843	1	1	1	2.82843	Flamingo03_1665,ParrotFe061_27439	['Unassigned']	['Unassigned']	['Unassigned']	['Unassigned']	['Unassigned']	['Unassigned']
989	VC_1998_0	3	9.81969	668.065	0.0144858	0.0184446	3.60555	5.74456	3	3	1	4.94245	Egret02_1547,Egret02_7788,Vibrio~phage~douglas~12A4	['Unassigned', 'Heunggongvirae']	['Unassigned', 'Uroviricota']	['Unassigned', 'Caudoviricetes']	['Unassigned', 'Caudovirales']	['Unassigned', 'Podoviridae']	['Unassigned']
990	VC_1999_0	2	25.6905	0	1	1	3.60555	3.60555	1	1	1	3.60555	Egret02_3482,Egret02_7408	['Unassigned']	['Unassigned']	['Unassigned']	['Unassigned']	['Unassigned']	['Unassigned']
991	VC_199_0	3	619.405	1067.81	0.367117	0.00318935	1.41421	2.44949	3	3	1	1.95457	Rhizobium~phage~RHEph02,Rhizobium~phage~RHEph08,Rhizobium~phage~RHEph09	['Heunggongvirae']	['Uroviricota']	['Caudoviricetes']	['Caudovirales']	['Autographiviridae']	['Cuernavacavirus']
992	VC_19_0	9	5821.26	6810.02	0.460861	1.01608e-23	3.31662	7.07107	36	36	1	5.82655	Dinoroseobacter~phage~DFL12phi1,Dinoroseobacter~phage~DS-1410Ws-06,Roseobacter~phage~RD-1410W1-01,Roseovarius~Plymouth~podovirus~1,Ruegeria~phage~vB_RpoP-V12,Ruegeria~phage~vB_RpoP-V13,Silicibacter~phage~DSS3phi2,Sulfitobacter~phage~EE36phi1,Sulfitobacter~phage~phiCB2047-B	['Heunggongvirae']	['Uroviricota']	['Caudoviricetes']	['Caudovirales']	['Schitoviridae']	['Baltimorevirus', 'Sanyabayvirus', 'Aoqinvirus', 'Plymouthvirus', 'Aorunvirus', 'Pomeroyivirus', 'Raunefjordenvirus']
993	VC_1_0	13	6378.55	3937.4	0.618319	1.49931e-46	1.73205	8.12404	78	78	1	6.20162	Achromobacter~phage~phiAxp-1,Acinetobacter~phage~IMEAB3,Acinetobacter~phage~Loki,BluePeacock205_125957,Burkholderia~phage~vB_BceS_KL1,Paracoccus~phage~vB_PmaS-R3,Pseudomonas~phage~73,Pseudomonas~phage~PaMx42,Pseudomonas~phage~vB_Pae-Kakheti25,Pseudomonas~phage~vB_PaeS_SCH_Ab26,Rhodobacter~phage~RcSpartan,Rhodobacter~phage~RcTitan,Stenotrophomonas~phage~vB_SmaS-DLP_2	['Heunggongvirae', 'Unassigned']	['Uroviricota', 'Unassigned']	['Caudoviricetes', 'Unassigned']	['Caudovirales', 'Unassigned']	['Siphoviridae', 'Unassigned']	['Unassigned', 'Lokivirus', 'Kilunavirus', 'Septimatrevirus', 'Titanvirus']
994	VC_2000_0	2	14.5472	0	1	1	2	2	1	1	1	2	Egret02_3655,Egret02_4141	['Unassigned']	['Unassigned']	['Unassigned']	['Unassigned']	['Unassigned']	['Unassigned']
995	VC_2001_0	4	26.6752	0	1	1	0	1.41421	6	6	1	0.971405	Egret02_7172,Whitebellygoldenpheasant226_67042,WhitegeeseFe003_5896,goldenpheasant222_147735	['Unassigned']	['Unassigned']	['Unassigned']	['Unassigned']	['Unassigned']	['Unassigned']
996	VC_2002_0	7	116.381	0	1	1	0	0	21	21	1	0	Egret02_8089,SiberianRubythroat51_18362,WhitegeeseFe001_5151,WhitegeeseFe001_5205,WhitegeeseFe007_2496,parrot83_2700,stork73_18905	['Unassigned']	['Unassigned']	['Unassigned']	['Unassigned']	['Unassigned']	['Unassigned']
997	VC_2003_0	2	1.99219	24.4359	0.0753817	0.234764	3	3	1	1	1	3	Egret02_8209,hornbill69_25334	['Unassigned']	['Unassigned']	['Unassigned']	['Unassigned']	['Unassigned']	['Unassigned']
998	VC_2006_0	8	1048.32	183.326	0.851155	0.00852036	1.41421	6.7082	28	28	1	5.22669	Egret04_1428,WhitegeeseFe003_5161,WhitegeeseFe003_6575,WhitegeeseFe003_7207,WhitegeeseFe007_4175,stork73_31202,stork73_33449,wildgoose220_85454	['Unassigned']	['Unassigned']	['Unassigned']	['Unassigned']	['Unassigned']	['Unassigned']
999	VC_2008_0	5	251.732	135.405	0.650241	0.000171999	4	8.544	10	10	1	7.10231	ElliotsPheasant225_105421,bluepeacock210_85333,bluepeacock211_14309,bluepeacock211_37430,bluepeacock211_47301	['Unassigned']	['Unassigned']	['Unassigned']	['Unassigned']	['Unassigned']	['Unassigned']
1000	VC_2009_0	2	5.49589	17.8856	0.235053	0.666667	4.12311	4.12311	1	1	1	4.12311	ElliotsPheasant225_100280,ElliotsPheasant225_41615	['Unassigned']	['Unassigned']	['Unassigned']	['Unassigned']	['Unassigned']	['Unassigned']
1001	VC_2010_0	3	9.09668	37.2674	0.196201	1	4	4.79583	3	3	1	4.53055	ElliotsPheasant225_42547,Whitebellygoldenpheasant226_9552,wildgoose220_70123	['Unassigned']	['Unassigned']	['Unassigned']	['Unassigned']	['Unassigned']	['Unassigned']
1002	VC_2011_0	2	10.3949	39.5135	0.208279	0.166667	1.41421	1.41421	1	1	1	1.41421	bluepeacock211_51165,pheasant217_95107	['Unassigned']	['Unassigned']	['Unassigned']	['Unassigned']	['Unassigned']	['Unassigned']
1003	VC_2012_0	2	8.67066	7.3007	0.542888	0.666667	2	2	1	1	1	2	ElliotsPheasant225_100627,ElliotsPheasant225_32885	['Unassigned']	['Unassigned']	['Unassigned']	['Unassigned']	['Unassigned']	['Unassigned']
1004	VC_2013_0	1	0	27.997	0	1	0	0	1	1	1	0	bluepeacock211_22843	['Unassigned']	['Unassigned']	['Unassigned']	['Unassigned']	['Unassigned']	['Unassigned']
1005	VC_2014_0	2	46.6684	22.7674	0.672109	0.173442	2.64575	2.64575	1	1	1	2.64575	ElliotsPheasant225_100995,bluepeacock210_74679	['Unassigned']	['Unassigned']	['Unassigned']	['Unassigned']	['Unassigned']	['Unassigned']
1006	VC_2015_0	2	8.11436	0	1	1	2.44949	2.44949	1	1	1	2.44949	ElliotsPheasant225_100997,goldenpheasant222_114423	['Unassigned']	['Unassigned']	['Unassigned']	['Unassigned']	['Unassigned']	['Unassigned']
1007	VC_2016_0	2	20.5952	20.8592	0.496816	0.4	4	4	1	1	1	4	ElliotsPheasant225_46866,goldenpheasant222_60563	['Unassigned']	['Unassigned']	['Unassigned']	['Unassigned']	['Unassigned']	['Unassigned']
1008	VC_2017_0	2	2.72318	6.9251	0.282245	0.666667	2.23607	2.23607	1	1	1	2.23607	ElliotsPheasant225_101638,goldenpheasant222_142676	['Unassigned']	['Unassigned']	['Unassigned']	['Unassigned']	['Unassigned']	['Unassigned']
1009	VC_2018_0	2	9.39198	0	1	1	3.31662	3.31662	1	1	1	3.31662	ElliotsPheasant225_101781,ElliotsPheasant225_48329	['Unassigned']	['Unassigned']	['Unassigned']	['Unassigned']	['Unassigned']	['Unassigned']
1010	VC_201_0	3	56.0206	459.874	0.108589	0.0771385	1.41421	3.4641	3	3	1	2.78081	BluePeacock205_49464,blackswan219_115248,crane193_6928	['Unassigned']	['Unassigned']	['Unassigned']	['Unassigned']	['Unassigned']	['Unassigned']
1011	VC_2020_0	4	283.592	166.529	0.630035	0.000282326	3.16228	7.34847	6	6	1	5.73497	ElliotsPheasant225_94783,bluepeacock211_3007,goldenpheasant215_12618,goldenpheasant222_72531	['Unassigned']	['Unassigned']	['Unassigned']	['Unassigned']	['Unassigned']	['Unassigned']
1012	VC_2021_0	3	37.1778	38.3909	0.491973	0.628571	4	4.3589	3	3	1	4.16067	ElliotsPheasant225_102877,ElliotsPheasant225_105099,bluepeacock210_68835	['Unassigned']	['Unassigned']	['Unassigned']	['Unassigned']	['Unassigned']	['Unassigned']
1013	VC_2022_0	10	743.108	456.799	0.619305	4.09592e-18	1.41421	7.34847	45	45	1	4.18188	ElliotsPheasant225_20263,ElliotsPheasant225_28835,ElliotsPheasant225_35174,ElliotsPheasant225_79881,ElliotsPheasant225_96537,bluepeacock210_10222,bluepeacock210_14023,bluepeacock210_28872,bluepeacock210_40267,bluepeacock210_61531	['Unassigned']	['Unassigned']	['Unassigned']	['Unassigned']	['Unassigned']	['Unassigned']
1014	VC_2023_0	4	47.0513	38.7922	0.548106	0.0335664	4.47214	6.78233	6	6	1	5.60127	ElliotsPheasant225_103493,ElliotsPheasant225_27996,bluepeacock210_25316,goldenpheasant222_117683	['Unassigned']	['Unassigned']	['Unassigned']	['Unassigned']	['Unassigned']	['Unassigned']
1015	VC_2024_0	2	35.256	27.1602	0.564853	0.4	5.09902	5.09902	1	1	1	5.09902	ElliotsPheasant225_111099,bluepeacock210_67528	['Unassigned']	['Unassigned']	['Unassigned']	['Unassigned']	['Unassigned']	['Unassigned']
1016	VC_2025_0	3	50.384	102.192	0.330222	0.0143744	2.44949	3.87298	3	3	1	3.21303	ElliotsPheasant225_25212,Whitebellygoldenpheasant226_24097,bluepeacock210_75941	['Unassigned']	['Unassigned']	['Unassigned']	['Unassigned']	['Unassigned']	['Unassigned']
1017	VC_2026_0	4	18.3612	76.1807	0.194212	0.274932	2.82843	4.3589	6	6	1	3.52166	ElliotsPheasant225_91396,Whitebellygoldenpheasant226_2136,Whitebellygoldenpheasant226_58002,goldenpheasant222_131721	['Unassigned']	['Unassigned']	['Unassigned']	['Unassigned']	['Unassigned']	['Unassigned']
1018	VC_2027_0	2	18.154	13.7598	0.568845	0.4	1.73205	1.73205	1	1	1	1.73205	eagle206_10087,eagle208_8502	['Unassigned']	['Unassigned']	['Unassigned']	['Unassigned']	['Unassigned']	['Unassigned']
1019	VC_2028_0	4	111.982	3.1462	0.972672	0.0714286	1.73205	4.3589	6	6	1	3.56872	ElliotsPheasant225_110187,Whitebellygoldenpheasant226_64116,goldenpheasant222_31087,silverpheasant213_60733	['Unassigned']	['Unassigned']	['Unassigned']	['Unassigned']	['Unassigned']	['Unassigned']
1020	VC_2029_0	5	40.5228	37.0973	0.522066	0.012015	1.73205	3.4641	10	10	1	2.64511	ElliotsPheasant225_103911,Whitebellygoldenpheasant226_55317,bluepeacock211_52716,bluepeacock211_56223,bluepeacock211_59306	['Unassigned']	['Unassigned']	['Unassigned']	['Unassigned']	['Unassigned']	['Unassigned']
1021	VC_202_0	2	300	2915.23	0.0933059	0.116941	7	7	1	1	1	7	Aeromonas~phage~2L372D,Aeromonas~phage~2L372X	['Heunggongvirae']	['Uroviricota']	['Caudoviricetes']	['Caudovirales']	['Myoviridae']	['Plateaulakevirus']
1022	VC_202_1	1	0	1689.44	0	1	0	0	1	1	1	0	Aeromonas~phage~4L372D	['Heunggongvirae']	['Uroviricota']	['Caudoviricetes']	['Caudovirales']	['Myoviridae']	['Plateaulakevirus']
1023	VC_202_2	1	0	1948.78	0	1	0	0	1	1	1	0	Aeromonas~phage~4L372XY	['Heunggongvirae']	['Uroviricota']	['Caudoviricetes']	['Caudovirales']	['Myoviridae']	['Plateaulakevirus']
1024	VC_2030_0	2	22.3722	18.0574	0.553362	0.25	1.41421	1.41421	1	1	1	1.41421	bluepeacock211_40297,goldenpheasant222_95250	['Unassigned']	['Unassigned']	['Unassigned']	['Unassigned']	['Unassigned']	['Unassigned']
1025	VC_2031_0	4	22.3273	46.275	0.32546	0.0905797	2.44949	3.74166	6	6	1	3.12937	Whitebellygoldenpheasant226_40742,Whitebellygoldenpheasant226_50148,bluepeacock210_30893,goldenpheasant222_123156	['Unassigned']	['Unassigned']	['Unassigned']	['Unassigned']	['Unassigned']	['Unassigned']
1026	VC_2032_0	4	212.574	96.4964	0.687785	7.37137e-05	0	3.74166	6	6	1	2.44093	bluepeacock210_13880,bluepeacock210_70224,bluepeacock211_21674,goldenpheasant222_24325	['Unassigned']	['Unassigned']	['Unassigned']	['Unassigned']	['Unassigned']	['Unassigned']
1027	VC_2033_0	3	9.47925	26.2349	0.26542	0.8	2.64575	3.4641	3	3	1	3.14216	ElliotsPheasant225_104658,goldenpheasant222_139975,goldenpheasant222_49441	['Unassigned']	['Unassigned']	['Unassigned']	['Unassigned']	['Unassigned']	['Unassigned']
1028	VC_2034_0	3	13.556	72.5198	0.157489	0.812609	5.83095	6.55744	3	3	1	6.15705	bluepeacock210_19232,bluepeacock210_22768,bluepeacock211_47798	['Unassigned']	['Unassigned']	['Unassigned']	['Unassigned']	['Unassigned']	['Unassigned']
1029	VC_2035_0	9	1005.23	575.103	0.636087	6.53168e-17	2.44949	7.61577	36	36	1	4.97358	ElliotsPheasant225_65335,bluepeacock210_24912,bluepeacock210_43846,bluepeacock210_4610,bluepeacock210_7079,bluepeacock210_77563,bluepeacock211_56622,bluepeacock211_57038,goldenpheasant222_145913	['Unassigned']	['Unassigned']	['Unassigned']	['Unassigned']	['Unassigned']	['Unassigned']
1030	VC_2036_0	2	1.32064	8.55486	0.133729	0.5	2.64575	2.64575	1	1	1	2.64575	Whitebellygoldenpheasant226_48906,bluepeacock211_21486	['Unassigned']	['Unassigned']	['Unassigned']	['Unassigned']	['Unassigned']	['Unassigned']
1031	VC_2039_0	4	121.592	147.117	0.452504	0.000823083	2.82843	8.42615	6	6	1	6.15112	ElliotsPheasant225_105772,ElliotsPheasant225_79808,bluepeacock210_74620,silverpheasant213_73007	['Unassigned']	['Unassigned']	['Unassigned']	['Unassigned']	['Unassigned']	['Unassigned']
1032	VC_2040_0	2	9.41928	6.87403	0.578107	1	3.16228	3.16228	1	1	1	3.16228	ElliotsPheasant225_110252,ElliotsPheasant225_95504	['Unassigned']	['Unassigned']	['Unassigned']	['Unassigned']	['Unassigned']	['Unassigned']
1033	VC_2042_0	8	466.187	257.07	0.644566	4.76483e-08	2.82843	7.28011	28	28	1	5.58439	Whitebellygoldenpheasant226_16515,bluepeacock211_16402,bluepeacock211_31278,bluepeacock211_40321,goldenpheasant222_105131,goldenpheasant222_130095,pheasant217_112868,pheasant217_83362	['Unassigned']	['Unassigned']	['Unassigned']	['Unassigned']	['Unassigned']	['Unassigned']
1034	VC_2043_0	2	33.938	23.0275	0.595764	0.5	4.3589	4.3589	1	1	1	4.3589	ElliotsPheasant225_106112,ElliotsPheasant225_109264	['Unassigned']	['Unassigned']	['Unassigned']	['Unassigned']	['Unassigned']	['Unassigned']
1035	VC_2044_0	1	0	113.861	0	1	0	0	1	1	1	0	ElliotsPheasant225_35308	['Unassigned']	['Unassigned']	['Unassigned']	['Unassigned']	['Unassigned']	['Unassigned']
1036	VC_2045_0	3	223.51	421.147	0.346712	0.00372894	3.87298	5	3	3	1	4.29099	ElliotsPheasant225_92970,ReevessPheasant221_61682,bluepeacock210_36351	['Unassigned']	['Unassigned']	['Unassigned']	['Unassigned']	['Unassigned']	['Unassigned']
1037	VC_2046_0	4	76.7391	38.2087	0.6676	0.0014652	4	6.7082	6	6	1	5.27014	bluepeacock210_15987,bluepeacock210_23178,bluepeacock210_85288,bluepeacock210_8998	['Unassigned']	['Unassigned']	['Unassigned']	['Unassigned']	['Unassigned']	['Unassigned']
1038	VC_2048_0	2	54.8264	18.0605	0.752212	0.25	2.23607	2.23607	1	1	1	2.23607	bluepeacock210_82677,bluepeacock211_12486	['Unassigned']	['Unassigned']	['Unassigned']	['Unassigned']	['Unassigned']	['Unassigned']
1039	VC_2049_0	3	50.5047	34.0052	0.597619	0.0121212	2.23607	4.69042	3	3	1	3.83635	ElliotsPheasant225_25475,Whitebellygoldenpheasant226_39579,goldenpheasant222_25194	['Unassigned']	['Unassigned']	['Unassigned']	['Unassigned']	['Unassigned']	['Unassigned']
1040	VC_2050_0	2	5.52244	0	1	1	0	0	1	1	1	0	ElliotsPheasant225_107231,goldenpheasant222_146329	['Unassigned']	['Unassigned']	['Unassigned']	['Unassigned']	['Unassigned']	['Unassigned']
1041	VC_2051_0	4	179.985	222.831	0.446817	0.000610254	4.47214	6.9282	6	6	1	5.41745	ElliotsPheasant225_18416,ElliotsPheasant225_57886,goldenpheasant222_41739,goldenpheasant222_77512	['Unassigned']	['Unassigned']	['Unassigned']	['Unassigned']	['Unassigned']	['Unassigned']
1042	VC_2052_0	2	17.68	105.348	0.143707	0.155782	3.31662	3.31662	1	1	1	3.31662	ReevessPheasant221_11336,goldenpheasant215_4776	['Unassigned']	['Unassigned']	['Unassigned']	['Unassigned']	['Unassigned']	['Unassigned']
1043	VC_2053_0	2	13.1785	13.5767	0.492558	0.333333	5.38516	5.38516	1	1	1	5.38516	ElliotsPheasant225_107721,Whitebellygoldenpheasant226_33998	['Unassigned']	['Unassigned']	['Unassigned']	['Unassigned']	['Unassigned']	['Unassigned']
1044	VC_2054_0	4	72.8277	193.014	0.273951	0.000238232	2.44949	4.58258	6	6	1	3.63758	ElliotsPheasant225_2669,ElliotsPheasant225_4956,blackswan219_178685,bluepeacock210_84722	['Unassigned']	['Unassigned']	['Unassigned']	['Unassigned']	['Unassigned']	['Unassigned']
1045	VC_2056_0	3	81.1766	15.5696	0.839068	0.2	3.4641	5	3	3	1	4.34889	ElliotsPheasant225_36671,Whitebellygoldenpheasant226_24601,goldenpheasant222_76665	['Unassigned']	['Unassigned']	['Unassigned']	['Unassigned']	['Unassigned']	['Unassigned']
1046	VC_2057_0	2	6.0267	7.9067	0.432536	1	4.89898	4.89898	1	1	1	4.89898	ElliotsPheasant225_108230,ElliotsPheasant225_52796	['Unassigned']	['Unassigned']	['Unassigned']	['Unassigned']	['Unassigned']	['Unassigned']
1047	VC_2058_0	3	87.2646	22.3938	0.795786	0.4	4.58258	5.19615	3	3	1	4.95925	ElliotsPheasant225_10996,Whitebellygoldenpheasant226_63728,goldenpheasant222_13916	['Unassigned']	['Unassigned']	['Unassigned']	['Unassigned']	['Unassigned']	['Unassigned']
1048	VC_2059_0	3	45.7654	11.9649	0.792745	0.666667	3.87298	4.79583	3	3	1	4.22294	ElliotsPheasant225_58822,Whitebellygoldenpheasant226_50140,goldenpheasant222_145830	['Unassigned']	['Unassigned']	['Unassigned']	['Unassigned']	['Unassigned']	['Unassigned']
1049	VC_205_0	2	300	9733.3	0.0299004	0.146518	5.91608	5.91608	1	1	1	5.91608	Erwinia~phage~Hena1,Erwinia~phage~pEp_SNUABM_01	['Heunggongvirae']	['Uroviricota']	['Caudoviricetes']	['Caudovirales']	['Myoviridae']	['Henunavirus']
1050	VC_205_1	6	4500	22793.1	0.164877	3.47309e-09	5.65685	9.38083	15	11	0.733333	8.06926	Klebsiella~phage~KNP2,Klebsiella~phage~vB_KpnM_BIS47,Klebsiella~phage~vB_KpnM_KB57,Klebsiella~virus~KpS8,Proteus~phage~Mydo,Raoultella~phage~Ro1	['Heunggongvirae']	['Uroviricota']	['Caudoviricetes']	['Caudovirales']	['Myoviridae']	['Mydovirus']
1051	VC_205_2	2	300	10307.3	0.0282825	0.167215	6	6	1	1	1	6	Cronobacter~phage~vB_CsaM_GAP31,Escherichia~phage~4MG	['Heunggongvirae']	['Uroviricota']	['Caudoviricetes']	['Caudovirales']	['Myoviridae']	['Seunavirus']
1052	VC_205_3	2	300	10735.8	0.0271843	0.155347	6	6	1	1	1	6	Salmonella~phage~PVPSE1,Salmonella~phage~SSE121	['Heunggongvirae']	['Uroviricota']	['Caudoviricetes']	['Caudovirales']	['Myoviridae']	['Seunavirus']
1053	VC_205_4	1	0	4402.75	0	1	0	0	1	1	1	0	Escherichia~phage~Av-05	['Heunggongvirae']	['Uroviricota']	['Caudoviricetes']	['Caudovirales']	['Myoviridae']	['Avunavirus']
1054	VC_2060_0	3	56.6464	25.46	0.689914	0.0268831	2	3.16228	3	3	1	2.53726	ElliotsPheasant225_71376,ElliotsPheasant225_75764,silverpheasant213_57279	['Unassigned']	['Unassigned']	['Unassigned']	['Unassigned']	['Unassigned']	['Unassigned']
1055	VC_2061_0	3	58.3942	80.7213	0.419753	0.00412797	1	3	3	3	1	2.27614	ElliotsPheasant225_108348,pheasant217_100626,wildgoose220_46658	['Unassigned']	['Unassigned']	['Unassigned']	['Unassigned']	['Unassigned']	['Unassigned']
1056	VC_2062_0	3	70.7555	110.107	0.391211	0.000869565	2.44949	4.3589	3	3	1	3.56046	Whitebellygoldenpheasant226_47428,goldenpheasant222_12470,silverpheasant213_138449	['Unassigned']	['Unassigned']	['Unassigned']	['Unassigned']	['Unassigned']	['Unassigned']
1057	VC_2064_0	3	414.103	763.988	0.351503	0.00352841	3.16228	4.12311	3	3	1	3.534	ElliotsPheasant225_50292,Whitebellygoldenpheasant226_22456,bluepeacock210_70550	['Unassigned']	['Unassigned']	['Unassigned']	['Unassigned']	['Unassigned']	['Unassigned']
1058	VC_2065_0	2	2.7262	21.0596	0.114615	1	3.4641	3.4641	1	1	1	3.4641	bluepeacock210_17167,bluepeacock210_25661	['Unassigned']	['Unassigned']	['Unassigned']	['Unassigned']	['Unassigned']	['Unassigned']
1059	VC_2066_0	3	26.9514	12.515	0.682894	0.1	4.24264	5	3	3	1	4.53385	ElliotsPheasant225_109075,bluepeacock211_59259,bluepeacock211_946	['Unassigned']	['Unassigned']	['Unassigned']	['Unassigned']	['Unassigned']	['Unassigned']
1060	VC_2067_0	2	2.89926	9.59545	0.232039	0.666667	2.82843	2.82843	1	1	1	2.82843	ElliotsPheasant225_109215,ElliotsPheasant225_56959	['Unassigned']	['Unassigned']	['Unassigned']	['Unassigned']	['Unassigned']	['Unassigned']
1061	VC_2068_0	2	16.9687	53.0338	0.242402	0.333333	2.82843	2.82843	1	1	1	2.82843	ElliotsPheasant225_10922,ElliotsPheasant225_12862	['Unassigned']	['Unassigned']	['Unassigned']	['Unassigned']	['Unassigned']	['Unassigned']
1062	VC_2069_0	2	13.0796	11.2943	0.536624	0.333333	1.41421	1.41421	1	1	1	1.41421	bluepeacock210_52857,goldenpheasant222_24880	['Unassigned']	['Unassigned']	['Unassigned']	['Unassigned']	['Unassigned']	['Unassigned']
1063	VC_2070_0	3	7.0728	22.8359	0.23648	0.737372	2.64575	3.16228	3	3	1	2.81793	ElliotsPheasant225_27078,bluepeacock210_67481,bluepeacock210_68737	['Unassigned']	['Unassigned']	['Unassigned']	['Unassigned']	['Unassigned']	['Unassigned']
1064	VC_2071_0	2	5.52244	0	1	1	1	1	1	1	1	1	ElliotsPheasant225_109960,goldenpheasant222_134323	['Unassigned']	['Unassigned']	['Unassigned']	['Unassigned']	['Unassigned']	['Unassigned']
1065	VC_2072_0	2	24.0999	48.0938	0.333823	0.141032	2.44949	2.44949	1	1	1	2.44949	bluepeacock210_34309,goldenpheasant222_12657	['Unassigned']	['Unassigned']	['Unassigned']	['Unassigned']	['Unassigned']	['Unassigned']
1066	VC_2073_0	2	2.2303	1.63616	0.576833	1	3.16228	3.16228	1	1	1	3.16228	ElliotsPheasant225_15109,blackswan219_83624	['Unassigned']	['Unassigned']	['Unassigned']	['Unassigned']	['Unassigned']	['Unassigned']
1067	VC_2074_0	4	16.7706	7.11565	0.702103	0.004329	2.82843	3.74166	6	6	1	3.24871	ElliotsPheasant225_109983,bluepeacock210_19408,bluepeacock210_43077,bluepeacock211_37181	['Unassigned']	['Unassigned']	['Unassigned']	['Unassigned']	['Unassigned']	['Unassigned']
1068	VC_2075_0	2	10.3811	1.08825	0.905116	1	3.4641	3.4641	1	1	1	3.4641	ElliotsPheasant225_110015,bluepeacock211_7477	['Unassigned']	['Unassigned']	['Unassigned']	['Unassigned']	['Unassigned']	['Unassigned']
1069	VC_2077_0	2	11.5264	20.6495	0.358231	0.285714	2.23607	2.23607	1	1	1	2.23607	bluepeacock210_80233,bluepeacock211_58336	['Unassigned']	['Unassigned']	['Unassigned']	['Unassigned']	['Unassigned']	['Unassigned']
1070	VC_2078_0	2	7.07511	141.042	0.047767	0.22223	4.47214	4.47214	1	1	1	4.47214	Whitebellygoldenpheasant226_25945,silverpheasant213_46707	['Unassigned']	['Unassigned']	['Unassigned']	['Unassigned']	['Unassigned']	['Unassigned']
1071	VC_2079_0	3	23.368	1.47269	0.940715	0.5	1.73205	2.82843	3	3	1	2.40208	ElliotsPheasant225_46179,ElliotsPheasant225_92452,bluepeacock211_32653	['Unassigned']	['Unassigned']	['Unassigned']	['Unassigned']	['Unassigned']	['Unassigned']
1072	VC_2080_0	2	34.3057	161.568	0.175142	0.307692	3.31662	3.31662	1	1	1	3.31662	ElliotsPheasant225_60254,bluepeacock212_39916	['Unassigned']	['Unassigned']	['Unassigned']	['Unassigned']	['Unassigned']	['Unassigned']
1073	VC_2081_0	3	28.724	134.6	0.175871	0.0532754	4.89898	6.55744	3	3	1	5.79083	ElliotsPheasant225_111170,ElliotsPheasant225_96695,goldenpheasant222_66413	['Unassigned']	['Unassigned']	['Unassigned']	['Unassigned']	['Unassigned']	['Unassigned']
1074	VC_2082_0	3	7.06056	38.893	0.153646	0.410799	2.23607	2.64575	3	3	1	2.44377	ElliotsPheasant225_65725,WhitegeeseFe009_6968,goldenpheasant222_8958	['Unassigned']	['Unassigned']	['Unassigned']	['Unassigned']	['Unassigned']	['Unassigned']
1075	VC_2085_0	4	35.3206	270.729	0.115408	0.865986	2.64575	4.47214	6	6	1	3.80514	Whitebellygoldenpheasant226_52628,bluepeacock210_43021,goldenpheasant222_28959,silverpheasant213_97603	['Unassigned']	['Unassigned']	['Unassigned']	['Unassigned']	['Unassigned']	['Unassigned']
1076	VC_2086_0	14	622.481	106.789	0.853568	1.54541e-10	0	2.44949	91	91	1	1.59083	ElliotsPheasant225_112084,ElliotsPheasant225_62072,ElliotsPheasant225_84848,Flamingo06_6132,Flamingo06_9351,OtistardaFe060_6719,OtistardaFe060_8354,PeacockFe039_1426,Whitebellygoldenpheasant226_67038,bluepeacock210_22143,goldenpheasant222_112279,goldenpheasant222_50050,owl175_2915,owl175_4083	['Unassigned']	['Unassigned']	['Unassigned']	['Unassigned']	['Unassigned']	['Unassigned']
1077	VC_2087_0	18	1311.26	66.5899	0.951671	2.46681e-12	0	1.73205	153	153	1	0.590879	ElliotsPheasant225_112092,ElliotsPheasant225_2173,OtistardaFe049_2695,OtistardaFe060_6370,OtistardaFe060_8045,OtistardaFe060_8353,Whitebellygoldenpheasant226_67033,bluepeacock210_85454,goldenpheasant222_104499,goldenpheasant222_121959,goldenpheasant222_147660,goldenpheasant222_147702,goldenpheasant222_32710,goldenpheasant222_59095,owl175_3142,owl175_6344,owl175_8584,silverpheasant213_154003	['Unassigned']	['Unassigned']	['Unassigned']	['Unassigned']	['Unassigned']	['Unassigned']
1078	VC_2088_0	2	10.6918	0	1	1	0	0	1	1	1	0	ElliotsPheasant225_112098,goldenpheasant215_2621	['Unassigned']	['Unassigned']	['Unassigned']	['Unassigned']	['Unassigned']	['Unassigned']
1079	VC_2089_0	3	53.7519	172.585	0.237486	0.0204763	4.12311	4.47214	3	3	1	4.31805	ElliotsPheasant225_44429,Whitebellygoldenpheasant226_55979,goldenpheasant222_89715	['Unassigned']	['Unassigned']	['Unassigned']	['Unassigned']	['Unassigned']	['Unassigned']
1080	VC_2090_0	2	5.31982	28.3503	0.157998	0.8	4	4	1	1	1	4	ElliotsPheasant225_11877,bluepeacock211_5986	['Unassigned']	['Unassigned']	['Unassigned']	['Unassigned']	['Unassigned']	['Unassigned']
1081	VC_2091_0	3	29.2252	31.7582	0.479232	0.0141151	1.41421	4.47214	3	3	1	3.37633	ElliotsPheasant225_38074,Whitebellygoldenpheasant226_13475,Whitebellygoldenpheasant226_2937	['Unassigned']	['Unassigned']	['Unassigned']	['Unassigned']	['Unassigned']	['Unassigned']
1082	VC_2092_0	2	3.90703	6.12128	0.3896	1	1.41421	1.41421	1	1	1	1.41421	ElliotsPheasant225_12242,ElliotsPheasant225_44580	['Unassigned']	['Unassigned']	['Unassigned']	['Unassigned']	['Unassigned']	['Unassigned']
1083	VC_2093_0	2	5.87199	0	1	1	2.44949	2.44949	1	1	1	2.44949	ElliotsPheasant225_12680,goldenpheasant222_142811	['Unassigned']	['Unassigned']	['Unassigned']	['Unassigned']	['Unassigned']	['Unassigned']
1084	VC_2094_0	3	16.5567	11.7912	0.584054	0.8	2.23607	3.16228	3	3	1	2.79945	ElliotsPheasant225_13381,Whitebellygoldenpheasant226_57462,pheasant217_16941	['Unassigned']	['Unassigned']	['Unassigned']	['Unassigned']	['Unassigned']	['Unassigned']
1085	VC_2096_0	3	46.4187	38.6828	0.545451	0.0666667	3.60555	5.65685	3	3	1	4.68608	bluepeacock210_22466,goldenpheasant222_14288,goldenpheasant222_68657	['Unassigned']	['Unassigned']	['Unassigned']	['Unassigned']	['Unassigned']	['Unassigned']
1086	VC_2097_0	2	6.1245	34.6165	0.150328	0.294802	1	1	1	1	1	1	ElliotsPheasant225_14291,goldenpheasant222_113812	['Unassigned']	['Unassigned']	['Unassigned']	['Unassigned']	['Unassigned']	['Unassigned']
1087	VC_2099_0	2	37.809	0	1	1	0	0	1	1	1	0	ElliotsPheasant225_15742,ElliotsPheasant225_38943	['Unassigned']	['Unassigned']	['Unassigned']	['Unassigned']	['Unassigned']	['Unassigned']
1088	VC_209_0	6	4500	25500.2	0.149999	1.14519e-06	4.58258	6.85565	15	15	1	5.92869	Enterobacteria~phage~phi92,Escherichia~phage~VEcB,Escherichia~phage~alia,Escherichia~phage~muut,Escherichia~phage~vB_EcoM_PHB05,Escherichia~phage~vB_vPM_PD06	['Heunggongvirae']	['Uroviricota']	['Caudoviricetes']	['Caudovirales']	['Myoviridae']	['Unassigned']
1089	VC_209_1	12	19800	29869.1	0.398638	1.15161e-28	4.79583	8.77496	66	66	1	6.66392	Escherichia~phage~ESCO13,Escherichia~phage~ESCO5,Escherichia~phage~Mt1B1_P17,Escherichia~phage~anhysbys,Escherichia~phage~nepoznato,Escherichia~phage~nieznany,Escherichia~phage~phAPEC8,Escherichia~phage~tuntematon,Escherichia~phage~ukendt,Escherichia~phage~vB_EcoM-Ro121c4YLVW,Escherichia~phage~vB_EcoM_Schickermooser,Klebsiella~phage~ZCKP1	['Heunggongvirae']	['Uroviricota']	['Caudoviricetes']	['Caudovirales']	['Myoviridae']	['Phapecoctavirus']
1090	VC_209_2	1	0	5685.89	0	1	0	0	1	1	1	0	BluePeacock205_178358	['Unassigned']	['Unassigned']	['Unassigned']	['Unassigned']	['Unassigned']	['Unassigned']
1091	VC_20_0	3	16.5673	307.065	0.0511918	0.00587164	1	1.41421	3	3	1	1.13807	ElliotsPheasant225_105851,Lorikeet03_10810,silverpheasant213_93719	['Unassigned']	['Unassigned']	['Unassigned']	['Unassigned']	['Unassigned']	['Unassigned']
1092	VC_2100_0	3	108.871	31.3632	0.776351	1	3.31662	4	3	3	1	3.72987	ElliotsPheasant225_17678,ElliotsPheasant225_78495,Whitebellygoldenpheasant226_47188	['Unassigned']	['Unassigned']	['Unassigned']	['Unassigned']	['Unassigned']	['Unassigned']
1093	VC_2101_0	2	4.16546	37.1164	0.100903	0.56097	2.23607	2.23607	1	1	1	2.23607	ElliotsPheasant225_17938,bluepeacock210_48936	['Unassigned']	['Unassigned']	['Unassigned']	['Unassigned']	['Unassigned']	['Unassigned']
1094	VC_2102_0	2	20.4289	0	1	1	2	2	1	1	1	2	ElliotsPheasant225_18302,bluepeacock210_53390	['Unassigned']	['Unassigned']	['Unassigned']	['Unassigned']	['Unassigned']	['Unassigned']
1095	VC_2103_0	8	1088.56	466.972	0.699799	4.07299e-15	2.64575	7.4162	28	28	1	5.42655	ElliotsPheasant225_58658,Whitebellygoldenpheasant226_60898,Whitebellygoldenpheasant226_63639,Whitebellygoldenpheasant226_9257,bluepeacock210_8768,goldenpheasant215_10498,goldenpheasant222_61676,goldenpheasant222_65297	['Unassigned']	['Unassigned']	['Unassigned']	['Unassigned']	['Unassigned']	['Unassigned']
1096	VC_2104_0	5	312.974	498.121	0.385866	9.44334e-06	2.44949	5	10	10	1	4.32386	ElliotsPheasant225_59986,ElliotsPheasant225_62820,bluepeacock210_66723,bluepeacock211_9386,goldenpheasant222_65109	['Unassigned']	['Unassigned']	['Unassigned']	['Unassigned']	['Unassigned']	['Unassigned']
1097	VC_2105_0	3	8.10292	61.9276	0.115706	0.617647	2.23607	2.82843	3	3	1	2.57008	ElliotsPheasant225_30336,ReevessPheasant221_54483,goldenpheasant222_20547	['Unassigned']	['Unassigned']	['Unassigned']	['Unassigned']	['Unassigned']	['Unassigned']
1098	VC_2106_0	11	1253.28	605.826	0.674131	1.89079e-12	2	7.93725	55	55	1	4.65468	ElliotsPheasant225_75367,Whitebellygoldenpheasant226_67018,bluepeacock210_18063,bluepeacock210_77791,bluepeacock210_81440,goldenpheasant222_132503,goldenpheasant222_139566,goldenpheasant222_30746,goldenpheasant222_99420,silverpheasant213_101918,wildgoose220_23327	['Unassigned']	['Unassigned']	['Unassigned']	['Unassigned']	['Unassigned']	['Unassigned']
1099	VC_2107_0	2	4.30384	32.5345	0.116831	0.726928	6.48074	6.48074	1	1	1	6.48074	bluepeacock210_43642,bluepeacock211_29718	['Unassigned']	['Unassigned']	['Unassigned']	['Unassigned']	['Unassigned']	['Unassigned']
1100	VC_2108_0	2	13.2695	13.7759	0.490638	0.5	3.16228	3.16228	1	1	1	3.16228	bluepeacock210_61074,goldenpheasant222_105342	['Unassigned']	['Unassigned']	['Unassigned']	['Unassigned']	['Unassigned']	['Unassigned']
1101	VC_2109_0	2	43.9187	3.0843	0.934381	1	1.73205	1.73205	1	1	1	1.73205	ElliotsPheasant225_20650,ElliotsPheasant225_2682	['Unassigned']	['Unassigned']	['Unassigned']	['Unassigned']	['Unassigned']	['Unassigned']
1102	VC_2110_0	2	4.72657	24.4516	0.16199	0.66062	1	1	1	1	1	1	ElliotsPheasant225_57833,goldenpheasant222_100921	['Unassigned']	['Unassigned']	['Unassigned']	['Unassigned']	['Unassigned']	['Unassigned']
1103	VC_2111_0	2	14.5657	13.5747	0.517608	0.5	3.31662	3.31662	1	1	1	3.31662	ElliotsPheasant225_94358,bluepeacock210_76509	['Unassigned']	['Unassigned']	['Unassigned']	['Unassigned']	['Unassigned']	['Unassigned']
1104	VC_2112_0	3	21.2174	49.9919	0.297959	0.138615	2.82843	3.60555	3	3	1	3.14466	ElliotsPheasant225_21696,ElliotsPheasant225_47892,bluepeacock210_80367	['Unassigned']	['Unassigned']	['Unassigned']	['Unassigned']	['Unassigned']	['Unassigned']
1105	VC_2113_0	3	34.657	65.4515	0.346194	0.0291743	3	5.47723	3	3	1	4.49241	ElliotsPheasant225_37178,ElliotsPheasant225_83153,bluepeacock211_1036	['Unassigned']	['Unassigned']	['Unassigned']	['Unassigned']	['Unassigned']	['Unassigned']
1106	VC_2114_0	2	32.8434	0	1	1	2	2	1	1	1	2	ElliotsPheasant225_21868,silverpheasant213_4953	['Unassigned']	['Unassigned']	['Unassigned']	['Unassigned']	['Unassigned']	['Unassigned']
1107	VC_2115_0	2	9.54571	0	1	1	1	1	1	1	1	1	ElliotsPheasant225_2258,bluepeacock211_45511	['Unassigned']	['Unassigned']	['Unassigned']	['Unassigned']	['Unassigned']	['Unassigned']
1108	VC_2116_0	5	275.534	19.1247	0.935095	0.00104055	1.41421	3.87298	10	10	1	2.85905	ElliotsPheasant225_22784,ElliotsPheasant225_35582,ElliotsPheasant225_47967,ElliotsPheasant225_75899,ElliotsPheasant225_81657	['Unassigned']	['Unassigned']	['Unassigned']	['Unassigned']	['Unassigned']	['Unassigned']
1109	VC_2117_0	2	13.0712	8.0505	0.618851	0.666667	3.87298	3.87298	1	1	1	3.87298	Whitebellygoldenpheasant226_61334,silverpheasant213_91069	['Unassigned']	['Unassigned']	['Unassigned']	['Unassigned']	['Unassigned']	['Unassigned']
1110	VC_2118_0	3	104.348	26.1172	0.799814	0.133333	5.2915	6.16441	3	3	1	5.64438	ElliotsPheasant225_22890,ElliotsPheasant225_54049,goldenpheasant222_76879	['Unassigned']	['Unassigned']	['Unassigned']	['Unassigned']	['Unassigned']	['Unassigned']
1111	VC_2119_0	2	10.653	1.57201	0.871411	1	3	3	1	1	1	3	ElliotsPheasant225_23864,silverpheasant213_25784	['Unassigned']	['Unassigned']	['Unassigned']	['Unassigned']	['Unassigned']	['Unassigned']
1112	VC_211_0	13	7682.42	2350.19	0.765745	4.20795e-43	0	9.11043	78	74	0.948718	7.20146	Burkholderia~phage~Bcep1,Burkholderia~phage~Bcep43,Burkholderia~phage~Bcep781,Burkholderia~phage~BcepNY3,Ralstonia~phage~Adzire,Ralstonia~phage~Bakoly,Ralstonia~phage~Simangalove,Xanthomonas~phage~KPhi1,Xanthomonas~phage~OP2,Xanthomonas~phage~XPP1,Xanthomonas~phage~XPV1,Xanthomonas~virus~phiXaf18,beangoose236_2003	['Heunggongvirae', 'Unassigned']	['Uroviricota', 'Unassigned']	['Caudoviricetes', 'Unassigned']	['Caudovirales', 'Unassigned']	['Myoviridae', 'Unassigned']	['Naesvirus', 'Bakolyvirus', 'Unassigned']
1113	VC_2120_0	3	46.9795	0	1	1	0	1.41421	3	3	1	0.942809	ElliotsPheasant225_24599,Flamingo02_13161,goldenpheasant222_18188	['Unassigned']	['Unassigned']	['Unassigned']	['Unassigned']	['Unassigned']	['Unassigned']
1114	VC_2121_0	4	92.9492	338.71	0.21533	0.0005313	1.41421	2.23607	6	6	1	1.8524	ElliotsPheasant225_24678,ElliotsPheasant225_4432,Whitebellygoldenpheasant226_15999,bluepeacock210_71289	['Unassigned']	['Unassigned']	['Unassigned']	['Unassigned']	['Unassigned']	['Unassigned']
1115	VC_2124_0	6	126.206	142.586	0.46953	0.0598883	2	4.24264	15	15	1	3.22528	Whitebellygoldenpheasant226_30723,Whitebellygoldenpheasant226_55758,goldenpheasant222_134377,goldenpheasant222_53669,goldenpheasant222_59788,goldenpheasant222_63696	['Unassigned']	['Unassigned']	['Unassigned']	['Unassigned']	['Unassigned']	['Unassigned']
1116	VC_2126_0	2	30.2678	34.9867	0.463842	0.666667	3.74166	3.74166	1	1	1	3.74166	ElliotsPheasant225_25000,goldenpheasant222_29390	['Unassigned']	['Unassigned']	['Unassigned']	['Unassigned']	['Unassigned']	['Unassigned']
1117	VC_2127_0	3	62.4617	9.13778	0.872376	0.0721982	0	2.23607	3	3	1	1.49071	ElliotsPheasant225_25277,goldenpheasant222_99535,wildgoose220_26116	['Unassigned']	['Unassigned']	['Unassigned']	['Unassigned']	['Unassigned']	['Unassigned']
1118	VC_2128_0	3	39.2777	46.4398	0.458223	0.0363636	2	3.31662	3	3	1	2.87775	ElliotsPheasant225_35381,ElliotsPheasant225_58704,eagle206_13128	['Unassigned']	['Unassigned']	['Unassigned']	['Unassigned']	['Unassigned']	['Unassigned']
1119	VC_2129_0	2	23.9037	59.2323	0.287525	0.133333	2	2	1	1	1	2	bluepeacock210_47115,pheasant217_5769	['Unassigned']	['Unassigned']	['Unassigned']	['Unassigned']	['Unassigned']	['Unassigned']
1120	VC_2130_0	3	19.9496	78.5134	0.20261	0.0494025	1	1.73205	3	3	1	1.38209	ElliotsPheasant225_78620,goldenpheasant222_99878,pheasant217_106975	['Unassigned']	['Unassigned']	['Unassigned']	['Unassigned']	['Unassigned']	['Unassigned']
1121	VC_2131_0	3	22.478	9.85787	0.695141	0.4	4.69042	5.09902	3	3	1	4.89614	crane190_28697,crane190_7766,crane191_68889	['Unassigned']	['Unassigned']	['Unassigned']	['Unassigned']	['Unassigned']	['Unassigned']
1122	VC_2132_0	2	5.86053	12.6751	0.316177	0.5	3.4641	3.4641	1	1	1	3.4641	bluepeacock211_52662,goldenpheasant222_2343	['Unassigned']	['Unassigned']	['Unassigned']	['Unassigned']	['Unassigned']	['Unassigned']
1123	VC_2133_0	3	176.562	72.8343	0.707958	0.0357143	2	4.47214	3	3	1	3.64809	ElliotsPheasant225_27585,Whitebellygoldenpheasant226_23071,goldenpheasant222_90943	['Unassigned']	['Unassigned']	['Unassigned']	['Unassigned']	['Unassigned']	['Unassigned']
1124	VC_2134_0	2	5.66288	44.5572	0.112761	0.4	5.47723	5.47723	1	1	1	5.47723	ElliotsPheasant225_31273,bluepeacock211_34584	['Unassigned']	['Unassigned']	['Unassigned']	['Unassigned']	['Unassigned']	['Unassigned']
1125	VC_2135_0	3	20.1461	0	1	1	2.23607	3.31662	3	3	1	2.79371	ElliotsPheasant225_28369,bluepeacock210_54474,bluepeacock210_57259	['Unassigned']	['Unassigned']	['Unassigned']	['Unassigned']	['Unassigned']	['Unassigned']
1126	VC_2136_0	2	20.0437	13.975	0.589197	0.5	3.74166	3.74166	1	1	1	3.74166	ElliotsPheasant225_29046,silverpheasant213_114755	['Unassigned']	['Unassigned']	['Unassigned']	['Unassigned']	['Unassigned']	['Unassigned']
1127	VC_2137_0	2	5.38675	19.1331	0.219689	0.571429	3.74166	3.74166	1	1	1	3.74166	Whitebellygoldenpheasant226_7107,bluepeacock210_29149	['Unassigned']	['Unassigned']	['Unassigned']	['Unassigned']	['Unassigned']	['Unassigned']
1128	VC_2138_0	2	7.64088	19.3323	0.283277	1	4.69042	4.69042	1	1	1	4.69042	ElliotsPheasant225_90976,goldenpheasant222_123305	['Unassigned']	['Unassigned']	['Unassigned']	['Unassigned']	['Unassigned']	['Unassigned']
1129	VC_2139_0	2	3.34639	29.3759	0.102266	1	2.82843	2.82843	1	1	1	2.82843	silverpheasant213_142111,silverpheasant213_56150	['Unassigned']	['Unassigned']	['Unassigned']	['Unassigned']	['Unassigned']	['Unassigned']
1130	VC_213_0	3	66.7647	321.383	0.172009	0.29369	3.60555	4.89898	3	3	1	4.43345	Egret01_10510,Egret01_487,Egret02_2454	['Unassigned']	['Unassigned']	['Unassigned']	['Unassigned']	['Unassigned']	['Unassigned']
1131	VC_2140_0	2	3.05415	0	1	1	1	1	1	1	1	1	ElliotsPheasant225_29552,goldenpheasant222_68296	['Unassigned']	['Unassigned']	['Unassigned']	['Unassigned']	['Unassigned']	['Unassigned']
1132	VC_2141_0	2	3.50129	2.2413	0.609706	1	1.73205	1.73205	1	1	1	1.73205	ElliotsPheasant225_29622,flamingo67_34698	['Unassigned']	['Unassigned']	['Unassigned']	['Unassigned']	['Unassigned']	['Unassigned']
1133	VC_2142_0	2	7.7464	0	1	1	1	1	1	1	1	1	ElliotsPheasant225_30099,goldenpheasant222_118065	['Unassigned']	['Unassigned']	['Unassigned']	['Unassigned']	['Unassigned']	['Unassigned']
1134	VC_2143_0	2	32.4788	64.1426	0.336145	0.166667	2.64575	2.64575	1	1	1	2.64575	ElliotsPheasant225_95480,goldenpheasant222_14695	['Unassigned']	['Unassigned']	['Unassigned']	['Unassigned']	['Unassigned']	['Unassigned']
1135	VC_2144_0	3	39.5546	6.30069	0.862596	0.333333	4.24264	4.47214	3	3	1	4.39564	ElliotsPheasant225_59585,ElliotsPheasant225_9300,goldenpheasant215_13239	['Unassigned']	['Unassigned']	['Unassigned']	['Unassigned']	['Unassigned']	['Unassigned']
1136	VC_2145_0	2	2.7262	5.23497	0.342437	1	3.16228	3.16228	1	1	1	3.16228	ElliotsPheasant225_31180,bluepeacock210_33675	['Unassigned']	['Unassigned']	['Unassigned']	['Unassigned']	['Unassigned']	['Unassigned']
1137	VC_2146_0	2	5.12451	10.0436	0.337848	1	1.41421	1.41421	1	1	1	1.41421	ElliotsPheasant225_31294,goldenpheasant222_52599	['Unassigned']	['Unassigned']	['Unassigned']	['Unassigned']	['Unassigned']	['Unassigned']
1138	VC_2147_0	2	5.09545	12.6042	0.287883	1	2.82843	2.82843	1	1	1	2.82843	ElliotsPheasant225_31484,silverpheasant213_79157	['Unassigned']	['Unassigned']	['Unassigned']	['Unassigned']	['Unassigned']	['Unassigned']
1139	VC_2148_0	2	4.40263	4.67439	0.485031	1	3.60555	3.60555	1	1	1	3.60555	ElliotsPheasant225_31672,ElliotsPheasant225_99268	['Unassigned']	['Unassigned']	['Unassigned']	['Unassigned']	['Unassigned']	['Unassigned']
1140	VC_2149_0	2	7.44537	15.3044	0.327272	0.285714	2.64575	2.64575	1	1	1	2.64575	ElliotsPheasant225_31789,bluepeacock210_22189	['Unassigned']	['Unassigned']	['Unassigned']	['Unassigned']	['Unassigned']	['Unassigned']
1141	VC_214_0	3	58.6926	67.7929	0.464026	0.287964	3	4.47214	3	3	1	3.59625	Egret01_11058,Egret02_4957,Egret02_5723	['Unassigned']	['Unassigned']	['Unassigned']	['Unassigned']	['Unassigned']	['Unassigned']
1142	VC_2150_0	2	2.96922	17.6805	0.14379	0.75	1.41421	1.41421	1	1	1	1.41421	OtistardaFe060_3803,goldenpheasant222_109841	['Unassigned']	['Unassigned']	['Unassigned']	['Unassigned']	['Unassigned']	['Unassigned']
1143	VC_2151_0	2	32.9891	115.422	0.222282	0.125	2.44949	2.44949	1	1	1	2.44949	Whitebellygoldenpheasant226_58522,goldenpheasant222_103415	['Unassigned']	['Unassigned']	['Unassigned']	['Unassigned']	['Unassigned']	['Unassigned']
1144	VC_2152_0	2	9.14777	48.4782	0.158744	0.125323	0	0	1	1	1	0	ElliotsPheasant225_33627,Whitebellygoldenpheasant226_57253	['Unassigned']	['Unassigned']	['Unassigned']	['Unassigned']	['Unassigned']	['Unassigned']
1145	VC_2154_0	2	26.059	149.852	0.148137	0.246994	1.41421	1.41421	1	1	1	1.41421	bluepeacock212_37499,silverpheasant213_2351	['Unassigned']	['Unassigned']	['Unassigned']	['Unassigned']	['Unassigned']	['Unassigned']
1146	VC_2155_0	2	1.76107	7.56845	0.188764	0.8	3.31662	3.31662	1	1	1	3.31662	ElliotsPheasant225_33803,goldenpheasant222_53764	['Unassigned']	['Unassigned']	['Unassigned']	['Unassigned']	['Unassigned']	['Unassigned']
1147	VC_2156_0	5	682.589	899.74	0.431383	5.8966e-06	3.60555	7.68115	10	10	1	5.60545	ElliotsPheasant225_33890,ReevessPheasant221_52512,Whitebellygoldenpheasant226_3761,Whitebellygoldenpheasant226_57717,bluepeacock210_62738	['Unassigned']	['Unassigned']	['Unassigned']	['Unassigned']	['Unassigned']	['Unassigned']
1148	VC_2157_0	2	16.8293	11.2031	0.600352	0.5	2.82843	2.82843	1	1	1	2.82843	ReevessPheasant221_31118,goldenpheasant222_137374	['Unassigned']	['Unassigned']	['Unassigned']	['Unassigned']	['Unassigned']	['Unassigned']
1149	VC_2158_0	4	203.324	361.544	0.35995	0.00952348	2.64575	6	6	6	1	4.73371	ReevessPheasant221_34241,bluepeacock210_10985,goldenpheasant222_35662,goldenpheasant222_5641	['Unassigned']	['Unassigned']	['Unassigned']	['Unassigned']	['Unassigned']	['Unassigned']
1150	VC_2159_0	4	147.763	308.882	0.323584	0.197753	2.44949	3.87298	6	6	1	3.28726	ReevessPheasant221_7057,goldenpheasant222_39452,goldenpheasant222_39835,goldenpheasant222_49475	['Unassigned']	['Unassigned']	['Unassigned']	['Unassigned']	['Unassigned']	['Unassigned']
1151	VC_215_0	3	14.1679	146.115	0.0883934	0.0965165	2.44949	3.31662	3	3	1	2.80396	Egret02_2759,Lorikeet03_19410,beangoose231_11760	['Unassigned']	['Unassigned']	['Unassigned']	['Unassigned']	['Unassigned']	['Unassigned']
1152	VC_2160_0	2	34.3961	11.9603	0.741993	0.666667	1.73205	1.73205	1	1	1	1.73205	ElliotsPheasant225_34142,ElliotsPheasant225_78235	['Unassigned']	['Unassigned']	['Unassigned']	['Unassigned']	['Unassigned']	['Unassigned']
1153	VC_2161_0	2	18.5059	1.04046	0.94677	1	5.09902	5.09902	1	1	1	5.09902	Whitebellygoldenpheasant226_30328,goldenpheasant222_30732	['Unassigned']	['Unassigned']	['Unassigned']	['Unassigned']	['Unassigned']	['Unassigned']
1154	VC_2162_0	3	159.69	167.823	0.487584	0.00206398	3.87298	5.19615	3	3	1	4.35638	ElliotsPheasant225_35260,bluepeacock210_71925,bluepeacock211_45538	['Unassigned']	['Unassigned']	['Unassigned']	['Unassigned']	['Unassigned']	['Unassigned']
1155	VC_2163_0	4	79.2032	73.0011	0.520374	0.00202263	3.74166	5.65685	6	6	1	4.51048	bluepeacock210_45177,bluepeacock210_51770,bluepeacock211_35748,goldenpheasant222_18790	['Unassigned']	['Unassigned']	['Unassigned']	['Unassigned']	['Unassigned']	['Unassigned']
1156	VC_2164_0	2	5.52244	2.30865	0.705194	1	1.41421	1.41421	1	1	1	1.41421	ElliotsPheasant225_35333,bluepeacock210_5455	['Unassigned']	['Unassigned']	['Unassigned']	['Unassigned']	['Unassigned']	['Unassigned']
1157	VC_2165_0	2	11.3113	7.44099	0.603195	0.666667	2.23607	2.23607	1	1	1	2.23607	ElliotsPheasant225_9804,parrot76_14950	['Unassigned']	['Unassigned']	['Unassigned']	['Unassigned']	['Unassigned']	['Unassigned']
1158	VC_2166_0	3	49.1802	10.0601	0.830181	0.0357143	2.64575	4	3	3	1	3.32079	ElliotsPheasant225_36421,bluepeacock210_25357,goldenpheasant222_82559	['Unassigned']	['Unassigned']	['Unassigned']	['Unassigned']	['Unassigned']	['Unassigned']
1159	VC_2167_0	2	40.6398	33.2393	0.550085	0.5	4.12311	4.12311	1	1	1	4.12311	ElliotsPheasant225_36673,bluepeacock211_19864	['Unassigned']	['Unassigned']	['Unassigned']	['Unassigned']	['Unassigned']	['Unassigned']
1160	VC_2168_0	4	17.1608	71.7912	0.192923	0.0453604	1.73205	3	6	6	1	2.48196	ElliotsPheasant225_37325,bluepeacock210_68110,goldenpheasant222_111867,goldenpheasant222_97708	['Unassigned']	['Unassigned']	['Unassigned']	['Unassigned']	['Unassigned']	['Unassigned']
1161	VC_2169_0	2	4.12452	0	1	1	1	1	1	1	1	1	ElliotsPheasant225_37637,goldenpheasant222_18336	['Unassigned']	['Unassigned']	['Unassigned']	['Unassigned']	['Unassigned']	['Unassigned']
1162	VC_216_0	2	14.2099	147.772	0.0877256	0.118294	1.73205	1.73205	1	1	1	1.73205	eagle206_19597,eagle209_7733	['Unassigned']	['Unassigned']	['Unassigned']	['Unassigned']	['Unassigned']	['Unassigned']
1163	VC_2170_0	2	1.04196	1.92744	0.350899	1	4	4	1	1	1	4	ElliotsPheasant225_38395,bluepeacock212_15821	['Unassigned']	['Unassigned']	['Unassigned']	['Unassigned']	['Unassigned']	['Unassigned']
1164	VC_2171_0	2	2.5221	0	1	1	2.44949	2.44949	1	1	1	2.44949	ElliotsPheasant225_38767,goldenpheasant222_146343	['Unassigned']	['Unassigned']	['Unassigned']	['Unassigned']	['Unassigned']	['Unassigned']
1165	VC_2172_0	4	124.678	509.387	0.196633	0.260462	3	6.40312	6	6	1	5.06301	ElliotsPheasant225_6837,Whitebellygoldenpheasant226_21017,Whitebellygoldenpheasant226_47394,silverpheasant213_7326	['Unassigned']	['Unassigned']	['Unassigned']	['Unassigned']	['Unassigned']	['Unassigned']
1166	VC_2173_0	2	17.1201	189.962	0.0826729	0.169177	6.7082	6.7082	1	1	1	6.7082	Whitebellygoldenpheasant226_65992,bluepeacock210_67492	['Unassigned']	['Unassigned']	['Unassigned']	['Unassigned']	['Unassigned']	['Unassigned']
1167	VC_2174_0	2	2.2413	10.6366	0.174042	0.666667	3.74166	3.74166	1	1	1	3.74166	ElliotsPheasant225_42091,bluepeacock211_18047	['Unassigned']	['Unassigned']	['Unassigned']	['Unassigned']	['Unassigned']	['Unassigned']
1168	VC_2175_0	2	24.8459	18.3509	0.57518	0.333333	4	4	1	1	1	4	ElliotsPheasant225_52481,goldenpheasant222_18211	['Unassigned']	['Unassigned']	['Unassigned']	['Unassigned']	['Unassigned']	['Unassigned']
1169	VC_2177_0	2	13.8578	22.3061	0.383194	0.285714	1.73205	1.73205	1	1	1	1.73205	silverpheasant213_131006,silverpheasant213_24695	['Unassigned']	['Unassigned']	['Unassigned']	['Unassigned']	['Unassigned']	['Unassigned']
1170	VC_2178_0	2	1.35877	11.1542	0.108589	1	3.87298	3.87298	1	1	1	3.87298	goldenpheasant222_53249,silverpheasant213_61463	['Unassigned']	['Unassigned']	['Unassigned']	['Unassigned']	['Unassigned']	['Unassigned']
1171	VC_2179_0	2	4.18251	0	1	1	1.73205	1.73205	1	1	1	1.73205	ElliotsPheasant225_4335,goldenpheasant222_81323	['Unassigned']	['Unassigned']	['Unassigned']	['Unassigned']	['Unassigned']	['Unassigned']
1172	VC_217_0	2	2.5221	91.3646	0.0268632	0.817202	3	3	1	1	1	3	eagle206_5034,pheasant217_124574	['Unassigned']	['Unassigned']	['Unassigned']	['Unassigned']	['Unassigned']	['Unassigned']
1173	VC_2180_0	3	42.3048	0	1	1	3.31662	4.12311	3	3	1	3.63461	ElliotsPheasant225_44107,ElliotsPheasant225_86776,bluepeacock210_73276	['Unassigned']	['Unassigned']	['Unassigned']	['Unassigned']	['Unassigned']	['Unassigned']
1174	VC_2181_0	2	7.52455	49.1166	0.132846	0.666667	2.82843	2.82843	1	1	1	2.82843	ElliotsPheasant225_44350,blackswan219_105862	['Unassigned']	['Unassigned']	['Unassigned']	['Unassigned']	['Unassigned']	['Unassigned']
1175	VC_2182_0	2	30.4421	0	1	1	2.23607	2.23607	1	1	1	2.23607	ElliotsPheasant225_44390,Whitebellygoldenpheasant226_55682	['Unassigned']	['Unassigned']	['Unassigned']	['Unassigned']	['Unassigned']	['Unassigned']
1176	VC_2183_0	3	35.8791	19.4564	0.648392	0.133333	2.44949	3.74166	3	3	1	3.11781	ElliotsPheasant225_46521,Whitebellygoldenpheasant226_24535,pheasant217_149679	['Unassigned']	['Unassigned']	['Unassigned']	['Unassigned']	['Unassigned']	['Unassigned']
1177	VC_2184_0	2	19.8305	6.39427	0.756174	0.666667	1.73205	1.73205	1	1	1	1.73205	ElliotsPheasant225_46653,Whitebellygoldenpheasant226_13215	['Unassigned']	['Unassigned']	['Unassigned']	['Unassigned']	['Unassigned']	['Unassigned']
1178	VC_2185_0	2	31.2924	1.33322	0.959136	1	2.44949	2.44949	1	1	1	2.44949	ElliotsPheasant225_47999,goldenpheasant222_146456	['Unassigned']	['Unassigned']	['Unassigned']	['Unassigned']	['Unassigned']	['Unassigned']
1179	VC_2186_0	3	42.2838	36.2436	0.538459	0.00909091	3.4641	4.3589	3	3	1	3.98204	bluepeacock210_63807,bluepeacock210_66820,goldenpheasant222_19054	['Unassigned']	['Unassigned']	['Unassigned']	['Unassigned']	['Unassigned']	['Unassigned']
1180	VC_2187_0	2	15.2702	0	1	1	1.73205	1.73205	1	1	1	1.73205	ElliotsPheasant225_4936,bluepeacock211_54546	['Unassigned']	['Unassigned']	['Unassigned']	['Unassigned']	['Unassigned']	['Unassigned']
1181	VC_2188_0	2	6.84636	15.2865	0.309331	0.4	2.64575	2.64575	1	1	1	2.64575	ElliotsPheasant225_49980,ElliotsPheasant225_82452	['Unassigned']	['Unassigned']	['Unassigned']	['Unassigned']	['Unassigned']	['Unassigned']
1182	VC_2189_0	2	20.7091	0	1	1	1.41421	1.41421	1	1	1	1.41421	ElliotsPheasant225_50939,ElliotsPheasant225_94060	['Unassigned']	['Unassigned']	['Unassigned']	['Unassigned']	['Unassigned']	['Unassigned']
1183	VC_218_0	8	1137.08	11687.9	0.0886611	7.67018e-07	5.91608	9.32738	28	24	0.857143	7.74614	BluePeacock205_153921,Egret02_7382,Salmonella~phage~L13,Serratia~phage~Eta,Shewanella~sp.~phage~3/49,WildGoose05_1941,beangoose249_12193,pheasant217_48719	['Unassigned', 'Heunggongvirae']	['Unassigned', 'Uroviricota']	['Unassigned', 'Caudoviricetes']	['Unassigned', 'Caudovirales']	['Unassigned', 'Siphoviridae']	['Unassigned', 'Jerseyvirus']
1184	VC_2190_0	2	33.1705	12.4839	0.726557	0.285714	4	4	1	1	1	4	ElliotsPheasant225_51067,bluepeacock211_38755	['Unassigned']	['Unassigned']	['Unassigned']	['Unassigned']	['Unassigned']	['Unassigned']
1185	VC_2192_0	5	17.513	5.49248	0.761254	0.4	2.44949	3.74166	10	10	1	3.1672	ElliotsPheasant225_52053,Whitebellygoldenpheasant226_15190,Whitebellygoldenpheasant226_52325,bluepeacock210_53163,bluepeacock210_66058	['Unassigned']	['Unassigned']	['Unassigned']	['Unassigned']	['Unassigned']	['Unassigned']
1186	VC_2193_0	2	3.98835	2.11943	0.652995	1	2	2	1	1	1	2	ElliotsPheasant225_53056,goldenpheasant222_56517	['Unassigned']	['Unassigned']	['Unassigned']	['Unassigned']	['Unassigned']	['Unassigned']
1187	VC_2194_0	2	27.846	27.5892	0.502317	0.173442	2.82843	2.82843	1	1	1	2.82843	bluepeacock211_44317,goldenpheasant222_106910	['Unassigned']	['Unassigned']	['Unassigned']	['Unassigned']	['Unassigned']	['Unassigned']
1188	VC_2195_0	2	16.3667	6.3869	0.719301	0.666667	2.23607	2.23607	1	1	1	2.23607	ElliotsPheasant225_53391,bluepeacock210_54305	['Unassigned']	['Unassigned']	['Unassigned']	['Unassigned']	['Unassigned']	['Unassigned']
1189	VC_2196_0	4	126.454	111.135	0.532239	0.0050101	3.74166	5.47723	6	6	1	4.52542	ElliotsPheasant225_90383,Whitebellygoldenpheasant226_26538,goldenpheasant222_42294,goldenpheasant222_632	['Unassigned']	['Unassigned']	['Unassigned']	['Unassigned']	['Unassigned']	['Unassigned']
1190	VC_2197_0	6	65.5603	127.264	0.340001	0.000297518	1.41421	3.31662	15	15	1	2.38734	ElliotsPheasant225_54313,ElliotsPheasant225_58491,ElliotsPheasant225_58998,Whitebellygoldenpheasant226_60243,bluepeacock211_18197,silverpheasant213_36848	['Unassigned']	['Unassigned']	['Unassigned']	['Unassigned']	['Unassigned']	['Unassigned']
1191	VC_2198_0	6	676.61	529.448	0.561009	3.22042e-07	4.58258	6.85565	15	15	1	5.66987	ElliotsPheasant225_75112,Whitebellygoldenpheasant226_42156,Whitebellygoldenpheasant226_53185,Whitebellygoldenpheasant226_9112,bluepeacock210_46627,silverpheasant213_102025	['Unassigned']	['Unassigned']	['Unassigned']	['Unassigned']	['Unassigned']	['Unassigned']
1192	VC_2199_0	2	4.04134	29.8937	0.119091	0.666667	3.74166	3.74166	1	1	1	3.74166	ElliotsPheasant225_54385,goldenpheasant222_12959	['Unassigned']	['Unassigned']	['Unassigned']	['Unassigned']	['Unassigned']	['Unassigned']
1193	VC_219_0	2	18.7475	41.3881	0.311754	0.207196	5.47723	5.47723	1	1	1	5.47723	ElliotsPheasant225_72709,Whitebellygoldenpheasant226_20051	['Unassigned']	['Unassigned']	['Unassigned']	['Unassigned']	['Unassigned']	['Unassigned']
1194	VC_21_0	6	80.4916	3077.33	0.0254896	0.0804958	2.64575	5	15	15	1	3.75166	Lorikeet01_12243,goldenpheasant222_16756,parrot77_11743,pheasant217_136022,silverpheasant213_172228,silverpheasant213_187932	['Unassigned']	['Unassigned']	['Unassigned']	['Unassigned']	['Unassigned']	['Unassigned']
1195	VC_2200_0	2	5.52244	0	1	1	1	1	1	1	1	1	ElliotsPheasant225_54401,ElliotsPheasant225_72594	['Unassigned']	['Unassigned']	['Unassigned']	['Unassigned']	['Unassigned']	['Unassigned']
1196	VC_2201_0	3	2.69957	0	1	1	3	3.4641	3	3	1	3.1547	ElliotsPheasant225_55093,bluepeacock210_47320,bluepeacock211_20075	['Unassigned']	['Unassigned']	['Unassigned']	['Unassigned']	['Unassigned']	['Unassigned']
1197	VC_2202_0	3	60.624	101.254	0.374504	0.0879121	2.44949	5.47723	3	3	1	4.46798	ElliotsPheasant225_55846,Whitebellygoldenpheasant226_27700,goldenpheasant222_63956	['Unassigned']	['Unassigned']	['Unassigned']	['Unassigned']	['Unassigned']	['Unassigned']
1198	VC_2203_0	3	12.0813	18.5515	0.394391	0.547619	1	1.41421	3	3	1	1.13807	ElliotsPheasant225_56019,bluepeacock210_75178,bluepeacock211_49037	['Unassigned']	['Unassigned']	['Unassigned']	['Unassigned']	['Unassigned']	['Unassigned']
1199	VC_2204_0	2	37.4928	21.8617	0.631676	0.285714	2.64575	2.64575	1	1	1	2.64575	ElliotsPheasant225_56243,parrot76_25122	['Unassigned']	['Unassigned']	['Unassigned']	['Unassigned']	['Unassigned']	['Unassigned']
1200	VC_2205_0	2	15.8574	15.7318	0.501987	0.2	2	2	1	1	1	2	bluepeacock210_25610,bluepeacock211_24037	['Unassigned']	['Unassigned']	['Unassigned']	['Unassigned']	['Unassigned']	['Unassigned']
1201	VC_2206_0	3	102.971	16.8438	0.859418	0.5	3.16228	3.60555	3	3	1	3.36148	ElliotsPheasant225_58504,ReevessPheasant221_57545,Whitebellygoldenpheasant226_7372	['Unassigned']	['Unassigned']	['Unassigned']	['Unassigned']	['Unassigned']	['Unassigned']
1202	VC_2207_0	2	5.51949	34.804	0.13688	0.135778	3.31662	3.31662	1	1	1	3.31662	Whitebellygoldenpheasant226_39343,bluepeacock211_28709	['Unassigned']	['Unassigned']	['Unassigned']	['Unassigned']	['Unassigned']	['Unassigned']
1203	VC_2208_0	2	13.7343	57.8584	0.19184	0.571429	2.44949	2.44949	1	1	1	2.44949	Whitebellygoldenpheasant226_57007,silverpheasant213_162968	['Unassigned']	['Unassigned']	['Unassigned']	['Unassigned']	['Unassigned']	['Unassigned']
1204	VC_2209_0	2	1.23049	4.25258	0.224416	0.248213	4.47214	4.47214	1	1	1	4.47214	ElliotsPheasant225_89558,bluepeacock211_55519	['Unassigned']	['Unassigned']	['Unassigned']	['Unassigned']	['Unassigned']	['Unassigned']
1205	VC_2210_0	5	148.715	64.6152	0.697112	0.00169256	1.41421	3.74166	10	10	1	2.50977	ElliotsPheasant225_78602,Whitebellygoldenpheasant226_24981,goldenpheasant222_21360,goldenpheasant222_29878,pheasant217_34156	['Unassigned']	['Unassigned']	['Unassigned']	['Unassigned']	['Unassigned']	['Unassigned']
1206	VC_2212_0	1	0	26.5236	0	1	0	0	1	1	1	0	bluepeacock210_26181	['Unassigned']	['Unassigned']	['Unassigned']	['Unassigned']	['Unassigned']	['Unassigned']
1207	VC_2213_0	2	8.46649	1.01201	0.893231	1	3.4641	3.4641	1	1	1	3.4641	ElliotsPheasant225_6038,bluepeacock210_32981	['Unassigned']	['Unassigned']	['Unassigned']	['Unassigned']	['Unassigned']	['Unassigned']
1208	VC_2214_0	5	96.6476	324.2	0.22965	0.988218	2	3.16228	10	10	1	2.57941	ElliotsPheasant225_95196,Whitebellygoldenpheasant226_37235,bluepeacock210_14489,bluepeacock210_45710,goldenpheasant222_116851	['Unassigned']	['Unassigned']	['Unassigned']	['Unassigned']	['Unassigned']	['Unassigned']
1209	VC_2215_0	2	60.0906	6.91255	0.896832	0.2765	3.31662	3.31662	1	1	1	3.31662	ElliotsPheasant225_63827,wildgoose220_74907	['Unassigned']	['Unassigned']	['Unassigned']	['Unassigned']	['Unassigned']	['Unassigned']
1210	VC_2216_0	2	9.14777	15.1207	0.376941	0.5	1.41421	1.41421	1	1	1	1.41421	Whitebellygoldenpheasant226_48654,goldenpheasant222_60256	['Unassigned']	['Unassigned']	['Unassigned']	['Unassigned']	['Unassigned']	['Unassigned']
1211	VC_2217_0	3	5.53336	0	1	1	2.44949	2.64575	3	3	1	2.58033	ElliotsPheasant225_61580,ElliotsPheasant225_97161,goldenpheasant222_99634	['Unassigned']	['Unassigned']	['Unassigned']	['Unassigned']	['Unassigned']	['Unassigned']
1212	VC_2218_0	2	53.5385	42.7911	0.555785	0.4	0	0	1	1	1	0	bluepeacock210_57167,bluepeacock211_9087	['Unassigned']	['Unassigned']	['Unassigned']	['Unassigned']	['Unassigned']	['Unassigned']
1213	VC_2219_0	3	24.956	50.7223	0.329764	0.025641	4.58258	5.2915	3	3	1	5.02341	bluepeacock211_17349,bluepeacock211_21601,goldenpheasant222_129036	['Unassigned']	['Unassigned']	['Unassigned']	['Unassigned']	['Unassigned']	['Unassigned']
1214	VC_221_0	2	300	826.822	0.266236	0.104218	8.18535	8.18535	1	1	1	8.18535	Vibrio~phage~eugene~12A10,Vibrio~phage~helene~12B3	['Heunggongvirae']	['Uroviricota']	['Caudoviricetes']	['Caudovirales']	['Myoviridae']	['Unassigned']
1215	VC_221_1	1	0	547.607	0	1	0	0	1	1	1	0	Vibrio~phage~11895-B1	['Heunggongvirae']	['Uroviricota']	['Caudoviricetes']	['Caudovirales']	['Myoviridae']	['Unassigned']
1216	VC_221_2	1	0	534.377	0	1	0	0	1	1	1	0	Vibrio~phage~ICP1	['Heunggongvirae']	['Uroviricota']	['Caudoviricetes']	['Caudovirales']	['Myoviridae']	['Unassigned']
1217	VC_2220_0	2	14.6185	30.8163	0.321748	0.2	2.82843	2.82843	1	1	1	2.82843	goldenpheasant222_117426,goldenpheasant222_65402	['Unassigned']	['Unassigned']	['Unassigned']	['Unassigned']	['Unassigned']	['Unassigned']
1218	VC_2221_0	2	30.062	8.56773	0.778209	0.4	1.73205	1.73205	1	1	1	1.73205	bluepeacock212_67277,pheasant217_44762	['Unassigned']	['Unassigned']	['Unassigned']	['Unassigned']	['Unassigned']	['Unassigned']
1219	VC_2224_0	2	13.8578	0	1	1	0	0	1	1	1	0	ElliotsPheasant225_67610,Whitebellygoldenpheasant226_59287	['Unassigned']	['Unassigned']	['Unassigned']	['Unassigned']	['Unassigned']	['Unassigned']
1220	VC_2225_0	2	1.23634	0	1	1	3.60555	3.60555	1	1	1	3.60555	ElliotsPheasant225_67662,bluepeacock210_27941	['Unassigned']	['Unassigned']	['Unassigned']	['Unassigned']	['Unassigned']	['Unassigned']
1221	VC_2226_0	2	1.70929	2.05285	0.454339	1	3.4641	3.4641	1	1	1	3.4641	ElliotsPheasant225_67834,Flamingo03_3855	['Unassigned']	['Unassigned']	['Unassigned']	['Unassigned']	['Unassigned']	['Unassigned']
1222	VC_2227_0	6	133.452	42.085	0.76025	0.0358419	2.44949	7.28011	15	15	1	4.94393	ElliotsPheasant225_68475,Whitebellygoldenpheasant226_25867,bluepeacock210_65291,bluepeacock210_70454,bluepeacock210_81472,goldenpheasant222_75769	['Unassigned']	['Unassigned']	['Unassigned']	['Unassigned']	['Unassigned']	['Unassigned']
1223	VC_2228_0	2	8.9941	27.2351	0.248255	0.8	3.60555	3.60555	1	1	1	3.60555	ElliotsPheasant225_69167,goldenpheasant222_134118	['Unassigned']	['Unassigned']	['Unassigned']	['Unassigned']	['Unassigned']	['Unassigned']
1224	VC_2229_0	2	7.74647	30.0677	0.204856	0.5	4.79583	4.79583	1	1	1	4.79583	ElliotsPheasant225_71789,bluepeacock210_10342	['Unassigned']	['Unassigned']	['Unassigned']	['Unassigned']	['Unassigned']	['Unassigned']
1225	VC_222_0	12	17785.9	12017.1	0.596782	8.44639e-41	4.47214	9.53939	66	60	0.909091	7.15531	BluePeacock205_41912,Escherichia~phage~172-1,Escherichia~phage~ECBP2,Escherichia~phage~KBNP1711,Escherichia~phage~NJ01,Escherichia~phage~phiEco32,Escherichia~phage~vB_EcoP_SU10,ReevessPheasant221_62685,blackswan219_124524,crane70_22682,parrot78_12478,parrot78_22973	['Unassigned', 'Heunggongvirae']	['Unassigned', 'Uroviricota']	['Unassigned', 'Caudoviricetes']	['Unassigned', 'Caudovirales']	['Unassigned', 'Podoviridae']	['Unassigned', 'Kuravirus']
1226	VC_2230_0	2	4.82348	46.7959	0.0934431	0.5	2	2	1	1	1	2	Whitebellygoldenpheasant226_43936,goldenpheasant222_110030	['Unassigned']	['Unassigned']	['Unassigned']	['Unassigned']	['Unassigned']	['Unassigned']
1227	VC_2231_0	1	0	6.03524	0	1	0	0	1	1	1	0	Flamingo06_5110	['Unassigned']	['Unassigned']	['Unassigned']	['Unassigned']	['Unassigned']	['Unassigned']
1228	VC_2232_0	2	10.2147	22.5122	0.31212	0.4	1.41421	1.41421	1	1	1	1.41421	ElliotsPheasant225_73799,silverpheasant213_70438	['Unassigned']	['Unassigned']	['Unassigned']	['Unassigned']	['Unassigned']	['Unassigned']
1229	VC_2233_0	3	37.0425	8.70421	0.809731	0.0571429	2	4.24264	3	3	1	3.49509	ElliotsPheasant225_74538,bluepeacock210_18149,bluepeacock210_38264	['Unassigned']	['Unassigned']	['Unassigned']	['Unassigned']	['Unassigned']	['Unassigned']
1230	VC_2234_0	3	148.927	56.6161	0.724554	0.00549451	4.24264	5.91608	3	3	1	5.05291	Whitebellygoldenpheasant226_33724,Whitebellygoldenpheasant226_36253,goldenpheasant222_26118	['Unassigned']	['Unassigned']	['Unassigned']	['Unassigned']	['Unassigned']	['Unassigned']
1231	VC_2235_0	4	151.151	90.6314	0.625154	0.0027953	0	5.56776	6	6	1	3.90723	bluepeacock210_24610,goldenpheasant222_135382,goldenpheasant222_147641,goldenpheasant222_30125	['Unassigned']	['Unassigned']	['Unassigned']	['Unassigned']	['Unassigned']	['Unassigned']
1232	VC_2236_0	3	18.5517	6.62223	0.736941	0.2	1.41421	2	3	3	1	1.60948	ElliotsPheasant225_87725,silverpheasant213_199766,wildgoose220_14621	['Unassigned']	['Unassigned']	['Unassigned']	['Unassigned']	['Unassigned']	['Unassigned']
1233	VC_2237_0	2	150.033	130.352	0.535096	0.666667	7.93725	7.93725	1	1	1	7.93725	Tenacibaculum~phage~PTm1,Tenacibaculum~phage~pT24	['Heunggongvirae']	['Uroviricota']	['Caudoviricetes']	['Caudovirales']	['Myoviridae']	['Shirahamavirus', 'Kungbxnavirus']
1234	VC_2237_1	1	0	132.078	0	1	0	0	1	1	1	0	Sphingomonas~phage~PAU	['Heunggongvirae']	['Uroviricota']	['Caudoviricetes']	['Caudovirales']	['Myoviridae']	['Unassigned']
1235	VC_2238_0	2	21.633	0	1	1	1.41421	1.41421	1	1	1	1.41421	ElliotsPheasant225_75951,bluepeacock210_26450	['Unassigned']	['Unassigned']	['Unassigned']	['Unassigned']	['Unassigned']	['Unassigned']
1236	VC_2239_0	2	11.539	29.1157	0.283829	0.173442	4	4	1	1	1	4	bluepeacock210_46489,goldenpheasant222_132376	['Unassigned']	['Unassigned']	['Unassigned']	['Unassigned']	['Unassigned']	['Unassigned']
1237	VC_223_0	4	171.559	2330.72	0.068561	0.828157	4.79583	6.63325	6	6	1	5.56942	Bluepeacock75_8164,bluepeacock212_3415,parrot78_14889,silverpheasant213_204350	['Unassigned']	['Unassigned']	['Unassigned']	['Unassigned']	['Unassigned']	['Unassigned']
1238	VC_2240_0	2	11.9713	75.7887	0.13641	0.114656	2.23607	2.23607	1	1	1	2.23607	ElliotsPheasant225_77041,eagle206_19134	['Unassigned']	['Unassigned']	['Unassigned']	['Unassigned']	['Unassigned']	['Unassigned']
1239	VC_2241_0	2	9.75807	10.5945	0.479453	0.285714	1.73205	1.73205	1	1	1	1.73205	beangoose249_8727,silverpheasant213_47949	['Unassigned']	['Unassigned']	['Unassigned']	['Unassigned']	['Unassigned']	['Unassigned']
1240	VC_2242_0	3	80.1776	21.1749	0.791076	0.0275319	2.23607	3	3	3	1	2.68817	ElliotsPheasant225_98818,goldenpheasant222_120480,goldenpheasant222_60321	['Unassigned']	['Unassigned']	['Unassigned']	['Unassigned']	['Unassigned']	['Unassigned']
1241	VC_2243_0	2	34.9701	18.5055	0.653945	0.333333	2.44949	2.44949	1	1	1	2.44949	ElliotsPheasant225_78871,goldenpheasant222_65484	['Unassigned']	['Unassigned']	['Unassigned']	['Unassigned']	['Unassigned']	['Unassigned']
1242	VC_2244_0	5	97.9538	21.9967	0.816618	0.105894	2.44949	6	10	10	1	4.31791	Flamingo06_6198,bluepeacock210_29679,bluepeacock210_74196,goldenpheasant222_98054,pheasant217_59556	['Unassigned']	['Unassigned']	['Unassigned']	['Unassigned']	['Unassigned']	['Unassigned']
1243	VC_2245_0	3	28.4651	0	1	1	0	1.73205	3	3	1	1.1547	ElliotsPheasant225_79490,Whitebellygoldenpheasant226_18662,Whitebellygoldenpheasant226_46589	['Unassigned']	['Unassigned']	['Unassigned']	['Unassigned']	['Unassigned']	['Unassigned']
1244	VC_2246_0	3	31.4421	73.2337	0.300376	0.00678781	1	2.44949	3	3	1	1.89519	ElliotsPheasant225_80516,silverpheasant213_69737,toucan80_8022	['Unassigned']	['Unassigned']	['Unassigned']	['Unassigned']	['Unassigned']	['Unassigned']
1245	VC_2247_0	2	28.1676	15.0391	0.651927	0.345779	2.82843	2.82843	1	1	1	2.82843	ElliotsPheasant225_81198,Whitebellygoldenpheasant226_61965	['Unassigned']	['Unassigned']	['Unassigned']	['Unassigned']	['Unassigned']	['Unassigned']
1246	VC_2248_0	3	29.528	1.81505	0.942091	0.345779	0	2.23607	3	3	1	1.49071	ElliotsPheasant225_81680,goldenpheasant222_147549,goldenpheasant222_22243	['Unassigned']	['Unassigned']	['Unassigned']	['Unassigned']	['Unassigned']	['Unassigned']
1247	VC_2249_0	3	17.8234	63.0853	0.22029	0.123341	2	3.16228	3	3	1	2.66357	Lorikeet03_8359,Lorikeet03_9226,silverpheasant213_145239	['Unassigned']	['Unassigned']	['Unassigned']	['Unassigned']	['Unassigned']	['Unassigned']
1248	VC_224_0	2	300	2481.49	0.107856	0.030303	3.60555	3.60555	1	1	1	3.60555	Cronobacter~phage~vB_CsaP_009,Proteus~phage~Privateer	['Heunggongvirae']	['Uroviricota']	['Caudoviricetes']	['Caudovirales']	['Podoviridae']	['Privateervirus']
1249	VC_224_1	2	169.855	2717.23	0.0588325	0.0926879	8.24621	8.24621	1	1	1	8.24621	Cronobacter~phage~vB_CsaP_GAP52,Salmonella~phage~7-11	['Heunggongvirae']	['Uroviricota']	['Caudoviricetes']	['Caudovirales']	['Podoviridae']	['Unassigned']
1250	VC_2250_0	5	53.7187	18.6791	0.741993	0.257143	3.4641	5.09902	10	10	1	4.48815	crane191_51999,crane191_75063,silverpheasant213_36109,silverpheasant213_38652,silverpheasant213_63802	['Unassigned']	['Unassigned']	['Unassigned']	['Unassigned']	['Unassigned']	['Unassigned']
1251	VC_2251_0	2	7.22353	42.0081	0.146725	0.857143	2.23607	2.23607	1	1	1	2.23607	ElliotsPheasant225_83046,toucan80_8348	['Unassigned']	['Unassigned']	['Unassigned']	['Unassigned']	['Unassigned']	['Unassigned']
1252	VC_2252_0	2	5.7373	8.74668	0.396114	0.4	2.64575	2.64575	1	1	1	2.64575	Whitebellygoldenpheasant226_40269,bluepeacock210_17262	['Unassigned']	['Unassigned']	['Unassigned']	['Unassigned']	['Unassigned']	['Unassigned']
1253	VC_2253_0	2	19.5538	0	1	1	1.73205	1.73205	1	1	1	1.73205	ElliotsPheasant225_83480,silverpheasant213_201647	['Unassigned']	['Unassigned']	['Unassigned']	['Unassigned']	['Unassigned']	['Unassigned']
1254	VC_2255_0	2	3.63846	31.4123	0.103805	0.465209	1.73205	1.73205	1	1	1	1.73205	Flamingo06_11918,owl175_1	['Unassigned']	['Unassigned']	['Unassigned']	['Unassigned']	['Unassigned']	['Unassigned']
1255	VC_2256_0	4	55.5522	0	1	1	0	0	6	6	1	0	ElliotsPheasant225_84963,ReevessPheasant221_26751,silverpheasant213_64742,silverpheasant213_75174	['Unassigned']	['Unassigned']	['Unassigned']	['Unassigned']	['Unassigned']	['Unassigned']
1256	VC_2257_0	2	4.80228	2.80901	0.630942	0.666667	1.73205	1.73205	1	1	1	1.73205	bluepeacock210_29489,goldenpheasant222_4849	['Unassigned']	['Unassigned']	['Unassigned']	['Unassigned']	['Unassigned']	['Unassigned']
1257	VC_2258_0	2	9.29043	11.7057	0.442483	0.234764	1	1	1	1	1	1	ElliotsPheasant225_85724,silverpheasant213_123030	['Unassigned']	['Unassigned']	['Unassigned']	['Unassigned']	['Unassigned']	['Unassigned']
1258	VC_2259_0	2	10.8922	3.0431	0.781626	0.666667	2.44949	2.44949	1	1	1	2.44949	ElliotsPheasant225_86526,silverpheasant213_3757	['Unassigned']	['Unassigned']	['Unassigned']	['Unassigned']	['Unassigned']	['Unassigned']
1259	VC_225_0	3	85.6525	1473.11	0.054949	0.969876	3.74166	5.74456	3	3	1	4.61504	CabotsTragopan223_31166,bluepeacock212_26674,pheasant217_29971	['Unassigned']	['Unassigned']	['Unassigned']	['Unassigned']	['Unassigned']	['Unassigned']
1260	VC_2260_0	2	2.08642	10.1864	0.170004	0.666667	2.23607	2.23607	1	1	1	2.23607	ElliotsPheasant225_87213,WhitegeeseFe003_8625	['Unassigned']	['Unassigned']	['Unassigned']	['Unassigned']	['Unassigned']	['Unassigned']
1261	VC_2263_0	5	2259.73	658.11	0.774453	4.57059e-05	4.79583	8.06226	10	10	1	6.79793	Enterobacteria~phage~P7,Escherichia~phage~P1,Escherichia~phage~RCS47,Escherichia~phage~vB_EcoM-Ro157c2YLVW,Salmonella~phage~SJ46	['Heunggongvirae']	['Uroviricota']	['Caudoviricetes']	['Caudovirales']	['Myoviridae']	['Punavirus']
1262	VC_2263_1	1	0	704.353	0	1	0	0	1	1	1	0	Escherichia~phage~D6	['Heunggongvirae']	['Uroviricota']	['Caudoviricetes']	['Caudovirales']	['Myoviridae']	['Punavirus']
1263	VC_2264_0	3	16.4057	49.1578	0.250226	0.4	3	4.58258	3	3	1	3.68223	Whitebellygoldenpheasant226_30857,Whitebellygoldenpheasant226_49214,bluepeacock211_51019	['Unassigned']	['Unassigned']	['Unassigned']	['Unassigned']	['Unassigned']	['Unassigned']
1264	VC_2265_0	3	4.2888	0	1	1	2.23607	3.74166	3	3	1	3.09812	ElliotsPheasant225_92722,Whitebellygoldenpheasant226_5201,goldenpheasant222_140411	['Unassigned']	['Unassigned']	['Unassigned']	['Unassigned']	['Unassigned']	['Unassigned']
1265	VC_2266_0	2	8.36963	0	1	1	0	0	1	1	1	0	ElliotsPheasant225_95482,goldenpheasant222_142079	['Unassigned']	['Unassigned']	['Unassigned']	['Unassigned']	['Unassigned']	['Unassigned']
1266	VC_2267_0	2	17.4806	30.157	0.36695	1	2	2	1	1	1	2	ElliotsPheasant225_96210,Whitebellygoldenpheasant226_46630	['Unassigned']	['Unassigned']	['Unassigned']	['Unassigned']	['Unassigned']	['Unassigned']
1267	VC_2268_0	2	35.9895	12.9303	0.735684	0.4	0	0	1	1	1	0	ElliotsPheasant225_97096,silverpheasant213_26611	['Unassigned']	['Unassigned']	['Unassigned']	['Unassigned']	['Unassigned']	['Unassigned']
1268	VC_2269_0	3	8.45803	24.5928	0.25591	0.516801	2.44949	3.60555	3	3	1	2.90026	Whitebellygoldenpheasant226_33659,bluepeacock211_11209,goldenpheasant222_109901	['Unassigned']	['Unassigned']	['Unassigned']	['Unassigned']	['Unassigned']	['Unassigned']
1269	VC_226_0	15	14115.2	456.848	0.968649	1.30971e-27	2.64575	7.81025	105	105	1	6.00284	BluePeacock205_14712,Lorikeet01_15662,Pseudomonas~phage~Bjorn,Pseudomonas~phage~DL54,Pseudomonas~phage~NV1,Pseudomonas~phage~PaP3,Pseudomonas~phage~PaP4,Pseudomonas~phage~PhiCHU,Pseudomonas~phage~TL,Pseudomonas~phage~UFV-P2,Pseudomonas~phage~phiIBB-PAA2,Pseudomonas~phage~tf,Pseudomonas~phage~vB_PaeP_C2-10_Ab22,Pseudomonas~phage~vB_PaeP_p2-10_Or1,Pseudomonas~virus~LUZ24	['Unassigned', 'Heunggongvirae']	['Unassigned', 'Uroviricota']	['Unassigned', 'Caudoviricetes']	['Unassigned', 'Caudovirales']	['Unassigned', 'Podoviridae']	['Unassigned', 'Bjornvirus', 'Bruynoghevirus', 'Vicosavirus', 'Krylovvirus']
1270	VC_2270_0	2	36.4865	0	1	1	1.41421	1.41421	1	1	1	1.41421	ElliotsPheasant225_98089,wildgoose220_76570	['Unassigned']	['Unassigned']	['Unassigned']	['Unassigned']	['Unassigned']	['Unassigned']
1271	VC_2271_0	2	85.2429	61.6225	0.580415	0.222222	2.44949	2.44949	1	1	1	2.44949	bluepeacock212_4730,pheasant217_141367	['Unassigned']	['Unassigned']	['Unassigned']	['Unassigned']	['Unassigned']	['Unassigned']
1272	VC_2272_0	2	30.854	13.3261	0.698369	0.4795	1	1	1	1	1	1	ElliotsPheasant225_98761,goldenpheasant222_27164	['Unassigned']	['Unassigned']	['Unassigned']	['Unassigned']	['Unassigned']	['Unassigned']
1273	VC_2273_0	2	5.39394	8.88338	0.377798	0.5	3.16228	3.16228	1	1	1	3.16228	bluepeacock210_82626,goldenpheasant222_37602	['Unassigned']	['Unassigned']	['Unassigned']	['Unassigned']	['Unassigned']	['Unassigned']
1274	VC_2274_0	2	10.6918	5.8785	0.645239	0.666667	1	1	1	1	1	1	ElliotsPheasant225_99286,goldenpheasant222_77038	['Unassigned']	['Unassigned']	['Unassigned']	['Unassigned']	['Unassigned']	['Unassigned']
1275	VC_2275_0	2	3.27023	0	1	1	2.44949	2.44949	1	1	1	2.44949	ElliotsPheasant225_9991,ReevessPheasant221_48810	['Unassigned']	['Unassigned']	['Unassigned']	['Unassigned']	['Unassigned']	['Unassigned']
1276	VC_2276_0	2	6.74643	0	1	1	2	2	1	1	1	2	ElliotsPheasant225_99989,goldenpheasant222_118327	['Unassigned']	['Unassigned']	['Unassigned']	['Unassigned']	['Unassigned']	['Unassigned']
1277	VC_2277_0	4	33.1347	0	1	1	0	0	6	6	1	0	Enterobacteria~phage~C-1~INW-2012,Enterobacteria~phage~Hgal1,Enterobacteria~phage~M,Pseudomonas~phage~PRR1	['Orthornavirae']	['Lenarviricota']	['Leviviricetes']	['Norzivirales']	['Fiersviridae']	['Cunavirus', 'Hagavirus', 'Empivirus', 'Perrunavirus']
1278	VC_2278_0	25	5887.63	274.891	0.955393	5.47828e-30	0	3	300	300	1	1.92639	Enterobacteria~phage~ID18~sensu~lato,Enterobacteria~phage~WA13~sensu~lato,Escherichia~phage~G4,Escherichia~phage~ID2~Moscow/ID/2001,Escherichia~phage~ID21,Escherichia~phage~ID32,Escherichia~phage~ID52,Escherichia~phage~ID62,Escherichia~phage~NC28,Escherichia~phage~NC29,Escherichia~phage~NC35,Escherichia~phage~St-1,Escherichia~phage~WA45,Escherichia~phage~alpha3,Escherichia~phage~phiK,Escherichia~…	['Sangervirae', 'Unassigned']	['Phixviricota', 'Unassigned']	['Malgrandaviricetes', 'Unassigned']	['Petitvirales', 'Unassigned']	['Microviridae', 'Unassigned']	['Gequatrovirus', 'Alphatrevirus', 'Sinsheimervirus', 'Unassigned']
1279	VC_2279_0	2	108.146	4.2489	0.962197	0.4795	0	0	1	1	1	0	Enterobacteria~phage~PR4,Enterobacteria~phage~PRD1	['Bamfordvirae']	['Preplasmiviricota']	['Tectiliviricetes']	['Kalamavirales']	['Tectiviridae']	['Alphatectivirus']
1280	VC_227_0	4	64.13	738.724	0.0798775	0.772032	1	3.87298	6	6	1	2.9028	blackswan219_116310,bluepeacock212_5711,parrot78_19389,pheasant217_57275	['Unassigned']	['Unassigned']	['Unassigned']	['Unassigned']	['Unassigned']	['Unassigned']
1281	VC_2280_0	3	16.5673	0	1	1	0	0	3	3	1	0	Enterobacteria~phage~SP,Escherichia~virus~FI,Escherichia~virus~Qbeta	['Orthornavirae']	['Lenarviricota']	['Leviviricetes']	['Levivirales']	['Leviviridae']	['Allolevivirus']
1282	VC_2281_0	3	56.5373	143.55	0.282563	0.554945	1.73205	3.4641	3	3	1	2.83759	silverpheasant213_112678,silverpheasant213_48170,stork73_1175	['Unassigned']	['Unassigned']	['Unassigned']	['Unassigned']	['Unassigned']	['Unassigned']
1283	VC_2282_0	2	6.1245	76.9443	0.073728	0.114052	1	1	1	1	1	1	beangoose242_11373,silverpheasant213_17373	['Unassigned']	['Unassigned']	['Unassigned']	['Unassigned']	['Unassigned']	['Unassigned']
1284	VC_2283_0	2	300	12789.9	0.0229185	0.0916438	4.79583	4.79583	1	1	1	4.79583	Staphylococcus~phage~phiSA_BS1,Staphylococcus~phage~phiSA_BS2	['Heunggongvirae']	['Uroviricota']	['Caudoviricetes']	['Caudovirales']	['Herelleviridae']	['Baoshanvirus']
1285	VC_2283_1	26	97500	61336.1	0.61384	9.84006e-124	0	9	325	324	0.996923	5.9505	Staphylococcus~phage~676Z,Staphylococcus~phage~812,Staphylococcus~phage~A3R,Staphylococcus~phage~A5W,Staphylococcus~phage~Fi200W,Staphylococcus~phage~G1,Staphylococcus~phage~G15,Staphylococcus~phage~IME-SA1,Staphylococcus~phage~IME-SA118,Staphylococcus~phage~IME-SA119,Staphylococcus~phage~IME-SA2,Staphylococcus~phage~ISP,Staphylococcus~phage~JD007,Staphylococcus~phage~MCE-2014,Staphylococcus~phag…	['Heunggongvirae']	['Uroviricota']	['Caudoviricetes']	['Caudovirales']	['Herelleviridae']	['Kayvirus']
1286	VC_2283_2	2	300	17266.6	0.0170779	0.0915405	5.56776	5.56776	1	1	1	5.56776	Staphylococcus~phage~phiIBB-SEP1,Staphylococcus~phage~phiIPLA-C1C	['Heunggongvirae']	['Uroviricota']	['Caudoviricetes']	['Caudovirales']	['Herelleviridae']	['Sepunavirus']
1287	VC_2283_3	4	1800	30047.4	0.0565196	3.49336e-05	3.87298	6.32456	6	6	1	5.36443	Staphylococcus~phage~Stau2,Staphylococcus~phage~vB_SauM_Remus,Staphylococcus~phage~vB_SauM_Romulus,Staphylococcus~virus~SA11	['Heunggongvirae']	['Uroviricota']	['Caudoviricetes']	['Caudovirales']	['Herelleviridae']	['Silviavirus']
1288	VC_2283_4	1	0	8576.7	0	1	0	0	1	1	1	0	Staphylococcus~phage~Twort	['Heunggongvirae']	['Uroviricota']	['Caudoviricetes']	['Caudovirales']	['Herelleviridae']	['Twortvirus']
1289	VC_2283_5	1	0	8396.46	0	1	0	0	1	1	1	0	Staphylococcus~phage~vB_SscM-1	['Heunggongvirae']	['Uroviricota']	['Caudoviricetes']	['Caudovirales']	['Herelleviridae']	['Sciuriunavirus']
1290	VC_2284_0	2	9.54571	57.1635	0.143094	0.666667	1.73205	1.73205	1	1	1	1.73205	ReevessPheasant221_15747,wildgoose220_61154	['Unassigned']	['Unassigned']	['Unassigned']	['Unassigned']	['Unassigned']	['Unassigned']
1291	VC_2285_0	2	5.12451	107.622	0.0454517	0.102024	1.41421	1.41421	1	1	1	1.41421	crane193_22349,pheasant217_7943	['Unassigned']	['Unassigned']	['Unassigned']	['Unassigned']	['Unassigned']	['Unassigned']
1292	VC_2286_0	3	16.9756	58.8884	0.223763	0.00730451	1	1.41421	3	3	1	1.13807	blackswan219_112430,blackswan219_146505,pheasant217_150407	['Unassigned']	['Unassigned']	['Unassigned']	['Unassigned']	['Unassigned']	['Unassigned']
1293	VC_2287_0	3	53.8535	26.1895	0.672807	0.0476781	0	2.64575	3	3	1	1.76383	Escherichia~phage~If1,Escherichia~phage~fd,Escherichia~virus~M13	['Loebvirae']	['Hofneiviricota']	['Faserviricetes']	['Tubulavirales']	['Inoviridae']	['Infulavirus', 'Inovirus']
1294	VC_2288_0	1	0	10.9591	0	1	0	0	1	1	1	0	Escherichia~virus~I22	['Loebvirae']	['Hofneiviricota']	['Faserviricetes']	['Tubulavirales']	['Inoviridae']	['Lineavirus']
1295	VC_2289_0	17	22908.9	3970.43	0.852287	4.62997e-51	1	4.24264	136	136	1	3.1314	Pseudomonas~phage~DL62,Pseudomonas~phage~LKD16,Pseudomonas~phage~LUZ19,Pseudomonas~phage~MPK6,Pseudomonas~phage~MPK7,Pseudomonas~phage~PAXYB1,Pseudomonas~phage~PT2,Pseudomonas~phage~PT5,Pseudomonas~phage~RLP,Pseudomonas~phage~phiKMV,Pseudomonas~phage~phiNFS,Pseudomonas~phage~phikF77,Pseudomonas~phage~vB_Pae-TbilisiM32,Pseudomonas~phage~vB_PaeP_130_113,Pseudomonas~phage~vB_PaeP_PAO1_1-15pyo,Pseudo…	['Heunggongvirae']	['Uroviricota']	['Caudoviricetes']	['Caudovirales']	['Autographiviridae']	['Phikmvvirus']
1296	VC_2290_0	2	5.52244	0	1	1	0	0	1	1	1	0	Escherichia~phage~MS2,Escherichia~virus~BZ13	['Orthornavirae']	['Lenarviricota']	['Leviviricetes']	['Levivirales']	['Leviviridae']	['Levivirus']
1297	VC_2291_0	2	26.059	174.622	0.129852	0.8	2	2	1	1	1	2	Flamingo03_14202,blackswan219_44378	['Unassigned']	['Unassigned']	['Unassigned']	['Unassigned']	['Unassigned']	['Unassigned']
1298	VC_2292_0	4	733.548	2301.38	0.241702	6.97542e-05	5.19615	8	6	6	1	6.83857	Escherichia~phage~PTXU04,crane70_7121,parrot78_22969,silverpheasant213_126672	['Heunggongvirae', 'Unassigned']	['Uroviricota', 'Unassigned']	['Caudoviricetes', 'Unassigned']	['Caudovirales', 'Unassigned']	['Podoviridae', 'Unassigned']	['Xuquatrovirus', 'Unassigned']
1299	VC_2293_0	10	1831	1450.47	0.557982	1.3936e-08	2.64575	5.65685	45	45	1	4.33489	Flamingo03_7398,ReevessPheasant221_26916,ReevessPheasant221_4927,ReevessPheasant221_62169,blackswan219_139127,pheasant217_35827,pheasant217_69984,pheasant217_86380,silverpheasant213_132656,silverpheasant213_39840	['Unassigned']	['Unassigned']	['Unassigned']	['Unassigned']	['Unassigned']	['Unassigned']
1300	VC_2294_0	8	587.881	931.308	0.38697	3.41773e-10	1	3.60555	28	28	1	2.6437	ReevessPheasant221_28236,blackswan219_173309,blackswan219_63837,crane70_7809,goldenpheasant222_87992,pheasant217_141612,silverpheasant213_130173,silverpheasant213_173842	['Unassigned']	['Unassigned']	['Unassigned']	['Unassigned']	['Unassigned']	['Unassigned']
1301	VC_2296_0	2	6.1245	40.5402	0.131245	0.131772	0	0	1	1	1	0	silverpheasant213_112908,silverpheasant213_187745	['Unassigned']	['Unassigned']	['Unassigned']	['Unassigned']	['Unassigned']	['Unassigned']
1302	VC_2297_0	3	4.70126	14.972	0.238966	0.0952381	3	4	3	3	1	3.43887	parrot78_12282,toucan79_14956,toucan79_6758	['Unassigned']	['Unassigned']	['Unassigned']	['Unassigned']	['Unassigned']	['Unassigned']
1303	VC_2298_0	3	97.4551	57.374	0.629437	0.0285647	0	5.19615	3	3	1	3.4641	blackswan219_83407,toucan80_12838,toucan80_13751	['Unassigned']	['Unassigned']	['Unassigned']	['Unassigned']	['Unassigned']	['Unassigned']
1304	VC_2299_0	3	2.84809	20.6685	0.12111	0.4	3.87298	5.65685	3	3	1	4.84328	Thermoanaerobacterium~phage~THSA-485A,bluepeacock210_8490,bluepeacock211_37589	['Heunggongvirae', 'Unassigned']	['Uroviricota', 'Unassigned']	['Caudoviricetes', 'Unassigned']	['Caudovirales', 'Unassigned']	['Siphoviridae', 'Unassigned']	['Unassigned']
1305	VC_229_0	31	139279	104970	0.570235	2.43107e-246	2.82843	9.48683	465	452	0.972043	7.59598	Escherichia~phage~DT571/2,Escherichia~phage~Gostya9,Escherichia~phage~OSYSP,Escherichia~phage~SP15,Escherichia~phage~T5,Escherichia~phage~chee24,Escherichia~phage~fp01,Escherichia~phage~phiAPCEc03,Escherichia~phage~phiLLS,Escherichia~phage~slur09,Escherichia~phage~vB_EcoS_AKFV33,Escherichia~phage~vB_EcoS_FFH_1,Escherichia~phage~vB_EcoS_HdH2,Escherichia~phage~vB_Eco_mar004NP2,Escherichia~virus~DT5…	['Heunggongvirae']	['Uroviricota']	['Caudoviricetes']	['Caudovirales']	['Demerecviridae']	['Tequintavirus']
1306	VC_229_1	2	300	24285.6	0.0122023	0.0867229	5.74456	5.74456	1	1	1	5.74456	Salmonella~phage~Shivani,Shigella~phage~SHSML-45	['Heunggongvirae']	['Uroviricota']	['Caudoviricetes']	['Caudovirales']	['Demerecviridae']	['Tequintavirus']
1307	VC_229_2	1	0	11761.7	0	1	0	0	1	1	1	0	Escherichia~phage~H8	['Heunggongvirae']	['Uroviricota']	['Caudoviricetes']	['Caudovirales']	['Demerecviridae']	['Tequintavirus']
1308	VC_2300_0	2	19.5027	0	1	1	2.23607	2.23607	1	1	1	2.23607	Flamingo02_12629,Lorikeet03_19299	['Unassigned']	['Unassigned']	['Unassigned']	['Unassigned']	['Unassigned']	['Unassigned']
1309	VC_2301_0	2	17.279	43.4433	0.284557	0.4	2	2	1	1	1	2	Flamingo02_12735,pheasant217_6151	['Unassigned']	['Unassigned']	['Unassigned']	['Unassigned']	['Unassigned']	['Unassigned']
1310	VC_2302_0	3	13.0916	0	1	1	0	0	3	3	1	0	Flamingo02_5643,Flamingo06_10997,warbler203_12497	['Unassigned']	['Unassigned']	['Unassigned']	['Unassigned']	['Unassigned']	['Unassigned']
1311	VC_2303_0	3	16.0657	0	1	1	1	1.41421	3	3	1	1.13807	Flamingo02_6881,PallassLeafWarbler156_3091,brambling141_4001	['Unassigned']	['Unassigned']	['Unassigned']	['Unassigned']	['Unassigned']	['Unassigned']
1312	VC_2304_0	3	69.8746	22.0165	0.760406	0.4	2.44949	3	3	3	1	2.8165	Flamingo02_7848,Flamingo03_10406,Flamingo03_4956	['Unassigned']	['Unassigned']	['Unassigned']	['Unassigned']	['Unassigned']	['Unassigned']
1313	VC_2305_0	2	27.8342	44.4241	0.385204	0.2	2.64575	2.64575	1	1	1	2.64575	Flamingo03_7981,Flamingo03_8168	['Unassigned']	['Unassigned']	['Unassigned']	['Unassigned']	['Unassigned']	['Unassigned']
1314	VC_2306_0	2	3.63352	0	1	1	4.3589	4.3589	1	1	1	4.3589	Flamingo03_11807,ParrotFe061_21672	['Unassigned']	['Unassigned']	['Unassigned']	['Unassigned']	['Unassigned']	['Unassigned']
1315	VC_2307_0	2	1.93738	0	1	1	0	0	1	1	1	0	Flamingo03_12886,crane70_22573	['Unassigned']	['Unassigned']	['Unassigned']	['Unassigned']	['Unassigned']	['Unassigned']
1316	VC_2308_0	2	5.29171	2.82666	0.651819	1	4.3589	4.3589	1	1	1	4.3589	Lorikeet03_19598,parrot78_10992	['Unassigned']	['Unassigned']	['Unassigned']	['Unassigned']	['Unassigned']	['Unassigned']
1317	VC_2309_0	2	2.29171	0	1	1	1	1	1	1	1	1	Flamingo03_5997,blackswan219_177974	['Unassigned']	['Unassigned']	['Unassigned']	['Unassigned']	['Unassigned']	['Unassigned']
1318	VC_230_0	33	158400	109557	0.591139	3.01855e-266	0	9.32738	528	522	0.988636	7.39406	Escherichia~phage~Eps7,Escherichia~phage~saus132,Escherichia~phage~vB_Eco_mar003J3,Salmonella~phage~1-19,Salmonella~phage~1-23,Salmonella~phage~1-29,Salmonella~phage~100268_sal2,Salmonella~phage~118970_sal2,Salmonella~phage~2-3,Salmonella~phage~3-29,Salmonella~phage~OSY-STA,Salmonella~phage~S113,Salmonella~phage~S114,Salmonella~phage~S116,Salmonella~phage~S126,Salmonella~phage~S132,Salmonella~pha…	['Heunggongvirae']	['Uroviricota']	['Caudoviricetes']	['Caudovirales']	['Demerecviridae']	['Epseptimavirus']
1319	VC_230_1	1	0	14551.5	0	1	0	0	1	1	1	0	Salmonella~phage~LVR16A	['Heunggongvirae']	['Uroviricota']	['Caudoviricetes']	['Caudovirales']	['Demerecviridae']	['Epseptimavirus']
1320	VC_230_2	1	0	14507.1	0	1	0	0	1	1	1	0	Salmonella~phage~S124	['Heunggongvirae']	['Uroviricota']	['Caudoviricetes']	['Caudovirales']	['Demerecviridae']	['Epseptimavirus']
1321	VC_230_3	1	0	13077.3	0	1	0	0	1	1	1	0	Yersinia~phage~phiR2-01	['Heunggongvirae']	['Uroviricota']	['Caudoviricetes']	['Caudovirales']	['Demerecviridae']	['Haartmanvirus']
1322	VC_2310_0	2	2.29171	1.76107	0.565465	1	3	3	1	1	1	3	Flamingo03_9337,pheasant217_58218	['Unassigned']	['Unassigned']	['Unassigned']	['Unassigned']	['Unassigned']	['Unassigned']
1323	VC_2311_0	2	1.33322	0	1	1	2.64575	2.64575	1	1	1	2.64575	Flamingo03_9551,Flamingo06_6121	['Unassigned']	['Unassigned']	['Unassigned']	['Unassigned']	['Unassigned']	['Unassigned']
1324	VC_2312_0	2	3.00672	0	1	1	3	3	1	1	1	3	Flamingo06_10562,goldenpheasant222_98230	['Unassigned']	['Unassigned']	['Unassigned']	['Unassigned']	['Unassigned']	['Unassigned']
1325	VC_2313_0	2	8.36963	0	1	1	0	0	1	1	1	0	Flamingo06_11533,kingfisher46_1822	['Unassigned']	['Unassigned']	['Unassigned']	['Unassigned']	['Unassigned']	['Unassigned']
1326	VC_2314_0	2	8.36963	2.56829	0.765194	1	1.41421	1.41421	1	1	1	1.41421	Flamingo06_11793,goldenpheasant222_32937	['Unassigned']	['Unassigned']	['Unassigned']	['Unassigned']	['Unassigned']	['Unassigned']
1327	VC_2315_0	2	13.4318	0	1	1	0	0	1	1	1	0	Flamingo06_12061,Flamingo06_9645	['Unassigned']	['Unassigned']	['Unassigned']	['Unassigned']	['Unassigned']	['Unassigned']
1328	VC_2316_0	4	64.151	0	1	1	0	0	6	6	1	0	Flamingo06_2630,coaltit196_5778,pheasant68_1062,toucan80_14014	['Unassigned']	['Unassigned']	['Unassigned']	['Unassigned']	['Unassigned']	['Unassigned']
1329	VC_2317_0	2	6.72656	0	1	1	0	0	1	1	1	0	Flamingo06_7568,goldenpheasant222_131969	['Unassigned']	['Unassigned']	['Unassigned']	['Unassigned']	['Unassigned']	['Unassigned']
1330	VC_2318_0	5	1314.94	17.1115	0.987154	0.000436563	1.73205	6.08276	10	10	1	4.14071	Flavobacterium~phage~1H,Flavobacterium~phage~23T,Flavobacterium~phage~2A,Flavobacterium~phage~6H,Flavobacterium~phage~vB_FspS_laban6-1	['Heunggongvirae']	['Uroviricota']	['Caudoviricetes']	['Caudovirales']	['Siphoviridae']	['Unahavirus', 'Labanvirus']
1331	VC_2319_0	2	4.01965	6.87022	0.369118	1	8.94427	8.94427	1	1	1	8.94427	Flavobacterium~phage~vB_FspM_immuto_2-6A,Rhodothermus~phage~RM378	['Heunggongvirae']	['Uroviricota']	['Caudoviricetes']	['Caudovirales']	['Myoviridae']	['Unassigned']
1332	VC_231_0	1	0	1318.03	0	1	0	0	1	1	1	0	silverpheasant213_94066	['Unassigned']	['Unassigned']	['Unassigned']	['Unassigned']	['Unassigned']	['Unassigned']
1333	VC_2320_0	2	77.8615	59.4643	0.566984	0.222222	6.63325	6.63325	1	1	1	6.63325	Whitebellygoldenpheasant226_40551,bluepeacock211_51867	['Unassigned']	['Unassigned']	['Unassigned']	['Unassigned']	['Unassigned']	['Unassigned']
1334	VC_2321_0	2	244.083	1.40819	0.994264	1	2.64575	2.64575	1	1	1	2.64575	Polaribacter~phage~P12002L,Polaribacter~phage~P12002S	['Heunggongvirae']	['Uroviricota']	['Caudoviricetes']	['Caudovirales']	['Siphoviridae']	['Incheonvrus']
1335	VC_2322_0	6	131.069	17.7217	0.880895	0.0992222	1.73205	5.09902	15	15	1	3.38672	bluepeacock210_13277,bluepeacock210_22493,bluepeacock210_8812,bluepeacock211_29297,bluepeacock211_43071,bluepeacock211_9416	['Unassigned']	['Unassigned']	['Unassigned']	['Unassigned']	['Unassigned']	['Unassigned']
1336	VC_2323_0	3	750.16	8398.07	0.0820005	0.00330932	3.4641	4.12311	3	3	1	3.90344	Gordonia~phage~Dexdert,Gordonia~phage~GTE6,Gordonia~phage~Tiamoceli	['Heunggongvirae']	['Uroviricota']	['Caudoviricetes']	['Caudovirales']	['Siphoviridae']	['Unassigned']
1337	VC_2323_1	3	751.415	9453.05	0.0736359	0.00316567	3.31662	5.09902	3	3	1	4.47188	Gordonia~Phage~Zitch,Gordonia~phage~Verity,Gordonia~phage~Zipp	['Heunggongvirae']	['Uroviricota']	['Caudoviricetes']	['Caudovirales']	['Siphoviridae']	['Unassigned']
1338	VC_2324_0	27	78917.3	24609	0.762292	3.44451e-114	1.73205	7	351	351	1	5.49268	Gordonia~Phage~Barsten,Gordonia~phage~Ailee,Gordonia~phage~Angelicage,Gordonia~phage~Ashertheman,Gordonia~phage~Bibwit,Gordonia~phage~Bizzy,Gordonia~phage~Brandonk123,Gordonia~phage~Fosterous,Gordonia~phage~Gaea,Gordonia~phage~Galadriel,Gordonia~phage~Geodirt,Gordonia~phage~JKSyngboy,Gordonia~phage~Jabberwocky,Gordonia~phage~Keitabear,Gordonia~phage~Kroos,Gordonia~phage~Lennon,Gordonia~phage~Love…	['Heunggongvirae']	['Uroviricota']	['Caudoviricetes']	['Caudovirales']	['Siphoviridae']	['Vividuovirus']
1339	VC_2325_0	2	251.152	1089.29	0.187365	0.105697	7.14143	7.14143	1	1	1	7.14143	Gordonia~phage~Bantam,Gordonia~phage~Daredevil	['Heunggongvirae']	['Uroviricota']	['Caudoviricetes']	['Caudovirales']	['Siphoviridae']	['Bantamvirus', 'Daredevilvirus']
1340	VC_2326_0	3	900	2212.22	0.289182	0.00331826	4	5.65685	3	3	1	4.98279	Gordonia~phage~Neville,Gordonia~phage~Rabbitrun,Gordonia~phage~Trax	['Heunggongvirae']	['Uroviricota']	['Caudoviricetes']	['Caudovirales']	['Siphoviridae']	['Unassigned']
1341	VC_2326_1	4	1800	2643.85	0.405054	3.4942e-05	3.31662	6.16441	6	6	1	4.63955	Gordonia~Phage~Sephiroth,Gordonia~phage~Kudefre,Gordonia~phage~Octobien14,Gordonia~phage~Syleon	['Heunggongvirae']	['Uroviricota']	['Caudoviricetes']	['Caudovirales']	['Siphoviridae']	['Unassigned']
1342	VC_2327_0	4	1800	3277.03	0.354538	0.000146663	3.87298	5	6	6	1	4.30222	Gordonia~phage~Bachita,Gordonia~phage~ClubL,Gordonia~phage~Cucurbita,Gordonia~phage~Smoothie	['Heunggongvirae']	['Uroviricota']	['Caudoviricetes']	['Caudovirales']	['Siphoviridae']	['Smoothievirus']
1343	VC_2327_1	2	300	2788.05	0.0971486	0.0979891	6.63325	6.63325	1	1	1	6.63325	Gordonia~phage~BrutonGaster,Gordonia~phage~OneUp	['Heunggongvirae']	['Uroviricota']	['Caudoviricetes']	['Caudovirales']	['Siphoviridae']	['Oneupvirus']
1344	VC_2328_0	5	3000	19807.4	0.131537	9.99494e-08	2	5.38516	10	10	1	4.42368	Mycobacterium~phage~Krypton555,Mycobacterium~phage~Lolly9,Mycobacterium~phage~Lumos,Mycobacterium~phage~Snenia,Mycobacterium~phage~Whirlwind	['Heunggongvirae']	['Uroviricota']	['Caudoviricetes']	['Caudovirales']	['Siphoviridae']	['Bronvirus']
1345	VC_2328_1	17	35765.5	21919.1	0.620018	5.81351e-63	3	9.27362	136	130	0.955882	7.10998	Mycobacterium~phage~Archie,Mycobacterium~phage~Bromden,Mycobacterium~phage~CELFI,Mycobacterium~phage~CicholasNage,Mycobacterium~phage~Crossroads,Mycobacterium~phage~DirkDirk,Mycobacterium~phage~DyoEdafos,Mycobacterium~phage~Faith1,Mycobacterium~phage~Finemlucis,Mycobacterium~phage~Gardann,Mycobacterium~phage~GuuelaD,Mycobacterium~phage~JoeDirt,Mycobacterium~phage~LeBron,Mycobacterium~phage~OhShag…	['Heunggongvirae']	['Uroviricota']	['Caudoviricetes']	['Caudovirales']	['Siphoviridae', 'Vilmaviridae']	['Bronvirus']
1346	VC_2329_0	4	1800	4021.33	0.309208	3.76268e-05	4.24264	6	6	6	1	5.00356	Mycobacterium~phage~Aziz,Mycobacterium~phage~Estes,Mycobacterium~phage~MrMagoo,Mycobacterium~phage~Rey	['Heunggongvirae']	['Uroviricota']	['Caudoviricetes']	['Caudovirales']	['Siphoviridae']	['Reyvirus']
1347	VC_2329_1	3	900	3803.72	0.191338	0.0032691	2	6.7082	3	3	1	5.1388	Mycobacterium~phage~Bongo,Mycobacterium~phage~PegLeg,Mycobacterium~phage~Reindeer	['Heunggongvirae']	['Uroviricota']	['Caudoviricetes']	['Caudovirales']	['Siphoviridae']	['Bongovirus']
1348	VC_232_0	2	300	9086.39	0.0319612	0.0867394	5.09902	5.09902	1	1	1	5.09902	Providencia~phage~PSTCR5,Providencia~phage~vB_PreS_PR1	['Heunggongvirae']	['Uroviricota']	['Caudoviricetes']	['Caudovirales']	['Siphoviridae']	['Priunavirus']
1349	VC_232_1	2	261.872	9077.69	0.028039	0.0864177	4.3589	4.3589	1	1	1	4.3589	Proteus~phage~PM135,Proteus~phage~Stubb	['Heunggongvirae']	['Uroviricota']	['Caudoviricetes']	['Caudovirales']	['Demerecviridae']	['Novosibvirus']
1350	VC_232_2	1	0	7551.48	0	1	0	0	1	1	1	0	Pectobacterium~phage~DU_PP_V	['Heunggongvirae']	['Uroviricota']	['Caudoviricetes']	['Caudovirales']	['Demerecviridae']	['Hongcheonvirus']
1351	VC_232_3	1	0	7636.2	0	1	0	0	1	1	1	0	Pectobacterium~phage~My1	['Heunggongvirae']	['Uroviricota']	['Caudoviricetes']	['Caudovirales']	['Demerecviridae']	['Myunavirus']
1352	VC_2330_0	2	300	11.8265	0.962074	0.25	2	2	1	1	1	2	Gordonia~phage~Fryberger,Gordonia~phage~Ronaldo	['Heunggongvirae']	['Uroviricota']	['Caudoviricetes']	['Caudovirales']	['Siphoviridae']	['Ronaldovirus']
1353	VC_2331_0	19	44112.4	4579.89	0.905942	4.82905e-82	2.64575	7.87401	171	171	1	5.23701	Gordonia~phage~Arri,Gordonia~phage~Bakery,Gordonia~phage~Barb,Gordonia~phage~Danyall,Gordonia~phage~Evamon,Gordonia~phage~Fireball,Gordonia~phage~Jambalaya,Gordonia~phage~KimmyK,Gordonia~phage~Mutzi,Gordonia~phage~Nubi,Gordonia~phage~Phlop,Gordonia~phage~Portcullis,Gordonia~phage~RogerDodger,Gordonia~phage~SmokingBunny,Gordonia~phage~TillyBobJoe,Gordonia~phage~Twister6,Gordonia~phage~Valary,Gordo…	['Heunggongvirae']	['Uroviricota']	['Caudoviricetes']	['Caudovirales']	['Siphoviridae']	['Wizardvirus']
1354	VC_2333_0	3	202.494	8.32192	0.960525	0.2	3.31662	5.74456	3	3	1	4.90601	crane191_66857,crane191_6740,wildgoose220_89504	['Unassigned']	['Unassigned']	['Unassigned']	['Unassigned']	['Unassigned']	['Unassigned']
1355	VC_2334_0	2	210.012	13302.6	0.0155419	0.0847924	6.9282	6.9282	1	1	1	6.9282	Mycobacterium~phage~Misha28,Mycobacterium~phage~Piper2020	['Heunggongvirae']	['Uroviricota']	['Caudoviricetes']	['Caudovirales']	['Siphoviridae']	['Cheoctovirus']
1356	VC_2334_1	1	0	11794.4	0	1	0	0	1	1	1	0	Mycobacterium~phage~Bubbles123	['Heunggongvirae']	['Uroviricota']	['Caudoviricetes']	['Caudovirales']	['Siphoviridae']	['Cheoctovirus']
1357	VC_2334_10	1	0	9532.22	0	1	0	0	1	1	1	0	Mycobacterium~phage~Estave1	['Heunggongvirae']	['Uroviricota']	['Caudoviricetes']	['Caudovirales']	['Siphoviridae']	['Cheoctovirus']
1358	VC_2334_11	1	0	7322.41	0	1	0	0	1	1	1	0	Mycobacterium~phage~Frankie	['Heunggongvirae']	['Uroviricota']	['Caudoviricetes']	['Caudovirales']	['Siphoviridae']	['Cheoctovirus']
1359	VC_2334_12	11	11644.3	108180	0.0971777	1.81633e-36	4.12311	9.69536	55	49	0.890909	7.56893	Mycobacterium~phage~BodEinwohner17,Mycobacterium~phage~Daenerys,Mycobacterium~phage~Empress,Mycobacterium~phage~Geralt,Mycobacterium~phage~Inventum,Mycobacterium~phage~JoeyJr,Mycobacterium~phage~Nimbo,Mycobacterium~phage~OldBen,Mycobacterium~phage~Polka14,Mycobacterium~phage~RitaG,Mycobacterium~virus~Dorothy	['Heunggongvirae']	['Uroviricota']	['Caudoviricetes']	['Caudovirales']	['Siphoviridae']	['Cheoctovirus']
1360	VC_2334_13	1	0	12734.9	0	1	0	0	1	1	1	0	Mycobacterium~phage~Pacc40	['Heunggongvirae']	['Uroviricota']	['Caudoviricetes']	['Caudovirales']	['Siphoviridae']	['Cheoctovirus']
1361	VC_2334_14	1	0	11302.8	0	1	0	0	1	1	1	0	Mycobacterium~phage~Poenanya	['Heunggongvirae']	['Uroviricota']	['Caudoviricetes']	['Caudovirales']	['Siphoviridae']	['Cheoctovirus']
1362	VC_2334_15	4	1100.08	46552.3	0.0230855	2.59082e-05	7.34847	9.69536	6	5	0.833333	8.34461	Mycobacterium~phage~GUmbie,Mycobacterium~phage~Mantra,Mycobacterium~phage~SiSi,Mycobacterium~phage~Veteran	['Heunggongvirae']	['Uroviricota']	['Caudoviricetes']	['Caudovirales']	['Siphoviridae']	['Cheoctovirus']
1363	VC_2334_16	1	0	11741.7	0	1	0	0	1	1	1	0	Mycobacterium~phage~Girr	['Heunggongvirae']	['Uroviricota']	['Caudoviricetes']	['Caudovirales']	['Siphoviridae']	['Cheoctovirus']
1364	VC_2334_17	1	0	11997	0	1	0	0	1	1	1	0	Mycobacterium~phage~Phasih	['Heunggongvirae']	['Uroviricota']	['Caudoviricetes']	['Caudovirales']	['Siphoviridae']	['Cheoctovirus']
1365	VC_2334_18	1	0	10534.8	0	1	0	0	1	1	1	0	Mycobacterium~phage~Nitzel	['Heunggongvirae']	['Uroviricota']	['Caudoviricetes']	['Caudovirales']	['Siphoviridae']	['Cheoctovirus']
1366	VC_2334_19	1	0	10880.8	0	1	0	0	1	1	1	0	Mycobacterium~phage~Che8	['Heunggongvirae']	['Uroviricota']	['Caudoviricetes']	['Caudovirales']	['Siphoviridae']	['Cheoctovirus']
1367	VC_2334_2	1	0	12235.6	0	1	0	0	1	1	1	0	Mycobacterium~phage~Dante	['Heunggongvirae']	['Uroviricota']	['Caudoviricetes']	['Caudovirales']	['Siphoviridae']	['Cheoctovirus']
1368	VC_2334_20	1	0	11671.7	0	1	0	0	1	1	1	0	Mycobacterium~phage~Fancypants	['Heunggongvirae']	['Uroviricota']	['Caudoviricetes']	['Caudovirales']	['Siphoviridae']	['Cheoctovirus']
1369	VC_2334_21	1	0	11874.8	0	1	0	0	1	1	1	0	Mycobacterium~phage~Blexus	['Heunggongvirae']	['Uroviricota']	['Caudoviricetes']	['Caudovirales']	['Siphoviridae']	['Cheoctovirus']
1370	VC_2334_22	4	1357.68	34558	0.0378018	2.45768e-05	5.38516	7.48331	6	6	1	6.68811	Mycobacterium~phage~Brocalys,Mycobacterium~phage~Clifton,Mycobacterium~phage~LastJedi,Mycobacterium~phage~Pippy	['Heunggongvirae']	['Uroviricota']	['Caudoviricetes']	['Caudovirales']	['Siphoviridae']	['Cheoctovirus']
1371	VC_2334_23	1	0	11959.7	0	1	0	0	1	1	1	0	Mycobacterium~phage~Whouxphf	['Heunggongvirae']	['Uroviricota']	['Caudoviricetes']	['Caudovirales']	['Siphoviridae']	['Cheoctovirus']
1372	VC_2334_24	3	900	32310.4	0.0270999	0.0028246	2.44949	3.87298	3	3	1	3.21303	Mycobacterium~phage~Llama,Mycobacterium~phage~Ochi17,Mycobacterium~phage~Seabastian	['Heunggongvirae']	['Uroviricota']	['Caudoviricetes']	['Caudovirales']	['Siphoviridae']	['Cheoctovirus']
1373	VC_2334_25	2	192.506	20449.7	0.00932585	0.0851537	8.7178	8.7178	1	1	1	8.7178	Mycobacterium~phage~Harley,Mycobacterium~phage~Ibhubesi	['Heunggongvirae']	['Uroviricota']	['Caudoviricetes']	['Caudovirales']	['Siphoviridae']	['Cheoctovirus']
1374	VC_2334_26	1	0	10970.9	0	1	0	0	1	1	1	0	Mycobacterium~phage~Mahavrat	['Heunggongvirae']	['Uroviricota']	['Caudoviricetes']	['Caudovirales']	['Siphoviridae']	['Cheoctovirus']
1375	VC_2334_27	1	0	12267.9	0	1	0	0	1	1	1	0	Mycobacterium~phage~Eish	['Heunggongvirae']	['Uroviricota']	['Caudoviricetes']	['Caudovirales']	['Siphoviridae']	['Cheoctovirus']
1376	VC_2334_28	2	268.489	23553.2	0.0112708	0.0851395	6.32456	6.32456	1	1	1	6.32456	Mycobacterium~phage~Kimberlium,Mycobacterium~phage~QuickMath	['Heunggongvirae']	['Uroviricota']	['Caudoviricetes']	['Caudovirales']	['Siphoviridae']	['Cheoctovirus']
1377	VC_2334_29	1	0	10691.1	0	1	0	0	1	1	1	0	Mycobacterium~phage~Juice456	['Heunggongvirae']	['Uroviricota']	['Caudoviricetes']	['Caudovirales']	['Siphoviridae']	['Cheoctovirus']
1378	VC_2334_3	1	0	10268.8	0	1	0	0	1	1	1	0	Mycobacterium~phage~OwlsT2W	['Heunggongvirae']	['Uroviricota']	['Caudoviricetes']	['Caudovirales']	['Siphoviridae']	['Cheoctovirus']
1379	VC_2334_30	2	204.861	23134.6	0.00877744	0.0851356	8.24621	8.24621	1	1	1	8.24621	Mycobacterium~phage~Boomer,Mycobacterium~phage~PMC	['Heunggongvirae']	['Uroviricota']	['Caudoviricetes']	['Caudovirales']	['Siphoviridae']	['Cheoctovirus']
1380	VC_2334_31	2	250.606	23127.5	0.0107197	0.0851079	6.85565	6.85565	1	1	1	6.85565	Mycobacterium~phage~Enby,Mycobacterium~virus~Drago	['Heunggongvirae']	['Uroviricota']	['Caudoviricetes']	['Caudovirales']	['Siphoviridae']	['Cheoctovirus']
1381	VC_2334_32	2	234.254	24643.8	0.0094161	0.0851416	6.9282	6.9282	1	1	1	6.9282	Mycobacterium~phage~Llij,Mycobacterium~phage~Phatniss	['Heunggongvirae']	['Uroviricota']	['Caudoviricetes']	['Caudovirales']	['Siphoviridae']	['Cheoctovirus']
1382	VC_2334_33	2	212.508	25353.7	0.00831207	0.0851944	8.12404	8.12404	1	1	1	8.12404	Mycobacterium~phage~OlympiaSaint,Mycobacterium~phage~Spoonbill	['Heunggongvirae']	['Uroviricota']	['Caudoviricetes']	['Caudovirales']	['Siphoviridae']	['Cheoctovirus']
1383	VC_2334_34	1	0	11356.1	0	1	0	0	1	1	1	0	Mycobacterium~phage~DaWorst	['Heunggongvirae']	['Uroviricota']	['Caudoviricetes']	['Caudovirales']	['Siphoviridae']	['Cheoctovirus']
1384	VC_2334_35	1	0	11347.9	0	1	0	0	1	1	1	0	Mycobacterium~phage~RockyHorror	['Heunggongvirae']	['Uroviricota']	['Caudoviricetes']	['Caudovirales']	['Siphoviridae']	['Cheoctovirus']
1385	VC_2334_36	1	0	11651.6	0	1	0	0	1	1	1	0	Mycobacterium~phage~Doug	['Heunggongvirae']	['Uroviricota']	['Caudoviricetes']	['Caudovirales']	['Siphoviridae']	['Cheoctovirus']
1386	VC_2334_37	1	0	12485.2	0	1	0	0	1	1	1	0	Mycobacterium~phage~Zerg	['Heunggongvirae']	['Uroviricota']	['Caudoviricetes']	['Caudovirales']	['Siphoviridae']	['Cheoctovirus']
1387	VC_2334_38	1	0	12358.5	0	1	0	0	1	1	1	0	Mycobacterium~phage~Cornucopia	['Heunggongvirae']	['Uroviricota']	['Caudoviricetes']	['Caudovirales']	['Siphoviridae']	['Cheoctovirus']
1388	VC_2334_39	1	0	11644.2	0	1	0	0	1	1	1	0	Mycobacterium~phage~Job42	['Heunggongvirae']	['Uroviricota']	['Caudoviricetes']	['Caudovirales']	['Siphoviridae']	['Cheoctovirus']
1389	VC_2334_4	1	0	11241.6	0	1	0	0	1	1	1	0	Mycobacterium~phage~Royals2015	['Heunggongvirae']	['Uroviricota']	['Caudoviricetes']	['Caudovirales']	['Siphoviridae']	['Cheoctovirus']
1390	VC_2334_40	1	0	11073.8	0	1	0	0	1	1	1	0	Mycobacterium~phage~BuzzLyseyear	['Heunggongvirae']	['Uroviricota']	['Caudoviricetes']	['Caudovirales']	['Siphoviridae']	['Cheoctovirus']
1391	VC_2334_41	1	0	10609.1	0	1	0	0	1	1	1	0	Mycobacterium~phage~Spikelee	['Heunggongvirae']	['Uroviricota']	['Caudoviricetes']	['Caudovirales']	['Siphoviridae']	['Cheoctovirus']
1392	VC_2334_42	1	0	11767.5	0	1	0	0	1	1	1	0	Mycobacterium~phage~Ramsey	['Heunggongvirae']	['Uroviricota']	['Caudoviricetes']	['Caudovirales']	['Siphoviridae']	['Cheoctovirus']
1393	VC_2334_43	1	0	11204.9	0	1	0	0	1	1	1	0	Mycobacterium~phage~Alexphander	['Heunggongvirae']	['Uroviricota']	['Caudoviricetes']	['Caudovirales']	['Siphoviridae']	['Cheoctovirus']
1394	VC_2334_44	6	3165.61	61955.5	0.0486111	5.01915e-11	3.74166	9.32738	15	12	0.8	7.83326	Mycobacterium~phage~BobaPhett,Mycobacterium~phage~DRBy19,Mycobacterium~phage~Gorge,Mycobacterium~phage~Mattes,Mycobacterium~phage~Saal,Mycobacterium~phage~SwagPigglett	['Heunggongvirae']	['Uroviricota']	['Caudoviricetes']	['Caudovirales']	['Siphoviridae']	['Cheoctovirus']
1395	VC_2334_45	1	0	12233	0	1	0	0	1	1	1	0	Mycobacterium~phage~Plumbus	['Heunggongvirae']	['Uroviricota']	['Caudoviricetes']	['Caudovirales']	['Siphoviridae']	['Cheoctovirus']
1396	VC_2334_46	1	0	6763.02	0	1	0	0	1	1	1	0	Mycobacterium~phage~WIVsmall	['Heunggongvirae']	['Uroviricota']	['Caudoviricetes']	['Caudovirales']	['Siphoviridae']	['Cheoctovirus']
1397	VC_2334_47	1	0	9474.43	0	1	0	0	1	1	1	0	Mycobacterium~phage~SimranZ1	['Heunggongvirae']	['Uroviricota']	['Caudoviricetes']	['Caudovirales']	['Siphoviridae']	['Cheoctovirus']
1398	VC_2334_48	4	1486.1	35452.8	0.0402313	2.46183e-05	3.87298	8.06226	6	6	1	6.49784	Mycobacterium~phage~Cerasum,Mycobacterium~phage~Coco12,Mycobacterium~phage~Kingsley,Mycobacterium~phage~Velveteen	['Heunggongvirae']	['Uroviricota']	['Caudoviricetes']	['Caudovirales']	['Siphoviridae']	['Cheoctovirus']
1399	VC_2334_49	2	222.218	20953.6	0.0104939	0.0850758	8	8	1	1	1	8	Mycobacterium~phage~Bobi,Mycobacterium~phage~Flathead	['Heunggongvirae']	['Uroviricota']	['Caudoviricetes']	['Caudovirales']	['Siphoviridae']	['Cheoctovirus']
1400	VC_2334_5	1	0	11409.6	0	1	0	0	1	1	1	0	Mycobacterium~phage~Gandalph	['Heunggongvirae']	['Uroviricota']	['Caudoviricetes']	['Caudovirales']	['Siphoviridae']	['Cheoctovirus']
1401	VC_2334_50	1	0	11343.9	0	1	0	0	1	1	1	0	Mycobacterium~phage~Hegedechwinu	['Heunggongvirae']	['Uroviricota']	['Caudoviricetes']	['Caudovirales']	['Siphoviridae']	['Cheoctovirus']
1402	VC_2334_51	1	0	11342.4	0	1	0	0	1	1	1	0	Mycobacterium~phage~Mova	['Heunggongvirae']	['Uroviricota']	['Caudoviricetes']	['Caudovirales']	['Siphoviridae']	['Cheoctovirus']
1403	VC_2334_52	1	0	11901.5	0	1	0	0	1	1	1	0	Mycobacterium~phage~Hlubikazi	['Heunggongvirae']	['Uroviricota']	['Caudoviricetes']	['Caudovirales']	['Siphoviridae']	['Cheoctovirus']
1404	VC_2334_53	1	0	10879.7	0	1	0	0	1	1	1	0	Mycobacterium~phage~Seagreen	['Heunggongvirae']	['Uroviricota']	['Caudoviricetes']	['Caudovirales']	['Siphoviridae']	['Cheoctovirus']
1405	VC_2334_54	1	0	11719.5	0	1	0	0	1	1	1	0	Mycobacterium~phage~Byougenkin	['Heunggongvirae']	['Uroviricota']	['Caudoviricetes']	['Caudovirales']	['Siphoviridae']	['Cheoctovirus']
1406	VC_2334_55	5	2226.26	52193.4	0.0409091	8.32377e-08	5.2915	9	10	9	0.9	7.32566	Mycobacterium~phage~Burwell21,Mycobacterium~phage~Cabrinians,Mycobacterium~phage~Koella,Mycobacterium~phage~Lizziana,Mycobacterium~phage~Priscilla	['Heunggongvirae']	['Uroviricota']	['Caudoviricetes']	['Caudovirales']	['Siphoviridae']	['Cheoctovirus']
1407	VC_2334_56	1	0	10497	0	1	0	0	1	1	1	0	Mycobacterium~phage~Wachhund	['Heunggongvirae']	['Uroviricota']	['Caudoviricetes']	['Caudovirales']	['Siphoviridae']	['Cheoctovirus']
1408	VC_2334_57	2	190.815	21149.8	0.00894141	0.0851361	8.7178	8.7178	1	1	1	8.7178	Mycobacterium~phage~Spartacus,Mycobacterium~phage~WillSterrel	['Heunggongvirae']	['Uroviricota']	['Caudoviricetes']	['Caudovirales']	['Siphoviridae']	['Cheoctovirus']
1409	VC_2334_58	1	0	11912.8	0	1	0	0	1	1	1	0	Mycobacterium~phage~Galactic	['Heunggongvirae']	['Uroviricota']	['Caudoviricetes']	['Caudovirales']	['Siphoviridae']	['Cheoctovirus']
1410	VC_2334_59	1	0	12390	0	1	0	0	1	1	1	0	Mycobacterium~phage~DillTech15	['Heunggongvirae']	['Uroviricota']	['Caudoviricetes']	['Caudovirales']	['Siphoviridae']	['Cheoctovirus']
1411	VC_2334_6	1	0	11927.7	0	1	0	0	1	1	1	0	Mycobacterium~phage~Hades	['Heunggongvirae']	['Uroviricota']	['Caudoviricetes']	['Caudovirales']	['Siphoviridae']	['Cheoctovirus']
1412	VC_2334_60	1	0	11598.8	0	1	0	0	1	1	1	0	Mycobacterium~phage~Mozy	['Heunggongvirae']	['Uroviricota']	['Caudoviricetes']	['Caudovirales']	['Siphoviridae']	['Cheoctovirus']
1413	VC_2334_61	1	0	10595.7	0	1	0	0	1	1	1	0	Mycobacterium~phage~Firehouse51	['Heunggongvirae']	['Uroviricota']	['Caudoviricetes']	['Caudovirales']	['Siphoviridae']	['Cheoctovirus']
1414	VC_2334_62	1	0	10894.5	0	1	0	0	1	1	1	0	Mycobacterium~phage~Mutaforma13	['Heunggongvirae']	['Uroviricota']	['Caudoviricetes']	['Caudovirales']	['Siphoviridae']	['Cheoctovirus']
1415	VC_2334_63	1	0	11523.2	0	1	0	0	1	1	1	0	Mycobacterium~phage~Krakatau	['Heunggongvirae']	['Uroviricota']	['Caudoviricetes']	['Caudovirales']	['Siphoviridae']	['Cheoctovirus']
1416	VC_2334_64	1	0	11540.5	0	1	0	0	1	1	1	0	Mycobacterium~phage~Tweety	['Heunggongvirae']	['Uroviricota']	['Caudoviricetes']	['Caudovirales']	['Siphoviridae']	['Cheoctovirus']
1417	VC_2334_65	2	187.772	22544.4	0.0082602	0.0850976	8.48528	8.48528	1	1	1	8.48528	Mycobacterium~phage~DotProduct,Mycobacterium~phage~Hamulus	['Heunggongvirae']	['Uroviricota']	['Caudoviricetes']	['Caudovirales']	['Siphoviridae']	['Cheoctovirus']
1418	VC_2334_66	3	711.53	34155.6	0.0204069	0.00305925	3.31662	8.66025	3	3	1	6.70031	Mycobacterium~phage~LilMoolah,Mycobacterium~phage~Nivrat,Mycobacterium~phage~ShiLan	['Heunggongvirae']	['Uroviricota']	['Caudoviricetes']	['Caudovirales']	['Siphoviridae']	['Cheoctovirus']
1419	VC_2334_67	1	0	12338	0	1	0	0	1	1	1	0	Mycobacterium~phage~Chuckly	['Heunggongvirae']	['Uroviricota']	['Caudoviricetes']	['Caudovirales']	['Siphoviridae']	['Cheoctovirus']
1420	VC_2334_68	2	241.883	24210.2	0.00989211	0.0851586	7.14143	7.14143	1	1	1	7.14143	Mycobacterium~phage~CaptainTrips,Mycobacterium~phage~MinionDave	['Heunggongvirae']	['Uroviricota']	['Caudoviricetes']	['Caudovirales']	['Siphoviridae']	['Cheoctovirus']
1421	VC_2334_69	1	0	11585.7	0	1	0	0	1	1	1	0	Mycobacterium~phage~SG4	['Heunggongvirae']	['Uroviricota']	['Caudoviricetes']	['Caudovirales']	['Siphoviridae']	['Cheoctovirus']
1422	VC_2334_7	2	300	22624	0.0130867	0.0851229	2.23607	2.23607	1	1	1	2.23607	Mycobacterium~phage~Sparkdehlily,Mycobacterium~phage~TDanisky	['Heunggongvirae']	['Uroviricota']	['Caudoviricetes']	['Caudovirales']	['Siphoviridae']	['Cheoctovirus']
1423	VC_2334_70	1	0	11232.4	0	1	0	0	1	1	1	0	Mycobacterium~phage~EleanorGeorge	['Heunggongvirae']	['Uroviricota']	['Caudoviricetes']	['Caudovirales']	['Siphoviridae']	['Cheoctovirus']
1424	VC_2334_71	3	865.951	31784.5	0.0265218	0.00282625	4.58258	5.91608	3	3	1	5.4432	Mycobacterium~phage~DeadP,Mycobacterium~phage~Taj,Mycobacterium~phage~Wee	['Heunggongvirae']	['Uroviricota']	['Caudoviricetes']	['Caudovirales']	['Siphoviridae']	['Cheoctovirus']
1425	VC_2334_72	2	300	21765.3	0.013596	0.0851242	0	0	1	1	1	0	Mycobacterium~phage~PopTart,Mycobacterium~phage~SassyB	['Heunggongvirae']	['Uroviricota']	['Caudoviricetes']	['Caudovirales']	['Siphoviridae']	['Cheoctovirus']
1426	VC_2334_73	9	7036.87	87714	0.0742671	1.89709e-24	6.63325	9.64365	36	31	0.861111	8.17803	Mycobacterium~phage~Ardmore,Mycobacterium~phage~Batiatus,Mycobacterium~phage~DLane,Mycobacterium~phage~Filuzino,Mycobacterium~phage~Fruitloop,Mycobacterium~phage~Melissauren88,Mycobacterium~phage~MilleniumForce,Mycobacterium~phage~StAnnes,Mycobacterium~phage~XFactor	['Heunggongvirae']	['Uroviricota']	['Caudoviricetes']	['Caudovirales']	['Siphoviridae']	['Cheoctovirus']
1427	VC_2334_74	1	0	10557.5	0	1	0	0	1	1	1	0	Mycobacterium~phage~Shauna1	['Heunggongvirae']	['Uroviricota']	['Caudoviricetes']	['Caudovirales']	['Siphoviridae']	['Cheoctovirus']
1428	VC_2334_75	1	0	11893.9	0	1	0	0	1	1	1	0	Mycobacterium~phage~KristaRAM	['Heunggongvirae']	['Uroviricota']	['Caudoviricetes']	['Caudovirales']	['Siphoviridae']	['Cheoctovirus']
1429	VC_2334_76	1	0	11053.5	0	1	0	0	1	1	1	0	Mycobacterium~phage~Ovechkin	['Heunggongvirae']	['Uroviricota']	['Caudoviricetes']	['Caudovirales']	['Siphoviridae']	['Cheoctovirus']
1430	VC_2334_77	1	0	8557.11	0	1	0	0	1	1	1	0	Mycobacterium~phage~ByChance	['Heunggongvirae']	['Uroviricota']	['Caudoviricetes']	['Caudovirales']	['Siphoviridae']	['Cheoctovirus']
1431	VC_2334_78	1	0	11878.4	0	1	0	0	1	1	1	0	Mycobacterium~phage~Emma	['Heunggongvirae']	['Uroviricota']	['Caudoviricetes']	['Caudovirales']	['Siphoviridae']	['Cheoctovirus']
1432	VC_2334_79	1	0	11815.3	0	1	0	0	1	1	1	0	Mycobacterium~phage~Moonbeam	['Heunggongvirae']	['Uroviricota']	['Caudoviricetes']	['Caudovirales']	['Siphoviridae']	['Cheoctovirus']
1433	VC_2334_8	1	0	10970.2	0	1	0	0	1	1	1	0	Mycobacterium~phage~Kersh	['Heunggongvirae']	['Uroviricota']	['Caudoviricetes']	['Caudovirales']	['Siphoviridae']	['Cheoctovirus']
1434	VC_2334_80	2	166.131	19548.8	0.00842667	0.0891141	8.94427	8.94427	1	1	1	8.94427	Mycobacterium~phage~Kenuha5,Mycobacterium~phage~SuperGrey	['Heunggongvirae']	['Uroviricota']	['Caudoviricetes']	['Caudovirales']	['Siphoviridae']	['Cheoctovirus']
1435	VC_2334_81	1	0	9576.38	0	1	0	0	1	1	1	0	Mycobacterium~phage~Bipolar	['Heunggongvirae']	['Uroviricota']	['Caudoviricetes']	['Caudovirales']	['Siphoviridae']	['Cheoctovirus']
1436	VC_2334_82	1	0	11086.2	0	1	0	0	1	1	1	0	Mycobacterium~phage~Donkeykong	['Heunggongvirae']	['Uroviricota']	['Caudoviricetes']	['Caudovirales']	['Siphoviridae']	['Cheoctovirus']
1437	VC_2334_83	1	0	10308.1	0	1	0	0	1	1	1	0	Mycobacterium~phage~ArcusAngelus	['Heunggongvirae']	['Uroviricota']	['Caudoviricetes']	['Caudovirales']	['Siphoviridae']	['Cheoctovirus']
1438	VC_2334_84	2	296.091	22104.1	0.0132182	0.0851302	5.74456	5.74456	1	1	1	5.74456	Mycobacterium~phage~Florinda,Mycobacterium~phage~Quico	['Heunggongvirae']	['Uroviricota']	['Caudoviricetes']	['Caudovirales']	['Siphoviridae']	['Cheoctovirus']
1439	VC_2334_85	1	0	9663.12	0	1	0	0	1	1	1	0	Mycobacterium~phage~Ogopogo	['Heunggongvirae']	['Uroviricota']	['Caudoviricetes']	['Caudovirales']	['Siphoviridae']	['Cheoctovirus']
1440	VC_2334_86	1	0	7340.39	0	1	0	0	1	1	1	0	Mycobacterium~phage~Renaud18	['Heunggongvirae']	['Uroviricota']	['Caudoviricetes']	['Caudovirales']	['Siphoviridae']	['Thetabobvirus']
1441	VC_2334_87	2	187.272	22173.7	0.00837494	0.0851358	8.60233	8.60233	1	1	1	8.60233	Mycobacterium~phage~Minnie,Mycobacterium~phage~Sandalphon	['Heunggongvirae']	['Uroviricota']	['Caudoviricetes']	['Caudovirales']	['Siphoviridae']	['Cheoctovirus']
1442	VC_2334_9	1	0	9742.34	0	1	0	0	1	1	1	0	Mycobacterium~phage~Pollywog	['Heunggongvirae']	['Uroviricota']	['Caudoviricetes']	['Caudovirales']	['Siphoviridae']	['Cheoctovirus']
1443	VC_2335_0	2	13.797	3.75562	0.786036	1	4.79583	4.79583	1	1	1	4.79583	bluepeacock212_23931,pheasant217_152560	['Unassigned']	['Unassigned']	['Unassigned']	['Unassigned']	['Unassigned']	['Unassigned']
1444	VC_2336_0	2	28.7174	1.44086	0.952223	1	3.74166	3.74166	1	1	1	3.74166	crane191_21373,silverpheasant213_19672	['Unassigned']	['Unassigned']	['Unassigned']	['Unassigned']	['Unassigned']	['Unassigned']
1445	VC_2337_0	23	47659.3	15960.4	0.749128	1.04714e-122	2	9.05539	253	252	0.996047	5.5726	Mycobacterium~phage~Arib1,Mycobacterium~phage~Atcoo,Mycobacterium~phage~Bartholomew,Mycobacterium~phage~BigNuz,Mycobacterium~phage~Brusacoram,Mycobacterium~phage~Donovan,Mycobacterium~phage~FirstPlacePfu,Mycobacterium~phage~Fishburne,Mycobacterium~phage~GreaseLightnin,Mycobacterium~phage~Jebeks,Mycobacterium~phage~Jung,Mycobacterium~phage~KilKor,Mycobacterium~phage~Ksquared,Mycobacterium~phage~Ma…	['Heunggongvirae']	['Uroviricota']	['Caudoviricetes']	['Caudovirales']	['Siphoviridae']	['Fishburnevirus', 'Bignuzvirus', 'Phayoncevirus', 'Unassigned']
1446	VC_2338_0	2	35.7203	314.851	0.101891	0.0974197	8.12404	8.12404	1	1	1	8.12404	Rhodococcus~phage~REQ2,Rhodococcus~phage~Whack	['Heunggongvirae']	['Uroviricota']	['Caudoviricetes']	['Caudovirales']	['Siphoviridae']	['Unassigned', 'Whackvirus']
1447	VC_2338_1	1	0	51.2611	0	1	0	0	1	1	1	0	Rhodococcus~phage~Sleepyhead	['Heunggongvirae']	['Uroviricota']	['Caudoviricetes']	['Caudovirales']	['Siphoviridae']	['Sleepyheadvirus']
1448	VC_233_0	3	900	8832.39	0.0924747	0.00374986	1.73205	5.09902	3	3	1	3.94369	Vibrio~phage~JSF10,Vibrio~phage~JSF12,Vibrio~phage~phi~3	['Heunggongvirae']	['Uroviricota']	['Caudoviricetes']	['Caudovirales']	['Demerecviridae']	['Jesfedecavirus']
1449	VC_233_1	14	27300	11140.8	0.710183	5.19148e-39	2.64575	8.94427	91	91	1	6.73001	Vibrio~phage~AG74,Vibrio~phage~Achelous,Vibrio~phage~Athena,Vibrio~phage~Bennett,Vibrio~phage~Brizo,Vibrio~phage~Ceto,Vibrio~phage~Chester,Vibrio~phage~Cody,Vibrio~phage~Gary,Vibrio~phage~Pontus,Vibrio~phage~Quinn,Vibrio~phage~River4,Vibrio~phage~Thalassa,Vibrio~phage~pVp-1	['Heunggongvirae']	['Uroviricota']	['Caudoviricetes']	['Caudovirales']	['Demerecviridae']	['Cetovirus', 'Vipunavirus']
1450	VC_2340_0	3	173.233	903.019	0.16096	0.00375601	7.28011	8.12404	3	3	1	7.6951	Mycobacterium~phage~Giles,Mycobacterium~phage~Weirdo19,Mycobacterium~phage~phiT46-1	['Heunggongvirae']	['Uroviricota']	['Caudoviricetes']	['Caudovirales']	['Siphoviridae']	['Gilesvirus', 'Unassigned']
1451	VC_2341_0	2	251.218	520.808	0.325401	0.0879111	6.48074	6.48074	1	1	1	6.48074	Mycobacterium~phage~Bipper,Mycobacterium~phage~Typha	['Heunggongvirae']	['Uroviricota']	['Caudoviricetes']	['Caudovirales']	['Siphoviridae']	['Unassigned']
1452	VC_2342_0	5	3000	680.841	0.815031	8.98568e-08	2.82843	5.2915	10	10	1	4.17857	Mycobacterium~phage~Catdawg,Mycobacterium~phage~Corndog,Mycobacterium~phage~Dylan,Mycobacterium~phage~Ryadel,Mycobacterium~virus~Firecracker	['Heunggongvirae']	['Uroviricota']	['Caudoviricetes']	['Caudovirales']	['Siphoviridae']	['Corndogvirus']
1453	VC_2343_0	45	188160	76356.7	0.711335	0	0	10.1489	990	844	0.852525	7.49988	Mycobacterium~Phage~Niklas,Mycobacterium~phage~Adephagia,Mycobacterium~phage~Adonis,Mycobacterium~phage~AlishaPH,Mycobacterium~phage~Amelie,Mycobacterium~phage~Amgine,Mycobacterium~phage~Amohnition,Mycobacterium~phage~Anaya,Mycobacterium~phage~Angelica,Mycobacterium~phage~Apocalypse,Mycobacterium~phage~BarrelRoll,Mycobacterium~phage~Beezoo,Mycobacterium~phage~Bella96,Mycobacterium~phage~Bryler,My…	['Heunggongvirae']	['Uroviricota']	['Caudoviricetes']	['Caudovirales']	['Siphoviridae']	['Timquatrovirus']
1454	VC_2345_0	7	6220.46	20109.7	0.236248	5.12921e-15	0	4.3589	21	21	1	3.60351	Gordonia~phage~JSwag,Gordonia~phage~KatherineG,Gordonia~phage~Remus,Gordonia~phage~Rosalind,Gordonia~phage~Soups,Gordonia~phage~Strosahl,Gordonia~phage~Waits	['Heunggongvirae']	['Uroviricota']	['Caudoviricetes']	['Caudovirales']	['Siphoviridae']	['Soupsvirus']
1455	VC_2346_0	4	963.755	8683.03	0.0999043	2.82462e-05	4.24264	7.2111	6	6	1	6.19645	Mycobacterium~phage~Babsiella,Mycobacterium~phage~Brujita,Mycobacterium~phage~HC,Mycobacterium~phage~Xula	['Heunggongvirae']	['Uroviricota']	['Caudoviricetes']	['Caudovirales']	['Siphoviridae']	['Brujitavirus']
1456	VC_2346_1	2	161.134	3384.18	0.0454498	0.0878852	7.48331	7.48331	1	1	1	7.48331	Mycobacterium~phage~Che9c,Mycobacterium~phage~Sbash	['Heunggongvirae']	['Uroviricota']	['Caudoviricetes']	['Caudovirales']	['Siphoviridae']	['Chenonavirus']
1457	VC_2347_0	3	43.8672	2.10496	0.954212	0.666667	3	4.12311	3	3	1	3.52907	crane190_4942,goldenpheasant215_10959,goldenpheasant215_6630	['Unassigned']	['Unassigned']	['Unassigned']	['Unassigned']	['Unassigned']	['Unassigned']
1458	VC_2348_0	18	33829.5	63420	0.347863	6.36001e-87	1.41421	9.38083	153	131	0.856209	6.45045	Mycobacterium~phage~Acadian,Mycobacterium~phage~Adawi,Mycobacterium~phage~Baee,Mycobacterium~phage~Bane1,Mycobacterium~phage~BrownCNA,Mycobacterium~phage~ChrisnMich,Mycobacterium~phage~Cooper,Mycobacterium~phage~Fortunato,Mycobacterium~phage~Heath,Mycobacterium~phage~JAMaL,Mycobacterium~phage~LilMcDreamy,Mycobacterium~phage~Nigel,Mycobacterium~phage~Phelemich,Mycobacterium~phage~Reprobate,Mycobac…	['Heunggongvirae']	['Uroviricota']	['Caudoviricetes']	['Caudovirales']	['Siphoviridae']	['Acadianvirus', 'Coopervirus', 'Unassigned']
1459	VC_2348_1	3	651.937	16365.8	0.0383093	0.00301604	5.2915	6.85565	3	3	1	6.13072	Mycobacterium~phage~CRB2,Mycobacterium~phage~Quesadilla,Mycobacterium~phage~Saguaro	['Heunggongvirae']	['Uroviricota']	['Caudoviricetes']	['Caudovirales']	['Siphoviridae']	['Unassigned']
1460	VC_2348_2	5	2422.1	25933.4	0.0854192	9.18343e-08	2	8.42615	10	10	1	4.97873	Mycobacterium~phage~39HC,Mycobacterium~phage~Hosp,Mycobacterium~phage~Imvubu,Mycobacterium~phage~Jolie1,Mycobacterium~phage~KayaCho	['Heunggongvirae']	['Uroviricota']	['Caudoviricetes']	['Caudovirales']	['Siphoviridae']	['Unassigned']
1461	VC_2348_3	1	0	5927.2	0	1	0	0	1	1	1	0	Mycobacterium~phage~BirdsNest	['Heunggongvirae']	['Uroviricota']	['Caudoviricetes']	['Caudovirales']	['Siphoviridae']	['Unassigned']
1462	VC_2348_4	1	0	5009.94	0	1	0	0	1	1	1	0	Mycobacterium~phage~Thonko	['Heunggongvirae']	['Uroviricota']	['Caudoviricetes']	['Caudovirales']	['Siphoviridae']	['Unassigned']
1463	VC_2348_5	1	0	3908.55	0	1	0	0	1	1	1	0	Gordonia~phage~Sour	['Heunggongvirae']	['Uroviricota']	['Caudoviricetes']	['Caudovirales']	['Siphoviridae']	['Sourvirus']
1464	VC_234_0	2	300	3277.73	0.0838521	0.086814	4.79583	4.79583	1	1	1	4.79583	Vibrio~phage~VspSw_1,Vibrio~phage~vB_VpS_PG07	['Heunggongvirae']	['Uroviricota']	['Caudoviricetes']	['Caudovirales']	['Demerecviridae']	['Pogseptimavirus']
1465	VC_2350_0	18	20670.3	150.63	0.992765	1.90861e-28	1	7.74597	153	153	1	5.8005	Mycobacterium~phage~Angel,Mycobacterium~phage~Antsirabe,Mycobacterium~phage~Avocado,Mycobacterium~phage~Cambiare,Mycobacterium~phage~FlagStaff,Mycobacterium~phage~Grizzly,Mycobacterium~phage~Halo,Mycobacterium~phage~Jolie2,Mycobacterium~phage~Lemuria,Mycobacterium~phage~Leo,Mycobacterium~phage~MOOREtheMARYer,Mycobacterium~phage~Mercurio,Mycobacterium~phage~Paito,Mycobacterium~phage~Pinnie,Mycobac…	['Heunggongvirae']	['Uroviricota']	['Caudoviricetes']	['Caudovirales']	['Siphoviridae']	['Liefievirus', 'Unassigned']
1466	VC_2351_0	2	4.82348	332.471	0.0143005	0.100348	1.73205	1.73205	1	1	1	1.73205	blackswan219_11627,blackswan219_152719	['Unassigned']	['Unassigned']	['Unassigned']	['Unassigned']	['Unassigned']	['Unassigned']
1467	VC_2352_0	2	179.994	218.224	0.451999	0.0960843	2.82843	2.82843	1	1	1	2.82843	Mycobacterium~phage~Bernal13,Mycobacterium~phage~Mendokysei	['Heunggongvirae']	['Uroviricota']	['Caudoviricetes']	['Caudovirales']	['Siphoviridae']	['Bernalvirus']
1468	VC_2353_0	22	69179.7	53192	0.565325	1.00424e-125	1.41421	4.58258	231	231	1	2.96255	Mycobacterium~phage~Apizium,Mycobacterium~phage~Badfish,Mycobacterium~phage~Colbert,Mycobacterium~phage~Eremos,Mycobacterium~phage~JacAttac,Mycobacterium~phage~Kikipoo,Mycobacterium~phage~KingTut,Mycobacterium~phage~Manad,Mycobacterium~phage~Newman,Mycobacterium~phage~OSmaximus,Mycobacterium~phage~Oline,Mycobacterium~phage~Orion,Mycobacterium~phage~PG1,Mycobacterium~phage~Phipps,Mycobacterium~pha…	['Heunggongvirae']	['Uroviricota']	['Caudoviricetes']	['Caudovirales']	['Siphoviridae']	['Pegunavirus']
1469	VC_2354_0	3	528.152	70.3795	0.882413	0.011466	1.41421	4.3589	3	3	1	3.37734	Streptomyces~phage~TP1604,Streptomyces~phage~YDN12,Streptomyces~phage~phiSAJS1	['Heunggongvirae']	['Uroviricota']	['Caudoviricetes']	['Caudovirales']	['Siphoviridae']	['Woodruffvirus']
1470	VC_2355_0	4	1800	10734.7	0.143601	8.41051e-05	6.08276	9.16515	6	5	0.833333	8.26602	Mycobacterium~phage~Baka,Mycobacterium~phage~Minerva,Mycobacterium~phage~Optimus,Mycobacterium~phage~Wanda	['Heunggongvirae']	['Uroviricota']	['Caudoviricetes']	['Caudovirales']	['Siphoviridae']	['Omegavirus']
1471	VC_2355_1	1	0	3228.52	0	1	0	0	1	1	1	0	Mycobacterium~phage~Redno2	['Heunggongvirae']	['Uroviricota']	['Caudoviricetes']	['Caudovirales']	['Siphoviridae']	['Omegavirus']
1472	VC_2355_2	1	0	3144.47	0	1	0	0	1	1	1	0	Mycobacterium~phage~Thibault	['Heunggongvirae']	['Uroviricota']	['Caudoviricetes']	['Caudovirales']	['Siphoviridae']	['Omegavirus']
1473	VC_2355_3	3	900	8595.91	0.0947776	0.00565668	4.79583	8.42615	3	3	1	7.11534	Mycobacterium~phage~Ariel,Mycobacterium~phage~Courthouse,Mycobacterium~phage~MiaZeal	['Heunggongvirae']	['Uroviricota']	['Caudoviricetes']	['Caudovirales']	['Siphoviridae']	['Omegavirus']
1474	VC_2355_4	2	300	7061.66	0.0407517	0.109556	8.77496	8.77496	1	1	1	8.77496	Mycobacterium~phage~LittleE,Mycobacterium~phage~Omega	['Heunggongvirae']	['Uroviricota']	['Caudoviricetes']	['Caudovirales']	['Siphoviridae']	['Omegavirus']
1475	VC_2356_0	14	162.913	0	1	1	0	0	91	91	1	0	Grey-backedThrush104_1919,Grey-backedThrush104_2251,Grey-backedThrush104_2254,Grey-backedThrush104_2256,blackswan219_127403,blackswan219_70272,flycatcher172_13528,flycatcher172_14862,robin114_5376,robin114_5567,robin114_7110,robin114_885,thrush95_5037,thrush95_5661	['Unassigned']	['Unassigned']	['Unassigned']	['Unassigned']	['Unassigned']	['Unassigned']
1476	VC_2357_0	2	29.0602	15.1778	0.656906	0.4	2.64575	2.64575	1	1	1	2.64575	Grey-backedThrush104_2204,thrush95_4850	['Unassigned']	['Unassigned']	['Unassigned']	['Unassigned']	['Unassigned']	['Unassigned']
1477	VC_2358_0	4	4.38078	0	1	1	0	0	6	6	1	0	Grey-backedThrush105_2857,Red-flankedBluetail200_4575,toucan79_1160,warbler204_57758	['Unassigned']	['Unassigned']	['Unassigned']	['Unassigned']	['Unassigned']	['Unassigned']
1478	VC_2359_0	5	5.23897	0	1	1	0	0	10	10	1	0	Grey-backedThrush105_3450,WildGoose05_1670,WildGoose05_1787,hornbill69_4584,wagtail171_16256	['Unassigned']	['Unassigned']	['Unassigned']	['Unassigned']	['Unassigned']	['Unassigned']
1479	VC_235_0	2	15.1218	71.4376	0.174698	0.166667	6.40312	6.40312	1	1	1	6.40312	silverpheasant213_180885,toucan80_15665	['Unassigned']	['Unassigned']	['Unassigned']	['Unassigned']	['Unassigned']	['Unassigned']
1480	VC_2360_0	9	55.3453	0	1	1	0	0	36	36	1	0	Grey-backedThrush105_3456,Red-flankedBluetail200_11545,Rufous-tailedRobin167_11243,SiberianRubythroat50_950,coaltit197_6246,jynxtorquilla32_2699,nuthatch157_11626,robin180_8049,thrush106_9850	['Unassigned']	['Unassigned']	['Unassigned']	['Unassigned']	['Unassigned']	['Unassigned']
1481	VC_2361_0	4	665.218	0	1	1	3	4.3589	6	6	1	3.84944	Haloarcula~californiae~icosahedral~virus~1,Haloarcula~hispanica~icosahedral~virus~2,Haloarcula~hispanica~virus~PH1,Haloarcula~hispanica~virus~SH1	['Helvetiavirae']	['Dividoviricota']	['Laserviricetes']	['Halopanivirales']	['Sphaerolipoviridae']	['Alphasphaerolipovirus']
1482	VC_2362_0	5	126.21	0	1	1	0	3.16228	10	10	1	2.28919	Haloarcula~hispanica~pleomorphic~virus~1,Haloarcula~hispanica~pleomorphic~virus~2,Halorubrum~pleomorphic~virus~1,Halorubrum~pleomorphic~virus~2,Halorubrum~pleomorphic~virus~6	['Trapavirae']	['Saleviricota']	['Huolimaviricetes']	['Haloruvirales']	['Pleolipoviridae']	['Alphapleolipovirus']
1483	VC_2363_0	2	45.3685	9.67061	0.824296	0.666667	1.41421	1.41421	1	1	1	1.41421	Haloarcula~hispanica~pleomorphic~virus~3,Haloarcula~hispanica~pleomorphic~virus~4	['Trapavirae']	['Saleviricota']	['Huolimaviricetes']	['Haloruvirales']	['Pleolipoviridae']	['Betapleolipovirus']
1484	VC_2364_0	4	1800	744.656	0.707365	0.000361532	1.41421	4.12311	6	6	1	3.5889	Haloferax~virus~HF1,Halorubrum~Tailed~Virus~5,Halorubrum~Tailed~Virus~8,Halorubrum~phage~HF2	['Heunggongvirae']	['Uroviricota']	['Caudoviricetes']	['Caudovirales']	['Myoviridae']	['Haloferacalesvirus']
1485	VC_2366_0	3	773.316	109.888	0.87558	0.00549451	4.58258	8.12404	3	3	1	6.7076	Halovirus~HCTV-1,Halovirus~HCTV-5,Halovirus~HVTV-1	['Unassigned']	['Unassigned']	['Unassigned']	['Unassigned']	['Unassigned']	['Unassigned']
1486	VC_2367_0	4	222.856	62.2933	0.781541	0.00952381	1	3.31662	6	6	1	2.24227	Halorubrum~pleomorphic~virus~10,Halorubrum~pleomorphic~virus~11,Halorubrum~pleomorphic~virus~12,Halorubrum~pleomorphic~virus~9	['Trapavirae']	['Saleviricota']	['Huolimaviricetes']	['Haloruvirales']	['Pleolipoviridae']	['Betapleolipovirus']
1487	VC_2368_0	2	77.2162	89.4436	0.463316	0.4	3.87298	3.87298	1	1	1	3.87298	Halovirus~HCTV-2,Halovirus~HHTV-2	['Unassigned']	['Unassigned']	['Unassigned']	['Unassigned']	['Unassigned']	['Unassigned']
1488	VC_2369_0	4	502.63	0	1	1	1	3.4641	6	6	1	2.37394	Helicobacter~phage~1961P,Helicobacter~phage~KHP30,Helicobacter~phage~KHP40,Helicobacter~phage~phiHP33	['Heunggongvirae']	['Uroviricota']	['Caudoviricetes']	['Caudovirales']	['Podoviridae']	['Schmidvirus']
1489	VC_236_0	2	197.352	756.94	0.206805	0.0899624	0	0	1	1	1	0	Agrobacterium~phage~Atu_ph02,Agrobacterium~phage~Atu_ph03	['Heunggongvirae']	['Uroviricota']	['Caudoviricetes']	['Caudovirales']	['Autographiviridae']	['Atuphduovirus']
1490	VC_2370_0	3	15.6445	8.89047	0.637641	0.333333	3.31662	6	3	3	1	4.96146	WhitegeeseFe009_7985,bluepeacock210_18041,wildgoose220_25361	['Unassigned']	['Unassigned']	['Unassigned']	['Unassigned']	['Unassigned']	['Unassigned']
1491	VC_2371_0	2	1.89935	20.9965	0.0829564	0.632142	3.74166	3.74166	1	1	1	3.74166	pheasant217_155792,stork73_16682	['Unassigned']	['Unassigned']	['Unassigned']	['Unassigned']	['Unassigned']	['Unassigned']
1492	VC_2372_0	3	399.833	450.808	0.470037	0.00346195	1	2.23607	3	3	1	1.74536	Streptococcus~phage~APCM01,Streptococcus~phage~M102,Streptococcus~phage~M102AD	['Heunggongvirae']	['Uroviricota']	['Caudoviricetes']	['Caudovirales']	['Siphoviridae']	['Unassigned']
1493	VC_2373_0	2	98.834	743.655	0.117312	0.0922459	6.48074	6.48074	1	1	1	6.48074	Streptococcus~phage~315.5,Streptococcus~phage~T12	['Heunggongvirae']	['Uroviricota']	['Caudoviricetes']	['Caudovirales']	['Unassigned', 'Siphoviridae']	['Unassigned']
1494	VC_2374_0	98	432414	9684.84	0.978093	0	1.41421	8.48528	4753	4753	1	6.55929	Lactococcus~lactis~phage~P475,Lactococcus~lactis~phage~p272,Lactococcus~phage~05601,Lactococcus~phage~10W18,Lactococcus~phage~13W11L,Lactococcus~phage~16802,Lactococcus~phage~16W23,Lactococcus~phage~30804,Lactococcus~phage~340,Lactococcus~phage~37201,Lactococcus~phage~38503,Lactococcus~phage~38507,Lactococcus~phage~3R16S,Lactococcus~phage~51701,Lactococcus~phage~56003,Lactococcus~phage~56301,Lact…	['Heunggongvirae']	['Uroviricota']	['Caudoviricetes']	['Caudovirales']	['Siphoviridae']	['Skunavirus', 'Uwajimavirus']
1495	VC_2375_0	3	90.541	165.638	0.353429	0.013199	3.16228	5.09902	3	3	1	4.16798	crane193_22128,crane193_30355,stork73_34799	['Unassigned']	['Unassigned']	['Unassigned']	['Unassigned']	['Unassigned']	['Unassigned']
1496	VC_2377_0	2	23.4265	3344.54	0.0069557	0.214187	3	3	1	1	1	3	flamingo67_7351,stork73_17298	['Unassigned']	['Unassigned']	['Unassigned']	['Unassigned']	['Unassigned']	['Unassigned']
1497	VC_2378_0	37	78123	516.472	0.993432	2.59981e-45	0	4.58258	666	666	1	2.24107	Lactococcus~phage~05802,Lactococcus~phage~20R03M,Lactococcus~phage~37203,Lactococcus~phage~50102,Lactococcus~phage~50504,Lactococcus~phage~5171F,Lactococcus~phage~62402,Lactococcus~phage~62403,Lactococcus~phage~62606,Lactococcus~phage~CHPC1020,Lactococcus~phage~CHPC116,Lactococcus~phage~CHPC1170,Lactococcus~phage~CHPC1182,Lactococcus~phage~CHPC1183,Lactococcus~phage~CHPC122,Lactococcus~phage~CHPC…	['Heunggongvirae', 'Unassigned']	['Uroviricota', 'Unassigned']	['Caudoviricetes', 'Unassigned']	['Caudovirales', 'Unassigned']	['Siphoviridae', 'Unassigned']	['Ceduovirus', 'Unassigned']
1498	VC_2379_0	2	13.3574	257.108	0.0493867	0.0957984	3.4641	3.4641	1	1	1	3.4641	Lactococcus~phage~GE1,stork73_32340	['Heunggongvirae', 'Unassigned']	['Uroviricota', 'Unassigned']	['Caudoviricetes', 'Unassigned']	['Caudovirales', 'Unassigned']	['Siphoviridae', 'Unassigned']	['Chertseyvirus', 'Unassigned']
1499	VC_237_0	17	16115.5	8774.12	0.647479	1.79302e-65	2	8.3666	136	136	1	6.21228	CabotsTragopan223_103634,CabotsTragopan223_124522,Erwinia~phage~Faunus,Erwinia~phage~vB_EamM-Y2,Escherichia~phage~Mangalitsa,Escherichia~phage~ST32,Escherichia~phage~flopper,Escherichia~phage~phiEcoM-GJ1,Escherichia~phage~vB_EcoM_4HA13,Myoviridae~sp.,Pantoea~phage~vB_PagM_SSEM1,Pectobacterium~phage~PM1,Pectobacterium~phage~PP101,Proteus~phage~Myduc,crane70_17165,goldenpheasant222_52967,swan66_264…	['Unassigned', 'Heunggongvirae']	['Unassigned', 'Uroviricota']	['Unassigned', 'Caudoviricetes']	['Unassigned', 'Caudovirales']	['Unassigned', 'Chaseviridae', 'Myoviridae']	['Unassigned', 'Faunusvirus', 'Loessnervirus', 'Carltongylesvirus', 'Sabourvirus', 'Suwonvirus', 'Myducvirus']
1500	VC_2380_0	2	12.7266	11.0277	0.535761	0.666667	4.47214	4.47214	1	1	1	4.47214	Lactococcus~phage~bIL310,Lactococcus~phage~bIL312	['Heunggongvirae']	['Uroviricota']	['Caudoviricetes']	['Caudovirales']	['Siphoviridae']	['Unassigned']
1501	VC_2381_0	2	5.71573	4.723	0.547551	1	7.34847	7.34847	1	1	1	7.34847	Puniceispirillum~phage~HMO-2011,Vibrio~phage~CHOED	['Heunggongvirae']	['Uroviricota']	['Caudoviricetes']	['Caudovirales']	['Podoviridae']	['Unassigned']
1502	VC_2382_0	2	275.023	1.15224	0.995828	1	1.41421	1.41421	1	1	1	1.41421	Leptospira~phage~LE3,Leptospira~phage~LE4	['Heunggongvirae']	['Uroviricota']	['Caudoviricetes']	['Caudovirales']	['Myoviridae']	['Nylescharonvirus']
1503	VC_2383_0	8	3867.19	3938.98	0.495402	5.31663e-17	0	2.64575	28	28	1	1.79261	Leuconostoc~phage~LDG,Leuconostoc~phage~LN03,Leuconostoc~phage~LN04,Leuconostoc~phage~Lmd1,Leuconostoc~phage~P793,Leuconostoc~phage~P965,Leuconostoc~phage~phiLN12,Leuconostoc~phage~phiLN6B	['Heunggongvirae']	['Uroviricota']	['Caudoviricetes']	['Caudovirales']	['Siphoviridae']	['Limdunavirus']
1504	VC_2385_0	4	268.224	668.201	0.286434	5.9369e-05	3.60555	5.56776	6	6	1	4.37354	crane193_28968,crane193_29825,stork73_24517,stork73_30231	['Unassigned']	['Unassigned']	['Unassigned']	['Unassigned']	['Unassigned']	['Unassigned']
1505	VC_2386_0	2	6.1245	0	1	1	0	0	1	1	1	0	LeviOr01~phage,Pseudomonas~phage~PP7	['Orthornavirae']	['Lenarviricota']	['Leviviricetes']	['Levivirales', 'Norzivirales']	['Leviviridae', 'Fiersviridae']	['Unassigned', 'Pepevirus']
1506	VC_2387_0	2	4.12847	35.4603	0.104284	0.503449	4.58258	4.58258	1	1	1	4.58258	pheasant217_90524,silverpheasant213_108003	['Unassigned']	['Unassigned']	['Unassigned']	['Unassigned']	['Unassigned']	['Unassigned']
1507	VC_2388_0	2	1.59069	14.2728	0.100274	1	3.60555	3.60555	1	1	1	3.60555	Lorikeet03_11417,silverpheasant213_66223	['Unassigned']	['Unassigned']	['Unassigned']	['Unassigned']	['Unassigned']	['Unassigned']
1508	VC_2389_0	3	30.1959	88.4106	0.254589	1	3.4641	3.74166	3	3	1	3.55662	Lorikeet01_10991,Lorikeet03_1772,bluepeacock212_42838	['Unassigned']	['Unassigned']	['Unassigned']	['Unassigned']	['Unassigned']	['Unassigned']
1509	VC_238_0	3	401.225	2530.28	0.136867	0.00350398	1	5.47723	3	3	1	3.95413	Aeromonas~phage~pAh6-C,Shewanella~phage~Spp001,Shewanella~phage~SppYZU05	['Heunggongvirae']	['Uroviricota']	['Caudoviricetes']	['Caudovirales']	['Chaseviridae']	['Pahsextavirus', 'Yushanvirus']
1510	VC_2390_0	2	8.65835	24.0366	0.264822	0.444444	3.74166	3.74166	1	1	1	3.74166	Lorikeet01_13751,pheasant217_75592	['Unassigned']	['Unassigned']	['Unassigned']	['Unassigned']	['Unassigned']	['Unassigned']
1511	VC_2391_0	2	1.70929	2.68759	0.388751	0.666667	3.16228	3.16228	1	1	1	3.16228	eagle206_19771,parrot76_16838	['Unassigned']	['Unassigned']	['Unassigned']	['Unassigned']	['Unassigned']	['Unassigned']
1512	VC_2392_0	2	14.1206	63.7378	0.181363	0.5	4.47214	4.47214	1	1	1	4.47214	Lorikeet01_12861,Lorikeet01_4686	['Unassigned']	['Unassigned']	['Unassigned']	['Unassigned']	['Unassigned']	['Unassigned']
1513	VC_2393_0	2	5.53623	9.41545	0.370275	0.2765	3.31662	3.31662	1	1	1	3.31662	parrot76_12647,silverpheasant213_66887	['Unassigned']	['Unassigned']	['Unassigned']	['Unassigned']	['Unassigned']	['Unassigned']
1514	VC_2394_0	3	28.9575	156.508	0.156134	0.206563	3.16228	3.4641	3	3	1	3.36349	Lorikeet03_12139,crane70_11808,crane70_14855	['Unassigned']	['Unassigned']	['Unassigned']	['Unassigned']	['Unassigned']	['Unassigned']
1515	VC_2395_0	2	26.9891	79.4001	0.253683	0.132118	2.82843	2.82843	1	1	1	2.82843	Lorikeet02_1196,Lorikeet03_3965	['Unassigned']	['Unassigned']	['Unassigned']	['Unassigned']	['Unassigned']	['Unassigned']
1516	VC_2396_0	5	137.65	207.963	0.398278	0.00686936	2.23607	4.12311	10	10	1	3.3063	crane190_11039,crane190_6594,goldenpheasant222_125419,hornbill69_3806,pheasant217_152371	['Unassigned']	['Unassigned']	['Unassigned']	['Unassigned']	['Unassigned']	['Unassigned']
1517	VC_2397_0	2	12.8877	559.834	0.0225026	0.284533	2	2	1	1	1	2	Lorikeet03_12648,parrot78_14204	['Unassigned']	['Unassigned']	['Unassigned']	['Unassigned']	['Unassigned']	['Unassigned']
1518	VC_2398_0	2	31.7006	5.88366	0.843454	1	2.44949	2.44949	1	1	1	2.44949	Lorikeet01_14845,Lorikeet03_12455	['Unassigned']	['Unassigned']	['Unassigned']	['Unassigned']	['Unassigned']	['Unassigned']
1519	VC_2399_0	2	16.0335	0	1	1	2	2	1	1	1	2	Lorikeet01_15254,Lorikeet03_3855	['Unassigned']	['Unassigned']	['Unassigned']	['Unassigned']	['Unassigned']	['Unassigned']
1520	VC_239_0	7	278.107	1886.42	0.128484	0.533093	1	3.31662	21	21	1	2.35134	BluePeacock205_155658,blackswan219_19259,blackswan219_74336,hornbill69_5846,pheasant217_154059,pheasant217_29133,pheasant68_16612	['Unassigned']	['Unassigned']	['Unassigned']	['Unassigned']	['Unassigned']	['Unassigned']
1521	VC_23_0	5	62.8475	1193.01	0.0500437	0.527196	2	3	10	10	1	2.43084	Lorikeet01_15273,Lorikeet03_10620,bluepeacock212_32944,crane193_21114,silverpheasant213_128451	['Unassigned']	['Unassigned']	['Unassigned']	['Unassigned']	['Unassigned']	['Unassigned']
1522	VC_2401_0	1	0	401.996	0	1	0	0	1	1	1	0	Lorikeet03_12517	['Unassigned']	['Unassigned']	['Unassigned']	['Unassigned']	['Unassigned']	['Unassigned']
1523	VC_2402_0	3	62.4625	351.818	0.150773	0.0172208	3.74166	4.58258	3	3	1	4.22771	beangoose232_12697,toucan80_25777,toucan80_26426	['Unassigned']	['Unassigned']	['Unassigned']	['Unassigned']	['Unassigned']	['Unassigned']
1524	VC_2404_0	2	5.42553	42.4726	0.113272	0.142857	1.41421	1.41421	1	1	1	1.41421	Lorikeet03_19854,pheasant217_107674	['Unassigned']	['Unassigned']	['Unassigned']	['Unassigned']	['Unassigned']	['Unassigned']
1525	VC_2405_0	3	37.9396	103.143	0.268918	0.0280702	2	2.23607	3	3	1	2.15738	Lorikeet03_21004,Lorikeet03_9948,pheasant217_132490	['Unassigned']	['Unassigned']	['Unassigned']	['Unassigned']	['Unassigned']	['Unassigned']
1526	VC_2407_0	2	14.2206	143.719	0.0900382	0.0992244	2.64575	2.64575	1	1	1	2.64575	crane191_48561,crane191_77508	['Unassigned']	['Unassigned']	['Unassigned']	['Unassigned']	['Unassigned']	['Unassigned']
1527	VC_2408_0	2	41.4058	1.47563	0.965588	1	2	2	1	1	1	2	Lorikeet01_15659,hornbill69_14083	['Unassigned']	['Unassigned']	['Unassigned']	['Unassigned']	['Unassigned']	['Unassigned']
1528	VC_2409_0	3	46.117	35.0771	0.567985	0.0484848	2.23607	3.60555	3	3	1	2.89002	parrot76_26226,silverpheasant213_130088,silverpheasant213_146781	['Unassigned']	['Unassigned']	['Unassigned']	['Unassigned']	['Unassigned']	['Unassigned']
1529	VC_240_0	32	64618.4	16263	0.798927	1.42018e-220	2	9.94987	496	450	0.907258	7.69554	Aeromonas~phage~pIS4-A,BluePeacock205_161347,CraneFe073_27604,Escherichia~phage~C1,Escherichia~phage~vB_EcoS~Sa179lw,Escherichia~phage~vB_EcoS_swi2,Klebsiella~phage~YX3973,Klebsiella~phage~vB_KpnS_ZX4,Klebsiella~virus~KpV2811,ReevessPheasant221_42798,Salmonella~phage~64795_sal3,Salmonella~phage~Akira,Salmonella~phage~IME207,Salmonella~phage~LPST10,Salmonella~phage~SeSz-2,Salmonella~phage~Segz_1,S…	['Heunggongvirae', 'Unassigned']	['Uroviricota', 'Unassigned']	['Caudoviricetes', 'Unassigned']	['Caudovirales', 'Unassigned']	['Siphoviridae', 'Unassigned']	['Roufvirus', 'Unassigned']
1530	VC_2410_0	3	11.1533	4.97163	0.69168	0.1	2.64575	3.31662	3	3	1	3.04155	Lorikeet01_20,Lorikeet01_6684,Lorikeet03_18034	['Unassigned']	['Unassigned']	['Unassigned']	['Unassigned']	['Unassigned']	['Unassigned']
1531	VC_2411_0	2	18.154	0	1	1	1.73205	1.73205	1	1	1	1.73205	Lorikeet01_2060,Lorikeet03_6439	['Unassigned']	['Unassigned']	['Unassigned']	['Unassigned']	['Unassigned']	['Unassigned']
1532	VC_2412_0	2	3.10336	3.26623	0.487215	1	2.23607	2.23607	1	1	1	2.23607	Lorikeet01_2289,blackswan219_27936	['Unassigned']	['Unassigned']	['Unassigned']	['Unassigned']	['Unassigned']	['Unassigned']
1533	VC_2413_0	2	9.35537	22.5603	0.293128	0.187781	3.60555	3.60555	1	1	1	3.60555	silverpheasant213_195647,silverpheasant213_214481	['Unassigned']	['Unassigned']	['Unassigned']	['Unassigned']	['Unassigned']	['Unassigned']
1534	VC_2414_0	2	30.2003	0	1	1	1.41421	1.41421	1	1	1	1.41421	Lorikeet01_3573,Lorikeet03_4639	['Unassigned']	['Unassigned']	['Unassigned']	['Unassigned']	['Unassigned']	['Unassigned']
1535	VC_2415_0	3	7.29481	50.2839	0.126693	0.162878	2.64575	3.16228	3	3	1	2.81793	blackswan219_124956,toucan80_3942,wildgoose220_82404	['Unassigned']	['Unassigned']	['Unassigned']	['Unassigned']	['Unassigned']	['Unassigned']
1536	VC_2416_0	2	11.3113	37.0303	0.233986	0.75	2.64575	2.64575	1	1	1	2.64575	Lorikeet01_9725,Lorikeet03_3413	['Unassigned']	['Unassigned']	['Unassigned']	['Unassigned']	['Unassigned']	['Unassigned']
1537	VC_2418_0	2	6.96827	0	1	1	1	1	1	1	1	1	Lorikeet01_5939,Lorikeet03_13923	['Unassigned']	['Unassigned']	['Unassigned']	['Unassigned']	['Unassigned']	['Unassigned']
1538	VC_2419_0	2	2.86449	39.8323	0.0670891	1	3	3	1	1	1	3	crane70_14198,crane70_7705	['Unassigned']	['Unassigned']	['Unassigned']	['Unassigned']	['Unassigned']	['Unassigned']
1539	VC_241_0	20	4229.15	6131.56	0.408191	2.7146e-65	1.73205	10.7703	190	169	0.889474	6.76035	Chestnut-flankedWhite-eye59_2216,Cronobacter~phage~ENT47670,Egret02_4137,Erwinia~phage~vB_EhrS_49,Erwinia~phage~vB_EhrS_59,Red-flankedBluetail200_11040,crane193_10583,eagle209_11890,parrot78_11255,parrot78_19285,parrot78_23209,parrot78_23370,toucan79_11557,toucan79_5386,toucan79_5601,toucan79_7423,toucan80_10968,toucan80_19107,toucan80_23195,toucan80_7486	['Unassigned', 'Heunggongvirae']	['Unassigned', 'Uroviricota']	['Unassigned', 'Caudoviricetes']	['Unassigned', 'Caudovirales']	['Unassigned', 'Siphoviridae']	['Unassigned', 'Feofaniavirus']
1540	VC_2421_0	2	10.0793	5.53059	0.645699	1	2.82843	2.82843	1	1	1	2.82843	silverpheasant213_210722,silverpheasant213_23713	['Unassigned']	['Unassigned']	['Unassigned']	['Unassigned']	['Unassigned']	['Unassigned']
1541	VC_2423_0	2	3.25826	35.999	0.0829976	0.633709	2.23607	2.23607	1	1	1	2.23607	pheasant217_55520,silverpheasant213_163952	['Unassigned']	['Unassigned']	['Unassigned']	['Unassigned']	['Unassigned']	['Unassigned']
1542	VC_2424_0	2	1.47269	17.5132	0.0775674	0.613893	3.60555	3.60555	1	1	1	3.60555	Lorikeet01_8128,Lorikeet03_10743	['Unassigned']	['Unassigned']	['Unassigned']	['Unassigned']	['Unassigned']	['Unassigned']
1543	VC_2426_0	2	9.14777	3.60737	0.717183	0.5	1.41421	1.41421	1	1	1	1.41421	Lorikeet01_8747,silverpheasant213_138524	['Unassigned']	['Unassigned']	['Unassigned']	['Unassigned']	['Unassigned']	['Unassigned']
1544	VC_2427_0	2	5.60791	0	1	1	4.58258	4.58258	1	1	1	4.58258	Lorikeet01_9293,Lorikeet03_14041	['Unassigned']	['Unassigned']	['Unassigned']	['Unassigned']	['Unassigned']	['Unassigned']
1545	VC_2428_0	2	11.181	3.19062	0.777991	1	3	3	1	1	1	3	Lorikeet03_10479,Lorikeet03_19834	['Unassigned']	['Unassigned']	['Unassigned']	['Unassigned']	['Unassigned']	['Unassigned']
1546	VC_2429_0	2	7.49874	23.1779	0.244445	0.8	4.12311	4.12311	1	1	1	4.12311	Lorikeet03_11281,beangoose244_5533	['Unassigned']	['Unassigned']	['Unassigned']	['Unassigned']	['Unassigned']	['Unassigned']
1547	VC_242_0	2	20.2429	813.965	0.024266	0.164503	4	4	1	1	1	4	Egret01_10840,Egret02_9023	['Unassigned']	['Unassigned']	['Unassigned']	['Unassigned']	['Unassigned']	['Unassigned']
1548	VC_2430_0	3	21.8795	34.7389	0.386438	0.261905	4.69042	5.74456	3	3	1	5.07694	crane193_6212,pheasant217_23045,toucan80_2082	['Unassigned']	['Unassigned']	['Unassigned']	['Unassigned']	['Unassigned']	['Unassigned']
1549	VC_2433_0	2	27.8989	45.2628	0.381332	0.2	2.44949	2.44949	1	1	1	2.44949	beangoose247_827,bluepeacock212_70458	['Unassigned']	['Unassigned']	['Unassigned']	['Unassigned']	['Unassigned']	['Unassigned']
1550	VC_2435_0	2	89.5703	101.198	0.469523	0.166667	5.2915	5.2915	1	1	1	5.2915	Lorikeet03_9955,pheasant217_125341	['Unassigned']	['Unassigned']	['Unassigned']	['Unassigned']	['Unassigned']	['Unassigned']
1551	VC_2436_0	2	1.67677	1.52298	0.524031	1	3	3	1	1	1	3	Lorikeet03_17903,parrot76_26678	['Unassigned']	['Unassigned']	['Unassigned']	['Unassigned']	['Unassigned']	['Unassigned']
1552	VC_2437_0	2	3.05415	11.6536	0.207655	1	2	2	1	1	1	2	bluepeacock212_88757,silverpheasant213_167094	['Unassigned']	['Unassigned']	['Unassigned']	['Unassigned']	['Unassigned']	['Unassigned']
1553	VC_2438_0	2	2.16678	14.0643	0.133496	1	3.87298	3.87298	1	1	1	3.87298	Lorikeet03_8604,parrot76_14806	['Unassigned']	['Unassigned']	['Unassigned']	['Unassigned']	['Unassigned']	['Unassigned']
1554	VC_2439_0	2	6.43771	5.7271	0.529208	0.4	3	3	1	1	1	3	flamingo67_31969,parrot76_21863	['Unassigned']	['Unassigned']	['Unassigned']	['Unassigned']	['Unassigned']	['Unassigned']
1555	VC_2440_0	3	14.4174	10.9203	0.56901	0.0952381	2.44949	3.4641	3	3	1	2.78769	bluepeacock212_86408,bluepeacock212_90279,pheasant217_13210	['Unassigned']	['Unassigned']	['Unassigned']	['Unassigned']	['Unassigned']	['Unassigned']
1556	VC_2441_0	2	33.5331	0	1	1	1.73205	1.73205	1	1	1	1.73205	Lorikeet03_20882,silverpheasant213_85775	['Unassigned']	['Unassigned']	['Unassigned']	['Unassigned']	['Unassigned']	['Unassigned']
1557	VC_2442_0	2	3.05415	6.15706	0.331569	1	2.64575	2.64575	1	1	1	2.64575	bluepeacock212_35205,silverpheasant213_61169	['Unassigned']	['Unassigned']	['Unassigned']	['Unassigned']	['Unassigned']	['Unassigned']
1558	VC_2443_0	2	18.2321	28.3418	0.391465	0.2	3.4641	3.4641	1	1	1	3.4641	Lorikeet03_7877,parrot78_15489	['Unassigned']	['Unassigned']	['Unassigned']	['Unassigned']	['Unassigned']	['Unassigned']
1559	VC_2444_0	2	7.22353	3.61155	0.66668	0.666667	2.23607	2.23607	1	1	1	2.23607	Lorikeet03_6921,silverpheasant213_101084	['Unassigned']	['Unassigned']	['Unassigned']	['Unassigned']	['Unassigned']	['Unassigned']
1560	VC_2446_0	2	52.6451	0	1	1	1.73205	1.73205	1	1	1	1.73205	Lorikeet03_8823,silverpheasant213_142389	['Unassigned']	['Unassigned']	['Unassigned']	['Unassigned']	['Unassigned']	['Unassigned']
1561	VC_2448_0	1	0	72.4586	0	1	0	0	1	1	1	0	Lorikeet03_9953	['Unassigned']	['Unassigned']	['Unassigned']	['Unassigned']	['Unassigned']	['Unassigned']
1562	VC_2449_0	2	114.821	0	1	1	1.41421	1.41421	1	1	1	1.41421	Methanobacterium~phage~psiM2,Methanothermobacter~phage~psiM100	['Heunggongvirae']	['Uroviricota']	['Caudoviricetes']	['Methanobavirales', 'Caudovirales']	['Leisingerviridae', 'Siphoviridae']	['Psimunavirus']
1563	VC_244_0	14	6651.86	3323.24	0.666846	5.83738e-51	3.4641	9.38083	91	83	0.912088	7.88651	BluePeacock205_180004,Edwardsiella~phage~MSW-3,Edwardsiella~phage~PEi21,Iodobacter~phage~PhiPLPE,Klebsiella~phage~JD001,Klebsiella~phage~vB_KpnM_KpV52,Klebsiella~phage~vB_KpnM_KpV79,Pectinobacterium~phage~PEAT2,Vibrio~phage~CP-T1,Vibrio~phage~vB_VchM-138,beangoose232_11091,beangoose255_4373,parrot78_6453,pheasant217_133951	['Unassigned', 'Heunggongvirae']	['Unassigned', 'Uroviricota']	['Unassigned', 'Caudoviricetes']	['Unassigned', 'Caudovirales']	['Unassigned', 'Myoviridae']	['Unassigned', 'Yokohamavirus', 'Iodovirus', 'Jedunavirus', 'Peatvirus']
1564	VC_2450_0	2	9.7391	254.946	0.036795	0.562003	2.82843	2.82843	1	1	1	2.82843	parrot76_15823,stork73_34274	['Unassigned']	['Unassigned']	['Unassigned']	['Unassigned']	['Unassigned']	['Unassigned']
1565	VC_2451_0	2	11.6195	245.894	0.0451219	0.388889	4.3589	4.3589	1	1	1	4.3589	ParrotFe061_19044,crane191_4420	['Unassigned']	['Unassigned']	['Unassigned']	['Unassigned']	['Unassigned']	['Unassigned']
1566	VC_2452_0	1	0	123.411	0	1	0	0	1	1	1	0	parrot78_23120	['Unassigned']	['Unassigned']	['Unassigned']	['Unassigned']	['Unassigned']	['Unassigned']
1567	VC_2453_0	2	12.7463	75.2474	0.144855	1	3.16228	3.16228	1	1	1	3.16228	flamingo67_7670,silverpheasant213_216534	['Unassigned']	['Unassigned']	['Unassigned']	['Unassigned']	['Unassigned']	['Unassigned']
1568	VC_2454_0	2	300	0	1	1	3.4641	3.4641	1	1	1	3.4641	Microcystis~phage~MaMV-DC,Microcystis~virus~Ma-LMM01	['Heunggongvirae']	['Uroviricota']	['Caudoviricetes']	['Caudovirales']	['Myoviridae']	['Fukuivirus']
1569	VC_2455_0	2	11.3908	0	1	1	0	0	1	1	1	0	MugimakiFlycatcher160_8748,woodpecker49_19603	['Unassigned']	['Unassigned']	['Unassigned']	['Unassigned']	['Unassigned']	['Unassigned']
1570	VC_2456_0	6	23.3063	0	1	1	0	0	15	15	1	0	MugimakiFlycatcher160_9144,PallassLeafWarbler156_3573,Red-flankedBluetail198_7926,long-tailedtit164_2821,robin180_5547,woodpecker49_14940	['Unassigned']	['Unassigned']	['Unassigned']	['Unassigned']	['Unassigned']	['Unassigned']
1571	VC_2458_0	25	90000	1007.67	0.988928	6.19876e-105	2.64575	7.2111	300	300	1	5.57783	Mycobacterium~phage~244,Mycobacterium~phage~Bask21,Mycobacterium~phage~Bruin,Mycobacterium~phage~Cjw1,Mycobacterium~phage~Contagion,Mycobacterium~phage~DrDrey,Mycobacterium~phage~Dumbo,Mycobacterium~phage~Dusk,Mycobacterium~phage~Goku,Mycobacterium~phage~HufflyPuff,Mycobacterium~phage~Kostya,Mycobacterium~phage~Lilac,Mycobacterium~phage~Mindy,Mycobacterium~phage~Murphy,Mycobacterium~phage~Nala,My…	['Heunggongvirae']	['Uroviricota']	['Caudoviricetes']	['Caudovirales']	['Siphoviridae']	['Kostyavirus']
1572	VC_2459_0	2	167.546	25722.3	0.00647147	0.0887581	8.18535	8.18535	1	1	1	8.18535	Mycobacterium~phage~Bones,Mycobacterium~phage~Graduation	['Heunggongvirae']	['Uroviricota']	['Caudoviricetes']	['Caudovirales']	['Siphoviridae']	['Fromanvirus']
1573	VC_2459_1	3	506.459	42024.8	0.0119079	0.00679326	7.74597	8.48528	3	3	1	8.15915	Mycobacterium~phage~Barriga,Mycobacterium~phage~Nhonho,Mycobacterium~phage~Scowl	['Heunggongvirae']	['Uroviricota']	['Caudoviricetes']	['Caudovirales']	['Siphoviridae']	['Fromanvirus']
1574	VC_2459_10	8	4430.59	111070	0.0383598	1.06262e-11	6.08276	9.32738	28	25	0.892857	8.34464	Mycobacterium~phage~Crispicous1,Mycobacterium~phage~Dulcie,Mycobacterium~phage~Edtherson,Mycobacterium~phage~HarryOW,Mycobacterium~phage~Lamina13,Mycobacterium~phage~Sagefire,Mycobacterium~phage~Solon,Mycobacterium~phage~Tasp14	['Heunggongvirae']	['Uroviricota']	['Caudoviricetes']	['Caudovirales']	['Siphoviridae']	['Fromanvirus']
1575	VC_2459_11	3	591.477	40831.6	0.0142789	0.00317081	4.24264	8.66025	3	3	1	7.14897	Mycobacterium~phage~Bruns,Mycobacterium~phage~Dreamboat,Mycobacterium~phage~Jasper	['Heunggongvirae']	['Uroviricota']	['Caudoviricetes']	['Caudovirales']	['Siphoviridae']	['Fromanvirus']
1576	VC_2459_12	13	11967.6	171174	0.0653458	1.55576e-22	5.2915	9.74679	78	58	0.74359	8.40638	Mycobacterium~phage~AFIS,Mycobacterium~phage~BigPaolini,Mycobacterium~phage~Corvo,Mycobacterium~phage~Euphoria,Mycobacterium~phage~GageAP,Mycobacterium~phage~Lesedi,Mycobacterium~phage~Magnito,Mycobacterium~phage~MaryBeth,Mycobacterium~phage~Michley,Mycobacterium~phage~NEHalo,Mycobacterium~phage~Snazzy,Mycobacterium~phage~SpikeBT,Mycobacterium~phage~Turj99	['Heunggongvirae']	['Uroviricota']	['Caudoviricetes']	['Caudovirales']	['Siphoviridae']	['Fromanvirus']
1577	VC_2459_13	17	19586	216497	0.0829621	1.1361e-18	6.7082	10.247	136	94	0.691176	8.65089	Mycobacterium~phage~Adahisdi,Mycobacterium~phage~Ajay,Mycobacterium~phage~Arlo,Mycobacterium~phage~BK1,Mycobacterium~phage~Blue,Mycobacterium~phage~ConceptII,Mycobacterium~phage~ILeeKay,Mycobacterium~phage~Kanely,Mycobacterium~phage~Kugel,Mycobacterium~phage~Maroc7,Mycobacterium~phage~Mryolo,Mycobacterium~phage~Oogway,Mycobacterium~phage~Rhynn,Mycobacterium~phage~Rutherferd,Mycobacterium~phage~Vi…	['Heunggongvirae']	['Uroviricota']	['Caudoviricetes']	['Caudovirales']	['Siphoviridae']	['Fromanvirus']
1578	VC_2459_14	1	0	12601.7	0	1	0	0	1	1	1	0	Mycobacterium~phage~BillKnuckles	['Heunggongvirae']	['Uroviricota']	['Caudoviricetes']	['Caudovirales']	['Siphoviridae']	['Fromanvirus']
[truncated: 1,262 more rows]
