# Supplementary material for: Highly diverse RNA viruses and phage sequences concealed within birds
Source: Microbiol Spectr. 2024 Jun 11;12(7):e00802-24. doi: 10.1128/spectrum.00802-24 (PMC11218532; doi:10.1128/spectrum.00802-24)
Supplement: Table S8 — The prediction results of host and lifestyle for phage genomes. [file spectrum.00802-24-s0009.xlsx]

## Sheet: Supplementary Table 9
Supplementary Table 8. The prediction results of host and lifestyle for phage genomes.
Accession	Length	GC_content	Pred_host	Score	Type	Domain	Phylum	Class	Order	Family	Genus	Pred_lifestyle	Score
beangoose230_3773	5911	0.6803	Cellulomonas hominis	1	CRISPR	Bacteria	Actinobacteria	Actinobacteria	Micrococcales	Cellulomonadaceae	Cellulomonas	virulent	0.708384
beangoose230_3838	5662	0.4147	Acinetobacter indicus	1	CRISPR	Bacteria	Proteobacteria	Gammaproteobacteria	Pseudomonadales	Moraxellaceae	Acinetobacter	virulent	0.930156
beangoose230_5231	10342	0.4101	Clostridium sp. HGF2	1	CRISPR	Bacteria	Firmicutes	Clostridia	Clostridiales	Clostridiaceae	Clostridium	virulent	0.999868
beangoose230_6202	5025	0.4133	Peptoniphilus indolicus	1	CRISPR	Bacteria	Firmicutes	Tissierellia	Tissierellales	Peptoniphilaceae	Peptoniphilus	virulent	0.946377
beangoose230_9391	5887	0.5308	Crossiella equi	1	CRISPR	Bacteria	Actinobacteria	Actinobacteria	Pseudonocardiales	Pseudonocardiaceae	Crossiella	virulent	0.998161
beangoose230_9940	5036	0.5993	Actinomyces urogenitalis	1	CRISPR	Bacteria	Actinobacteria	Actinobacteria	Actinomycetales	Actinomycetaceae	Actinomyces	virulent	0.823515
beangoose230_10863	7063	0.4297	Bacillus sp. M13(2017)	1	CRISPR	Bacteria	Firmicutes	Bacilli	Bacillales	Bacillaceae	Bacillus	virulent	0.999864
beangoose230_11036	20268	0.6409	Streptomyces sp. f51	1	CRISPR	Bacteria	Actinobacteria	Actinobacteria	Streptomycetales	Streptomycetaceae	Streptomyces	virulent	0.99982
beangoose230_11101	7231	0.5842	Halomonas zhanjiangensis	1	CRISPR	Bacteria	Proteobacteria	Gammaproteobacteria	Oceanospirillales	Halomonadaceae	Halomonas	virulent	0.612649
beangoose230_11236	9025	0.6974	Bifidobacterium minimum	1	CRISPR	Bacteria	Actinobacteria	Actinobacteria	Bifidobacteriales	Bifidobacteriaceae	Bifidobacterium	virulent	0.811056
beangoose230_11402	8319	0.632	Kyrpidia tusciae	1	CRISPR	Bacteria	Firmicutes	Bacilli	Bacillales	Alicyclobacillaceae	Kyrpidia	virulent	0.99987
beangoose230_11974	30709	0.5621	Pseudomonas aeruginosa	1	CRISPR	Bacteria	Proteobacteria	Gammaproteobacteria	Pseudomonadales	Pseudomonadaceae	Pseudomonas	virulent	0.999871
beangoose230_13811	7658	0.495	Acinetobacter sp. WCHAc010052	1	CRISPR	Bacteria	Proteobacteria	Gammaproteobacteria	Pseudomonadales	Moraxellaceae	Acinetobacter	virulent	0.999869
beangoose230_14758	5267	0.589	Prevotella sp. oral taxon 317	1	CRISPR	Bacteria	Bacteroidetes	Bacteroidia	Bacteroidales	Prevotellaceae	Prevotella	virulent	0.999872
beangoose230_15154	8683	0.4811	Acinetobacter junii	1	CRISPR	Bacteria	Proteobacteria	Gammaproteobacteria	Pseudomonadales	Moraxellaceae	Acinetobacter	virulent	0.999813
beangoose230_15704	38906	0.6399	Thermus thermophilus	1	CRISPR	Bacteria	Deinococcus-Thermus	Deinococci	Thermales	Thermaceae	Thermus	virulent	0.999848
beangoose230_15913	22352	0.6696	Delftia sp. HK171	1	CRISPR	Bacteria	Proteobacteria	Betaproteobacteria	Burkholderiales	Comamonadaceae	Delftia	virulent	0.999866
beangoose230_16208	8891	0.5244	Citrobacter sp. TSA-1	1	CRISPR	Bacteria	Proteobacteria	Gammaproteobacteria	Enterobacterales	Enterobacteriaceae	Citrobacter	virulent	0.999871
beangoose230_19735	16589	0.5124	Pectobacterium odoriferum	1	CRISPR	Bacteria	Proteobacteria	Gammaproteobacteria	Enterobacterales	Pectobacteriaceae	Pectobacterium	virulent	0.999308
beangoose230_19799	10074	0.6103	Thermoactinospora rubra	1	CRISPR	Bacteria	Actinobacteria	Actinobacteria	Streptosporangiales	Streptosporangiaceae	Thermoactinospora	virulent	0.999873
beangoose230_19851	40632	0.5493	Leptospira noguchii	1	CRISPR	Bacteria	Spirochaetes	Spirochaetia	Leptospirales	Leptospiraceae	Leptospira	virulent	0.999817
beangoose230_19931	49128	0.5761	Thermus scotoductus	1	CRISPR	Bacteria	Deinococcus-Thermus	Deinococci	Thermales	Thermaceae	Thermus	virulent	0.999739
beangoose231_1531	16141	0.5427	Sphingobacteriales bacterium UPWRP_1	1	CRISPR	Bacteria	Bacteroidetes	Sphingobacteriia	Sphingobacteriales			virulent	0.999839
beangoose231_1758	32511	0.5529	Acidovorax sp. GW101-3H11	1	CRISPR	Bacteria	Proteobacteria	Betaproteobacteria	Burkholderiales	Comamonadaceae	Acidovorax	virulent	0.999852
beangoose231_2077	8456	0.6923	Gordonia hydrophobica	1	CRISPR	Bacteria	Actinobacteria	Actinobacteria	Corynebacteriales	Gordoniaceae	Gordonia	virulent	0.999871
beangoose231_3032	9966	0.6317	Serratia marcescens	1	CRISPR	Bacteria	Proteobacteria	Gammaproteobacteria	Enterobacterales	Yersiniaceae	Serratia	virulent	0.823262
beangoose231_3498	6062	0.6168	Dickeya paradisiaca	1	CRISPR	Bacteria	Proteobacteria	Gammaproteobacteria	Enterobacterales	Pectobacteriaceae	Dickeya	virulent	0.995231
beangoose231_4698	9361	0.4266	Xylanimonas cellulosilytica	1	CRISPR	Bacteria	Actinobacteria	Actinobacteria	Micrococcales	Promicromonosporaceae	Xylanimonas	virulent	0.999868
beangoose231_4743	5245	0.5786	Quadrisphaera sp. DSM 44207	1	CRISPR	Bacteria	Actinobacteria	Actinobacteria	Kineosporiales	Kineosporiaceae	Quadrisphaera	virulent	0.999872
beangoose231_5753	7111	0.6099	Rothia kristinae	1	CRISPR	Bacteria	Actinobacteria	Actinobacteria	Micrococcales	Micrococcaceae	Rothia	virulent	0.998793
beangoose231_6159	15231	0.5947	Thauera chlorobenzoica	1	CRISPR	Bacteria	Proteobacteria	Betaproteobacteria	Rhodocyclales	Zoogloeaceae	Thauera	virulent	0.99163
beangoose231_6379	12648	0.5678	Aeromonas sp. CA23	1	CRISPR	Bacteria	Proteobacteria	Gammaproteobacteria	Aeromonadales	Aeromonadaceae	Aeromonas	virulent	0.942445
beangoose231_6902	7307	0.6533	Kitasatospora cheerisanensis	1	CRISPR	Bacteria	Actinobacteria	Actinobacteria	Streptomycetales	Streptomycetaceae	Kitasatospora	virulent	0.998243
beangoose231_7452	5363	0.5935	Tolypothrix sp. NIES-4075	1	CRISPR	Bacteria	Cyanobacteria		Nostocales	Tolypothrichaceae	Tolypothrix	virulent	0.887079
beangoose231_8661	10381	0.4135	Clostridium sp. HGF2	1	CRISPR	Bacteria	Firmicutes	Clostridia	Clostridiales	Clostridiaceae	Clostridium	virulent	0.999868
beangoose231_9142	6471	0.4805	Endozoicomonas montiporae	1	CRISPR	Bacteria	Proteobacteria	Gammaproteobacteria	Oceanospirillales	Endozoicomonadaceae	Endozoicomonas	virulent	0.999753
beangoose231_9360	6042	0.5465	Propionibacteriaceae bacterium NML 020265	1	CRISPR	Bacteria	Actinobacteria	Actinobacteria	Propionibacteriales	Propionibacteriaceae		virulent	0.591999
beangoose231_9730	5903	0.659	Mycobacterium kansasii	1	CRISPR	Bacteria	Actinobacteria	Actinobacteria	Corynebacteriales	Mycobacteriaceae	Mycobacterium	virulent	0.999875
beangoose231_9944	5500	0.5149	Xanthomonas campestris	1	CRISPR	Bacteria	Proteobacteria	Gammaproteobacteria	Xanthomonadales	Xanthomonadaceae	Xanthomonas	virulent	0.705905
beangoose231_11248	30595	0.6217	Actinomyces sp. CtC 72	1	CRISPR	Bacteria	Actinobacteria	Actinobacteria	Actinomycetales	Actinomycetaceae	Actinomyces	virulent	0.999864
beangoose231_11281	5515	0.538	Bifidobacterium sp. 7101	1	CRISPR	Bacteria	Actinobacteria	Actinobacteria	Bifidobacteriales	Bifidobacteriaceae	Bifidobacterium	virulent	0.999854
beangoose231_11760	8162	0.5418	Comamonadaceae bacterium CD01	1	CRISPR	Bacteria	Proteobacteria	Betaproteobacteria	Burkholderiales	Comamonadaceae		virulent	0.999872
beangoose231_13672	26755	0.5503	Comamonas kerstersii	1	CRISPR	Bacteria	Proteobacteria	Betaproteobacteria	Burkholderiales	Comamonadaceae	Comamonas	virulent	0.998855
beangoose231_14417	38645	0.4559	Eggerthia catenaformis	1	CRISPR	Bacteria	Firmicutes	Erysipelotrichia	Erysipelotrichales	Erysipelotrichaceae	Eggerthia	virulent	0.999862
beangoose231_14533	5159	0.5656	Rothia kristinae	1	CRISPR	Bacteria	Actinobacteria	Actinobacteria	Micrococcales	Micrococcaceae	Rothia	virulent	0.999873
beangoose231_15002	24557	0.6692	Acidovorax sp. GW101-3H11	1	CRISPR	Bacteria	Proteobacteria	Betaproteobacteria	Burkholderiales	Comamonadaceae	Acidovorax	virulent	0.999866
beangoose231_15864	12441	0.5909	Mobilicoccus massiliensis	1	CRISPR	Bacteria	Actinobacteria	Actinobacteria	Micrococcales	Dermatophilaceae	Mobilicoccus	virulent	0.997949
beangoose231_15880	12199	0.475	Acinetobacter nosocomialis	1	CRISPR	Bacteria	Proteobacteria	Gammaproteobacteria	Pseudomonadales	Moraxellaceae	Acinetobacter	virulent	0.999873
beangoose231_16151	6262	0.5284	Blautia marasmi	1	CRISPR	Bacteria	Firmicutes	Clostridia	Clostridiales	Lachnospiraceae	Blautia	virulent	0.999873
beangoose232_1047	6131	0.6647	Mycolicibacterium iranicum	1	CRISPR	Bacteria	Actinobacteria	Actinobacteria	Corynebacteriales	Mycobacteriaceae	Mycolicibacterium	virulent	0.994092
beangoose232_4372	6864	0.4933	Synechococcus sp. PCC 6312	1	CRISPR	Bacteria	Cyanobacteria		Synechococcales	Synechococcaceae	Synechococcus	virulent	0.924654
beangoose232_5700	8526	0.5023	Zymomonas mobilis	1	CRISPR	Bacteria	Proteobacteria	Alphaproteobacteria	Sphingomonadales	Sphingomonadaceae	Zymomonas	virulent	0.999864
beangoose232_7212	6335	0.546	Singulisphaera acidiphila	1	CRISPR	Bacteria	Planctomycetes	Planctomycetia	Isosphaerales	Isosphaeraceae	Singulisphaera	virulent	0.999845
beangoose232_8206	8931	0.7071	Lysobacter maris	1	CRISPR	Bacteria	Proteobacteria	Gammaproteobacteria	Xanthomonadales	Xanthomonadaceae	Lysobacter	virulent	0.999872
beangoose232_8369	6499	0.6404	Streptomyces sp. CB00316	1	CRISPR	Bacteria	Actinobacteria	Actinobacteria	Streptomycetales	Streptomycetaceae	Streptomyces	virulent	0.999863
beangoose232_8934	10534	0.5715	Pseudomonas agarici	1	CRISPR	Bacteria	Proteobacteria	Gammaproteobacteria	Pseudomonadales	Pseudomonadaceae	Pseudomonas	virulent	0.974519
beangoose232_9000	6070	0.4936	Synechococcus sp. 60AY4M2	1	CRISPR	Bacteria	Cyanobacteria		Synechococcales	Synechococcaceae	Synechococcus	virulent	0.999745
beangoose232_9324	17826	0.6452	Rhodanobacter thiooxydans	1	CRISPR	Bacteria	Proteobacteria	Gammaproteobacteria	Xanthomonadales	Rhodanobacteraceae	Rhodanobacter	virulent	0.77275
beangoose232_9710	27972	0.5804	Streptomyces dengpaensis	1	CRISPR	Bacteria	Actinobacteria	Actinobacteria	Streptomycetales	Streptomycetaceae	Streptomyces	virulent	0.999869
beangoose232_9800	5405	0.5371	Mycolicibacter arupensis	1	CRISPR	Bacteria	Actinobacteria	Actinobacteria	Corynebacteriales	Mycobacteriaceae	Mycolicibacter	virulent	0.999871
beangoose232_9827	45102	0.6336	Streptomyces atratus	1	CRISPR	Bacteria	Actinobacteria	Actinobacteria	Streptomycetales	Streptomycetaceae	Streptomyces	virulent	0.999861
beangoose232_10719	9665	0.658	Mycobacterium persicum	1	CRISPR	Bacteria	Actinobacteria	Actinobacteria	Corynebacteriales	Mycobacteriaceae	Mycobacterium	virulent	0.999871
beangoose232_11091	49192	0.5554	Pseudomonas agarici	1	CRISPR	Bacteria	Proteobacteria	Gammaproteobacteria	Pseudomonadales	Pseudomonadaceae	Pseudomonas	virulent	0.99986
beangoose232_12316	31464	0.6688	Burkholderia stagnalis	1	CRISPR	Bacteria	Proteobacteria	Betaproteobacteria	Burkholderiales	Burkholderiaceae	Burkholderia	virulent	0.986835
beangoose232_12697	13696	0.5546	Sphingobium sp. AP50	1	CRISPR	Bacteria	Proteobacteria	Alphaproteobacteria	Sphingomonadales	Sphingomonadaceae	Sphingobium	virulent	0.99931
beangoose232_13845	5178	0.6659	Thermobifida halotolerans	1	CRISPR	Bacteria	Actinobacteria	Actinobacteria	Streptosporangiales	Nocardiopsaceae	Thermobifida	virulent	0.99987
beangoose232_14794	11299	0.5871	Klebsiella michiganensis	1	CRISPR	Bacteria	Proteobacteria	Gammaproteobacteria	Enterobacterales	Enterobacteriaceae	Klebsiella	virulent	0.617684
beangoose232_14908	5777	0.5925	Prevotella sp. oral taxon 317	1	CRISPR	Bacteria	Bacteroidetes	Bacteroidia	Bacteroidales	Prevotellaceae	Prevotella	virulent	0.999873
beangoose232_15011	9747	0.6795	Streptacidiphilus neutrinimicus	1	CRISPR	Bacteria	Actinobacteria	Actinobacteria	Streptomycetales	Streptomycetaceae	Streptacidiphilus	virulent	0.945879
beangoose232_16666	5967	0.6023	Acinetobacter ursingii	1	CRISPR	Bacteria	Proteobacteria	Gammaproteobacteria	Pseudomonadales	Moraxellaceae	Acinetobacter	virulent	0.999871
beangoose232_17653	7332	0.6159	Tessaracoccus aquimaris	1	CRISPR	Bacteria	Actinobacteria	Actinobacteria	Propionibacteriales	Propionibacteriaceae	Tessaracoccus	virulent	0.560109
beangoose232_17920	5542	0.546	Dickeya dianthicola	1	CRISPR	Bacteria	Proteobacteria	Gammaproteobacteria	Enterobacterales	Pectobacteriaceae	Dickeya	virulent	0.999872
beangoose232_17966	12271	0.564	Streptomyces sp. 2231.1	1	CRISPR	Bacteria	Actinobacteria	Actinobacteria	Streptomycetales	Streptomycetaceae	Streptomyces	virulent	0.999837
beangoose232_18416	6304	0.6543	Streptomyces venezuelae	1	CRISPR	Bacteria	Actinobacteria	Actinobacteria	Streptomycetales	Streptomycetaceae	Streptomyces	virulent	0.999873
beangoose232_18520	5251	0.5153	Pseudomonas amygdali	1	CRISPR	Bacteria	Proteobacteria	Gammaproteobacteria	Pseudomonadales	Pseudomonadaceae	Pseudomonas	virulent	0.999673
beangoose232_19606	5383	0.564	Pseudomonas putida	1	CRISPR	Bacteria	Proteobacteria	Gammaproteobacteria	Pseudomonadales	Pseudomonadaceae	Pseudomonas	virulent	0.999868
beangoose232_19758	5521	0.6271	Serratia marcescens	1	CRISPR	Bacteria	Proteobacteria	Gammaproteobacteria	Enterobacterales	Yersiniaceae	Serratia	virulent	0.98729
beangoose232_20169	5170	0.4973	Pectobacterium carotovorum	1	CRISPR	Bacteria	Proteobacteria	Gammaproteobacteria	Enterobacterales	Pectobacteriaceae	Pectobacterium	virulent	0.999854
beangoose232_20491	23561	0.5322	Lactobacillus pentosus	1	CRISPR	Bacteria	Firmicutes	Bacilli	Lactobacillales	Lactobacillaceae	Lactobacillus	virulent	0.999865
beangoose232_20546	17169	0.6795	Streptomyces natalensis	1	CRISPR	Bacteria	Actinobacteria	Actinobacteria	Streptomycetales	Streptomycetaceae	Streptomyces	virulent	0.999559
beangoose232_20724	9445	0.7224	Kitasatospora phosalacinea	1	CRISPR	Bacteria	Actinobacteria	Actinobacteria	Streptomycetales	Streptomycetaceae	Kitasatospora	virulent	0.840282
beangoose232_21141	9170	0.515	Chromohalobacter salexigens	1	CRISPR	Bacteria	Proteobacteria	Gammaproteobacteria	Oceanospirillales	Halomonadaceae	Chromohalobacter	virulent	0.999863
beangoose232_21174	35870	0.488	Aeromonas veronii	1	CRISPR	Bacteria	Proteobacteria	Gammaproteobacteria	Aeromonadales	Aeromonadaceae	Aeromonas	virulent	0.990066
beangoose232_21191	32965	0.5135	Ruegeria pomeroyi	1	CRISPR	Bacteria	Proteobacteria	Alphaproteobacteria	Rhodobacterales	Rhodobacteraceae	Ruegeria	virulent	0.999849
beangoose232_21644	6831	0.5638	Sphingomonas adhaesiva	1	CRISPR	Bacteria	Proteobacteria	Alphaproteobacteria	Sphingomonadales	Sphingomonadaceae	Sphingomonas	virulent	0.999836
beangoose232_21749	5725	0.5411	Zoogloeaceae bacteirum Par-f-2	1	CRISPR	Bacteria	Proteobacteria	Betaproteobacteria	Rhodocyclales	Zoogloeaceae		virulent	0.992274
beangoose232_21775	13985	0.6047	Burkholderia ubonensis	1	CRISPR	Bacteria	Proteobacteria	Betaproteobacteria	Burkholderiales	Burkholderiaceae	Burkholderia	virulent	0.999863
beangoose232_22497	17329	0.5876	Micrococcus luteus	1	CRISPR	Bacteria	Actinobacteria	Actinobacteria	Micrococcales	Micrococcaceae	Micrococcus	virulent	0.999774
beangoose232_22518	14318	0.5821	Acinetobacter tjernbergiae	1	CRISPR	Bacteria	Proteobacteria	Gammaproteobacteria	Pseudomonadales	Moraxellaceae	Acinetobacter	virulent	0.999869
beangoose232_22536	29648	0.5306	Xylanimonas cellulosilytica	1	CRISPR	Bacteria	Actinobacteria	Actinobacteria	Micrococcales	Promicromonosporaceae	Xylanimonas	virulent	0.999866
beangoose232_22906	7746	0.5378	Citrobacter freundii	1	CRISPR	Bacteria	Proteobacteria	Gammaproteobacteria	Enterobacterales	Enterobacteriaceae	Citrobacter	virulent	0.999869
beangoose232_23492	20563	0.6109	Pseudopropionibacterium propionicum	1	CRISPR	Bacteria	Actinobacteria	Actinobacteria	Propionibacteriales	Propionibacteriaceae	Pseudopropionibacterium	virulent	0.999701
beangoose232_23570	12533	0.6342	Cellulomonas fimi	1	CRISPR	Bacteria	Actinobacteria	Actinobacteria	Micrococcales	Cellulomonadaceae	Cellulomonas	virulent	0.993712
beangoose232_24392	21274	0.5043	Halomonas sp. WN018	1	CRISPR	Bacteria	Proteobacteria	Gammaproteobacteria	Oceanospirillales	Halomonadaceae	Halomonas	virulent	0.99982
beangoose232_24508	70731	0.5643	Mycobacterium persicum	1	CRISPR	Bacteria	Actinobacteria	Actinobacteria	Corynebacteriales	Mycobacteriaceae	Mycobacterium	virulent	0.999833
beangoose232_24830	52334	0.6929	Sorangium cellulosum	1	CRISPR	Bacteria	Proteobacteria	Deltaproteobacteria	Myxococcales	Polyangiaceae	Sorangium	virulent	0.999548
beangoose232_24991	7432	0.6208	Delftia acidovorans	1	CRISPR	Bacteria	Proteobacteria	Betaproteobacteria	Burkholderiales	Comamonadaceae	Delftia	virulent	0.999875
beangoose233_2520	14446	0.5614	Pseudomonas agarici	1	CRISPR	Bacteria	Proteobacteria	Gammaproteobacteria	Pseudomonadales	Pseudomonadaceae	Pseudomonas	virulent	0.999682
beangoose236_289	11318	0.5598	Ignatzschineria indica	1	CRISPR	Bacteria	Proteobacteria	Gammaproteobacteria			Ignatzschineria	virulent	0.999852
beangoose236_2003	46289	0.6273	Xanthomonas hyacinthi	1	CRISPR	Bacteria	Proteobacteria	Gammaproteobacteria	Xanthomonadales	Xanthomonadaceae	Xanthomonas	virulent	0.999864
beangoose236_3730	10167	0.5732	Shewanella xiamenensis	1	CRISPR	Bacteria	Proteobacteria	Gammaproteobacteria	Alteromonadales	Shewanellaceae	Shewanella	virulent	0.604939
beangoose236_4802	6891	0.5555	Gemmata sp. SH-PL17	1	CRISPR	Bacteria	Planctomycetes	Planctomycetia	Gemmatales	Gemmataceae	Gemmata	virulent	0.999862
beangoose236_8067	8176	0.5619	Chromobacterium sphagni	1	CRISPR	Bacteria	Proteobacteria	Betaproteobacteria	Neisseriales	Chromobacteriaceae	Chromobacterium	virulent	0.998484
beangoose236_8305	11580	0.6787	Streptomyces sp. NRRL F-5681	1	CRISPR	Bacteria	Actinobacteria	Actinobacteria	Streptomycetales	Streptomycetaceae	Streptomyces	virulent	0.999866
beangoose236_14135	5271	0.5946	Streptomyces sp. NRRL WC-3742	1	CRISPR	Bacteria	Actinobacteria	Actinobacteria	Streptomycetales	Streptomycetaceae	Streptomyces	virulent	0.999869
beangoose238_5465	5709	0.5891	Rhodoferax antarcticus	1	CRISPR	Bacteria	Proteobacteria	Betaproteobacteria	Burkholderiales	Comamonadaceae	Rhodoferax	virulent	0.998567
beangoose238_7410	7718	0.6846	Streptomyces griseus	1	CRISPR	Bacteria	Actinobacteria	Actinobacteria	Streptomycetales	Streptomycetaceae	Streptomyces	virulent	0.999697
beangoose238_7516	17296	0.5462	Rhodobacter sphaeroides	1	CRISPR	Bacteria	Proteobacteria	Alphaproteobacteria	Rhodobacterales	Rhodobacteraceae	Rhodobacter	virulent	0.851182
beangoose238_11765	8552	0.5816	Nocardiopsis kunsanensis	1	CRISPR	Bacteria	Actinobacteria	Actinobacteria	Streptosporangiales	Nocardiopsaceae	Nocardiopsis	virulent	0.702216
beangoose238_12372	9179	0.5827	Halomonas zhanjiangensis	1	CRISPR	Bacteria	Proteobacteria	Gammaproteobacteria	Oceanospirillales	Halomonadaceae	Halomonas	virulent	0.612649
beangoose239_1640	6080	0.5788	Rhodoplanes piscinae	1	CRISPR	Bacteria	Proteobacteria	Alphaproteobacteria	Rhizobiales	Hyphomicrobiaceae	Rhodoplanes	virulent	0.941761
beangoose239_2309	6441	0.5796	Limnothrix rosea	1	CRISPR	Bacteria	Cyanobacteria		Synechococcales	Pseudanabaenaceae	Limnothrix	virulent	0.999875
beangoose239_2758	6509	0.5545	Corynebacterium ureicelerivorans	1	CRISPR	Bacteria	Actinobacteria	Actinobacteria	Corynebacteriales	Corynebacteriaceae	Corynebacterium	virulent	0.99987
beangoose239_5486	10928	0.5573	Streptomyces hygroscopicus	1	CRISPR	Bacteria	Actinobacteria	Actinobacteria	Streptomycetales	Streptomycetaceae	Streptomyces	virulent	0.997998
beangoose239_6583	5441	0.6423	Crossiella equi	1	CRISPR	Bacteria	Actinobacteria	Actinobacteria	Pseudonocardiales	Pseudonocardiaceae	Crossiella	virulent	0.840376
beangoose239_6900	5462	0.4954	Oceanicola sp. HL-35	1	CRISPR	Bacteria	Proteobacteria	Alphaproteobacteria	Rhodobacterales	Rhodobacteraceae	Oceanicola	virulent	0.999872
beangoose239_12514	7796	0.6406	Granulicoccus phenolivorans	1	CRISPR	Bacteria	Actinobacteria	Actinobacteria	Propionibacteriales	Propionibacteriaceae	Granulicoccus	virulent	0.999833
beangoose239_12598	52009	0.5044	Caldicellulosiruptor saccharolyticus	1	CRISPR	Bacteria	Firmicutes	Clostridia	Thermoanaerobacterales	Thermoanaerobacterales Family III. Incertae Sedis	Caldicellulosiruptor	virulent	0.999855
beangoose239_13200	83892	0.51	Haemophilus pittmaniae	1	CRISPR	Bacteria	Proteobacteria	Gammaproteobacteria	Pasteurellales	Pasteurellaceae	Haemophilus	virulent	0.999857
beangoose240_1072	6060	0.5662	Arthrobacter woluwensis	1	CRISPR	Bacteria	Actinobacteria	Actinobacteria	Micrococcales	Micrococcaceae	Arthrobacter	virulent	0.760424
beangoose240_2002	6109	0.5932	Acidovorax sp. Root275	1	CRISPR	Bacteria	Proteobacteria	Betaproteobacteria	Burkholderiales	Comamonadaceae	Acidovorax	virulent	0.997344
beangoose240_3618	5678	0.5439	Pectobacterium brasiliense	1	CRISPR	Bacteria	Proteobacteria	Gammaproteobacteria	Enterobacterales	Pectobacteriaceae	Pectobacterium	virulent	0.999855
beangoose240_9664	7507	0.5434	Salinivibrio sp. ML323	1	CRISPR	Bacteria	Proteobacteria	Gammaproteobacteria	Vibrionales	Vibrionaceae	Salinivibrio	virulent	0.999871
beangoose240_11580	79067	0.5142	Haemophilus pittmaniae	1	CRISPR	Bacteria	Proteobacteria	Gammaproteobacteria	Pasteurellales	Pasteurellaceae	Haemophilus	virulent	0.999825
beangoose241_8104	7132	0.5666	Herpetosiphon llansteffanensis	1	CRISPR	Bacteria	Chloroflexi	Chloroflexia	Herpetosiphonales	Herpetosiphonaceae	Herpetosiphon	virulent	0.999872
beangoose241_8225	7544	0.5824	Burkholderia sp. A1	1	CRISPR	Bacteria	Proteobacteria	Betaproteobacteria	Burkholderiales	Burkholderiaceae	Burkholderia	virulent	0.999874
beangoose242_1173	8784	0.5451	Porphyrobacter sp. CACIAM 03H1	1	CRISPR	Bacteria	Proteobacteria	Alphaproteobacteria	Sphingomonadales	Erythrobacteraceae	Porphyrobacter	virulent	0.999836
beangoose242_1277	9536	0.5299	Salinivibrio sp. ML323	1	CRISPR	Bacteria	Proteobacteria	Gammaproteobacteria	Vibrionales	Vibrionaceae	Salinivibrio	virulent	0.999871
beangoose242_7263	13281	0.5262	Pseudomonas stutzeri	1	CRISPR	Bacteria	Proteobacteria	Gammaproteobacteria	Pseudomonadales	Pseudomonadaceae	Pseudomonas	virulent	0.994796
beangoose242_10651	6568	0.5332	Bifidobacterium sp. 7101	1	CRISPR	Bacteria	Actinobacteria	Actinobacteria	Bifidobacteriales	Bifidobacteriaceae	Bifidobacterium	virulent	0.998938
beangoose242_11373	6654	0.4011	Acinetobacter ursingii	1	CRISPR	Bacteria	Proteobacteria	Gammaproteobacteria	Pseudomonadales	Moraxellaceae	Acinetobacter	virulent	0.999873
beangoose244_643	8635	0.509	Pluralibacter gergoviae	1	CRISPR	Bacteria	Proteobacteria	Gammaproteobacteria	Enterobacterales	Enterobacteriaceae	Pluralibacter	virulent	0.999794
beangoose244_4000	11083	0.5169	Yersinia wautersii	1	CRISPR	Bacteria	Proteobacteria	Gammaproteobacteria	Enterobacterales	Yersiniaceae	Yersinia	virulent	0.999808
beangoose244_5027	6401	0.681	Desulfocarbo indianensis	1	CRISPR	Bacteria	Proteobacteria	Deltaproteobacteria	Desulfarculales	Desulfarculaceae	Desulfocarbo	virulent	0.966843
beangoose244_9266	6459	0.4539	Thermosipho sp. 1223	1	CRISPR	Bacteria	Thermotogae	Thermotogae	Thermotogales	Fervidobacteriaceae	Thermosipho	virulent	0.999852
beangoose244_9351	36749	0.4754	Ruegeria pomeroyi	1	CRISPR	Bacteria	Proteobacteria	Alphaproteobacteria	Rhodobacterales	Rhodobacteraceae	Ruegeria	virulent	0.986908
beangoose244_11124	24132	0.5639	Scytonema tolypothrichoides	1	CRISPR	Bacteria	Cyanobacteria		Nostocales	Scytonemataceae	Scytonema	virulent	0.999871
beangoose244_11789	12873	0.5198	Citrobacter braakii	1	CRISPR	Bacteria	Proteobacteria	Gammaproteobacteria	Enterobacterales	Enterobacteriaceae	Citrobacter	virulent	0.999866
beangoose244_12067	8483	0.4989	Pseudopropionibacterium propionicum	1	CRISPR	Bacteria	Actinobacteria	Actinobacteria	Propionibacteriales	Propionibacteriaceae	Pseudopropionibacterium	virulent	0.99987
beangoose244_12627	9813	0.5348	Xanthomonas bromi	1	CRISPR	Bacteria	Proteobacteria	Gammaproteobacteria	Xanthomonadales	Xanthomonadaceae	Xanthomonas	virulent	0.999872
beangoose245_4	8608	0.535	Lactobacillus salivarius	1	CRISPR	Bacteria	Firmicutes	Bacilli	Lactobacillales	Lactobacillaceae	Lactobacillus	virulent	0.999871
beangoose245_1075	7203	0.5382	Amycolatopsis orientalis	1	CRISPR	Bacteria	Actinobacteria	Actinobacteria	Pseudonocardiales	Pseudonocardiaceae	Amycolatopsis	virulent	0.999836
beangoose245_2939	5228	0.6169	Microbacterium sp. No. 7	1	CRISPR	Bacteria	Actinobacteria	Actinobacteria	Micrococcales	Microbacteriaceae	Microbacterium	virulent	0.992645
beangoose245_3033	6258	0.5714	Pseudomonas agarici	1	CRISPR	Bacteria	Proteobacteria	Gammaproteobacteria	Pseudomonadales	Pseudomonadaceae	Pseudomonas	virulent	0.999098
beangoose245_3537	5727	0.5581	Caryophanon latum	1	CRISPR	Bacteria	Firmicutes	Bacilli	Bacillales	Planococcaceae	Caryophanon	virulent	0.999872
beangoose245_4599	5702	0.5459	Burkholderia territorii	1	CRISPR	Bacteria	Proteobacteria	Betaproteobacteria	Burkholderiales	Burkholderiaceae	Burkholderia	virulent	0.96717
beangoose245_5911	7529	0.557	Sedimenticola selenatireducens	1	CRISPR	Bacteria	Proteobacteria	Gammaproteobacteria			Sedimenticola	virulent	0.950359
beangoose245_6382	9530	0.6413	Streptomyces harbinensis	1	CRISPR	Bacteria	Actinobacteria	Actinobacteria	Streptomycetales	Streptomycetaceae	Streptomyces	virulent	0.999846
beangoose245_10271	9522	0.4037	Desulfofarcimen intricatum	1	CRISPR	Bacteria	Firmicutes	Clostridia	Clostridiales	Peptococcaceae	Desulfofarcimen	virulent	0.999866
beangoose245_10686	18867	0.6164	Bifidobacterium parmae	1	CRISPR	Bacteria	Actinobacteria	Actinobacteria	Bifidobacteriales	Bifidobacteriaceae	Bifidobacterium	virulent	0.999867
beangoose245_14559	13798	0.641	Serratia marcescens	1	CRISPR	Bacteria	Proteobacteria	Gammaproteobacteria	Enterobacterales	Yersiniaceae	Serratia	virulent	0.756999
beangoose245_15312	46931	0.5308	Pseudopropionibacterium propionicum	1	CRISPR	Bacteria	Actinobacteria	Actinobacteria	Propionibacteriales	Propionibacteriaceae	Pseudopropionibacterium	virulent	0.999859
beangoose245_15951	13569	0.5299	Bifidobacterium sp. 7101	1	CRISPR	Bacteria	Actinobacteria	Actinobacteria	Bifidobacteriales	Bifidobacteriaceae	Bifidobacterium	virulent	0.653611
beangoose245_16280	10141	0.4844	Clostridium tetani	1	CRISPR	Bacteria	Firmicutes	Clostridia	Clostridiales	Clostridiaceae	Clostridium	virulent	0.999722
beangoose246_571	5507	0.5549	Actinomyces slackii	1	CRISPR	Bacteria	Actinobacteria	Actinobacteria	Actinomycetales	Actinomycetaceae	Actinomyces	virulent	0.905665
beangoose246_4001	7975	0.5554	Lactobacillus kefiranofaciens	1	CRISPR	Bacteria	Firmicutes	Bacilli	Lactobacillales	Lactobacillaceae	Lactobacillus	virulent	0.989149
beangoose246_7749	5232	0.659	Nocardiopsis halophila	1	CRISPR	Bacteria	Actinobacteria	Actinobacteria	Streptosporangiales	Nocardiopsaceae	Nocardiopsis	virulent	0.999768
beangoose246_8849	6643	0.58	Delftia sp. HK171	1	CRISPR	Bacteria	Proteobacteria	Betaproteobacteria	Burkholderiales	Comamonadaceae	Delftia	virulent	0.999871
beangoose246_11410	9121	0.5324	Propionibacteriaceae bacterium NML 020265	1	CRISPR	Bacteria	Actinobacteria	Actinobacteria	Propionibacteriales	Propionibacteriaceae		virulent	0.833525
beangoose246_11498	6990	0.5399	Pectobacterium brasiliense	1	CRISPR	Bacteria	Proteobacteria	Gammaproteobacteria	Enterobacterales	Pectobacteriaceae	Pectobacterium	virulent	0.999869
beangoose247_827	5192	0.5272	Halomonas ventosae	1	CRISPR	Bacteria	Proteobacteria	Gammaproteobacteria	Oceanospirillales	Halomonadaceae	Halomonas	virulent	0.998208
beangoose247_5336	8395	0.5082	Acinetobacter sp. ANC 4470	1	CRISPR	Bacteria	Proteobacteria	Gammaproteobacteria	Pseudomonadales	Moraxellaceae	Acinetobacter	virulent	0.999873
beangoose247_5711	17416	0.6446	Rhodobacter ovatus	1	CRISPR	Bacteria	Proteobacteria	Alphaproteobacteria	Rhodobacterales	Rhodobacteraceae	Rhodobacter	virulent	0.995779
beangoose247_6840	19692	0.5036	Xylanimonas cellulosilytica	1	CRISPR	Bacteria	Actinobacteria	Actinobacteria	Micrococcales	Promicromonosporaceae	Xylanimonas	virulent	0.999867
beangoose247_7939	8326	0.5258	Salinivibrio sp. ML323	1	CRISPR	Bacteria	Proteobacteria	Gammaproteobacteria	Vibrionales	Vibrionaceae	Salinivibrio	virulent	0.99987
beangoose247_8224	5078	0.5774	Streptomyces griseus	1	CRISPR	Bacteria	Actinobacteria	Actinobacteria	Streptomycetales	Streptomycetaceae	Streptomyces	virulent	0.999873
beangoose247_8644	5349	0.5661	Rothia kristinae	1	CRISPR	Bacteria	Actinobacteria	Actinobacteria	Micrococcales	Micrococcaceae	Rothia	virulent	0.99987
beangoose247_8732	5419	0.573	Shuttleworthia satelles	1	CRISPR	Bacteria	Firmicutes	Clostridia	Clostridiales	Lachnospiraceae	Shuttleworthia	virulent	0.999871
beangoose247_9274	28028	0.5069	Scytonema tolypothrichoides	1	CRISPR	Bacteria	Cyanobacteria		Nostocales	Scytonemataceae	Scytonema	virulent	0.999828
beangoose247_10543	7175	0.4856	Vibrio navarrensis	1	CRISPR	Bacteria	Proteobacteria	Gammaproteobacteria	Vibrionales	Vibrionaceae	Vibrio	virulent	0.962526
beangoose247_11429	6321	0.4722	Prevotella nigrescens	1	CRISPR	Bacteria	Bacteroidetes	Bacteroidia	Bacteroidales	Prevotellaceae	Prevotella	virulent	0.99987
beangoose247_11596	6386	0.6553	Streptomyces sp. 61	1	CRISPR	Bacteria	Actinobacteria	Actinobacteria	Streptomycetales	Streptomycetaceae	Streptomyces	virulent	0.999836
beangoose247_11988	12064	0.4654	Mycobacterium conspicuum	1	CRISPR	Bacteria	Actinobacteria	Actinobacteria	Corynebacteriales	Mycobacteriaceae	Mycobacterium	virulent	0.999873
beangoose247_13367	9988	0.4711	Scytonema tolypothrichoides	1	CRISPR	Bacteria	Cyanobacteria		Nostocales	Scytonemataceae	Scytonema	virulent	0.999866
beangoose247_13749	7221	0.3398	[Clostridium] dakarense	1	CRISPR	Bacteria	Firmicutes	Clostridia	Clostridiales	Peptostreptococcaceae	Romboutsia	virulent	0.854772
beangoose249_1780	20180	0.526	Streptomyces pactum	1	CRISPR	Bacteria	Actinobacteria	Actinobacteria	Streptomycetales	Streptomycetaceae	Streptomyces	virulent	0.971127
beangoose249_3895	6010	0.4113	Streptococcus mitis	1	CRISPR	Bacteria	Firmicutes	Bacilli	Lactobacillales	Streptococcaceae	Streptococcus	virulent	0.999871
beangoose249_4619	7325	0.5711	Pseudomonas agarici	1	CRISPR	Bacteria	Proteobacteria	Gammaproteobacteria	Pseudomonadales	Pseudomonadaceae	Pseudomonas	virulent	0.998773
beangoose249_5923	6164	0.364	Clostridium oryzae	1	CRISPR	Bacteria	Firmicutes	Clostridia	Clostridiales	Clostridiaceae	Clostridium	virulent	0.999874
beangoose249_5943	7362	0.4436	Sulfurospirillum multivorans	1	CRISPR	Bacteria	Proteobacteria	Epsilonproteobacteria	Campylobacterales	Campylobacteraceae	Sulfurospirillum	virulent	0.999869
beangoose249_6503	5950	0.3755	Aeribacillus pallidus	1	CRISPR	Bacteria	Firmicutes	Bacilli	Bacillales	Bacillaceae	Aeribacillus	virulent	0.999873
beangoose249_7019	7308	0.5684	Carboxydothermus ferrireducens	1	CRISPR	Bacteria	Firmicutes	Clostridia	Thermoanaerobacterales	Thermoanaerobacteraceae	Carboxydothermus	virulent	0.999869
beangoose249_7210	7010	0.4528	Thermosipho sp. 1223	1	CRISPR	Bacteria	Thermotogae	Thermotogae	Thermotogales	Fervidobacteriaceae	Thermosipho	virulent	0.999872
beangoose249_9944	29616	0.4266	Acinetobacter lwoffii	1	CRISPR	Bacteria	Proteobacteria	Gammaproteobacteria	Pseudomonadales	Moraxellaceae	Acinetobacter	virulent	0.794709
beangoose249_11049	5924	0.3969	Acinetobacter ursingii	1	CRISPR	Bacteria	Proteobacteria	Gammaproteobacteria	Pseudomonadales	Moraxellaceae	Acinetobacter	virulent	0.99462
beangoose249_12638	88475	0.5386	Klebsiella aerogenes	1	CRISPR	Bacteria	Proteobacteria	Gammaproteobacteria	Enterobacterales	Enterobacteriaceae	Klebsiella	virulent	0.999209
beangoose249_15142	5147	0.4523	Lachnoanaerobaculum sp. ICM7	1	CRISPR	Bacteria	Firmicutes	Clostridia	Clostridiales	Lachnospiraceae	Lachnoanaerobaculum	virulent	0.572585
beangoose250_3023	7040	0.4087	Acinetobacter schindleri	1	CRISPR	Bacteria	Proteobacteria	Gammaproteobacteria	Pseudomonadales	Moraxellaceae	Acinetobacter	virulent	0.991869
beangoose250_5323	10347	0.5685	Halomonas pantelleriensis	1	CRISPR	Bacteria	Proteobacteria	Gammaproteobacteria	Oceanospirillales	Halomonadaceae	Halomonas	virulent	0.999871
beangoose251_2589	7623	0.558	Staphylococcus pseudintermedius	1	CRISPR	Bacteria	Firmicutes	Bacilli	Bacillales	Staphylococcaceae	Staphylococcus	virulent	0.999862
beangoose251_3996	5479	0.5116	Capnocytophaga sp. oral taxon 323	1	CRISPR	Bacteria	Bacteroidetes	Flavobacteriia	Flavobacteriales	Flavobacteriaceae	Capnocytophaga	virulent	0.999872
beangoose251_5310	13349	0.5815	Chromohalobacter salexigens	1	CRISPR	Bacteria	Proteobacteria	Gammaproteobacteria	Oceanospirillales	Halomonadaceae	Chromohalobacter	virulent	0.993851
beangoose251_7380	10698	0.5726	Rhodobacter sphaeroides	1	CRISPR	Bacteria	Proteobacteria	Alphaproteobacteria	Rhodobacterales	Rhodobacteraceae	Rhodobacter	virulent	0.999864
beangoose251_8546	6802	0.5209	Novibacillus thermophilus	1	CRISPR	Bacteria	Firmicutes	Bacilli	Bacillales	Thermoactinomycetaceae	Novibacillus	virulent	0.998161
beangoose252_5583	13955	0.5505	Lactobacillus kefiranofaciens	1	CRISPR	Bacteria	Firmicutes	Bacilli	Lactobacillales	Lactobacillaceae	Lactobacillus	virulent	0.996658
beangoose252_8712	7108	0.4282	Streptomyces xanthophaeus	1	CRISPR	Bacteria	Actinobacteria	Actinobacteria	Streptomycetales	Streptomycetaceae	Streptomyces	virulent	0.999873
beangoose253_3759	5337	0.6105	Lactobacillus acidifarinae	1	CRISPR	Bacteria	Firmicutes	Bacilli	Lactobacillales	Lactobacillaceae	Lactobacillus	virulent	0.999874
beangoose254_1975	12881	0.6169	Porphyromonas crevioricanis	1	CRISPR	Bacteria	Bacteroidetes	Bacteroidia	Bacteroidales	Porphyromonadaceae	Porphyromonas	virulent	0.999868
beangoose254_2890	37766	0.5722	Rhodobacter sphaeroides	1	CRISPR	Bacteria	Proteobacteria	Alphaproteobacteria	Rhodobacterales	Rhodobacteraceae	Rhodobacter	virulent	0.961387
beangoose254_5465	5317	0.5479	Serratia sp. HMSC15F11	1	CRISPR	Bacteria	Proteobacteria	Gammaproteobacteria	Enterobacterales	Yersiniaceae	Serratia	virulent	0.713858
beangoose254_6676	6967	0.5555	Aquitalea magnusonii	1	CRISPR	Bacteria	Proteobacteria	Betaproteobacteria	Neisseriales	Chromobacteriaceae	Aquitalea	virulent	0.99987
beangoose254_9005	7943	0.7015	Singulisphaera sp. GP187	1	CRISPR	Bacteria	Planctomycetes	Planctomycetia	Isosphaerales	Isosphaeraceae	Singulisphaera	virulent	0.99987
beangoose254_10278	6385	0.55	Salinivibrio sp. ML323	1	CRISPR	Bacteria	Proteobacteria	Gammaproteobacteria	Vibrionales	Vibrionaceae	Salinivibrio	virulent	0.999871
beangoose254_11321	11338	0.535	Hafnia alvei	1	CRISPR	Bacteria	Proteobacteria	Gammaproteobacteria	Enterobacterales	Hafniaceae	Hafnia	virulent	0.999778
beangoose254_11340	9949	0.5601	Nostoc flagelliforme	1	CRISPR	Bacteria	Cyanobacteria		Nostocales	Nostocaceae	Nostoc	virulent	0.99987
beangoose254_11570	6503	0.5265	Crossiella equi	1	CRISPR	Bacteria	Actinobacteria	Actinobacteria	Pseudonocardiales	Pseudonocardiaceae	Crossiella	virulent	0.999874
beangoose254_13478	5875	0.5898	Salinibacter ruber	1	CRISPR	Bacteria	Bacteroidetes		Bacteroidetes Order II. Incertae sedis	Rhodothermaceae	Salinibacter	virulent	0.998938
beangoose254_13716	5673	0.6173	Kyrpidia tusciae	1	CRISPR	Bacteria	Firmicutes	Bacilli	Bacillales	Alicyclobacillaceae	Kyrpidia	virulent	0.99987
beangoose254_13752	8229	0.6166	Ramlibacter tataouinensis	1	CRISPR	Bacteria	Proteobacteria	Betaproteobacteria	Burkholderiales	Comamonadaceae	Ramlibacter	virulent	0.999869
beangoose255_195	39489	0.5494	Acidovorax sp. GW101-3H11	1	CRISPR	Bacteria	Proteobacteria	Betaproteobacteria	Burkholderiales	Comamonadaceae	Acidovorax	virulent	0.999861
beangoose255_3414	7077	0.3969	Corynebacterium kutscheri	1	CRISPR	Bacteria	Actinobacteria	Actinobacteria	Corynebacteriales	Corynebacteriaceae	Corynebacterium	virulent	0.885863
beangoose255_4373	48316	0.4826	Raoultella ornithinolytica	1	CRISPR	Bacteria	Proteobacteria	Gammaproteobacteria	Enterobacterales	Enterobacteriaceae	Raoultella	virulent	0.999741
beangoose255_5115	14886	0.5577	Pseudomonas agarici	1	CRISPR	Bacteria	Proteobacteria	Gammaproteobacteria	Pseudomonadales	Pseudomonadaceae	Pseudomonas	virulent	0.901659
beangoose255_10026	8815	0.5639	Chloroflexus sp. Y-396-1	1	CRISPR	Bacteria	Chloroflexi	Chloroflexia	Chloroflexales	Chloroflexaceae	Chloroflexus	virulent	0.99987
blackswan219_3994	6808	0.5502	Bacillus sp. MB353a	1	CRISPR	Bacteria	Firmicutes	Bacilli	Bacillales	Bacillaceae	Bacillus	virulent	0.998126
blackswan219_4546	5744	0.6203	Sphingomonas hankookensis	1	CRISPR	Bacteria	Proteobacteria	Alphaproteobacteria	Sphingomonadales	Sphingomonadaceae	Sphingomonas	virulent	0.999815
blackswan219_7378	10076	0.4285	Ignatzschineria ureiclastica	1	CRISPR	Bacteria	Proteobacteria	Gammaproteobacteria			Ignatzschineria	virulent	0.999869
blackswan219_8288	6438	0.5301	Scytonema sp. HK-05	1	CRISPR	Bacteria	Cyanobacteria		Nostocales	Scytonemataceae	Scytonema	virulent	0.999873
blackswan219_9512	6343	0.5816	Corynebacterium sp. HMSC063G05	1	CRISPR	Bacteria	Actinobacteria	Actinobacteria	Corynebacteriales	Corynebacteriaceae	Corynebacterium	virulent	0.999874
blackswan219_11292	7850	0.5652	Pseudomonas stutzeri	1	CRISPR	Bacteria	Proteobacteria	Gammaproteobacteria	Pseudomonadales	Pseudomonadaceae	Pseudomonas	virulent	0.996827
blackswan219_11471	10935	0.6228	Arabia massiliensis	1	CRISPR	Bacteria	Actinobacteria	Coriobacteriia	Eggerthellales	Eggerthellaceae	Arabia	virulent	0.999867
blackswan219_11627	5539	0.677	Streptomyces viridifaciens	1	CRISPR	Bacteria	Actinobacteria	Actinobacteria	Streptomycetales	Streptomycetaceae	Streptomyces	virulent	0.999873
blackswan219_12184	5187	0.3393	Clostridium pasteurianum	1	CRISPR	Bacteria	Firmicutes	Clostridia	Clostridiales	Clostridiaceae	Clostridium	virulent	0.566529
blackswan219_12205	6522	0.5514	Clostridium luticellarii	1	CRISPR	Bacteria	Firmicutes	Clostridia	Clostridiales	Clostridiaceae	Clostridium	virulent	0.999874
blackswan219_12214	12230	0.4564	[Clostridium] innocuum	1	CRISPR	Bacteria	Firmicutes	Erysipelotrichia	Erysipelotrichales	Erysipelotrichaceae	Erysipelatoclostridium	virulent	0.999867
blackswan219_13019	5657	0.516	Pseudonocardia asaccharolytica	1	CRISPR	Bacteria	Actinobacteria	Actinobacteria	Pseudonocardiales	Pseudonocardiaceae	Pseudonocardia	virulent	0.999868
blackswan219_15542	5822	0.6371	Dickeya dadantii	1	CRISPR	Bacteria	Proteobacteria	Gammaproteobacteria	Enterobacterales	Pectobacteriaceae	Dickeya	virulent	0.991169
blackswan219_19259	5828	0.4382	Bacteroidales bacterium	1	CRISPR	Bacteria	Bacteroidetes	Bacteroidia	Bacteroidales			virulent	0.999874
blackswan219_20493	5067	0.569	Streptomyces thermovulgaris	1	CRISPR	Bacteria	Actinobacteria	Actinobacteria	Streptomycetales	Streptomycetaceae	Streptomyces	virulent	0.999761
blackswan219_20596	6400	0.4917	Clostridium sp. Bc-iso-3	1	CRISPR	Bacteria	Firmicutes	Clostridia	Clostridiales	Clostridiaceae	Clostridium	virulent	0.999861
blackswan219_20855	7218	0.4147	Geomicrobium sp. JCM 19038	1	CRISPR	Bacteria	Firmicutes	Bacilli	Bacillales		Geomicrobium	virulent	0.999864
blackswan219_23091	11848	0.6466	Rhodobacter sphaeroides	1	CRISPR	Bacteria	Proteobacteria	Alphaproteobacteria	Rhodobacterales	Rhodobacteraceae	Rhodobacter	virulent	0.999868
blackswan219_24736	6553	0.5527	Streptomyces sp. CS090A	1	CRISPR	Bacteria	Actinobacteria	Actinobacteria	Streptomycetales	Streptomycetaceae	Streptomyces	virulent	0.999841
blackswan219_25312	8210	0.4812	Paenibacillaceae bacterium GAS479	1	CRISPR	Bacteria	Firmicutes	Bacilli	Bacillales	Paenibacillaceae		virulent	0.999873
blackswan219_27024	13379	0.5661	Chromohalobacter salexigens	1	CRISPR	Bacteria	Proteobacteria	Gammaproteobacteria	Oceanospirillales	Halomonadaceae	Chromohalobacter	virulent	0.99987
blackswan219_27150	7876	0.6254	Corynebacterium riegelii	1	CRISPR	Bacteria	Actinobacteria	Actinobacteria	Corynebacteriales	Corynebacteriaceae	Corynebacterium	virulent	0.997788
blackswan219_27936	6682	0.6329	Pseudomonas balearica	1	CRISPR	Bacteria	Proteobacteria	Gammaproteobacteria	Pseudomonadales	Pseudomonadaceae	Pseudomonas	virulent	0.999863
blackswan219_29005	12373	0.6755	Streptomyces albidoflavus	1	CRISPR	Bacteria	Actinobacteria	Actinobacteria	Streptomycetales	Streptomycetaceae	Streptomyces	virulent	0.99987
blackswan219_31540	24375	0.4652	Clostridium sulfidigenes	1	CRISPR	Bacteria	Firmicutes	Clostridia	Clostridiales	Clostridiaceae	Clostridium	virulent	0.999869
blackswan219_31645	17504	0.5674	Corynebacterium hadale	1	CRISPR	Bacteria	Actinobacteria	Actinobacteria	Corynebacteriales	Corynebacteriaceae	Corynebacterium	virulent	0.523383
blackswan219_33495	8487	0.5005	Listeria cornellensis	1	CRISPR	Bacteria	Firmicutes	Bacilli	Bacillales	Listeriaceae	Listeria	virulent	0.99987
blackswan219_33747	5309	0.7058	Actinobaculum sp. oral taxon 183	1	CRISPR	Bacteria	Actinobacteria	Actinobacteria	Actinomycetales	Actinomycetaceae	Actinobaculum	virulent	0.598068
blackswan219_34825	11865	0.6743	Corynebacterium jeikeium	1	CRISPR	Bacteria	Actinobacteria	Actinobacteria	Corynebacteriales	Corynebacteriaceae	Corynebacterium	virulent	0.999831
blackswan219_34944	13216	0.5634	Xylanimonas cellulosilytica	1	CRISPR	Bacteria	Actinobacteria	Actinobacteria	Micrococcales	Promicromonosporaceae	Xylanimonas	virulent	0.999868
blackswan219_35844	7529	0.6163	Burkholderia sp. PAMC 26561	1	CRISPR	Bacteria	Proteobacteria	Betaproteobacteria	Burkholderiales	Burkholderiaceae	Burkholderia	virulent	0.999871
blackswan219_37956-lt2gene	5839	0.5013	Marinobacterium rhizophilum	1	CRISPR	Bacteria	Proteobacteria	Gammaproteobacteria	Oceanospirillales	Oceanospirillaceae	Marinobacterium	virulent	0.999875
blackswan219_39883	5024	0.5734	Thermogemmatispora onikobensis	1	CRISPR	Bacteria	Chloroflexi	Ktedonobacteria	Thermogemmatisporales	Thermogemmatisporaceae	Thermogemmatispora	virulent	0.999871
blackswan219_40021	50581	0.4488	Aeromonas sobria	1	CRISPR	Bacteria	Proteobacteria	Gammaproteobacteria	Aeromonadales	Aeromonadaceae	Aeromonas	virulent	0.999859
blackswan219_41642	13627	0.7068	Quadrisphaera sp. DSM 44207	1	CRISPR	Bacteria	Actinobacteria	Actinobacteria	Kineosporiales	Kineosporiaceae	Quadrisphaera	virulent	0.999869
blackswan219_42846	12760	0.6441	Neisseria weaveri	1	CRISPR	Bacteria	Proteobacteria	Betaproteobacteria	Neisseriales	Neisseriaceae	Neisseria	virulent	0.999866
blackswan219_42889-lt2gene	6556	0.6974	Thauera aminoaromatica	1	CRISPR	Bacteria	Proteobacteria	Betaproteobacteria	Rhodocyclales	Zoogloeaceae	Thauera	virulent	0.999418
blackswan219_43161	164794	0.4045	Gallibacterium anatis	1	CRISPR	Bacteria	Proteobacteria	Gammaproteobacteria	Pasteurellales	Pasteurellaceae	Gallibacterium	virulent	0.999863
blackswan219_43281	6957	0.6931	Streptomyces sp. AC1-42W	1	CRISPR	Bacteria	Actinobacteria	Actinobacteria	Streptomycetales	Streptomycetaceae	Streptomyces	virulent	0.994631
blackswan219_44378	9251	0.5324	Pseudomonas aeruginosa	1	CRISPR	Bacteria	Proteobacteria	Gammaproteobacteria	Pseudomonadales	Pseudomonadaceae	Pseudomonas	virulent	0.999844
blackswan219_44727	5525	0.5725	Cloacibacillus evryensis	1	CRISPR	Bacteria	Synergistetes	Synergistia	Synergistales	Synergistaceae	Cloacibacillus	virulent	0.999874
blackswan219_44883	10164	0.5979	Candidatus Nitrospira nitrificans	1	CRISPR	Bacteria	Nitrospirae	Nitrospira	Nitrospirales	Nitrospiraceae	Nitrospira	virulent	0.999869
blackswan219_46030	5577	0.5415	Actinomyces sp. CtC 72	1	CRISPR	Bacteria	Actinobacteria	Actinobacteria	Actinomycetales	Actinomycetaceae	Actinomyces	virulent	0.999872
blackswan219_46077	10320	0.4438	Tolypothrix sp. PCC 7601	1	CRISPR	Bacteria	Cyanobacteria		Nostocales	Tolypothrichaceae	Tolypothrix	virulent	0.99987
blackswan219_46150	8845	0.553	Pseudoflavonifractor sp. An176	1	CRISPR	Bacteria	Firmicutes	Clostridia	Clostridiales	Ruminococcaceae	Pseudoflavonifractor	virulent	0.99987
blackswan219_46816	7538	0.4678	Achromobacter denitrificans	1	CRISPR	Bacteria	Proteobacteria	Betaproteobacteria	Burkholderiales	Alcaligenaceae	Achromobacter	virulent	0.999874
blackswan219_46908	8647	0.4339	Massilioclostridium coli	1	CRISPR	Bacteria	Firmicutes	Clostridia	Clostridiales	Clostridiaceae	Massilioclostridium	virulent	0.999871
blackswan219_47086	6339	0.561	Paenibacillus sp. D9	1	CRISPR	Bacteria	Firmicutes	Bacilli	Bacillales	Paenibacillaceae	Paenibacillus	virulent	0.999871
blackswan219_49457	11111	0.5342	Marinactinospora thermotolerans	1	CRISPR	Bacteria	Actinobacteria	Actinobacteria	Streptosporangiales	Nocardiopsaceae	Marinactinospora	virulent	0.999869
blackswan219_50718	5370	0.608	Corynebacterium humireducens	1	CRISPR	Bacteria	Actinobacteria	Actinobacteria	Corynebacteriales	Corynebacteriaceae	Corynebacterium	virulent	0.999685
blackswan219_50781	5014	0.3983	Clostridium perfringens	1	CRISPR	Bacteria	Firmicutes	Clostridia	Clostridiales	Clostridiaceae	Clostridium	virulent	0.999872
blackswan219_51060	6231	0.5938	Mycobacterium pseudoshottsii	1	CRISPR	Bacteria	Actinobacteria	Actinobacteria	Corynebacteriales	Mycobacteriaceae	Mycobacterium	virulent	0.99987
blackswan219_51150	5718	0.6467	Streptomyces cavourensis	1	CRISPR	Bacteria	Actinobacteria	Actinobacteria	Streptomycetales	Streptomycetaceae	Streptomyces	virulent	0.998038
blackswan219_51894	8167	0.4983	Bifidobacterium moukalabense	1	CRISPR	Bacteria	Actinobacteria	Actinobacteria	Bifidobacteriales	Bifidobacteriaceae	Bifidobacterium	virulent	0.99981
blackswan219_52434	8402	0.3818	Streptococcus sp. HMSC064H09	1	CRISPR	Bacteria	Firmicutes	Bacilli	Lactobacillales	Streptococcaceae	Streptococcus	virulent	0.999868
blackswan219_53002	29953	0.3472	Enterococcus faecalis	1	CRISPR	Bacteria	Firmicutes	Bacilli	Lactobacillales	Enterococcaceae	Enterococcus	virulent	0.999863
blackswan219_53951	9040	0.6142	Paracoccus pantotrophus	1	CRISPR	Bacteria	Proteobacteria	Alphaproteobacteria	Rhodobacterales	Rhodobacteraceae	Paracoccus	virulent	0.997897
blackswan219_54293	34000	0.5295	Bifidobacterium adolescentis	1	CRISPR	Bacteria	Actinobacteria	Actinobacteria	Bifidobacteriales	Bifidobacteriaceae	Bifidobacterium	virulent	0.999865
blackswan219_56802	7429	0.5986	Aneurinibacillus migulanus	1	CRISPR	Bacteria	Firmicutes	Bacilli	Bacillales	Paenibacillaceae	Aneurinibacillus	virulent	0.999872
blackswan219_57090	5228	0.6632	Sutterella parvirubra	1	CRISPR	Bacteria	Proteobacteria	Betaproteobacteria	Burkholderiales	Sutterellaceae	Sutterella	virulent	0.994601
blackswan219_57119	10539	0.6839	Burkholderia territorii	1	CRISPR	Bacteria	Proteobacteria	Betaproteobacteria	Burkholderiales	Burkholderiaceae	Burkholderia	virulent	0.994658
blackswan219_57187	8270	0.3719	Haemophilus parahaemolyticus	1	CRISPR	Bacteria	Proteobacteria	Gammaproteobacteria	Pasteurellales	Pasteurellaceae	Haemophilus	virulent	0.999867
blackswan219_57665	5514	0.5234	Anabaena sp. CA = ATCC 33047	1	CRISPR	Bacteria	Cyanobacteria		Nostocales	Nostocaceae	Anabaena	virulent	0.999871
blackswan219_57813	6764	0.588	Mycobacterium lacus	1	CRISPR	Bacteria	Actinobacteria	Actinobacteria	Corynebacteriales	Mycobacteriaceae	Mycobacterium	virulent	0.982562
blackswan219_59510	6639	0.6597	Pseudoxanthomonas sp. GW2	1	CRISPR	Bacteria	Proteobacteria	Gammaproteobacteria	Xanthomonadales	Xanthomonadaceae	Pseudoxanthomonas	virulent	0.99985
blackswan219_59789	6748	0.5379	Haliangium ochraceum	1	CRISPR	Bacteria	Proteobacteria	Deltaproteobacteria	Myxococcales	Kofleriaceae	Haliangium	virulent	0.999874
blackswan219_60692	5184	0.5212	Bacillus sp. UNCCL81	1	CRISPR	Bacteria	Firmicutes	Bacilli	Bacillales	Bacillaceae	Bacillus	virulent	0.999836
blackswan219_60940	5793	0.5436	Gilliamella apicola	1	CRISPR	Bacteria	Proteobacteria	Gammaproteobacteria	Orbales	Orbaceae	Gilliamella	virulent	0.999874
blackswan219_61474	5917	0.636	Blastochloris viridis	1	CRISPR	Bacteria	Proteobacteria	Alphaproteobacteria	Rhizobiales	Hyphomicrobiaceae	Blastochloris	virulent	0.999852
blackswan219_62346	7576	0.3544	Moorella thermoacetica	1	CRISPR	Bacteria	Firmicutes	Clostridia	Thermoanaerobacterales	Thermoanaerobacteraceae	Moorella	virulent	0.999873
blackswan219_63740	6890	0.4438	Neisseria lactamica	1	CRISPR	Bacteria	Proteobacteria	Betaproteobacteria	Neisseriales	Neisseriaceae	Neisseria	virulent	0.999869
blackswan219_63837	6758	0.5253	Streptomyces sp. st170	1	CRISPR	Bacteria	Actinobacteria	Actinobacteria	Streptomycetales	Streptomycetaceae	Streptomyces	virulent	0.993727
blackswan219_64020	7085	0.6917	Chromobacterium vaccinii	1	CRISPR	Bacteria	Proteobacteria	Betaproteobacteria	Neisseriales	Chromobacteriaceae	Chromobacterium	virulent	0.999866
blackswan219_64192	6548	0.6958	Micromonospora pattaloongensis	1	CRISPR	Bacteria	Actinobacteria	Actinobacteria	Micromonosporales	Micromonosporaceae	Micromonospora	virulent	0.999868
blackswan219_64715	9163	0.6	Lactobacillus pentosus	1	CRISPR	Bacteria	Firmicutes	Bacilli	Lactobacillales	Lactobacillaceae	Lactobacillus	virulent	0.99987
blackswan219_68950	6930	0.3775	Mastigocladopsis repens	1	CRISPR	Bacteria	Cyanobacteria		Nostocales	Symphyonemataceae	Mastigocladopsis	virulent	0.99987
blackswan219_71628	13792	0.5233	Shewanella algae	1	CRISPR	Bacteria	Proteobacteria	Gammaproteobacteria	Alteromonadales	Shewanellaceae	Shewanella	virulent	0.999868
blackswan219_72149	13935	0.6907	Bifidobacterium moukalabense	1	CRISPR	Bacteria	Actinobacteria	Actinobacteria	Bifidobacteriales	Bifidobacteriaceae	Bifidobacterium	virulent	0.973109
blackswan219_72401	6232	0.4657	Pseudomonas oleovorans	1	CRISPR	Bacteria	Proteobacteria	Gammaproteobacteria	Pseudomonadales	Pseudomonadaceae	Pseudomonas	virulent	0.999874
blackswan219_75157	8059	0.6712	Pannonibacter phragmitetus	1	CRISPR	Bacteria	Proteobacteria	Alphaproteobacteria	Rhodobacterales	Rhodobacteraceae	Pannonibacter	virulent	0.984228
blackswan219_76499	7118	0.6773	Thauera sp. 27	1	CRISPR	Bacteria	Proteobacteria	Betaproteobacteria	Rhodocyclales	Zoogloeaceae	Thauera	virulent	0.999833
blackswan219_77442	7919	0.4148	Fischerella thermalis	1	CRISPR	Bacteria	Cyanobacteria		Nostocales	Hapalosiphonaceae	Fischerella	virulent	0.999869
blackswan219_79155	9300	0.5225	Bifidobacterium pseudocatenulatum	1	CRISPR	Bacteria	Actinobacteria	Actinobacteria	Bifidobacteriales	Bifidobacteriaceae	Bifidobacterium	virulent	0.999868
blackswan219_79519	16636	0.726	Oerskovia turbata	1	CRISPR	Bacteria	Actinobacteria	Actinobacteria	Micrococcales	Cellulomonadaceae	Oerskovia	virulent	0.992915
blackswan219_81007	7214	0.5546	Emergencia timonensis	1	CRISPR	Bacteria	Firmicutes	Clostridia	Clostridiales	Clostridiales Family XIII. Incertae Sedis	Emergencia	virulent	0.935859
blackswan219_82727	7993	0.5252	Xylanimonas cellulosilytica	1	CRISPR	Bacteria	Actinobacteria	Actinobacteria	Micrococcales	Promicromonosporaceae	Xylanimonas	virulent	0.999868
blackswan219_83624	5497	0.3691	Clostridium butyricum	1	CRISPR	Bacteria	Firmicutes	Clostridia	Clostridiales	Clostridiaceae	Clostridium	virulent	0.999873
blackswan219_85556	5351	0.5644	Actinomyces sp. Z16	1	CRISPR	Bacteria	Actinobacteria	Actinobacteria	Actinomycetales	Actinomycetaceae	Actinomyces	virulent	0.532986
blackswan219_87100	5494	0.4223	Leptospira alexanderi	1	CRISPR	Bacteria	Spirochaetes	Spirochaetia	Leptospirales	Leptospiraceae	Leptospira	virulent	0.999855
blackswan219_87384	7074	0.3596	Virgibacillus senegalensis	1	CRISPR	Bacteria	Firmicutes	Bacilli	Bacillales	Bacillaceae	Virgibacillus	virulent	0.999874
blackswan219_89024	5714	0.7032	Schaalia odontolytica	1	CRISPR	Bacteria	Actinobacteria	Actinobacteria	Actinomycetales	Actinomycetaceae	Schaalia	virulent	0.999509
blackswan219_89162	6121	0.5457	Oligella urethralis	1	CRISPR	Bacteria	Proteobacteria	Betaproteobacteria	Burkholderiales	Alcaligenaceae	Oligella	virulent	0.999856
blackswan219_89347	9404	0.415	Parabacteroides sp. Marseille-P3160	1	CRISPR	Bacteria	Bacteroidetes	Bacteroidia	Bacteroidales	Tannerellaceae	Parabacteroides	virulent	0.999871
blackswan219_89476	13337	0.4222	Pseudonocardia oroxyli	1	CRISPR	Bacteria	Actinobacteria	Actinobacteria	Pseudonocardiales	Pseudonocardiaceae	Pseudonocardia	virulent	0.999758
blackswan219_89825	7756	0.4331	Corynebacterium mycetoides	1	CRISPR	Bacteria	Actinobacteria	Actinobacteria	Corynebacteriales	Corynebacteriaceae	Corynebacterium	virulent	0.999874
blackswan219_90700	6253	0.5892	Pseudomonas oleovorans	1	CRISPR	Bacteria	Proteobacteria	Gammaproteobacteria	Pseudomonadales	Pseudomonadaceae	Pseudomonas	virulent	0.999823
blackswan219_90755	44375	0.5198	Streptomyces sp. XY431	1	CRISPR	Bacteria	Actinobacteria	Actinobacteria	Streptomycetales	Streptomycetaceae	Streptomyces	virulent	0.999866
blackswan219_91175	6976	0.6025	Geobacillus stearothermophilus	1	CRISPR	Bacteria	Firmicutes	Bacilli	Bacillales	Bacillaceae	Geobacillus	virulent	0.999872
blackswan219_92179	5598	0.3823	Clostridiaceae bacterium	1	CRISPR	Bacteria	Firmicutes	Clostridia	Clostridiales	Clostridiaceae		virulent	0.693547
blackswan219_93627	7484	0.6501	Propionibacterium freudenreichii	1	CRISPR	Bacteria	Actinobacteria	Actinobacteria	Propionibacteriales	Propionibacteriaceae	Propionibacterium	virulent	0.911458
blackswan219_96649	6994	0.5904	Sorangium cellulosum	1	CRISPR	Bacteria	Proteobacteria	Deltaproteobacteria	Myxococcales	Polyangiaceae	Sorangium	virulent	0.999872
blackswan219_97178	5030	0.594	Halomonas subterranea	1	CRISPR	Bacteria	Proteobacteria	Gammaproteobacteria	Oceanospirillales	Halomonadaceae	Halomonas	virulent	0.999871
blackswan219_97183	11360	0.5517	Faecalibacterium prausnitzii	1	CRISPR	Bacteria	Firmicutes	Clostridia	Clostridiales	Ruminococcaceae	Faecalibacterium	virulent	0.999871
blackswan219_98378	11683	0.6134	Streptomyces sp. NRRL WC-3723	1	CRISPR	Bacteria	Actinobacteria	Actinobacteria	Streptomycetales	Streptomycetaceae	Streptomyces	virulent	0.999868
blackswan219_99999	21083	0.6251	Micromonospora rifamycinica	1	CRISPR	Bacteria	Actinobacteria	Actinobacteria	Micromonosporales	Micromonosporaceae	Micromonospora	virulent	0.999592
blackswan219_100138	14224	0.5375	Schaalia odontolytica	1	CRISPR	Bacteria	Actinobacteria	Actinobacteria	Actinomycetales	Actinomycetaceae	Schaalia	virulent	0.999868
blackswan219_100348	10160	0.4467	Bacillus velezensis	1	CRISPR	Bacteria	Firmicutes	Bacilli	Bacillales	Bacillaceae	Bacillus	virulent	0.999875
blackswan219_101247	7172	0.5795	Streptomyces sp. CT34	1	CRISPR	Bacteria	Actinobacteria	Actinobacteria	Streptomycetales	Streptomycetaceae	Streptomyces	virulent	0.999872
blackswan219_102284	8921	0.6636	Microbulbifer sp. HZ11	1	CRISPR	Bacteria	Proteobacteria	Gammaproteobacteria	Cellvibrionales	Microbulbiferaceae	Microbulbifer	virulent	0.99987
blackswan219_102731	13500	0.6388	Streptomyces griseus	1	CRISPR	Bacteria	Actinobacteria	Actinobacteria	Streptomycetales	Streptomycetaceae	Streptomyces	virulent	0.999861
blackswan219_103980	7322	0.3821	Acinetobacter indicus	1	CRISPR	Bacteria	Proteobacteria	Gammaproteobacteria	Pseudomonadales	Moraxellaceae	Acinetobacter	virulent	0.999755
blackswan219_105248	5200	0.42	Candidatus Kryptobacter tengchongensis	1	CRISPR	Bacteria	Candidatus Kryptonia				Candidatus Kryptobacter	virulent	0.999178
blackswan219_105862	9838	0.5428	Neisseria bergeri	1	CRISPR	Bacteria	Proteobacteria	Betaproteobacteria	Neisseriales	Neisseriaceae	Neisseria	virulent	0.999866
blackswan219_105914	5186	0.4855	Anaerosalibacter sp. Marseille-P3206	1	CRISPR	Bacteria	Firmicutes	Tissierellia	Tissierellales	Tissierellaceae	Anaerosalibacter	virulent	0.993603
blackswan219_106802	5137	0.5657	Marinibacterium profundimaris	1	CRISPR	Bacteria	Proteobacteria	Alphaproteobacteria	Rhodobacterales	Rhodobacteraceae	Marinibacterium	virulent	0.99984
blackswan219_108104	15174	0.5971	Bacillus xiamenensis	1	CRISPR	Bacteria	Firmicutes	Bacilli	Bacillales	Bacillaceae	Bacillus	virulent	0.999584
blackswan219_108304	7039	0.4864	Clostridioides difficile	1	CRISPR	Bacteria	Firmicutes	Clostridia	Clostridiales	Peptostreptococcaceae	Clostridioides	virulent	0.99987
blackswan219_111220	6049	0.4826	Mycobacteroides abscessus	1	CRISPR	Bacteria	Actinobacteria	Actinobacteria	Corynebacteriales	Mycobacteriaceae	Mycobacteroides	virulent	0.999872
blackswan219_111248	14313	0.5522	Gemmiger sp. An50	1	CRISPR	Bacteria	Firmicutes	Clostridia	Clostridiales	Ruminococcaceae	Gemmiger	virulent	0.77472
blackswan219_111544	5814	0.6374	Bifidobacterium adolescentis	1	CRISPR	Bacteria	Actinobacteria	Actinobacteria	Bifidobacteriales	Bifidobacteriaceae	Bifidobacterium	virulent	0.996329
blackswan219_111832	8305	0.5609	Dickeya chrysanthemi	1	CRISPR	Bacteria	Proteobacteria	Gammaproteobacteria	Enterobacterales	Pectobacteriaceae	Dickeya	virulent	0.999865
blackswan219_112273	71488	0.4301	Campylobacter fetus	1	CRISPR	Bacteria	Proteobacteria	Epsilonproteobacteria	Campylobacterales	Campylobacteraceae	Campylobacter	virulent	0.999864
blackswan219_112430	5139	0.4156	Aneurinibacillus tyrosinisolvens	1	CRISPR	Bacteria	Firmicutes	Bacilli	Bacillales	Paenibacillaceae	Aneurinibacillus	virulent	0.999874
blackswan219_113004	8868	0.3824	Arcobacter cryaerophilus	1	CRISPR	Bacteria	Proteobacteria	Epsilonproteobacteria	Campylobacterales	Campylobacteraceae	Arcobacter	virulent	0.999869
blackswan219_113204	6442	0.5964	Propionibacteriaceae bacterium ES.041	1	CRISPR	Bacteria	Actinobacteria	Actinobacteria	Propionibacteriales	Propionibacteriaceae		virulent	0.99987
blackswan219_113529	5915	0.3983	Thermobifida fusca	1	CRISPR	Bacteria	Actinobacteria	Actinobacteria	Streptosporangiales	Nocardiopsaceae	Thermobifida	virulent	0.999871
blackswan219_114209	11925	0.7281	Mycobacterium szulgai	1	CRISPR	Bacteria	Actinobacteria	Actinobacteria	Corynebacteriales	Mycobacteriaceae	Mycobacterium	virulent	0.999355
blackswan219_114880	10948	0.7065	Haliangium ochraceum	1	CRISPR	Bacteria	Proteobacteria	Deltaproteobacteria	Myxococcales	Kofleriaceae	Haliangium	virulent	0.999811
blackswan219_114883	5536	0.5005	Klebsiella oxytoca	1	CRISPR	Bacteria	Proteobacteria	Gammaproteobacteria	Enterobacterales	Enterobacteriaceae	Klebsiella	virulent	0.999865
blackswan219_115248	6270	0.5971	Pseudoflavonifractor sp. An44	1	CRISPR	Bacteria	Firmicutes	Clostridia	Clostridiales	Ruminococcaceae	Pseudoflavonifractor	virulent	0.999869
blackswan219_115547	6137	0.5323	Chryseobacterium sp. RU33C	1	CRISPR	Bacteria	Bacteroidetes	Flavobacteriia	Flavobacteriales	Flavobacteriaceae	Chryseobacterium	virulent	0.80412
blackswan219_115865	8546	0.3645	Enterococcus faecalis	1	CRISPR	Bacteria	Firmicutes	Bacilli	Lactobacillales	Enterococcaceae	Enterococcus	virulent	0.999866
blackswan219_116902	5099	0.6393	Salinivirga cyanobacteriivorans	1	CRISPR	Bacteria	Bacteroidetes	Bacteroidia	Marinilabiliales	Salinivirgaceae	Salinivirga	virulent	0.995385
blackswan219_120094	6506	0.4371	Lactobacillus crispatus	1	CRISPR	Bacteria	Firmicutes	Bacilli	Lactobacillales	Lactobacillaceae	Lactobacillus	virulent	0.999871
blackswan219_121079	5490	0.5199	Neisseria sp. HMSC063B05	1	CRISPR	Bacteria	Proteobacteria	Betaproteobacteria	Neisseriales	Neisseriaceae	Neisseria	virulent	0.999838
blackswan219_122330	23023	0.604	Candidatus Solibacter usitatus	1	CRISPR	Bacteria	Acidobacteria	Acidobacteriia	Bryobacterales	Solibacteraceae	Candidatus Solibacter	virulent	0.938093
blackswan219_126345	8855	0.6634	Aeromonas veronii	1	CRISPR	Bacteria	Proteobacteria	Gammaproteobacteria	Aeromonadales	Aeromonadaceae	Aeromonas	virulent	0.999705
blackswan219_126397	5142	0.4831	Bifidobacterium thermophilum	1	CRISPR	Bacteria	Actinobacteria	Actinobacteria	Bifidobacteriales	Bifidobacteriaceae	Bifidobacterium	virulent	0.999874
blackswan219_126531	8627	0.6268	Vitreoscilla filiformis	1	CRISPR	Bacteria	Proteobacteria	Betaproteobacteria	Neisseriales	Neisseriaceae	Vitreoscilla	virulent	0.999859
blackswan219_126813	19140	0.3783	Clostridium tepidiprofundi	1	CRISPR	Bacteria	Firmicutes	Clostridia	Clostridiales	Clostridiaceae	Clostridium	virulent	0.999822
blackswan219_127578	6235	0.5575	Corynebacterium matruchotii	1	CRISPR	Bacteria	Actinobacteria	Actinobacteria	Corynebacteriales	Corynebacteriaceae	Corynebacterium	virulent	0.99987
blackswan219_127865	12522	0.6063	Mycolicibacterium hassiacum	1	CRISPR	Bacteria	Actinobacteria	Actinobacteria	Corynebacteriales	Mycobacteriaceae	Mycolicibacterium	virulent	0.999869
blackswan219_127943	6539	0.4823	Rothia sp. HMSC069C03	1	CRISPR	Bacteria	Actinobacteria	Actinobacteria	Micrococcales	Micrococcaceae	Rothia	virulent	0.999874
blackswan219_128877	10912	0.3686	Thermosipho sp. 1223	1	CRISPR	Bacteria	Thermotogae	Thermotogae	Thermotogales	Fervidobacteriaceae	Thermosipho	virulent	0.795026
blackswan219_128939	8385	0.6246	Salinispora arenicola	1	CRISPR	Bacteria	Actinobacteria	Actinobacteria	Micromonosporales	Micromonosporaceae	Salinispora	virulent	0.999837
blackswan219_130046	5152	0.3426	Campylobacter concisus	1	CRISPR	Bacteria	Proteobacteria	Epsilonproteobacteria	Campylobacterales	Campylobacteraceae	Campylobacter	virulent	0.999871
blackswan219_132758	6196	0.5368	Haemophilus parainfluenzae	1	CRISPR	Bacteria	Proteobacteria	Gammaproteobacteria	Pasteurellales	Pasteurellaceae	Haemophilus	virulent	0.999855
blackswan219_133487	5790	0.3121	Lactobacillus helveticus	1	CRISPR	Bacteria	Firmicutes	Bacilli	Lactobacillales	Lactobacillaceae	Lactobacillus	virulent	0.999875
blackswan219_135662	7479	0.4145	Cylindrospermopsis raciborskii	1	CRISPR	Bacteria	Cyanobacteria		Nostocales	Aphanizomenonaceae	Cylindrospermopsis	virulent	0.999873
blackswan219_137274	9232	0.551	Vibrio cincinnatiensis	1	CRISPR	Bacteria	Proteobacteria	Gammaproteobacteria	Vibrionales	Vibrionaceae	Vibrio	virulent	0.99987
blackswan219_137332	17389	0.519	Mycoplasma canis	1	CRISPR	Bacteria	Tenericutes	Mollicutes	Mycoplasmatales	Mycoplasmataceae	Mycoplasma	virulent	0.999866
blackswan219_138521	6068	0.3718	Paenibacillus terrae	1	CRISPR	Bacteria	Firmicutes	Bacilli	Bacillales	Paenibacillaceae	Paenibacillus	virulent	0.999874
blackswan219_139116	8946	0.6269	Pseudomonas stutzeri	1	CRISPR	Bacteria	Proteobacteria	Gammaproteobacteria	Pseudomonadales	Pseudomonadaceae	Pseudomonas	virulent	0.972616
blackswan219_139127	9845	0.5024	Dehalobacterium formicoaceticum	1	CRISPR	Bacteria	Firmicutes	Clostridia	Clostridiales	Peptococcaceae	Dehalobacterium	virulent	0.999869
blackswan219_139476	5104	0.6558	Streptomyces sp. NRRL S-1868	1	CRISPR	Bacteria	Actinobacteria	Actinobacteria	Streptomycetales	Streptomycetaceae	Streptomyces	virulent	0.99987
blackswan219_144995	6805	0.6138	Afipia sp. P52-10	1	CRISPR	Bacteria	Proteobacteria	Alphaproteobacteria	Rhizobiales	Bradyrhizobiaceae	Afipia	virulent	0.999872
blackswan219_145738	5262	0.5441	Bifidobacterium subtile	1	CRISPR	Bacteria	Actinobacteria	Actinobacteria	Bifidobacteriales	Bifidobacteriaceae	Bifidobacterium	virulent	0.999872
blackswan219_146505	6014	0.4169	Clostridium sp. K25	1	CRISPR	Bacteria	Firmicutes	Clostridia	Clostridiales	Clostridiaceae	Clostridium	virulent	0.999872
blackswan219_147258	9688	0.5037	Aquiflexum balticum	1	CRISPR	Bacteria	Bacteroidetes	Cytophagia	Cytophagales	Cyclobacteriaceae	Aquiflexum	virulent	0.999868
blackswan219_147442	5616	0.6373	Kitasatospora aureofaciens	1	CRISPR	Bacteria	Actinobacteria	Actinobacteria	Streptomycetales	Streptomycetaceae	Kitasatospora	virulent	0.988176
blackswan219_148060	10436	0.3982	Anoxybacillus flavithermus	1	CRISPR	Bacteria	Firmicutes	Bacilli	Bacillales	Bacillaceae	Anoxybacillus	virulent	0.999865
blackswan219_148766	7302	0.3792	Acinetobacter sp. WCHA45	1	CRISPR	Bacteria	Proteobacteria	Gammaproteobacteria	Pseudomonadales	Moraxellaceae	Acinetobacter	virulent	0.952487
blackswan219_149102	8746	0.583	Clostridioides difficile	1	CRISPR	Bacteria	Firmicutes	Clostridia	Clostridiales	Peptostreptococcaceae	Clostridioides	virulent	0.999868
blackswan219_149884	7125	0.3806	Herbinix luporum	1	CRISPR	Bacteria	Firmicutes	Clostridia	Clostridiales	Lachnospiraceae	Herbinix	virulent	0.999871
blackswan219_149885	11688	0.4877	Sorangium cellulosum	1	CRISPR	Bacteria	Proteobacteria	Deltaproteobacteria	Myxococcales	Polyangiaceae	Sorangium	virulent	0.969633
blackswan219_151188	5800	0.4086	Proteiniphilum acetatigenes	1	CRISPR	Bacteria	Bacteroidetes	Bacteroidia	Bacteroidales	Dysgonamonadaceae	Proteiniphilum	virulent	0.999871
blackswan219_151210	5729	0.4828	Prevotella enoeca	1	CRISPR	Bacteria	Bacteroidetes	Bacteroidia	Bacteroidales	Prevotellaceae	Prevotella	virulent	0.999836
blackswan219_151279	11955	0.6006	Anaeromassilibacillus senegalensis	1	CRISPR	Bacteria	Firmicutes	Clostridia	Clostridiales	Ruminococcaceae	Anaeromassilibacillus	virulent	0.996881
blackswan219_152331	68541	0.538	Saprospira grandis	1	CRISPR	Bacteria	Bacteroidetes	Saprospiria	Saprospirales	Saprospiraceae	Saprospira	virulent	0.999671
blackswan219_152739	7185	0.588	Methylobacter tundripaludum	1	CRISPR	Bacteria	Proteobacteria	Gammaproteobacteria	Methylococcales	Methylococcaceae	Methylobacter	virulent	0.999865
blackswan219_153951	5190	0.4761	Anaerobutyricum hallii	1	CRISPR	Bacteria	Firmicutes	Clostridia	Clostridiales	Lachnospiraceae	Anaerobutyricum	virulent	0.999872
blackswan219_154325	7664	0.5459	Neisseria shayeganii	1	CRISPR	Bacteria	Proteobacteria	Betaproteobacteria	Neisseriales	Neisseriaceae	Neisseria	virulent	0.999801
blackswan219_155052	32695	0.4211	Acinetobacter haemolyticus	1	CRISPR	Bacteria	Proteobacteria	Gammaproteobacteria	Pseudomonadales	Moraxellaceae	Acinetobacter	virulent	0.999856
blackswan219_155098	7531	0.3421	Clostridium sporogenes	1	CRISPR	Bacteria	Firmicutes	Clostridia	Clostridiales	Clostridiaceae	Clostridium	virulent	0.99987
blackswan219_155249	5154	0.4139	Actinomyces sp. oral taxon 897	1	CRISPR	Bacteria	Actinobacteria	Actinobacteria	Actinomycetales	Actinomycetaceae	Actinomyces	virulent	0.9998
blackswan219_157341	7022	0.5487	Comamonas composti	1	CRISPR	Bacteria	Proteobacteria	Betaproteobacteria	Burkholderiales	Comamonadaceae	Comamonas	virulent	0.999841
blackswan219_159448	10207	0.6772	Marichromatium purpuratum	1	CRISPR	Bacteria	Proteobacteria	Gammaproteobacteria	Chromatiales	Chromatiaceae	Marichromatium	virulent	0.999873
blackswan219_160143	6602	0.5223	Proteobacteria bacterium 228	1	CRISPR	Bacteria	Proteobacteria					virulent	0.999692
blackswan219_160606	29676	0.3808	Fischerella sp. PCC 9605	1	CRISPR	Bacteria	Cyanobacteria		Nostocales	Hapalosiphonaceae	Fischerella	virulent	0.997111
blackswan219_163453	6474	0.3582	Caldicellulosiruptor bescii	1	CRISPR	Bacteria	Firmicutes	Clostridia	Thermoanaerobacterales	Thermoanaerobacterales Family III. Incertae Sedis	Caldicellulosiruptor	virulent	0.999874
blackswan219_165060	8699	0.6997	Frankia sp. EAN1pec	1	CRISPR	Bacteria	Actinobacteria	Actinobacteria	Frankiales	Frankiaceae	Frankia	virulent	0.681821
blackswan219_165473	8686	0.5548	Acetobacter cibinongensis	1	CRISPR	Bacteria	Proteobacteria	Alphaproteobacteria	Rhodospirillales	Acetobacteraceae	Acetobacter	virulent	0.923913
blackswan219_167501	5083	0.4993	Paenibacillus phocaensis	1	CRISPR	Bacteria	Firmicutes	Bacilli	Bacillales	Paenibacillaceae	Paenibacillus	virulent	0.999871
blackswan219_168386	5170	0.6426	Salinispora pacifica	1	CRISPR	Bacteria	Actinobacteria	Actinobacteria	Micromonosporales	Micromonosporaceae	Salinispora	virulent	0.999872
blackswan219_170139	14630	0.5346	Akkermansia muciniphila	1	CRISPR	Bacteria	Verrucomicrobia	Verrucomicrobiae	Verrucomicrobiales	Akkermansiaceae	Akkermansia	virulent	0.999864
blackswan219_170141	8046	0.4142	Ignatzschineria cameli	1	CRISPR	Bacteria	Proteobacteria	Gammaproteobacteria			Ignatzschineria	virulent	0.999867
blackswan219_171267	9390	0.3924	Paenibacillus senegalimassiliensis	1	CRISPR	Bacteria	Firmicutes	Bacilli	Bacillales	Paenibacillaceae	Paenibacillus	virulent	0.999868
blackswan219_171697	9212	0.4838	Bifidobacterium animalis	1	CRISPR	Bacteria	Actinobacteria	Actinobacteria	Bifidobacteriales	Bifidobacteriaceae	Bifidobacterium	virulent	0.999872
blackswan219_172279	5469	0.6818	Streptomyces populi	1	CRISPR	Bacteria	Actinobacteria	Actinobacteria	Streptomycetales	Streptomycetaceae	Streptomyces	virulent	0.999874
blackswan219_172615	20321	0.5999	Acinetobacter venetianus	1	CRISPR	Bacteria	Proteobacteria	Gammaproteobacteria	Pseudomonadales	Moraxellaceae	Acinetobacter	virulent	0.999866
blackswan219_173309	9101	0.5253	Arabia massiliensis	1	CRISPR	Bacteria	Actinobacteria	Coriobacteriia	Eggerthellales	Eggerthellaceae	Arabia	virulent	0.999866
blackswan219_174642	11458	0.585	Desulfovibrio sp. U5L	1	CRISPR	Bacteria	Proteobacteria	Deltaproteobacteria	Desulfovibrionales	Desulfovibrionaceae	Desulfovibrio	virulent	0.999872
blackswan219_175128	5988	0.4636	Hungateiclostridium thermocellum	1	CRISPR	Bacteria	Firmicutes	Clostridia	Clostridiales	Hungateiclostridiaceae	Hungateiclostridium	virulent	0.999868
blackswan219_175133	14942	0.6313	Luteimonas huabeiensis	1	CRISPR	Bacteria	Proteobacteria	Gammaproteobacteria	Xanthomonadales	Xanthomonadaceae	Luteimonas	virulent	0.999586
blackswan219_175314	5379	0.5826	Thermus thermophilus	1	CRISPR	Bacteria	Deinococcus-Thermus	Deinococci	Thermales	Thermaceae	Thermus	virulent	0.99987
blackswan219_176124	12759	0.5794	Thioalkalivibrio sp. ALE21	1	CRISPR	Bacteria	Proteobacteria	Gammaproteobacteria	Chromatiales	Ectothiorhodospiraceae	Thioalkalivibrio	virulent	0.985076
blackswan219_176274	11530	0.4253	Akkermansia muciniphila	1	CRISPR	Bacteria	Verrucomicrobia	Verrucomicrobiae	Verrucomicrobiales	Akkermansiaceae	Akkermansia	virulent	0.999871
blackswan219_176555	9427	0.5514	Actinomyces oris	1	CRISPR	Bacteria	Actinobacteria	Actinobacteria	Actinomycetales	Actinomycetaceae	Actinomyces	virulent	0.999868
blackswan219_177234	13316	0.6283	Celeribacter ethanolicus	1	CRISPR	Bacteria	Proteobacteria	Alphaproteobacteria	Rhodobacterales	Rhodobacteraceae	Celeribacter	virulent	0.999869
blackswan219_179866	14590	0.5735	Corynebacterium lubricantis	1	CRISPR	Bacteria	Actinobacteria	Actinobacteria	Corynebacteriales	Corynebacteriaceae	Corynebacterium	virulent	0.999858
blackswan219_180037	8810	0.5449	Xylanimonas cellulosilytica	1	CRISPR	Bacteria	Actinobacteria	Actinobacteria	Micrococcales	Promicromonosporaceae	Xylanimonas	virulent	0.99987
blackswan219_180076	13617	0.5961	Deinococcus planocerae	1	CRISPR	Bacteria	Deinococcus-Thermus	Deinococci	Deinococcales	Deinococcaceae	Deinococcus	virulent	0.999866
blackswan219_180501	34570	0.3532	Acinetobacter sp. AR2-3	1	CRISPR	Bacteria	Proteobacteria	Gammaproteobacteria	Pseudomonadales	Moraxellaceae	Acinetobacter	virulent	0.999866
blackswan219_180695	20409	0.3791	Clostridium sporogenes	1	CRISPR	Bacteria	Firmicutes	Clostridia	Clostridiales	Clostridiaceae	Clostridium	virulent	0.999868
blackswan219_180787	6768	0.5906	Lactobacillus johnsonii	1	CRISPR	Bacteria	Firmicutes	Bacilli	Lactobacillales	Lactobacillaceae	Lactobacillus	virulent	0.999871
blackswan219_181066	8969	0.3667	Caldicellulosiruptor obsidiansis	1	CRISPR	Bacteria	Firmicutes	Clostridia	Thermoanaerobacterales	Thermoanaerobacterales Family III. Incertae Sedis	Caldicellulosiruptor	virulent	0.999872
blackswan219_183938	5695	0.5313	Faecalibacterium sp. An122	1	CRISPR	Bacteria	Firmicutes	Clostridia	Clostridiales	Ruminococcaceae	Faecalibacterium	virulent	0.999872
blackswan219_183945	41355	0.499	Pasteurella multocida	1	CRISPR	Bacteria	Proteobacteria	Gammaproteobacteria	Pasteurellales	Pasteurellaceae	Pasteurella	virulent	0.999865
Bluepeacock75_6300	10720	0.4333	Lactobacillus sp. UMNPBX15	1	CRISPR	Bacteria	Firmicutes	Bacilli	Lactobacillales	Lactobacillaceae	Lactobacillus	virulent	0.999872
Bluepeacock75_6737	6680	0.4099	Shewanella benthica	1	CRISPR	Bacteria	Proteobacteria	Gammaproteobacteria	Alteromonadales	Shewanellaceae	Shewanella	virulent	0.999875
Bluepeacock75_8842	5193	0.5658	Salinispora pacifica	1	CRISPR	Bacteria	Actinobacteria	Actinobacteria	Micromonosporales	Micromonosporaceae	Salinispora	virulent	0.999875
Bluepeacock75_10253	6007	0.4886	Tyzzerella nexilis	1	CRISPR	Bacteria	Firmicutes	Clostridia	Clostridiales	Lachnospiraceae	Tyzzerella	virulent	0.999872
Bluepeacock75_14702	5143	0.4602	[Clostridium] spiroforme	1	CRISPR	Bacteria	Firmicutes	Erysipelotrichia	Erysipelotrichales	Erysipelotrichaceae	Erysipelatoclostridium	virulent	0.999872
Bluepeacock75_15956	8240	0.4765	Lactobacillus fermentum	1	CRISPR	Bacteria	Firmicutes	Bacilli	Lactobacillales	Lactobacillaceae	Lactobacillus	virulent	0.999869
Bluepeacock75_16454	11332	0.4787	Lachnospiraceae bacterium oral taxon 500	1	CRISPR	Bacteria	Firmicutes	Clostridia	Clostridiales	Lachnospiraceae		virulent	0.999875
Bluepeacock75_17607	8719	0.4456	Scytonema tolypothrichoides	1	CRISPR	Bacteria	Cyanobacteria		Nostocales	Scytonemataceae	Scytonema	virulent	0.999872
Bluepeacock75_18010	8111	0.4595	Bacillus hisashii	1	CRISPR	Bacteria	Firmicutes	Bacilli	Bacillales	Bacillaceae	Bacillus	virulent	0.826725
Bluepeacock75_18964	9622	0.5057	Staphylococcus hominis	1	CRISPR	Bacteria	Firmicutes	Bacilli	Bacillales	Staphylococcaceae	Staphylococcus	virulent	0.999871
Bluepeacock75_19814	8589	0.6322	Intestinimonas butyriciproducens	1	CRISPR	Bacteria	Firmicutes	Clostridia	Clostridiales		Intestinimonas	virulent	0.969379
Bluepeacock75_21426	12904	0.4666	Schaalia odontolytica	1	CRISPR	Bacteria	Actinobacteria	Actinobacteria	Actinomycetales	Actinomycetaceae	Schaalia	virulent	0.999867
Bluepeacock75_23587	8944	0.5239	Saccharomonospora halophila	1	CRISPR	Bacteria	Actinobacteria	Actinobacteria	Pseudonocardiales	Pseudonocardiaceae	Saccharomonospora	virulent	0.999839
Bluepeacock75_24521	5515	0.4116	Lachnospiraceae bacterium Marseille-P3773	1	CRISPR	Bacteria	Firmicutes	Clostridia	Clostridiales	Lachnospiraceae		virulent	0.999866
Bluepeacock75_24842	9055	0.3893	Clostridium tepidum	1	CRISPR	Bacteria	Firmicutes	Clostridia	Clostridiales	Clostridiaceae	Clostridium	virulent	0.999872
Bluepeacock75_26951	5728	0.4562	Candidatus Kryptonium thompsoni	1	CRISPR	Bacteria	Candidatus Kryptonia				Candidatus Kryptonium	virulent	0.999871
Bluepeacock75_28251	5522	0.3475	Carnobacterium iners	1	CRISPR	Bacteria	Firmicutes	Bacilli	Lactobacillales	Carnobacteriaceae	Carnobacterium	virulent	0.999873
Bluepeacock75_28396	11516	0.4297	Hungateiclostridium saccincola	1	CRISPR	Bacteria	Firmicutes	Clostridia	Clostridiales	Hungateiclostridiaceae	Hungateiclostridium	virulent	0.999869
Bluepeacock75_28941	6182	0.364	Porphyromonadaceae bacterium H1	1	CRISPR	Bacteria	Bacteroidetes	Bacteroidia	Bacteroidales	Porphyromonadaceae		virulent	0.999874
Bluepeacock75_30091	12381	0.4182	Syntrophaceticus schinkii	1	CRISPR	Bacteria	Firmicutes	Clostridia	Thermoanaerobacterales	Thermoanaerobacterales Family III. Incertae Sedis	Syntrophaceticus	virulent	0.999868
Bluepeacock75_30844	5584	0.4683	Acidithiobacillus caldus	1	CRISPR	Bacteria	Proteobacteria	Acidithiobacillia	Acidithiobacillales	Acidithiobacillaceae	Acidithiobacillus	virulent	0.999869
BluePeacock205_2544	6189	0.5667	Lactobacillus salivarius	1	CRISPR	Bacteria	Firmicutes	Bacilli	Lactobacillales	Lactobacillaceae	Lactobacillus	virulent	0.999874
BluePeacock205_2668	10090	0.4136	Streptobacillus moniliformis	1	CRISPR	Bacteria	Fusobacteria	Fusobacteriia	Fusobacteriales	Leptotrichiaceae	Streptobacillus	virulent	0.99987
BluePeacock205_3123	5938	0.5852	Thermoanaerobacter sp. X513	1	CRISPR	Bacteria	Firmicutes	Clostridia	Thermoanaerobacterales	Thermoanaerobacteraceae	Thermoanaerobacter	virulent	0.999162
BluePeacock205_3983	10152	0.4542	Bacillus sporothermodurans	1	CRISPR	Bacteria	Firmicutes	Bacilli	Bacillales	Bacillaceae	Bacillus	virulent	0.999838
BluePeacock205_4278	5249	0.4445	Tangfeifania diversioriginum	1	CRISPR	Bacteria	Bacteroidetes	Bacteroidia	Marinilabiliales	Prolixibacteraceae	Tangfeifania	virulent	0.99987
BluePeacock205_5021	6325	0.5557	Propionibacterium freudenreichii	1	CRISPR	Bacteria	Actinobacteria	Actinobacteria	Propionibacteriales	Propionibacteriaceae	Propionibacterium	virulent	0.999805
BluePeacock205_5648	5728	0.5377	Pseudoscardovia suis	1	CRISPR	Bacteria	Actinobacteria	Actinobacteria	Bifidobacteriales	Bifidobacteriaceae	Pseudoscardovia	virulent	0.999872
BluePeacock205_6267	5487	0.5719	Alcaligenes aquatilis	1	CRISPR	Bacteria	Proteobacteria	Betaproteobacteria	Burkholderiales	Alcaligenaceae	Alcaligenes	virulent	0.999874
BluePeacock205_6282	6349	0.4958	Acinetobacter junii	1	CRISPR	Bacteria	Proteobacteria	Gammaproteobacteria	Pseudomonadales	Moraxellaceae	Acinetobacter	virulent	0.999874
BluePeacock205_6645	6734	0.394	Streptococcus mutans	1	CRISPR	Bacteria	Firmicutes	Bacilli	Lactobacillales	Streptococcaceae	Streptococcus	virulent	0.99987
BluePeacock205_6911	6051	0.6693	Streptomyces sp. NRRL F-5053	1	CRISPR	Bacteria	Actinobacteria	Actinobacteria	Streptomycetales	Streptomycetaceae	Streptomyces	virulent	0.999859
BluePeacock205_6992	6163	0.6215	Streptomyces sp. NRRL F-2890	1	CRISPR	Bacteria	Actinobacteria	Actinobacteria	Streptomycetales	Streptomycetaceae	Streptomyces	virulent	0.999852
BluePeacock205_7571	16294	0.7017	Micromonospora parva	1	CRISPR	Bacteria	Actinobacteria	Actinobacteria	Micromonosporales	Micromonosporaceae	Micromonospora	virulent	0.999865
BluePeacock205_8065	11956	0.4104	Lactobacillus amylolyticus	1	CRISPR	Bacteria	Firmicutes	Bacilli	Lactobacillales	Lactobacillaceae	Lactobacillus	virulent	0.982582
BluePeacock205_8188	5669	0.3881	Ruminococcus callidus	1	CRISPR	Bacteria	Firmicutes	Clostridia	Clostridiales	Ruminococcaceae	Ruminococcus	virulent	0.999872
BluePeacock205_8466	9365	0.3993	Peptoniphilus asaccharolyticus	1	CRISPR	Bacteria	Firmicutes	Tissierellia	Tissierellales	Peptoniphilaceae	Peptoniphilus	virulent	0.999869
BluePeacock205_10546	5407	0.5929	Actinoalloteichus hoggarensis	1	CRISPR	Bacteria	Actinobacteria	Actinobacteria	Pseudonocardiales	Pseudonocardiaceae	Actinoalloteichus	virulent	0.999873
BluePeacock205_11110	6493	0.4452	Mycoplasma ovipneumoniae	1	CRISPR	Bacteria	Tenericutes	Mollicutes	Mycoplasmatales	Mycoplasmataceae	Mycoplasma	virulent	0.999871
BluePeacock205_11136	20435	0.522	Acinetobacter sp. ANC 4470	1	CRISPR	Bacteria	Proteobacteria	Gammaproteobacteria	Pseudomonadales	Moraxellaceae	Acinetobacter	virulent	0.999868
BluePeacock205_11179	7977	0.4751	Clostridium acetireducens	1	CRISPR	Bacteria	Firmicutes	Clostridia	Clostridiales	Clostridiaceae	Clostridium	virulent	0.964231
BluePeacock205_11519	23763	0.41	Bacillus mycoides	1	CRISPR	Bacteria	Firmicutes	Bacilli	Bacillales	Bacillaceae	Bacillus	virulent	0.999866
BluePeacock205_11835	6293	0.4828	Leptolyngbya sp. Heron Island J	1	CRISPR	Bacteria	Cyanobacteria		Synechococcales	Leptolyngbyaceae	Leptolyngbya	virulent	0.999871
BluePeacock205_12211	5996	0.3674	Acinetobacter baylyi	1	CRISPR	Bacteria	Proteobacteria	Gammaproteobacteria	Pseudomonadales	Moraxellaceae	Acinetobacter	virulent	0.999463
BluePeacock205_12505	55755	0.6165	Vitreoscilla filiformis	1	CRISPR	Bacteria	Proteobacteria	Betaproteobacteria	Neisseriales	Neisseriaceae	Vitreoscilla	virulent	0.959933
BluePeacock205_12822	49282	0.5831	Pseudomonas aeruginosa	1	CRISPR	Bacteria	Proteobacteria	Gammaproteobacteria	Pseudomonadales	Pseudomonadaceae	Pseudomonas	virulent	0.998402
BluePeacock205_12964	7105	0.4205	Acinetobacter radioresistens	1	CRISPR	Bacteria	Proteobacteria	Gammaproteobacteria	Pseudomonadales	Moraxellaceae	Acinetobacter	virulent	0.974726
BluePeacock205_13209	9752	0.6226	Streptomyces albidoflavus	1	CRISPR	Bacteria	Actinobacteria	Actinobacteria	Streptomycetales	Streptomycetaceae	Streptomyces	virulent	0.999858
BluePeacock205_13250	7585	0.6508	Tistrella mobilis	1	CRISPR	Bacteria	Proteobacteria	Alphaproteobacteria	Rhodospirillales	Rhodospirillaceae	Tistrella	virulent	0.999873
BluePeacock205_13789	16335	0.671	Mycobacterium persicum	1	CRISPR	Bacteria	Actinobacteria	Actinobacteria	Corynebacteriales	Mycobacteriaceae	Mycobacterium	virulent	0.999866
BluePeacock205_13852	10664	0.6266	Streptomyces alni	1	CRISPR	Bacteria	Actinobacteria	Actinobacteria	Streptomycetales	Streptomycetaceae	Streptomyces	virulent	0.999874
BluePeacock205_14712	47460	0.5327	Aquimarina megaterium	1	CRISPR	Bacteria	Bacteroidetes	Flavobacteriia	Flavobacteriales	Flavobacteriaceae	Aquimarina	virulent	0.999865
BluePeacock205_15192	10831	0.6674	Cellulomonas sp. FA1	1	CRISPR	Bacteria	Actinobacteria	Actinobacteria	Micrococcales	Cellulomonadaceae	Cellulomonas	virulent	0.99987
BluePeacock205_15313	17856	0.612	Streptomyces sp. ScaeMP-e83	1	CRISPR	Bacteria	Actinobacteria	Actinobacteria	Streptomycetales	Streptomycetaceae	Streptomyces	virulent	0.999283
BluePeacock205_15321	14381	0.6611	Actinomyces sp. ICM58	1	CRISPR	Bacteria	Actinobacteria	Actinobacteria	Actinomycetales	Actinomycetaceae	Actinomyces	virulent	0.999834
BluePeacock205_15611	18423	0.6954	Actinomyces hordeovulneris	1	CRISPR	Bacteria	Actinobacteria	Actinobacteria	Actinomycetales	Actinomycetaceae	Actinomyces	virulent	0.999868
BluePeacock205_15659	13712	0.6312	Delftia sp. HK171	1	CRISPR	Bacteria	Proteobacteria	Betaproteobacteria	Burkholderiales	Comamonadaceae	Delftia	virulent	0.999387
BluePeacock205_16705-lt2gene	6400	0.4066	Thermoanaerobacterium thermosaccharolyticum	1	CRISPR	Bacteria	Firmicutes	Clostridia	Thermoanaerobacterales	Thermoanaerobacterales Family III. Incertae Sedis	Thermoanaerobacterium	virulent	0.999875
BluePeacock205_16849	12868	0.5562	Halomonas utahensis	1	CRISPR	Bacteria	Proteobacteria	Gammaproteobacteria	Oceanospirillales	Halomonadaceae	Halomonas	virulent	0.894094
BluePeacock205_17413	5272	0.4721	Chromobacterium violaceum	1	CRISPR	Bacteria	Proteobacteria	Betaproteobacteria	Neisseriales	Chromobacteriaceae	Chromobacterium	virulent	0.999874
BluePeacock205_17636	13544	0.5535	Clavibacter michiganensis	1	CRISPR	Bacteria	Actinobacteria	Actinobacteria	Micrococcales	Microbacteriaceae	Clavibacter	virulent	0.999869
BluePeacock205_17835	9896	0.4005	Trichococcus flocculiformis	1	CRISPR	Bacteria	Firmicutes	Bacilli	Lactobacillales	Carnobacteriaceae	Trichococcus	virulent	0.999866
BluePeacock205_18033	5839	0.6239	Halomonas sp. HL-93	1	CRISPR	Bacteria	Proteobacteria	Gammaproteobacteria	Oceanospirillales	Halomonadaceae	Halomonas	virulent	0.999856
BluePeacock205_18294	16869	0.4275	Acinetobacter lwoffii	1	CRISPR	Bacteria	Proteobacteria	Gammaproteobacteria	Pseudomonadales	Moraxellaceae	Acinetobacter	virulent	0.999847
BluePeacock205_18404	5435	0.4804	Acinetobacter pragensis	1	CRISPR	Bacteria	Proteobacteria	Gammaproteobacteria	Pseudomonadales	Moraxellaceae	Acinetobacter	virulent	0.999874
BluePeacock205_18580	19024	0.4356	Myroides marinus	1	CRISPR	Bacteria	Bacteroidetes	Flavobacteriia	Flavobacteriales	Flavobacteriaceae	Myroides	virulent	0.991502
BluePeacock205_18616	8041	0.4718	Kitasatospora aureofaciens	1	CRISPR	Bacteria	Actinobacteria	Actinobacteria	Streptomycetales	Streptomycetaceae	Kitasatospora	virulent	0.999872
BluePeacock205_18969	12675	0.6166	Streptomyces avermitilis	1	CRISPR	Bacteria	Actinobacteria	Actinobacteria	Streptomycetales	Streptomycetaceae	Streptomyces	virulent	0.999862
BluePeacock205_19095	9214	0.6844	Klebsiella variicola	1	CRISPR	Bacteria	Proteobacteria	Gammaproteobacteria	Enterobacterales	Enterobacteriaceae	Klebsiella	virulent	0.995651
BluePeacock205_19336	8010	0.6346	Streptomyces sp. SPB074	1	CRISPR	Bacteria	Actinobacteria	Actinobacteria	Streptomycetales	Streptomycetaceae	Streptomyces	virulent	0.923556
BluePeacock205_19389	6238	0.6327	Hymenobacter nivis	1	CRISPR	Bacteria	Bacteroidetes	Cytophagia	Cytophagales	Hymenobacteraceae	Hymenobacter	virulent	0.746891
BluePeacock205_19394	7534	0.3551	Acinetobacter radioresistens	1	CRISPR	Bacteria	Proteobacteria	Gammaproteobacteria	Pseudomonadales	Moraxellaceae	Acinetobacter	virulent	0.999871
BluePeacock205_20013	14355	0.6255	Crossiella equi	1	CRISPR	Bacteria	Actinobacteria	Actinobacteria	Pseudonocardiales	Pseudonocardiaceae	Crossiella	virulent	0.999871
BluePeacock205_20285	8823	0.6076	Azotobacter chroococcum	1	CRISPR	Bacteria	Proteobacteria	Gammaproteobacteria	Pseudomonadales	Pseudomonadaceae	Azotobacter	virulent	0.994211
BluePeacock205_20753	7871	0.5372	Pseudanabaena biceps	1	CRISPR	Bacteria	Cyanobacteria		Synechococcales	Pseudanabaenaceae	Pseudanabaena	virulent	0.999872
BluePeacock205_21690	33971	0.5352	Pectobacterium brasiliense	1	CRISPR	Bacteria	Proteobacteria	Gammaproteobacteria	Enterobacterales	Pectobacteriaceae	Pectobacterium	virulent	0.999827
BluePeacock205_22010	7180	0.6244	Pseudomonas oleovorans	1	CRISPR	Bacteria	Proteobacteria	Gammaproteobacteria	Pseudomonadales	Pseudomonadaceae	Pseudomonas	virulent	0.99986
BluePeacock205_22392	5650	0.6823	Delftia sp. Cs1-4	1	CRISPR	Bacteria	Proteobacteria	Betaproteobacteria	Burkholderiales	Comamonadaceae	Delftia	virulent	0.999843
BluePeacock205_22879	6511	0.5125	Streptomyces sp. Ru71	1	CRISPR	Bacteria	Actinobacteria	Actinobacteria	Streptomycetales	Streptomycetaceae	Streptomyces	virulent	0.999872
BluePeacock205_24207	9573	0.4168	Staphylococcus intermedius	1	CRISPR	Bacteria	Firmicutes	Bacilli	Bacillales	Staphylococcaceae	Staphylococcus	virulent	0.999865
BluePeacock205_24397	17130	0.4783	Methylomarinum vadi	1	CRISPR	Bacteria	Proteobacteria	Gammaproteobacteria	Methylococcales	Methylococcaceae	Methylomarinum	virulent	0.902822
BluePeacock205_24745	6496	0.468	Myxococcus xanthus	1	CRISPR	Bacteria	Proteobacteria	Deltaproteobacteria	Myxococcales	Myxococcaceae	Myxococcus	virulent	0.998692
BluePeacock205_25087	8758	0.4083	Acinetobacter sp. CIP 102637	1	CRISPR	Bacteria	Proteobacteria	Gammaproteobacteria	Pseudomonadales	Moraxellaceae	Acinetobacter	virulent	0.999866
BluePeacock205_25282	10664	0.5599	Treponema saccharophilum	1	CRISPR	Bacteria	Spirochaetes	Spirochaetia	Spirochaetales	Spirochaetaceae	Treponema	virulent	0.999872
BluePeacock205_25787	54626	0.3952	Streptococcus oralis	1	CRISPR	Bacteria	Firmicutes	Bacilli	Lactobacillales	Streptococcaceae	Streptococcus	virulent	0.999769
BluePeacock205_25877	6691	0.6367	Paracoccus sp. N5	1	CRISPR	Bacteria	Proteobacteria	Alphaproteobacteria	Rhodobacterales	Rhodobacteraceae	Paracoccus	virulent	0.757386
BluePeacock205_26078	5980	0.4978	Marinilabilia salmonicolor	1	CRISPR	Bacteria	Bacteroidetes	Bacteroidia	Marinilabiliales	Marinilabiliaceae	Marinilabilia	virulent	0.999873
BluePeacock205_26457	5095	0.4816	Cloacibacillus evryensis	1	CRISPR	Bacteria	Synergistetes	Synergistia	Synergistales	Synergistaceae	Cloacibacillus	virulent	0.999869
BluePeacock205_26528	36788	0.4948	Bacillus rubiinfantis	1	CRISPR	Bacteria	Firmicutes	Bacilli	Bacillales	Bacillaceae	Bacillus	virulent	0.999867
BluePeacock205_26803	5916	0.4872	Nocardiopsis sp. JB363	1	CRISPR	Bacteria	Actinobacteria	Actinobacteria	Streptosporangiales	Nocardiopsaceae	Nocardiopsis	virulent	0.999872
BluePeacock205_27223	45413	0.5535	Halomonas taeanensis	1	CRISPR	Bacteria	Proteobacteria	Gammaproteobacteria	Oceanospirillales	Halomonadaceae	Halomonas	virulent	0.999793
BluePeacock205_27547	6469	0.3404	Campylobacter concisus	1	CRISPR	Bacteria	Proteobacteria	Epsilonproteobacteria	Campylobacterales	Campylobacteraceae	Campylobacter	virulent	0.999873
BluePeacock205_27919	5919	0.5508	Brevibacillus borstelensis	1	CRISPR	Bacteria	Firmicutes	Bacilli	Bacillales	Paenibacillaceae	Brevibacillus	virulent	0.999873
BluePeacock205_27962	5724	0.6625	Salinispora arenicola	1	CRISPR	Bacteria	Actinobacteria	Actinobacteria	Micromonosporales	Micromonosporaceae	Salinispora	virulent	0.999871
BluePeacock205_28684	21120	0.3791	Bacillus cereus	1	CRISPR	Bacteria	Firmicutes	Bacilli	Bacillales	Bacillaceae	Bacillus	virulent	0.99987
BluePeacock205_29236	11083	0.6097	Caldilinea aerophila	1	CRISPR	Bacteria	Chloroflexi	Caldilineae	Caldilineales	Caldilineaceae	Caldilinea	virulent	0.999872
BluePeacock205_29374	15498	0.4483	Dictyoglomus thermophilum	1	CRISPR	Bacteria	Dictyoglomi	Dictyoglomia	Dictyoglomales	Dictyoglomaceae	Dictyoglomus	virulent	0.99986
BluePeacock205_29554	16598	0.6354	Pseudonocardia sp. P2	1	CRISPR	Bacteria	Actinobacteria	Actinobacteria	Pseudonocardiales	Pseudonocardiaceae	Pseudonocardia	virulent	0.999196
BluePeacock205_29959	30622	0.621	Delftia sp. JD2	1	CRISPR	Bacteria	Proteobacteria	Betaproteobacteria	Burkholderiales	Comamonadaceae	Delftia	virulent	0.876303
BluePeacock205_30036	5059	0.5037	Hungateiclostridium thermocellum	1	CRISPR	Bacteria	Firmicutes	Clostridia	Clostridiales	Hungateiclostridiaceae	Hungateiclostridium	virulent	0.999866
BluePeacock205_30181	16826	0.5947	Xylanimonas cellulosilytica	1	CRISPR	Bacteria	Actinobacteria	Actinobacteria	Micrococcales	Promicromonosporaceae	Xylanimonas	virulent	0.999867
BluePeacock205_30264	8180	0.6043	Microcystis aeruginosa	1	CRISPR	Bacteria	Cyanobacteria		Chroococcales	Microcystaceae	Microcystis	virulent	0.965047
BluePeacock205_31696	9093	0.5909	Streptomyces dengpaensis	1	CRISPR	Bacteria	Actinobacteria	Actinobacteria	Streptomycetales	Streptomycetaceae	Streptomyces	virulent	0.999859
BluePeacock205_32345	21964	0.6154	Acinetobacter soli	1	CRISPR	Bacteria	Proteobacteria	Gammaproteobacteria	Pseudomonadales	Moraxellaceae	Acinetobacter	virulent	0.99986
BluePeacock205_32528	16980	0.3412	Listeria monocytogenes	1	CRISPR	Bacteria	Firmicutes	Bacilli	Bacillales	Listeriaceae	Listeria	virulent	0.978253
BluePeacock205_32761	18165	0.3983	Actinomyces bouchesdurhonensis	1	CRISPR	Bacteria	Actinobacteria	Actinobacteria	Actinomycetales	Actinomycetaceae	Actinomyces	virulent	0.999868
BluePeacock205_32812	8016	0.5549	Xanthomonas cucurbitae	1	CRISPR	Bacteria	Proteobacteria	Gammaproteobacteria	Xanthomonadales	Xanthomonadaceae	Xanthomonas	virulent	0.999728
BluePeacock205_33074	6123	0.3541	Rahnella aquatilis	1	CRISPR	Bacteria	Proteobacteria	Gammaproteobacteria	Enterobacterales	Yersiniaceae	Rahnella	virulent	0.999872
BluePeacock205_34066	9074	0.5985	Synechococcus sp. 7002	1	CRISPR	Bacteria	Cyanobacteria		Synechococcales	Synechococcaceae	Synechococcus	virulent	0.99971
BluePeacock205_34070	41660	0.6211	Bifidobacterium longum	1	CRISPR	Bacteria	Actinobacteria	Actinobacteria	Bifidobacteriales	Bifidobacteriaceae	Bifidobacterium	virulent	0.995245
BluePeacock205_34244	44640	0.5219	Dickeya dadantii	1	CRISPR	Bacteria	Proteobacteria	Gammaproteobacteria	Enterobacterales	Pectobacteriaceae	Dickeya	virulent	0.999861
BluePeacock205_34328	5430	0.4438	Acinetobacter sp. CIP 102129	1	CRISPR	Bacteria	Proteobacteria	Gammaproteobacteria	Pseudomonadales	Moraxellaceae	Acinetobacter	virulent	0.999328
BluePeacock205_34474	26979	0.6148	Streptomyces sp. OspMP-M43	1	CRISPR	Bacteria	Actinobacteria	Actinobacteria	Streptomycetales	Streptomycetaceae	Streptomyces	virulent	0.999846
BluePeacock205_34662	6075	0.5287	Thermogemmatispora tikiterensis	1	CRISPR	Bacteria	Chloroflexi	Ktedonobacteria	Thermogemmatisporales	Thermogemmatisporaceae	Thermogemmatispora	virulent	0.999871
BluePeacock205_35062	10110	0.5013	Pelagibaculum spongiae	1	CRISPR	Bacteria	Proteobacteria	Gammaproteobacteria	Oceanospirillales		Pelagibaculum	virulent	0.999872
BluePeacock205_35450	5329	0.565	Alcaligenes aquatilis	1	CRISPR	Bacteria	Proteobacteria	Betaproteobacteria	Burkholderiales	Alcaligenaceae	Alcaligenes	virulent	0.999857
BluePeacock205_35532	7251	0.4212	Apibacter sp. wkB309	1	CRISPR	Bacteria	Bacteroidetes	Flavobacteriia	Flavobacteriales	Flavobacteriaceae	Apibacter	virulent	0.955086
BluePeacock205_35851	5176	0.7106	Nocardiopsis sp. RV163	1	CRISPR	Bacteria	Actinobacteria	Actinobacteria	Streptosporangiales	Nocardiopsaceae	Nocardiopsis	virulent	0.99986
BluePeacock205_35896	9930	0.5195	Dickeya zeae	1	CRISPR	Bacteria	Proteobacteria	Gammaproteobacteria	Enterobacterales	Pectobacteriaceae	Dickeya	virulent	0.999868
BluePeacock205_36005	10471	0.358	Acinetobacter towneri	1	CRISPR	Bacteria	Proteobacteria	Gammaproteobacteria	Pseudomonadales	Moraxellaceae	Acinetobacter	virulent	0.99987
BluePeacock205_36300	5674	0.3467	Bacillus thuringiensis	1	CRISPR	Bacteria	Firmicutes	Bacilli	Bacillales	Bacillaceae	Bacillus	virulent	0.70908
BluePeacock205_36675	5081	0.6453	Bifidobacterium dentium	1	CRISPR	Bacteria	Actinobacteria	Actinobacteria	Bifidobacteriales	Bifidobacteriaceae	Bifidobacterium	virulent	0.999871
BluePeacock205_37465	36162	0.4807	Cylindrospermopsis raciborskii	1	CRISPR	Bacteria	Cyanobacteria		Nostocales	Aphanizomenonaceae	Cylindrospermopsis	virulent	0.998413
BluePeacock205_37796	5505	0.5733	Alcaligenes aquatilis	1	CRISPR	Bacteria	Proteobacteria	Betaproteobacteria	Burkholderiales	Alcaligenaceae	Alcaligenes	virulent	0.999867
BluePeacock205_37878	5525	0.5122	Porphyromonas gingivalis	1	CRISPR	Bacteria	Bacteroidetes	Bacteroidia	Bacteroidales	Porphyromonadaceae	Porphyromonas	virulent	0.99987
BluePeacock205_38082	8146	0.4137	Clostridium sp. KNHs214	1	CRISPR	Bacteria	Firmicutes	Clostridia	Clostridiales	Clostridiaceae	Clostridium	virulent	0.999864
BluePeacock205_38366	11493	0.537	Desulfonatronospira thiodismutans	1	CRISPR	Bacteria	Proteobacteria	Deltaproteobacteria	Desulfovibrionales	Desulfohalobiaceae	Desulfonatronospira	virulent	0.999864
BluePeacock205_38822	5439	0.4297	Caldicellulosiruptor bescii	1	CRISPR	Bacteria	Firmicutes	Clostridia	Thermoanaerobacterales	Thermoanaerobacterales Family III. Incertae Sedis	Caldicellulosiruptor	virulent	0.999864
BluePeacock205_38910	14237	0.6035	Nocardiopsis alba	1	CRISPR	Bacteria	Actinobacteria	Actinobacteria	Streptosporangiales	Nocardiopsaceae	Nocardiopsis	virulent	0.99987
BluePeacock205_38915	6522	0.5029	Streptococcus sobrinus	1	CRISPR	Bacteria	Firmicutes	Bacilli	Lactobacillales	Streptococcaceae	Streptococcus	virulent	0.999874
BluePeacock205_39482	7856	0.4794	Acinetobacter ursingii	1	CRISPR	Bacteria	Proteobacteria	Gammaproteobacteria	Pseudomonadales	Moraxellaceae	Acinetobacter	virulent	0.999873
BluePeacock205_39502	5789	0.5022	Bifidobacterium bifidum	1	CRISPR	Bacteria	Actinobacteria	Actinobacteria	Bifidobacteriales	Bifidobacteriaceae	Bifidobacterium	virulent	0.999699
BluePeacock205_39620	7864	0.6155	Pseudomonas sp. BAY1663	1	CRISPR	Bacteria	Proteobacteria	Gammaproteobacteria	Pseudomonadales	Pseudomonadaceae	Pseudomonas	virulent	0.999672
BluePeacock205_39984	7884	0.4786	Streptococcus oralis	1	CRISPR	Bacteria	Firmicutes	Bacilli	Lactobacillales	Streptococcaceae	Streptococcus	virulent	0.999871
BluePeacock205_40081	5868	0.4318	Acinetobacter gerneri	1	CRISPR	Bacteria	Proteobacteria	Gammaproteobacteria	Pseudomonadales	Moraxellaceae	Acinetobacter	virulent	0.897169
BluePeacock205_40473	7678	0.3533	Enterococcus silesiacus	1	CRISPR	Bacteria	Firmicutes	Bacilli	Lactobacillales	Enterococcaceae	Enterococcus	virulent	0.999868
BluePeacock205_40589	11690	0.6423	Lampropedia cohaerens	1	CRISPR	Bacteria	Proteobacteria	Betaproteobacteria	Burkholderiales	Comamonadaceae	Lampropedia	virulent	0.998972
BluePeacock205_41720	10295	0.5478	Streptomyces thermovulgaris	1	CRISPR	Bacteria	Actinobacteria	Actinobacteria	Streptomycetales	Streptomycetaceae	Streptomyces	virulent	0.999869
BluePeacock205_41834	42103	0.4551	Shewanella putrefaciens	1	CRISPR	Bacteria	Proteobacteria	Gammaproteobacteria	Alteromonadales	Shewanellaceae	Shewanella	virulent	0.999862
BluePeacock205_41972	5491	0.7538	Streptomyces gilvigriseus	1	CRISPR	Bacteria	Actinobacteria	Actinobacteria	Streptomycetales	Streptomycetaceae	Streptomyces	virulent	0.99986
BluePeacock205_42054	75200	0.3795	Streptococcus agalactiae	1	CRISPR	Bacteria	Firmicutes	Bacilli	Lactobacillales	Streptococcaceae	Streptococcus	virulent	0.999855
BluePeacock205_42268	16942	0.6545	Klebsiella pneumoniae	1	CRISPR	Bacteria	Proteobacteria	Gammaproteobacteria	Enterobacterales	Enterobacteriaceae	Klebsiella	virulent	0.714731
BluePeacock205_42357	10793	0.585	Nannocystis exedens	1	CRISPR	Bacteria	Proteobacteria	Deltaproteobacteria	Myxococcales	Nannocystaceae	Nannocystis	virulent	0.99987
BluePeacock205_42578	7823	0.7106	Prauserella shujinwangii	1	CRISPR	Bacteria	Actinobacteria	Actinobacteria	Pseudonocardiales	Pseudonocardiaceae	Prauserella	virulent	0.999773
BluePeacock205_43213	10957	0.5936	Vitiosangium sp. GDMCC 1.1324	1	CRISPR	Bacteria	Proteobacteria	Deltaproteobacteria	Myxococcales	Archangiaceae	Vitiosangium	virulent	0.999874
BluePeacock205_43223	9859	0.6262	Quadrisphaera sp. DSM 44207	1	CRISPR	Bacteria	Actinobacteria	Actinobacteria	Kineosporiales	Kineosporiaceae	Quadrisphaera	virulent	0.999863
BluePeacock205_43515	6202	0.6201	Gordonia sp. YC-JH1	1	CRISPR	Bacteria	Actinobacteria	Actinobacteria	Corynebacteriales	Gordoniaceae	Gordonia	virulent	0.94646
BluePeacock205_43960	5770	0.6028	Acidovorax oryzae	1	CRISPR	Bacteria	Proteobacteria	Betaproteobacteria	Burkholderiales	Comamonadaceae	Acidovorax	virulent	0.694083
BluePeacock205_44231	7347	0.7075	Faecalibacterium prausnitzii	1	CRISPR	Bacteria	Firmicutes	Clostridia	Clostridiales	Ruminococcaceae	Faecalibacterium	virulent	0.999875
BluePeacock205_44509	30890	0.3534	Nissabacter archeti	1	CRISPR	Bacteria	Proteobacteria	Gammaproteobacteria	Enterobacterales	Yersiniaceae	Nissabacter	virulent	0.999866
BluePeacock205_44628	8138	0.4834	Dickeya zeae	1	CRISPR	Bacteria	Proteobacteria	Gammaproteobacteria	Enterobacterales	Pectobacteriaceae	Dickeya	virulent	0.99987
BluePeacock205_45087	6777	0.6656	Micromonospora chokoriensis	1	CRISPR	Bacteria	Actinobacteria	Actinobacteria	Micromonosporales	Micromonosporaceae	Micromonospora	virulent	0.968656
BluePeacock205_45546	6094	0.5189	Paenibacillus sp. IHB B 3084	1	CRISPR	Bacteria	Firmicutes	Bacilli	Bacillales	Paenibacillaceae	Paenibacillus	virulent	0.999874
BluePeacock205_46239	8699	0.6352	Moorella sp. Hama-1	1	CRISPR	Bacteria	Firmicutes	Clostridia	Thermoanaerobacterales	Thermoanaerobacteraceae	Moorella	virulent	0.977887
BluePeacock205_47676	8514	0.6412	Propionibacterium freudenreichii	1	CRISPR	Bacteria	Actinobacteria	Actinobacteria	Propionibacteriales	Propionibacteriaceae	Propionibacterium	virulent	0.999868
BluePeacock205_48105	18889	0.5333	Paenibacillus elgii	1	CRISPR	Bacteria	Firmicutes	Bacilli	Bacillales	Paenibacillaceae	Paenibacillus	virulent	0.999861
BluePeacock205_48155	5614	0.4273	Actinomyces oris	1	CRISPR	Bacteria	Actinobacteria	Actinobacteria	Actinomycetales	Actinomycetaceae	Actinomyces	virulent	0.999747
BluePeacock205_48426	5517	0.6195	Paenibacillus sp. CAA11	1	CRISPR	Bacteria	Firmicutes	Bacilli	Bacillales	Paenibacillaceae	Paenibacillus	virulent	0.972231
BluePeacock205_48950	16462	0.3566	Fusobacterium necrophorum	1	CRISPR	Bacteria	Fusobacteria	Fusobacteriia	Fusobacteriales	Fusobacteriaceae	Fusobacterium	virulent	0.999866
BluePeacock205_49112	90628	0.6173	Pseudomonas fluorescens	1	CRISPR	Bacteria	Proteobacteria	Gammaproteobacteria	Pseudomonadales	Pseudomonadaceae	Pseudomonas	virulent	0.99984
BluePeacock205_49146	8864	0.4123	Massilibacterium senegalense	1	CRISPR	Bacteria	Firmicutes	Bacilli	Bacillales	Bacillaceae	Massilibacterium	virulent	0.943263
BluePeacock205_49224	6123	0.3111	Clostridium septicum	1	CRISPR	Bacteria	Firmicutes	Clostridia	Clostridiales	Clostridiaceae	Clostridium	virulent	0.999873
BluePeacock205_49336	5470	0.6144	Xanthomonas nasturtii	1	CRISPR	Bacteria	Proteobacteria	Gammaproteobacteria	Xanthomonadales	Xanthomonadaceae	Xanthomonas	virulent	0.999843
BluePeacock205_49464	16822	0.6093	Corynebacterium humireducens	1	CRISPR	Bacteria	Actinobacteria	Actinobacteria	Corynebacteriales	Corynebacteriaceae	Corynebacterium	virulent	0.999868
BluePeacock205_49479	11818	0.4052	Streptococcus suis	1	CRISPR	Bacteria	Firmicutes	Bacilli	Lactobacillales	Streptococcaceae	Streptococcus	virulent	0.952377
BluePeacock205_49646	7839	0.5503	Mycobacterium conspicuum	1	CRISPR	Bacteria	Actinobacteria	Actinobacteria	Corynebacteriales	Mycobacteriaceae	Mycobacterium	virulent	0.999805
BluePeacock205_50364	5748	0.683	Actinomadura chibensis	1	CRISPR	Bacteria	Actinobacteria	Actinobacteria	Streptosporangiales	Thermomonosporaceae	Actinomadura	virulent	0.999779
BluePeacock205_50379	14803	0.5628	Cellulomonas hominis	1	CRISPR	Bacteria	Actinobacteria	Actinobacteria	Micrococcales	Cellulomonadaceae	Cellulomonas	virulent	0.999864
BluePeacock205_50733	6412	0.6352	Megasphaera elsdenii	1	CRISPR	Bacteria	Firmicutes	Negativicutes	Veillonellales	Veillonellaceae	Megasphaera	virulent	0.999863
BluePeacock205_51144	8738	0.4864	Numidum massiliense	1	CRISPR	Bacteria	Firmicutes	Bacilli	Bacillales	Bacillaceae	Numidum	virulent	0.99987
BluePeacock205_51394	12471	0.5911	Nocardioides sp. 78	1	CRISPR	Bacteria	Actinobacteria	Actinobacteria	Propionibacteriales	Nocardioidaceae	Nocardioides	virulent	0.997806
BluePeacock205_51969	9893	0.5434	Bifidobacterium pseudolongum	1	CRISPR	Bacteria	Actinobacteria	Actinobacteria	Bifidobacteriales	Bifidobacteriaceae	Bifidobacterium	virulent	0.999872
BluePeacock205_52130	10550	0.3565	Porphyromonas cangingivalis	1	CRISPR	Bacteria	Bacteroidetes	Bacteroidia	Bacteroidales	Porphyromonadaceae	Porphyromonas	virulent	0.999869
BluePeacock205_52187	7191	0.3456	Flavobacterium succinicans	1	CRISPR	Bacteria	Bacteroidetes	Flavobacteriia	Flavobacteriales	Flavobacteriaceae	Flavobacterium	virulent	0.999874
BluePeacock205_52382	29732	0.4709	Pelagirhabdus alkalitolerans	1	CRISPR	Bacteria	Firmicutes	Bacilli	Bacillales	Bacillaceae	Pelagirhabdus	virulent	0.99987
BluePeacock205_52667	8984	0.3758	Acinetobacter sp. WCHA45	1	CRISPR	Bacteria	Proteobacteria	Gammaproteobacteria	Pseudomonadales	Moraxellaceae	Acinetobacter	virulent	0.999874
BluePeacock205_52878	14938	0.3377	Acinetobacter nosocomialis	1	CRISPR	Bacteria	Proteobacteria	Gammaproteobacteria	Pseudomonadales	Moraxellaceae	Acinetobacter	virulent	0.999869
BluePeacock205_53378	9919	0.572	Actinomyces oris	1	CRISPR	Bacteria	Actinobacteria	Actinobacteria	Actinomycetales	Actinomycetaceae	Actinomyces	virulent	0.999868
BluePeacock205_53651-lt2gene	5126	0.4657	Selenomonas noxia	1	CRISPR	Bacteria	Firmicutes	Negativicutes	Selenomonadales	Selenomonadaceae	Selenomonas	virulent	0.999874
BluePeacock205_54297	10458	0.4272	Acinetobacter radioresistens	1	CRISPR	Bacteria	Proteobacteria	Gammaproteobacteria	Pseudomonadales	Moraxellaceae	Acinetobacter	virulent	0.999861
BluePeacock205_55040	16470	0.5226	Macrococcus caseolyticus	1	CRISPR	Bacteria	Firmicutes	Bacilli	Bacillales	Staphylococcaceae	Macrococcus	virulent	0.99987
BluePeacock205_55076	7443	0.6155	Caballeronia turbans	1	CRISPR	Bacteria	Proteobacteria	Betaproteobacteria	Burkholderiales	Burkholderiaceae	Caballeronia	virulent	0.791879
BluePeacock205_55096	7922	0.4851	Verrucomicrobiae bacterium DG1235	1	CRISPR	Bacteria	Verrucomicrobia	Verrucomicrobiae				virulent	0.999871
BluePeacock205_55209	5201	0.5386	Xylanimonas cellulosilytica	1	CRISPR	Bacteria	Actinobacteria	Actinobacteria	Micrococcales	Promicromonosporaceae	Xylanimonas	virulent	0.99987
BluePeacock205_55918	10895	0.5382	Clostridiaceae bacterium	1	CRISPR	Bacteria	Firmicutes	Clostridia	Clostridiales	Clostridiaceae		virulent	0.999872
BluePeacock205_56004	5776	0.6685	Tsukamurella tyrosinosolvens	1	CRISPR	Bacteria	Actinobacteria	Actinobacteria	Corynebacteriales	Tsukamurellaceae	Tsukamurella	virulent	0.829164
BluePeacock205_56019	5498	0.6419	Parapedobacter composti	1	CRISPR	Bacteria	Bacteroidetes	Sphingobacteriia	Sphingobacteriales	Sphingobacteriaceae	Parapedobacter	virulent	0.999874
BluePeacock205_56030	5604	0.43	Geobacillus sp. PA-3	1	CRISPR	Bacteria	Firmicutes	Bacilli	Bacillales	Bacillaceae	Geobacillus	virulent	0.999872
BluePeacock205_56049	8799	0.6065	Streptomyces sp. SM13	1	CRISPR	Bacteria	Actinobacteria	Actinobacteria	Streptomycetales	Streptomycetaceae	Streptomyces	virulent	0.999872
BluePeacock205_56328	9389	0.5776	Pseudopropionibacterium propionicum	1	CRISPR	Bacteria	Actinobacteria	Actinobacteria	Propionibacteriales	Propionibacteriaceae	Pseudopropionibacterium	virulent	0.999869
BluePeacock205_56509	7598	0.4225	Lysinibacillus sp. SG55	1	CRISPR	Bacteria	Firmicutes	Bacilli	Bacillales	Bacillaceae	Lysinibacillus	virulent	0.999875
BluePeacock205_56591	9941	0.4073	Acinetobacter cumulans	1	CRISPR	Bacteria	Proteobacteria	Gammaproteobacteria	Pseudomonadales	Moraxellaceae	Acinetobacter	virulent	0.893948
BluePeacock205_56702	5056	0.5269	Nitrosomonas cryotolerans	1	CRISPR	Bacteria	Proteobacteria	Betaproteobacteria	Nitrosomonadales	Nitrosomonadaceae	Nitrosomonas	virulent	0.999874
BluePeacock205_57199	27112	0.363	Dehalobacterium formicoaceticum	1	CRISPR	Bacteria	Firmicutes	Clostridia	Clostridiales	Peptococcaceae	Dehalobacterium	virulent	0.998399
BluePeacock205_57671	6351	0.6301	Oceanimonas doudoroffii	1	CRISPR	Bacteria	Proteobacteria	Gammaproteobacteria	Aeromonadales	Aeromonadaceae	Oceanimonas	virulent	0.999873
BluePeacock205_57854	24459	0.619	Saccharomonospora paurometabolica	1	CRISPR	Bacteria	Actinobacteria	Actinobacteria	Pseudonocardiales	Pseudonocardiaceae	Saccharomonospora	virulent	0.999866
BluePeacock205_57963	6668	0.6714	Streptomyces sp. CS014	1	CRISPR	Bacteria	Actinobacteria	Actinobacteria	Streptomycetales	Streptomycetaceae	Streptomyces	virulent	0.998579
BluePeacock205_58203	11187	0.3828	Clostridium sp. Marseille-P3244	1	CRISPR	Bacteria	Firmicutes	Clostridia	Clostridiales	Clostridiaceae	Clostridium	virulent	0.999868
BluePeacock205_58235	8117	0.725	Haliangium ochraceum	1	CRISPR	Bacteria	Proteobacteria	Deltaproteobacteria	Myxococcales	Kofleriaceae	Haliangium	virulent	0.999685
BluePeacock205_58346	10899	0.544	Scytonema tolypothrichoides	1	CRISPR	Bacteria	Cyanobacteria		Nostocales	Scytonemataceae	Scytonema	virulent	0.999867
BluePeacock205_58563	22017	0.4102	Bacillus smithii	1	CRISPR	Bacteria	Firmicutes	Bacilli	Bacillales	Bacillaceae	Bacillus	virulent	0.999867
BluePeacock205_58821	5363	0.6422	Rhodopseudomonas palustris	1	CRISPR	Bacteria	Proteobacteria	Alphaproteobacteria	Rhizobiales	Bradyrhizobiaceae	Rhodopseudomonas	virulent	0.999824
BluePeacock205_59287	9264	0.6384	Nocardiopsis flavescens	1	CRISPR	Bacteria	Actinobacteria	Actinobacteria	Streptosporangiales	Nocardiopsaceae	Nocardiopsis	virulent	0.999872
BluePeacock205_59317	5870	0.4709	Paenibacillus kribbensis	1	CRISPR	Bacteria	Firmicutes	Bacilli	Bacillales	Paenibacillaceae	Paenibacillus	virulent	0.999872
BluePeacock205_59658	7004	0.6612	Stenotrophomonas ginsengisoli	1	CRISPR	Bacteria	Proteobacteria	Gammaproteobacteria	Xanthomonadales	Xanthomonadaceae	Stenotrophomonas	virulent	0.999872
BluePeacock205_59930	7860	0.5406	Vitiosangium sp. GDMCC 1.1324	1	CRISPR	Bacteria	Proteobacteria	Deltaproteobacteria	Myxococcales	Archangiaceae	Vitiosangium	virulent	0.967811
BluePeacock205_60004	10705	0.6111	Xanthomonas translucens	1	CRISPR	Bacteria	Proteobacteria	Gammaproteobacteria	Xanthomonadales	Xanthomonadaceae	Xanthomonas	virulent	0.999869
BluePeacock205_60214	8639	0.3608	Clostridium mediterraneense	1	CRISPR	Bacteria	Firmicutes	Clostridia	Clostridiales	Clostridiaceae	Clostridium	virulent	0.999871
BluePeacock205_60292	7064	0.5228	Pseudonocardia oroxyli	1	CRISPR	Bacteria	Actinobacteria	Actinobacteria	Pseudonocardiales	Pseudonocardiaceae	Pseudonocardia	virulent	0.999872
BluePeacock205_60529	5766	0.4313	Desulfurella acetivorans	1	CRISPR	Bacteria	Proteobacteria	Deltaproteobacteria	Desulfurellales	Desulfurellaceae	Desulfurella	virulent	0.994265
BluePeacock205_60586	9161	0.2964	Prevotella melaninogenica	1	CRISPR	Bacteria	Bacteroidetes	Bacteroidia	Bacteroidales	Prevotellaceae	Prevotella	virulent	0.99987
BluePeacock205_60675	10639	0.3007	Hydrogenivirga sp. 128-5-R1-1	1	CRISPR	Bacteria	Aquificae	Aquificae	Aquificales	Aquificaceae	Hydrogenivirga	virulent	0.999871
BluePeacock205_60893	40853	0.41	Solibacillus sp. R5-41	1	CRISPR	Bacteria	Firmicutes	Bacilli	Bacillales	Planococcaceae	Solibacillus	virulent	0.999868
BluePeacock205_61276	11783	0.4842	Paenibacillus taiwanensis	1	CRISPR	Bacteria	Firmicutes	Bacilli	Bacillales	Paenibacillaceae	Paenibacillus	virulent	0.999649
BluePeacock205_61361	8683	0.4161	Paenibacillus elgii	1	CRISPR	Bacteria	Firmicutes	Bacilli	Bacillales	Paenibacillaceae	Paenibacillus	virulent	0.999866
BluePeacock205_61391	6225	0.4254	Borreliella bavariensis	1	CRISPR	Bacteria	Spirochaetes	Spirochaetia	Spirochaetales	Borreliaceae	Borreliella	virulent	0.999874
BluePeacock205_61610	5120	0.6373	Mycolicibacter longobardus	1	CRISPR	Bacteria	Actinobacteria	Actinobacteria	Corynebacteriales	Mycobacteriaceae	Mycolicibacter	virulent	0.969285
BluePeacock205_62056	5725	0.5305	Paenibacillus taiwanensis	1	CRISPR	Bacteria	Firmicutes	Bacilli	Bacillales	Paenibacillaceae	Paenibacillus	virulent	0.861866
BluePeacock205_62534	5978	0.6193	Thermobifida halotolerans	1	CRISPR	Bacteria	Actinobacteria	Actinobacteria	Streptosporangiales	Nocardiopsaceae	Thermobifida	virulent	0.751252
BluePeacock205_62560	12154	0.4725	Acinetobacter sp. AR2-3	1	CRISPR	Bacteria	Proteobacteria	Gammaproteobacteria	Pseudomonadales	Moraxellaceae	Acinetobacter	virulent	0.999874
BluePeacock205_62860	12866	0.6146	Streptomyces sp. 142MFCol3.1	1	CRISPR	Bacteria	Actinobacteria	Actinobacteria	Streptomycetales	Streptomycetaceae	Streptomyces	virulent	0.999866
BluePeacock205_63493	5207	0.4425	Anaerolinea thermolimosa	1	CRISPR	Bacteria	Chloroflexi	Anaerolineae	Anaerolineales	Anaerolineaceae	Anaerolinea	virulent	0.999873
BluePeacock205_63980	5608	0.5785	Saprospira grandis	1	CRISPR	Bacteria	Bacteroidetes	Saprospiria	Saprospirales	Saprospiraceae	Saprospira	virulent	0.999865
BluePeacock205_64893	24276	0.5974	Schaalia cardiffensis	1	CRISPR	Bacteria	Actinobacteria	Actinobacteria	Actinomycetales	Actinomycetaceae	Schaalia	virulent	0.953418
BluePeacock205_65339	9788	0.6157	Tepidimonas fonticaldi	1	CRISPR	Bacteria	Proteobacteria	Betaproteobacteria	Burkholderiales		Tepidimonas	virulent	0.999414
BluePeacock205_65511	18415	0.6741	Streptomyces lavenduligriseus	1	CRISPR	Bacteria	Actinobacteria	Actinobacteria	Streptomycetales	Streptomycetaceae	Streptomyces	virulent	0.999654
BluePeacock205_65710	5491	0.4342	Acinetobacter sp. ACNIH1	1	CRISPR	Bacteria	Proteobacteria	Gammaproteobacteria	Pseudomonadales	Moraxellaceae	Acinetobacter	virulent	0.999866
BluePeacock205_65773	5312	0.6943	Bifidobacterium breve	1	CRISPR	Bacteria	Actinobacteria	Actinobacteria	Bifidobacteriales	Bifidobacteriaceae	Bifidobacterium	virulent	0.981401
BluePeacock205_66149	5857	0.5759	Streptomyces spongiicola	1	CRISPR	Bacteria	Actinobacteria	Actinobacteria	Streptomycetales	Streptomycetaceae	Streptomyces	virulent	0.999874
BluePeacock205_66303	5669	0.5812	Salinispora pacifica	1	CRISPR	Bacteria	Actinobacteria	Actinobacteria	Micromonosporales	Micromonosporaceae	Salinispora	virulent	0.947931
BluePeacock205_66524	43238	0.4771	Acinetobacter haemolyticus	1	CRISPR	Bacteria	Proteobacteria	Gammaproteobacteria	Pseudomonadales	Moraxellaceae	Acinetobacter	virulent	0.993322
BluePeacock205_66817	30453	0.5381	Oceanospirillum multiglobuliferum	1	CRISPR	Bacteria	Proteobacteria	Gammaproteobacteria	Oceanospirillales	Oceanospirillaceae	Oceanospirillum	virulent	0.999868
BluePeacock205_67459	68231	0.5009	Gordonia sp. IITR100	1	CRISPR	Bacteria	Actinobacteria	Actinobacteria	Corynebacteriales	Gordoniaceae	Gordonia	virulent	0.999859
BluePeacock205_68160	6100	0.5495	Geitlerinema sp. PCC 9228	1	CRISPR	Bacteria	Cyanobacteria		Oscillatoriales	Coleofasciculaceae	Geitlerinema	virulent	0.999872
BluePeacock205_68483-lt2gene	5973	0.5379	Fibrobacter sp. UWH1	1	CRISPR	Bacteria	Fibrobacteres	Fibrobacteria	Fibrobacterales	Fibrobacteraceae	Fibrobacter	virulent	0.999874
BluePeacock205_69036	9335	0.4156	Microcystis aeruginosa	1	CRISPR	Bacteria	Cyanobacteria		Chroococcales	Microcystaceae	Microcystis	virulent	0.999871
BluePeacock205_69422	7937	0.6499	Actinomyces sp. oral taxon 172	1	CRISPR	Bacteria	Actinobacteria	Actinobacteria	Actinomycetales	Actinomycetaceae	Actinomyces	virulent	0.99915
BluePeacock205_69440	10130	0.4942	Bacillus sp. 7504-2	1	CRISPR	Bacteria	Firmicutes	Bacilli	Bacillales	Bacillaceae	Bacillus	virulent	0.999871
BluePeacock205_69564	5840	0.6062	Streptomyces rapamycinicus	1	CRISPR	Bacteria	Actinobacteria	Actinobacteria	Streptomycetales	Streptomycetaceae	Streptomyces	virulent	0.999868
BluePeacock205_69981	5843	0.4559	Pannonibacter phragmitetus	1	CRISPR	Bacteria	Proteobacteria	Alphaproteobacteria	Rhodobacterales	Rhodobacteraceae	Pannonibacter	virulent	0.999867
BluePeacock205_70294	6003	0.6189	Brachybacterium nesterenkovii	1	CRISPR	Bacteria	Actinobacteria	Actinobacteria	Micrococcales	Dermabacteraceae	Brachybacterium	virulent	0.999861
BluePeacock205_70383	9135	0.6999	Micrococcus luteus	1	CRISPR	Bacteria	Actinobacteria	Actinobacteria	Micrococcales	Micrococcaceae	Micrococcus	virulent	0.978433
BluePeacock205_70530	12531	0.6747	Chloroflexus islandicus	1	CRISPR	Bacteria	Chloroflexi	Chloroflexia	Chloroflexales	Chloroflexaceae	Chloroflexus	virulent	0.999865
BluePeacock205_70886	10537	0.6157	Rhodothermaceae bacterium RA	1	CRISPR	Bacteria	Bacteroidetes		Bacteroidetes Order II. Incertae sedis	Rhodothermaceae		virulent	0.988104
BluePeacock205_71644	15042	0.6762	Streptomyces sp. FR-008	1	CRISPR	Bacteria	Actinobacteria	Actinobacteria	Streptomycetales	Streptomycetaceae	Streptomyces	virulent	0.999787
BluePeacock205_71713-lt2gene	5387	0.6339	Propionibacterium freudenreichii	1	CRISPR	Bacteria	Actinobacteria	Actinobacteria	Propionibacteriales	Propionibacteriaceae	Propionibacterium	virulent	0.999873
BluePeacock205_72294	6941	0.5257	Leptospira kirschneri	1	CRISPR	Bacteria	Spirochaetes	Spirochaetia	Leptospirales	Leptospiraceae	Leptospira	virulent	0.999863
BluePeacock205_72819	5297	0.6119	Mycobacterium intermedium	1	CRISPR	Bacteria	Actinobacteria	Actinobacteria	Corynebacteriales	Mycobacteriaceae	Mycobacterium	virulent	0.999871
BluePeacock205_73389	5276	0.4782	Chloroflexus aurantiacus	1	CRISPR	Bacteria	Chloroflexi	Chloroflexia	Chloroflexales	Chloroflexaceae	Chloroflexus	virulent	0.999871
BluePeacock205_73847	6085	0.6355	Halomonas sp. CSM-2	1	CRISPR	Bacteria	Proteobacteria	Gammaproteobacteria	Oceanospirillales	Halomonadaceae	Halomonas	virulent	0.999812
BluePeacock205_74044	5100	0.4398	Acinetobacter soli	1	CRISPR	Bacteria	Proteobacteria	Gammaproteobacteria	Pseudomonadales	Moraxellaceae	Acinetobacter	virulent	0.999872
BluePeacock205_74242	10462	0.5178	Haliangium ochraceum	1	CRISPR	Bacteria	Proteobacteria	Deltaproteobacteria	Myxococcales	Kofleriaceae	Haliangium	virulent	0.957019
BluePeacock205_74402	6291	0.6183	Streptomyces sp. NRRL F-4489	1	CRISPR	Bacteria	Actinobacteria	Actinobacteria	Streptomycetales	Streptomycetaceae	Streptomyces	virulent	0.999869
BluePeacock205_75087	52547	0.4782	Acinetobacter lwoffii	1	CRISPR	Bacteria	Proteobacteria	Gammaproteobacteria	Pseudomonadales	Moraxellaceae	Acinetobacter	virulent	0.999851
BluePeacock205_75308	6932	0.547	Pseudonocardia oroxyli	1	CRISPR	Bacteria	Actinobacteria	Actinobacteria	Pseudonocardiales	Pseudonocardiaceae	Pseudonocardia	virulent	0.97253
BluePeacock205_75632	5323	0.4794	Endozoicomonas montiporae	1	CRISPR	Bacteria	Proteobacteria	Gammaproteobacteria	Oceanospirillales	Endozoicomonadaceae	Endozoicomonas	virulent	0.999867
BluePeacock205_75756	5912	0.5565	Methylosarcina lacus	1	CRISPR	Bacteria	Proteobacteria	Gammaproteobacteria	Methylococcales	Methylococcaceae	Methylosarcina	virulent	0.99987
BluePeacock205_75765	11431	0.3355	Pseudonocardia oroxyli	1	CRISPR	Bacteria	Actinobacteria	Actinobacteria	Pseudonocardiales	Pseudonocardiaceae	Pseudonocardia	virulent	0.999873
BluePeacock205_76105	8175	0.53	Alicyclobacillus kakegawensis	1	CRISPR	Bacteria	Firmicutes	Bacilli	Bacillales	Alicyclobacillaceae	Alicyclobacillus	virulent	0.999871
BluePeacock205_76583	7010	0.5118	Lachnospiraceae bacterium AC2029	1	CRISPR	Bacteria	Firmicutes	Clostridia	Clostridiales	Lachnospiraceae		virulent	0.999868
BluePeacock205_76739	53618	0.5538	Bordetella bronchiseptica	1	CRISPR	Bacteria	Proteobacteria	Betaproteobacteria	Burkholderiales	Alcaligenaceae	Bordetella	virulent	0.999864
BluePeacock205_76802	8267	0.393	Arcobacter lanthieri	1	CRISPR	Bacteria	Proteobacteria	Epsilonproteobacteria	Campylobacterales	Campylobacteraceae	Arcobacter	virulent	0.999871
BluePeacock205_76817	7380	0.4764	Bacillus licheniformis	1	CRISPR	Bacteria	Firmicutes	Bacilli	Bacillales	Bacillaceae	Bacillus	virulent	0.999874
BluePeacock205_76925	6916	0.6747	Rhodoplanes piscinae	1	CRISPR	Bacteria	Proteobacteria	Alphaproteobacteria	Rhizobiales	Hyphomicrobiaceae	Rhodoplanes	virulent	0.999855
BluePeacock205_76984	6162	0.6889	Kytococcus sedentarius	1	CRISPR	Bacteria	Actinobacteria	Actinobacteria	Micrococcales	Dermacoccaceae	Kytococcus	virulent	0.999873
BluePeacock205_77008	7320	0.4037	Leptospira interrogans	1	CRISPR	Bacteria	Spirochaetes	Spirochaetia	Leptospirales	Leptospiraceae	Leptospira	virulent	0.999871
BluePeacock205_77218	5866	0.5261	Fervidobacterium changbaicum	1	CRISPR	Bacteria	Thermotogae	Thermotogae	Thermotogales	Fervidobacteriaceae	Fervidobacterium	virulent	0.613335
BluePeacock205_77654	18212	0.5239	Acinetobacter junii	1	CRISPR	Bacteria	Proteobacteria	Gammaproteobacteria	Pseudomonadales	Moraxellaceae	Acinetobacter	virulent	0.99987
BluePeacock205_78209	11948	0.6108	Defluviimonas alba	1	CRISPR	Bacteria	Proteobacteria	Alphaproteobacteria	Rhodobacterales	Rhodobacteraceae	Defluviimonas	virulent	0.998691
BluePeacock205_78298	10513	0.6941	Bifidobacterium pseudocatenulatum	1	CRISPR	Bacteria	Actinobacteria	Actinobacteria	Bifidobacteriales	Bifidobacteriaceae	Bifidobacterium	virulent	0.999242
BluePeacock205_78372	34913	0.5757	Schaalia odontolytica	1	CRISPR	Bacteria	Actinobacteria	Actinobacteria	Actinomycetales	Actinomycetaceae	Schaalia	virulent	0.999866
BluePeacock205_78469	6576	0.6306	Corynebacterium sp. HMSC077B05	1	CRISPR	Bacteria	Actinobacteria	Actinobacteria	Corynebacteriales	Corynebacteriaceae	Corynebacterium	virulent	0.990497
BluePeacock205_78989	122690	0.4694	Streptococcus sp. NLAE-zl-C503	1	CRISPR	Bacteria	Firmicutes	Bacilli	Lactobacillales	Streptococcaceae	Streptococcus	virulent	0.996941
BluePeacock205_81411	8357	0.3865	Geobacillus subterraneus	1	CRISPR	Bacteria	Firmicutes	Bacilli	Bacillales	Bacillaceae	Geobacillus	virulent	0.873529
BluePeacock205_81871	36968	0.5042	Kurthia gibsonii	1	CRISPR	Bacteria	Firmicutes	Bacilli	Bacillales	Planococcaceae	Kurthia	virulent	0.629436
BluePeacock205_82011	9668	0.4015	Eubacterium callanderi	1	CRISPR	Bacteria	Firmicutes	Clostridia	Clostridiales	Eubacteriaceae	Eubacterium	virulent	0.999868
BluePeacock205_82077	8604	0.4204	Bacteroides faecis	1	CRISPR	Bacteria	Bacteroidetes	Bacteroidia	Bacteroidales	Bacteroidaceae	Bacteroides	virulent	0.999869
BluePeacock205_83076	5718	0.4425	Lactobacillus pentosus	1	CRISPR	Bacteria	Firmicutes	Bacilli	Lactobacillales	Lactobacillaceae	Lactobacillus	virulent	0.999836
BluePeacock205_83866	6528	0.6244	Streptomyces sp. LcepLS	1	CRISPR	Bacteria	Actinobacteria	Actinobacteria	Streptomycetales	Streptomycetaceae	Streptomyces	virulent	0.999874
BluePeacock205_83889	5485	0.5021	Pseudospirillum japonicum	1	CRISPR	Bacteria	Proteobacteria	Gammaproteobacteria	Oceanospirillales	Oceanospirillaceae	Pseudospirillum	virulent	0.999872
BluePeacock205_84022	12865	0.6717	Granulicoccus phenolivorans	1	CRISPR	Bacteria	Actinobacteria	Actinobacteria	Propionibacteriales	Propionibacteriaceae	Granulicoccus	virulent	0.999755
BluePeacock205_84123	11098	0.5192	Thiocapsa sp. KS1	1	CRISPR	Bacteria	Proteobacteria	Gammaproteobacteria	Chromatiales	Chromatiaceae	Thiocapsa	virulent	0.999712
BluePeacock205_84871	10248	0.5987	Chloroflexus islandicus	1	CRISPR	Bacteria	Chloroflexi	Chloroflexia	Chloroflexales	Chloroflexaceae	Chloroflexus	virulent	0.999868
BluePeacock205_85298	38687	0.4198	Lactococcus piscium	1	CRISPR	Bacteria	Firmicutes	Bacilli	Lactobacillales	Streptococcaceae	Lactococcus	virulent	0.999867
BluePeacock205_85498	7011	0.3395	Brachyspira murdochii	1	CRISPR	Bacteria	Spirochaetes	Spirochaetia	Brachyspirales	Brachyspiraceae	Brachyspira	virulent	0.999873
BluePeacock205_85640	7074	0.6007	Klebsiella sp. J-Nf11	1	CRISPR	Bacteria	Proteobacteria	Gammaproteobacteria	Enterobacterales	Enterobacteriaceae	Klebsiella	virulent	0.826165
BluePeacock205_86000	44575	0.4408	Cellulosimicrobium sp. CUA-896	1	CRISPR	Bacteria	Actinobacteria	Actinobacteria	Micrococcales	Promicromonosporaceae	Cellulosimicrobium	virulent	0.999868
BluePeacock205_86267	6874	0.6244	Bifidobacterium pseudolongum	1	CRISPR	Bacteria	Actinobacteria	Actinobacteria	Bifidobacteriales	Bifidobacteriaceae	Bifidobacterium	virulent	0.999875
BluePeacock205_86631	43632	0.5063	Escherichia albertii	1	CRISPR	Bacteria	Proteobacteria	Gammaproteobacteria	Enterobacterales	Enterobacteriaceae	Escherichia	virulent	0.999862
BluePeacock205_86642	15638	0.3032	Caldanaerobacter subterraneus	1	CRISPR	Bacteria	Firmicutes	Clostridia	Thermoanaerobacterales	Thermoanaerobacteraceae	Caldanaerobacter	virulent	0.999863
BluePeacock205_86715	7015	0.3217	Bacillus methanolicus	1	CRISPR	Bacteria	Firmicutes	Bacilli	Bacillales	Bacillaceae	Bacillus	virulent	0.999873
BluePeacock205_86735	7262	0.5935	Xylanimonas cellulosilytica	1	CRISPR	Bacteria	Actinobacteria	Actinobacteria	Micrococcales	Promicromonosporaceae	Xylanimonas	virulent	0.99987
BluePeacock205_87373	7289	0.5866	Thermobifida fusca	1	CRISPR	Bacteria	Actinobacteria	Actinobacteria	Streptosporangiales	Nocardiopsaceae	Thermobifida	virulent	0.999874
BluePeacock205_87376	10636	0.6702	Paenibacillus sp. FSL R5-0912	1	CRISPR	Bacteria	Firmicutes	Bacilli	Bacillales	Paenibacillaceae	Paenibacillus	virulent	0.999057
BluePeacock205_87646	5103	0.5977	Amycolatopsis lurida	1	CRISPR	Bacteria	Actinobacteria	Actinobacteria	Pseudonocardiales	Pseudonocardiaceae	Amycolatopsis	virulent	0.999872
BluePeacock205_87742	8940	0.5914	Sphingomonas sanguinis	1	CRISPR	Bacteria	Proteobacteria	Alphaproteobacteria	Sphingomonadales	Sphingomonadaceae	Sphingomonas	virulent	0.999836
BluePeacock205_87796	10684	0.4022	Geosporobacter ferrireducens	1	CRISPR	Bacteria	Firmicutes	Clostridia	Clostridiales	Clostridiaceae	Geosporobacter	virulent	0.99987
BluePeacock205_87963	12132	0.5232	Firmicutes bacterium	1	CRISPR	Bacteria	Firmicutes					virulent	0.999867
BluePeacock205_88685	14593	0.431	Acinetobacter indicus	1	CRISPR	Bacteria	Proteobacteria	Gammaproteobacteria	Pseudomonadales	Moraxellaceae	Acinetobacter	virulent	0.999869
BluePeacock205_89066	7687	0.4297	Kiloniella laminariae	1	CRISPR	Bacteria	Proteobacteria	Alphaproteobacteria	Kiloniellales	Kiloniellaceae	Kiloniella	virulent	0.999863
BluePeacock205_89437	5128	0.6515	Paracoccus alcaliphilus	1	CRISPR	Bacteria	Proteobacteria	Alphaproteobacteria	Rhodobacterales	Rhodobacteraceae	Paracoccus	virulent	0.999872
BluePeacock205_90141	7626	0.4055	Gallaecimonas pentaromativorans	1	CRISPR	Bacteria	Proteobacteria	Gammaproteobacteria			Gallaecimonas	virulent	0.999867
BluePeacock205_90333	9271	0.4457	Lactobacillus agilis	1	CRISPR	Bacteria	Firmicutes	Bacilli	Lactobacillales	Lactobacillaceae	Lactobacillus	virulent	0.999852
BluePeacock205_90565	5482	0.6892	Rhodobacter viridis	1	CRISPR	Bacteria	Proteobacteria	Alphaproteobacteria	Rhodobacterales	Rhodobacteraceae	Rhodobacter	virulent	0.999873
BluePeacock205_90749	10170	0.5247	Pectobacterium carotovorum	1	CRISPR	Bacteria	Proteobacteria	Gammaproteobacteria	Enterobacterales	Pectobacteriaceae	Pectobacterium	virulent	0.999871
BluePeacock205_91053	22234	0.4645	Desulfatitalea tepidiphila	1	CRISPR	Bacteria	Proteobacteria	Deltaproteobacteria	Desulfobacterales	Desulfobacteraceae	Desulfatitalea	virulent	0.589699
BluePeacock205_91111	6292	0.6581	Actinomyces sp. HMSC075B09	1	CRISPR	Bacteria	Actinobacteria	Actinobacteria	Actinomycetales	Actinomycetaceae	Actinomyces	virulent	0.99987
BluePeacock205_91421	13904	0.4225	Cylindrospermopsis raciborskii	1	CRISPR	Bacteria	Cyanobacteria		Nostocales	Aphanizomenonaceae	Cylindrospermopsis	virulent	0.99987
BluePeacock205_91790	20777	0.2975	Clostridium sp. K25	1	CRISPR	Bacteria	Firmicutes	Clostridia	Clostridiales	Clostridiaceae	Clostridium	virulent	0.99987
BluePeacock205_91797	21137	0.5812	Campylobacter concisus	1	CRISPR	Bacteria	Proteobacteria	Epsilonproteobacteria	Campylobacterales	Campylobacteraceae	Campylobacter	virulent	0.999866
BluePeacock205_91956	9296	0.3855	Clostridium novyi	1	CRISPR	Bacteria	Firmicutes	Clostridia	Clostridiales	Clostridiaceae	Clostridium	virulent	0.999867
BluePeacock205_92127	6417	0.5579	Actinomyces gaoshouyii	1	CRISPR	Bacteria	Actinobacteria	Actinobacteria	Actinomycetales	Actinomycetaceae	Actinomyces	virulent	0.999546
BluePeacock205_93659	7108	0.4076	Clostridioides difficile	1	CRISPR	Bacteria	Firmicutes	Clostridia	Clostridiales	Peptostreptococcaceae	Clostridioides	virulent	0.981218
BluePeacock205_93832	30301	0.4842	Klebsiella pneumoniae	1	CRISPR	Bacteria	Proteobacteria	Gammaproteobacteria	Enterobacterales	Enterobacteriaceae	Klebsiella	virulent	0.999861
BluePeacock205_93904	7051	0.6886	Corynebacterium striatum	1	CRISPR	Bacteria	Actinobacteria	Actinobacteria	Corynebacteriales	Corynebacteriaceae	Corynebacterium	virulent	0.999582
BluePeacock205_94016	5958	0.3192	Pilibacter termitis	1	CRISPR	Bacteria	Firmicutes	Bacilli	Lactobacillales	Enterococcaceae	Pilibacter	virulent	0.99985
BluePeacock205_94166	5106	0.4465	Acinetobacter venetianus	1	CRISPR	Bacteria	Proteobacteria	Gammaproteobacteria	Pseudomonadales	Moraxellaceae	Acinetobacter	virulent	0.999873
BluePeacock205_94193	47287	0.6142	Halomonas ventosae	1	CRISPR	Bacteria	Proteobacteria	Gammaproteobacteria	Oceanospirillales	Halomonadaceae	Halomonas	virulent	0.993728
BluePeacock205_94375	11102	0.3733	Caldicellulosiruptor saccharolyticus	1	CRISPR	Bacteria	Firmicutes	Clostridia	Thermoanaerobacterales	Thermoanaerobacterales Family III. Incertae Sedis	Caldicellulosiruptor	virulent	0.999874
bluepeacock211_24924	20172	0.4003	Clostridium perfringens	1	CRISPR	Bacteria	Firmicutes	Clostridia	Clostridiales	Clostridiaceae	Clostridium	virulent	0.999867
bluepeacock211_24934	21068	0.5517	Vitiosangium sp. GDMCC 1.1324	1	CRISPR	Bacteria	Proteobacteria	Deltaproteobacteria	Myxococcales	Archangiaceae	Vitiosangium	virulent	0.999874
bluepeacock211_25345	5354	0.6066	Streptomyces uncialis	1	CRISPR	Bacteria	Actinobacteria	Actinobacteria	Streptomycetales	Streptomycetaceae	Streptomyces	virulent	0.999873
bluepeacock211_26054	5510	0.3323	Odoribacter splanchnicus	1	CRISPR	Bacteria	Bacteroidetes	Bacteroidia	Bacteroidales	Odoribacteraceae	Odoribacter	virulent	0.609043
bluepeacock211_26250	11153	0.3164	Clostridium butyricum	1	CRISPR	Bacteria	Firmicutes	Clostridia	Clostridiales	Clostridiaceae	Clostridium	virulent	0.999873
bluepeacock211_26525	8840	0.4158	Collimonas pratensis	1	CRISPR	Bacteria	Proteobacteria	Betaproteobacteria	Burkholderiales	Oxalobacteraceae	Collimonas	virulent	0.999873
bluepeacock211_27469	15025	0.4811	Mycobacterium gordonae	1	CRISPR	Bacteria	Actinobacteria	Actinobacteria	Corynebacteriales	Mycobacteriaceae	Mycobacterium	virulent	0.999868
bluepeacock211_28081	9186	0.5106	Acinetobacter baylyi	1	CRISPR	Bacteria	Proteobacteria	Gammaproteobacteria	Pseudomonadales	Moraxellaceae	Acinetobacter	virulent	0.9983
bluepeacock211_28425	9041	0.4414	Streptococcus mutans	1	CRISPR	Bacteria	Firmicutes	Bacilli	Lactobacillales	Streptococcaceae	Streptococcus	virulent	0.97215
bluepeacock211_28443	5374	0.4094	Desulfuribacillus alkaliarsenatis	1	CRISPR	Bacteria	Firmicutes	Bacilli	Bacillales		Desulfuribacillus	virulent	0.999875
bluepeacock211_29985	11608	0.3446	Clostridium perfringens	1	CRISPR	Bacteria	Firmicutes	Clostridia	Clostridiales	Clostridiaceae	Clostridium	virulent	0.999872
bluepeacock211_30549	7540	0.4036	Bacillus sporothermodurans	1	CRISPR	Bacteria	Firmicutes	Bacilli	Bacillales	Bacillaceae	Bacillus	virulent	0.999737
bluepeacock211_30964	8222	0.4385	Campylobacter concisus	1	CRISPR	Bacteria	Proteobacteria	Epsilonproteobacteria	Campylobacterales	Campylobacteraceae	Campylobacter	virulent	0.999869
bluepeacock211_31210	6424	0.4301	Selenomonas ruminantium	1	CRISPR	Bacteria	Firmicutes	Negativicutes	Selenomonadales	Selenomonadaceae	Selenomonas	virulent	0.999872
bluepeacock211_31229	51981	0.4007	Porphyromonas crevioricanis	1	CRISPR	Bacteria	Bacteroidetes	Bacteroidia	Bacteroidales	Porphyromonadaceae	Porphyromonas	virulent	0.999868
bluepeacock211_31278	30737	0.5622	Olsenella sp. DNF00959	1	CRISPR	Bacteria	Actinobacteria	Coriobacteriia	Coriobacteriales	Atopobiaceae	Olsenella	virulent	0.990888
bluepeacock211_31429	7352	0.5671	Bacillus sp. M13(2017)	1	CRISPR	Bacteria	Firmicutes	Bacilli	Bacillales	Bacillaceae	Bacillus	virulent	0.804803
bluepeacock211_32021	41645	0.4655	Bacillus sp. FDAARGOS_235	1	CRISPR	Bacteria	Firmicutes	Bacilli	Bacillales	Bacillaceae	Bacillus	virulent	0.999824
bluepeacock211_32068	5207	0.2927	Orenia metallireducens	1	CRISPR	Bacteria	Firmicutes	Clostridia	Halanaerobiales	Halobacteroidaceae	Orenia	virulent	0.813871
bluepeacock211_32238	36945	0.5766	Kyrpidia tusciae	1	CRISPR	Bacteria	Firmicutes	Bacilli	Bacillales	Alicyclobacillaceae	Kyrpidia	virulent	0.999865
bluepeacock211_32423	5418	0.3036	Clostridioides difficile	1	CRISPR	Bacteria	Firmicutes	Clostridia	Clostridiales	Peptostreptococcaceae	Clostridioides	virulent	0.999875
bluepeacock211_32653	10374	0.3335	Chromobacterium haemolyticum	1	CRISPR	Bacteria	Proteobacteria	Betaproteobacteria	Neisseriales	Chromobacteriaceae	Chromobacterium	virulent	0.999862
bluepeacock211_32839	7119	0.4099	Thermosipho sp. 1074	1	CRISPR	Bacteria	Thermotogae	Thermotogae	Thermotogales	Fervidobacteriaceae	Thermosipho	virulent	0.999811
bluepeacock211_33338	9780	0.4211	Caloramator australicus	1	CRISPR	Bacteria	Firmicutes	Clostridia	Clostridiales	Clostridiaceae	Caloramator	virulent	0.999868
bluepeacock211_33342	11627	0.5363	Streptomyces sp. 93	1	CRISPR	Bacteria	Actinobacteria	Actinobacteria	Streptomycetales	Streptomycetaceae	Streptomyces	virulent	0.999866
bluepeacock211_33470	17698	0.6119	Actinomadura macra	1	CRISPR	Bacteria	Actinobacteria	Actinobacteria	Streptosporangiales	Thermomonosporaceae	Actinomadura	virulent	0.985387
bluepeacock211_33731	17892	0.4364	Actinobacteria bacterium	1	CRISPR	Bacteria	Actinobacteria	Actinobacteria				virulent	0.688836
bluepeacock211_35748	22533	0.4909	Alcaligenes faecalis	1	CRISPR	Bacteria	Proteobacteria	Betaproteobacteria	Burkholderiales	Alcaligenaceae	Alcaligenes	virulent	0.999868
bluepeacock211_35765	14329	0.4896	Anaeromassilibacillus sp. An250	1	CRISPR	Bacteria	Firmicutes	Clostridia	Clostridiales	Ruminococcaceae	Anaeromassilibacillus	virulent	0.998415
bluepeacock211_35841	9439	0.447	Bifidobacterium angulatum	1	CRISPR	Bacteria	Actinobacteria	Actinobacteria	Bifidobacteriales	Bifidobacteriaceae	Bifidobacterium	virulent	0.757386
bluepeacock211_36064	25134	0.3335	Fusobacterium necrophorum	1	CRISPR	Bacteria	Fusobacteria	Fusobacteriia	Fusobacteriales	Fusobacteriaceae	Fusobacterium	virulent	0.999875
bluepeacock211_36437	9840	0.3825	Hungateiclostridium saccincola	1	CRISPR	Bacteria	Firmicutes	Clostridia	Clostridiales	Hungateiclostridiaceae	Hungateiclostridium	virulent	0.999873
bluepeacock211_36876	7509	0.5264	Bacteroides bouchesdurhonensis	1	CRISPR	Bacteria	Bacteroidetes	Bacteroidia	Bacteroidales	Bacteroidaceae	Bacteroides	virulent	0.994092
bluepeacock211_36957	8777	0.4602	Peptoniphilus indolicus	1	CRISPR	Bacteria	Firmicutes	Tissierellia	Tissierellales	Peptoniphilaceae	Peptoniphilus	virulent	0.999869
bluepeacock211_37008	6427	0.3863	Fusobacterium necrophorum	1	CRISPR	Bacteria	Fusobacteria	Fusobacteriia	Fusobacteriales	Fusobacteriaceae	Fusobacterium	virulent	0.861886
bluepeacock211_37228	5065	0.4421	Candidatus Arthromitus sp. SFB-mouse	1	CRISPR	Bacteria	Firmicutes	Clostridia	Clostridiales	Clostridiaceae	Candidatus Arthromitus	virulent	0.934681
bluepeacock211_37585	6317	0.4543	Planctopirus hydrillae	1	CRISPR	Bacteria	Planctomycetes	Planctomycetia	Planctomycetales	Planctomycetaceae	Planctopirus	virulent	0.999873
bluepeacock211_38058	6257	0.4446	Moraxella ovis	1	CRISPR	Bacteria	Proteobacteria	Gammaproteobacteria	Pseudomonadales	Moraxellaceae	Moraxella	virulent	0.59655
bluepeacock211_39106	28499	0.6079	Tolypothrix sp. NIES-4075	1	CRISPR	Bacteria	Cyanobacteria		Nostocales	Tolypothrichaceae	Tolypothrix	virulent	0.984703
bluepeacock211_39126	6580	0.4406	Actinoalloteichus hoggarensis	1	CRISPR	Bacteria	Actinobacteria	Actinobacteria	Pseudonocardiales	Pseudonocardiaceae	Actinoalloteichus	virulent	0.914471
bluepeacock211_39500-lt2gene	5219	0.433	Bacillus paralicheniformis	1	CRISPR	Bacteria	Firmicutes	Bacilli	Bacillales	Bacillaceae	Bacillus	virulent	0.999874
bluepeacock211_39977	5416	0.3591	Traorella massiliensis	1	CRISPR	Bacteria	Firmicutes	Erysipelotrichia	Erysipelotrichales	Erysipelotrichaceae	Traorella	virulent	0.999873
bluepeacock211_40097	5352	0.3632	[Clostridium] innocuum	1	CRISPR	Bacteria	Firmicutes	Erysipelotrichia	Erysipelotrichales	Erysipelotrichaceae	Erysipelatoclostridium	virulent	0.99987
bluepeacock211_40297	11010	0.3854	Fusobacterium sp. OBRC1	1	CRISPR	Bacteria	Fusobacteria	Fusobacteriia	Fusobacteriales	Fusobacteriaceae	Fusobacterium	virulent	0.999873
bluepeacock211_40321	16201	0.558	Prevotella copri	1	CRISPR	Bacteria	Bacteroidetes	Bacteroidia	Bacteroidales	Prevotellaceae	Prevotella	virulent	0.99986
bluepeacock211_40385	7623	0.4637	Gallaecimonas pentaromativorans	1	CRISPR	Bacteria	Proteobacteria	Gammaproteobacteria			Gallaecimonas	virulent	0.999859
bluepeacock211_41247	18047	0.5129	Kocuria salsicia	1	CRISPR	Bacteria	Actinobacteria	Actinobacteria	Micrococcales	Micrococcaceae	Kocuria	virulent	0.99979
bluepeacock211_41250	9779	0.4054	Roseburia intestinalis	1	CRISPR	Bacteria	Firmicutes	Clostridia	Clostridiales	Lachnospiraceae	Roseburia	virulent	0.983787
bluepeacock211_41351	7241	0.3658	Eisenbergiella tayi	1	CRISPR	Bacteria	Firmicutes	Clostridia	Clostridiales	Lachnospiraceae	Eisenbergiella	virulent	0.635558
bluepeacock211_41556	8002	0.3964	Pluralibacter gergoviae	1	CRISPR	Bacteria	Proteobacteria	Gammaproteobacteria	Enterobacterales	Enterobacteriaceae	Pluralibacter	virulent	0.999847
bluepeacock211_41845	15261	0.4959	Capnocytophaga granulosa	1	CRISPR	Bacteria	Bacteroidetes	Flavobacteriia	Flavobacteriales	Flavobacteriaceae	Capnocytophaga	virulent	0.999872
bluepeacock211_42674	27271	0.4258	Lachnotalea glycerini	1	CRISPR	Bacteria	Firmicutes	Clostridia	Clostridiales	Lachnospiraceae	Lachnotalea	virulent	0.99968
bluepeacock211_43340	41359	0.5783	Mycobacteroides chelonae	1	CRISPR	Bacteria	Actinobacteria	Actinobacteria	Corynebacteriales	Mycobacteriaceae	Mycobacteroides	virulent	0.958728
bluepeacock211_43560	18597	0.4536	Fervidicola ferrireducens	1	CRISPR	Bacteria	Firmicutes	Clostridia	Thermoanaerobacterales	Thermoanaerobacteraceae	Fervidicola	virulent	0.999831
bluepeacock211_44128	7505	0.2989	Mycoplasma ovipneumoniae	1	CRISPR	Bacteria	Tenericutes	Mollicutes	Mycoplasmatales	Mycoplasmataceae	Mycoplasma	virulent	0.999864
bluepeacock211_44221	10824	0.3169	Riemerella anatipestifer	1	CRISPR	Bacteria	Bacteroidetes	Flavobacteriia	Flavobacteriales	Flavobacteriaceae	Riemerella	virulent	0.999868
bluepeacock211_44486	7965	0.4301	Eisenbergiella massiliensis	1	CRISPR	Bacteria	Firmicutes	Clostridia	Clostridiales	Lachnospiraceae	Eisenbergiella	virulent	0.999872
bluepeacock211_44498	5420	0.3865	[Clostridium] cocleatum	1	CRISPR	Bacteria	Firmicutes	Erysipelotrichia	Erysipelotrichales	Erysipelotrichaceae	Erysipelatoclostridium	virulent	0.999873
bluepeacock211_44501	15926	0.3096	Lactobacillus micheneri	1	CRISPR	Bacteria	Firmicutes	Bacilli	Lactobacillales	Lactobacillaceae	Lactobacillus	virulent	0.999874
bluepeacock211_44711	19186	0.5127	Salmonella enterica	1	CRISPR	Bacteria	Proteobacteria	Gammaproteobacteria	Enterobacterales	Enterobacteriaceae	Salmonella	virulent	0.99732
bluepeacock211_44728	37788	0.5079	Xylanimonas cellulosilytica	1	CRISPR	Bacteria	Actinobacteria	Actinobacteria	Micrococcales	Promicromonosporaceae	Xylanimonas	virulent	0.999865
bluepeacock211_45511	18060	0.438	Virgibacillus senegalensis	1	CRISPR	Bacteria	Firmicutes	Bacilli	Bacillales	Bacillaceae	Virgibacillus	virulent	0.999827
bluepeacock211_45955	8942	0.4785	Saprospira grandis	1	CRISPR	Bacteria	Bacteroidetes	Saprospiria	Saprospirales	Saprospiraceae	Saprospira	virulent	0.996534
bluepeacock211_46047	15991	0.3607	Caldicellulosiruptor bescii	1	CRISPR	Bacteria	Firmicutes	Clostridia	Thermoanaerobacterales	Thermoanaerobacterales Family III. Incertae Sedis	Caldicellulosiruptor	virulent	0.999867
bluepeacock211_46444	10135	0.4225	Paenibacillus taiwanensis	1	CRISPR	Bacteria	Firmicutes	Bacilli	Bacillales	Paenibacillaceae	Paenibacillus	virulent	0.999872
bluepeacock211_47301	31241	0.4193	Lactobacillus iners	1	CRISPR	Bacteria	Firmicutes	Bacilli	Lactobacillales	Lactobacillaceae	Lactobacillus	virulent	0.999859
bluepeacock211_47715	33720	0.3942	Trichormus sp. NMC-1	1	CRISPR	Bacteria	Cyanobacteria		Nostocales	Nostocaceae	Trichormus	virulent	0.999818
bluepeacock211_47770	13089	0.5391	Vitiosangium sp. GDMCC 1.1324	1	CRISPR	Bacteria	Proteobacteria	Deltaproteobacteria	Myxococcales	Archangiaceae	Vitiosangium	virulent	0.999873
bluepeacock211_47922	8296	0.4224	Crenothrix polyspora	1	CRISPR	Bacteria	Proteobacteria	Gammaproteobacteria	Methylococcales	Crenotrichaceae	Crenothrix	virulent	0.750653
bluepeacock211_49037	7483	0.3303	Desulfurobacterium atlanticum	1	CRISPR	Bacteria	Aquificae	Aquificae	Desulfurobacteriales	Desulfurobacteriaceae	Desulfurobacterium	virulent	0.999871
bluepeacock211_49652	5195	0.3754	Campylobacter sputorum	1	CRISPR	Bacteria	Proteobacteria	Epsilonproteobacteria	Campylobacterales	Campylobacteraceae	Campylobacter	virulent	0.999874
bluepeacock211_49921	8337	0.4012	Helicobacter sp. 11S03491-1	1	CRISPR	Bacteria	Proteobacteria	Epsilonproteobacteria	Campylobacterales	Helicobacteraceae	Helicobacter	virulent	0.999567
bluepeacock211_50440	8739	0.3777	Fusobacterium nucleatum	1	CRISPR	Bacteria	Fusobacteria	Fusobacteriia	Fusobacteriales	Fusobacteriaceae	Fusobacterium	virulent	0.999873
bluepeacock211_50911	9140	0.3316	Sulfurihydrogenibium yellowstonense	1	CRISPR	Bacteria	Aquificae	Aquificae	Aquificales	Hydrogenothermaceae	Sulfurihydrogenibium	virulent	0.99987
bluepeacock211_50977	10519	0.4098	Actinomyces sp. ICM47	1	CRISPR	Bacteria	Actinobacteria	Actinobacteria	Actinomycetales	Actinomycetaceae	Actinomyces	virulent	0.999389
bluepeacock211_51019	5253	0.5437	Corynebacterium jeikeium	1	CRISPR	Bacteria	Actinobacteria	Actinobacteria	Corynebacteriales	Corynebacteriaceae	Corynebacterium	virulent	0.999764
bluepeacock211_51364	7537	0.3667	Anaeromassilibacillus senegalensis	1	CRISPR	Bacteria	Firmicutes	Clostridia	Clostridiales	Ruminococcaceae	Anaeromassilibacillus	virulent	0.99987
bluepeacock211_51473	5446	0.6023	Thermobaculum terrenum	1	CRISPR	Bacteria					Thermobaculum	virulent	0.999873
bluepeacock211_51549	5194	0.3764	Campylobacter geochelonis	1	CRISPR	Bacteria	Proteobacteria	Epsilonproteobacteria	Campylobacterales	Campylobacteraceae	Campylobacter	virulent	0.999874
bluepeacock211_51663	5018	0.3824	Sphingobium sp. AP50	1	CRISPR	Bacteria	Proteobacteria	Alphaproteobacteria	Sphingomonadales	Sphingomonadaceae	Sphingobium	virulent	0.999872
bluepeacock211_51867	77039	0.502	Gulosibacter sp. 10	1	CRISPR	Bacteria	Actinobacteria	Actinobacteria	Micrococcales	Microbacteriaceae	Gulosibacter	virulent	0.999868
bluepeacock211_52455	40533	0.3492	Clostridium sporogenes	1	CRISPR	Bacteria	Firmicutes	Clostridia	Clostridiales	Clostridiaceae	Clostridium	virulent	0.999873
bluepeacock211_52633	7350	0.3654	Trichococcus flocculiformis	1	CRISPR	Bacteria	Firmicutes	Bacilli	Lactobacillales	Carnobacteriaceae	Trichococcus	virulent	0.99929
bluepeacock211_52662	6525	0.4268	Staphylococcus pseudintermedius	1	CRISPR	Bacteria	Firmicutes	Bacilli	Bacillales	Staphylococcaceae	Staphylococcus	virulent	0.878751
bluepeacock211_52877	12977	0.4662	Endozoicomonas montiporae	1	CRISPR	Bacteria	Proteobacteria	Gammaproteobacteria	Oceanospirillales	Endozoicomonadaceae	Endozoicomonas	virulent	0.997441
bluepeacock211_53009	15580	0.4741	Pseudoalteromonas sp. T1lg10	1	CRISPR	Bacteria	Proteobacteria	Gammaproteobacteria	Alteromonadales	Pseudoalteromonadaceae	Pseudoalteromonas	virulent	0.999851
bluepeacock211_53249	14191	0.2972	Pedobacter steynii	1	CRISPR	Bacteria	Bacteroidetes	Sphingobacteriia	Sphingobacteriales	Sphingobacteriaceae	Pedobacter	virulent	0.999871
bluepeacock211_53573	8782	0.5061	Mycobacterium riyadhense	1	CRISPR	Bacteria	Actinobacteria	Actinobacteria	Corynebacteriales	Mycobacteriaceae	Mycobacterium	virulent	0.999875
bluepeacock211_53622	6861	0.416	Orenia metallireducens	1	CRISPR	Bacteria	Firmicutes	Clostridia	Halanaerobiales	Halobacteroidaceae	Orenia	virulent	0.999869
bluepeacock211_54058	11036	0.3393	Legionella pneumophila	1	CRISPR	Bacteria	Proteobacteria	Gammaproteobacteria	Legionellales	Legionellaceae	Legionella	virulent	0.999868
bluepeacock211_54546	24044	0.4276	Leptospira noguchii	1	CRISPR	Bacteria	Spirochaetes	Spirochaetia	Leptospirales	Leptospiraceae	Leptospira	virulent	0.982274
bluepeacock211_55024	9562	0.3852	Streptococcus intermedius	1	CRISPR	Bacteria	Firmicutes	Bacilli	Lactobacillales	Streptococcaceae	Streptococcus	virulent	0.999857
bluepeacock211_55029	18320	0.3376	Candidatus Frackibacter sp. WG13	1	CRISPR	Bacteria	Firmicutes	Clostridia	Halanaerobiales	Halobacteroidaceae	Candidatus Frackibacter	virulent	0.999849
bluepeacock211_55198	31290	0.586	Corynebacterium jeikeium	1	CRISPR	Bacteria	Actinobacteria	Actinobacteria	Corynebacteriales	Corynebacteriaceae	Corynebacterium	virulent	0.999834
bluepeacock211_55402	8565	0.5391	Chitinophaga parva	1	CRISPR	Bacteria	Bacteroidetes	Chitinophagia	Chitinophagales	Chitinophagaceae	Chitinophaga	virulent	0.982039
bluepeacock211_56119	9917	0.4592	Caldanaerobacter subterraneus	1	CRISPR	Bacteria	Firmicutes	Clostridia	Thermoanaerobacterales	Thermoanaerobacteraceae	Caldanaerobacter	virulent	0.996628
bluepeacock211_56223	5920	0.4051	Moraxella caprae	1	CRISPR	Bacteria	Proteobacteria	Gammaproteobacteria	Pseudomonadales	Moraxellaceae	Moraxella	virulent	0.907929
bluepeacock211_56231	7359	0.4033	Herpetosiphon geysericola	1	CRISPR	Bacteria	Chloroflexi	Chloroflexia	Herpetosiphonales	Herpetosiphonaceae	Herpetosiphon	virulent	0.999867
bluepeacock211_56562	7151	0.4573	Chromobacterium violaceum	1	CRISPR	Bacteria	Proteobacteria	Betaproteobacteria	Neisseriales	Chromobacteriaceae	Chromobacterium	virulent	0.977406
bluepeacock211_57065	6023	0.648	Streptomyces odonnellii	1	CRISPR	Bacteria	Actinobacteria	Actinobacteria	Streptomycetales	Streptomycetaceae	Streptomyces	virulent	0.988504
bluepeacock211_57322	6607	0.6271	Blautia obeum	1	CRISPR	Bacteria	Firmicutes	Clostridia	Clostridiales	Lachnospiraceae	Blautia	virulent	0.99987
bluepeacock211_57338	8966	0.3533	Clostridium novyi	1	CRISPR	Bacteria	Firmicutes	Clostridia	Clostridiales	Clostridiaceae	Clostridium	virulent	0.999873
bluepeacock211_57404	7232	0.4248	Treponema saccharophilum	1	CRISPR	Bacteria	Spirochaetes	Spirochaetia	Spirochaetales	Spirochaetaceae	Treponema	virulent	0.998303
bluepeacock211_57495	27605	0.4088	Streptococcus uberis	1	CRISPR	Bacteria	Firmicutes	Bacilli	Lactobacillales	Streptococcaceae	Streptococcus	virulent	0.999864
bluepeacock211_57746	39035	0.4176	Caldicellulosiruptor hydrothermalis	1	CRISPR	Bacteria	Firmicutes	Clostridia	Thermoanaerobacterales	Thermoanaerobacterales Family III. Incertae Sedis	Caldicellulosiruptor	virulent	0.924565
bluepeacock211_58048	9199	0.3681	Thermoanaerobacter wiegelii	1	CRISPR	Bacteria	Firmicutes	Clostridia	Thermoanaerobacterales	Thermoanaerobacteraceae	Thermoanaerobacter	virulent	0.967853
bluepeacock211_58126	7388	0.4438	Corynebacterium pilosum	1	CRISPR	Bacteria	Actinobacteria	Actinobacteria	Corynebacteriales	Corynebacteriaceae	Corynebacterium	virulent	0.999873
bluepeacock211_58328	7463	0.414	Lactobacillus amylophilus	1	CRISPR	Bacteria	Firmicutes	Bacilli	Lactobacillales	Lactobacillaceae	Lactobacillus	virulent	0.99987
bluepeacock211_58863	12034	0.3669	Listeria monocytogenes	1	CRISPR	Bacteria	Firmicutes	Bacilli	Bacillales	Listeriaceae	Listeria	virulent	0.999872
bluepeacock211_58933	8285	0.3788	Streptobacillus moniliformis	1	CRISPR	Bacteria	Fusobacteria	Fusobacteriia	Fusobacteriales	Leptotrichiaceae	Streptobacillus	virulent	0.887258
bluepeacock211_58934	8471	0.4087	Ignavibacterium album	1	CRISPR	Bacteria	Ignavibacteriae	Ignavibacteria	Ignavibacteriales	Ignavibacteriaceae	Ignavibacterium	virulent	0.999869
bluepeacock211_58937	6137	0.4123	Bergeyella zoohelcum	1	CRISPR	Bacteria	Bacteroidetes	Flavobacteriia	Flavobacteriales	Flavobacteriaceae	Bergeyella	virulent	0.999874
bluepeacock211_59072	5974	0.3075	Thermosipho melanesiensis	1	CRISPR	Bacteria	Thermotogae	Thermotogae	Thermotogales	Fervidobacteriaceae	Thermosipho	virulent	0.970865
bluepeacock211_59136	6646	0.3835	Lactococcus piscium	1	CRISPR	Bacteria	Firmicutes	Bacilli	Lactobacillales	Streptococcaceae	Lactococcus	virulent	0.999804
bluepeacock211_59264	7710	0.3995	Megamonas funiformis	1	CRISPR	Bacteria	Firmicutes	Negativicutes	Selenomonadales	Selenomonadaceae	Megamonas	virulent	0.999873
bluepeacock211_59567	6490	0.3972	Megasphaera elsdenii	1	CRISPR	Bacteria	Firmicutes	Negativicutes	Veillonellales	Veillonellaceae	Megasphaera	virulent	0.999862
bluepeacock211_59586	7266	0.3423	Zunongwangia profunda	1	CRISPR	Bacteria	Bacteroidetes	Flavobacteriia	Flavobacteriales	Flavobacteriaceae	Zunongwangia	virulent	0.995051
bluepeacock211_59730	57843	0.4473	Hungateiclostridium saccincola	1	CRISPR	Bacteria	Firmicutes	Clostridia	Clostridiales	Hungateiclostridiaceae	Hungateiclostridium	virulent	0.999862
bluepeacock212_1173	11696	0.5626	Micrococcus luteus	1	CRISPR	Bacteria	Actinobacteria	Actinobacteria	Micrococcales	Micrococcaceae	Micrococcus	virulent	0.999545
bluepeacock212_1522	12106	0.5467	[Clostridium] cocleatum	1	CRISPR	Bacteria	Firmicutes	Erysipelotrichia	Erysipelotrichales	Erysipelotrichaceae	Erysipelatoclostridium	virulent	0.999869
bluepeacock212_1526	16214	0.5444	Rhodoplanes piscinae	1	CRISPR	Bacteria	Proteobacteria	Alphaproteobacteria	Rhizobiales	Hyphomicrobiaceae	Rhodoplanes	virulent	0.999854
bluepeacock212_2032	5130	0.6382	Chloroflexus islandicus	1	CRISPR	Bacteria	Chloroflexi	Chloroflexia	Chloroflexales	Chloroflexaceae	Chloroflexus	virulent	0.99851
bluepeacock212_2625	5501	0.5423	Deinococcus sp. OD32	1	CRISPR	Bacteria	Deinococcus-Thermus	Deinococci	Deinococcales	Deinococcaceae	Deinococcus	virulent	0.996811
bluepeacock212_3591	6203	0.587	Propionibacterium cyclohexanicum	1	CRISPR	Bacteria	Actinobacteria	Actinobacteria	Propionibacteriales	Propionibacteriaceae	Propionibacterium	virulent	0.99978
bluepeacock212_4730	30341	0.3745	Clostridiaceae bacterium	1	CRISPR	Bacteria	Firmicutes	Clostridia	Clostridiales	Clostridiaceae		virulent	0.99987
bluepeacock212_6262	18915	0.6729	Mycobacterium sp. 852002-50816_SCH5313054-b	1	CRISPR	Bacteria	Actinobacteria	Actinobacteria	Corynebacteriales	Mycobacteriaceae	Mycobacterium	virulent	0.697373
bluepeacock212_7530	12226	0.3337	Clostridium botulinum	1	CRISPR	Bacteria	Firmicutes	Clostridia	Clostridiales	Clostridiaceae	Clostridium	virulent	0.999874
bluepeacock212_7866	5968	0.5556	Streptomyces sp. 2231.1	1	CRISPR	Bacteria	Actinobacteria	Actinobacteria	Streptomycetales	Streptomycetaceae	Streptomyces	virulent	0.999874
bluepeacock212_8182	6553	0.5411	Fischerella thermalis	1	CRISPR	Bacteria	Cyanobacteria		Nostocales	Hapalosiphonaceae	Fischerella	virulent	0.995671
bluepeacock212_8287	11312	0.508	Akkermansia muciniphila	1	CRISPR	Bacteria	Verrucomicrobia	Verrucomicrobiae	Verrucomicrobiales	Akkermansiaceae	Akkermansia	virulent	0.999867
bluepeacock212_8540	17873	0.5742	Streptomyces sp. OspMP-M43	1	CRISPR	Bacteria	Actinobacteria	Actinobacteria	Streptomycetales	Streptomycetaceae	Streptomyces	virulent	0.999865
bluepeacock212_9671	5087	0.3816	Fusobacterium periodonticum	1	CRISPR	Bacteria	Fusobacteria	Fusobacteriia	Fusobacteriales	Fusobacteriaceae	Fusobacterium	virulent	0.994092
bluepeacock212_10392	22735	0.5258	Micrococcus luteus	1	CRISPR	Bacteria	Actinobacteria	Actinobacteria	Micrococcales	Micrococcaceae	Micrococcus	virulent	0.999869
bluepeacock212_10666	7699	0.3446	Porphyromonadaceae bacterium KH3R12	1	CRISPR	Bacteria	Bacteroidetes	Bacteroidia	Bacteroidales	Porphyromonadaceae		virulent	0.999869
bluepeacock212_11969	5253	0.538	Deinococcus sp. UR1	1	CRISPR	Bacteria	Deinococcus-Thermus	Deinococci	Deinococcales	Deinococcaceae	Deinococcus	virulent	0.869016
bluepeacock212_13000	6318	0.478	Syntrophomonas wolfei	1	CRISPR	Bacteria	Firmicutes	Clostridia	Clostridiales	Syntrophomonadaceae	Syntrophomonas	virulent	0.999701
bluepeacock212_15419	16110	0.55	Mycobacterium tuberculosis	1	CRISPR	Bacteria	Actinobacteria	Actinobacteria	Corynebacteriales	Mycobacteriaceae	Mycobacterium	virulent	0.999862
bluepeacock212_15592	5987	0.3439	Scytonema tolypothrichoides	1	CRISPR	Bacteria	Cyanobacteria		Nostocales	Scytonemataceae	Scytonema	virulent	0.999862
bluepeacock212_15821	10593	0.6912	Brevibacterium casei	1	CRISPR	Bacteria	Actinobacteria	Actinobacteria	Micrococcales	Brevibacteriaceae	Brevibacterium	virulent	0.993501
bluepeacock212_16008	7993	0.5935	Desulfohalovibrio alkalitolerans	1	CRISPR	Bacteria	Proteobacteria	Deltaproteobacteria	Desulfovibrionales	Desulfovibrionaceae	Desulfohalovibrio	virulent	0.99987
bluepeacock212_16246	5085	0.5823	Streptomyces sp. V2	1	CRISPR	Bacteria	Actinobacteria	Actinobacteria	Streptomycetales	Streptomycetaceae	Streptomyces	virulent	0.999345
bluepeacock212_16880	10383	0.5903	Desulfurivibrio alkaliphilus	1	CRISPR	Bacteria	Proteobacteria	Deltaproteobacteria	Desulfobacterales	Desulfobulbaceae	Desulfurivibrio	virulent	0.948569
bluepeacock212_17871	5704	0.3555	Arcobacter butzleri	1	CRISPR	Bacteria	Proteobacteria	Epsilonproteobacteria	Campylobacterales	Campylobacteraceae	Arcobacter	virulent	0.99987
bluepeacock212_20155	8295	0.5509	Pseudomonas aeruginosa	1	CRISPR	Bacteria	Proteobacteria	Gammaproteobacteria	Pseudomonadales	Pseudomonadaceae	Pseudomonas	virulent	0.999828
bluepeacock212_20548	11689	0.4322	Cellulophaga baltica	1	CRISPR	Bacteria	Bacteroidetes	Flavobacteriia	Flavobacteriales	Flavobacteriaceae	Cellulophaga	virulent	0.999867
bluepeacock212_21357	11674	0.4158	Acinetobacter junii	1	CRISPR	Bacteria	Proteobacteria	Gammaproteobacteria	Pseudomonadales	Moraxellaceae	Acinetobacter	virulent	0.999864
bluepeacock212_22140	6941	0.5246	Clostridium perfringens	1	CRISPR	Bacteria	Firmicutes	Clostridia	Clostridiales	Clostridiaceae	Clostridium	virulent	0.999474
bluepeacock212_22268	7260	0.5997	Micrococcus luteus	1	CRISPR	Bacteria	Actinobacteria	Actinobacteria	Micrococcales	Micrococcaceae	Micrococcus	virulent	0.878765
bluepeacock212_22418	8382	0.6176	Cellulomonas bogoriensis	1	CRISPR	Bacteria	Actinobacteria	Actinobacteria	Micrococcales	Cellulomonadaceae	Cellulomonas	virulent	0.999865
bluepeacock212_22626	8961	0.3555	Anoxybacillus vitaminiphilus	1	CRISPR	Bacteria	Firmicutes	Bacilli	Bacillales	Bacillaceae	Anoxybacillus	virulent	0.99984
bluepeacock212_22913	6042	0.5495	Pseudaminobacter salicylatoxidans	1	CRISPR	Bacteria	Proteobacteria	Alphaproteobacteria	Rhizobiales	Phyllobacteriaceae	Pseudaminobacter	virulent	0.955685
bluepeacock212_23103	10184	0.3941	Tepidimicrobium xylanilyticum	1	CRISPR	Bacteria	Firmicutes	Tissierellia	Tissierellales	Tissierellaceae	Tepidimicrobium	virulent	0.994601
bluepeacock212_23896	8097	0.5129	Escherichia albertii	1	CRISPR	Bacteria	Proteobacteria	Gammaproteobacteria	Enterobacterales	Enterobacteriaceae	Escherichia	virulent	0.99987
bluepeacock212_24120	6581	0.6704	Halomonas sp. MES3-P3E	1	CRISPR	Bacteria	Proteobacteria	Gammaproteobacteria	Oceanospirillales	Halomonadaceae	Halomonas	virulent	0.999843
bluepeacock212_25066	7060	0.4357	Ruminococcus callidus	1	CRISPR	Bacteria	Firmicutes	Clostridia	Clostridiales	Ruminococcaceae	Ruminococcus	virulent	0.999874
bluepeacock212_25483	10378	0.5639	Xanthomonas oryzae	1	CRISPR	Bacteria	Proteobacteria	Gammaproteobacteria	Xanthomonadales	Xanthomonadaceae	Xanthomonas	virulent	0.992599
bluepeacock212_25583	10346	0.4432	Acinetobacter sp. 869535	1	CRISPR	Bacteria	Proteobacteria	Gammaproteobacteria	Pseudomonadales	Moraxellaceae	Acinetobacter	virulent	0.989534
bluepeacock212_26578	5056	0.6426	Aggregatibacter kilianii	1	CRISPR	Bacteria	Proteobacteria	Gammaproteobacteria	Pasteurellales	Pasteurellaceae	Aggregatibacter	virulent	0.999873
bluepeacock212_27023	18628	0.59	Bifidobacterium pseudocatenulatum	1	CRISPR	Bacteria	Actinobacteria	Actinobacteria	Bifidobacteriales	Bifidobacteriaceae	Bifidobacterium	virulent	0.999872
bluepeacock212_28116	9293	0.469	Leptospira alstonii	1	CRISPR	Bacteria	Spirochaetes	Spirochaetia	Leptospirales	Leptospiraceae	Leptospira	virulent	0.914013
bluepeacock212_28187	12631	0.4837	Fischerella thermalis	1	CRISPR	Bacteria	Cyanobacteria		Nostocales	Hapalosiphonaceae	Fischerella	virulent	0.928611
bluepeacock212_28428	5770	0.5456	Burkholderia territorii	1	CRISPR	Bacteria	Proteobacteria	Betaproteobacteria	Burkholderiales	Burkholderiaceae	Burkholderia	virulent	0.96717
bluepeacock212_28516	8223	0.6281	Bifidobacterium breve	1	CRISPR	Bacteria	Actinobacteria	Actinobacteria	Bifidobacteriales	Bifidobacteriaceae	Bifidobacterium	virulent	0.99985
bluepeacock212_28701	42928	0.3313	Pelosinus fermentans	1	CRISPR	Bacteria	Firmicutes	Negativicutes	Selenomonadales	Sporomusaceae	Pelosinus	virulent	0.999863
bluepeacock212_28774	6360	0.6877	Cellulomonas iranensis	1	CRISPR	Bacteria	Actinobacteria	Actinobacteria	Micrococcales	Cellulomonadaceae	Cellulomonas	virulent	0.999848
bluepeacock212_29237	5289	0.4708	Chitinophaga pinensis	1	CRISPR	Bacteria	Bacteroidetes	Chitinophagia	Chitinophagales	Chitinophagaceae	Chitinophaga	virulent	0.999872
bluepeacock212_29357	5923	0.673	Nocardiopsis trehalosi	1	CRISPR	Bacteria	Actinobacteria	Actinobacteria	Streptosporangiales	Nocardiopsaceae	Nocardiopsis	virulent	0.999848
bluepeacock212_30102	7028	0.5447	Salinivibrio sp. ML323	1	CRISPR	Bacteria	Proteobacteria	Gammaproteobacteria	Vibrionales	Vibrionaceae	Salinivibrio	virulent	0.999872
bluepeacock212_30945	34056	0.4051	Acinetobacter junii	1	CRISPR	Bacteria	Proteobacteria	Gammaproteobacteria	Pseudomonadales	Moraxellaceae	Acinetobacter	virulent	0.999863
bluepeacock212_31247	23061	0.4165	Parageobacillus thermoglucosidasius	1	CRISPR	Bacteria	Firmicutes	Bacilli	Bacillales	Bacillaceae	Parageobacillus	virulent	0.999869
bluepeacock212_31420	11921	0.4974	Cronobacter sakazakii	1	CRISPR	Bacteria	Proteobacteria	Gammaproteobacteria	Enterobacterales	Enterobacteriaceae	Cronobacter	virulent	0.999868
bluepeacock212_31584	12818	0.5333	Streptomyces sp. LaPpAH-165	1	CRISPR	Bacteria	Actinobacteria	Actinobacteria	Streptomycetales	Streptomycetaceae	Streptomyces	virulent	0.999735
bluepeacock212_32045	5478	0.414	Anoxybacillus vitaminiphilus	1	CRISPR	Bacteria	Firmicutes	Bacilli	Bacillales	Bacillaceae	Anoxybacillus	virulent	0.948619
bluepeacock212_32160	21408	0.3619	Cellulophaga baltica	1	Predict	Bacteria	Bacteroidetes	Flavobacteriia	Flavobacteriales	Flavobacteriaceae	Cellulophaga	virulent	0.999874
bluepeacock212_32944	5803	0.4274	Acinetobacter junii	1	CRISPR	Bacteria	Proteobacteria	Gammaproteobacteria	Pseudomonadales	Moraxellaceae	Acinetobacter	virulent	0.999872
bluepeacock212_33968	32279	0.661	Prosthecomicrobium hirschii	1	CRISPR	Bacteria	Proteobacteria	Alphaproteobacteria	Rhizobiales	Hyphomicrobiaceae	Prosthecomicrobium	virulent	0.98833
bluepeacock212_34149	6005	0.5062	Anabaena cylindrica	1	CRISPR	Bacteria	Cyanobacteria		Nostocales	Nostocaceae	Anabaena	virulent	0.999873
bluepeacock212_34282	9204	0.4321	Fusobacterium nucleatum	1	CRISPR	Bacteria	Fusobacteria	Fusobacteriia	Fusobacteriales	Fusobacteriaceae	Fusobacterium	virulent	0.999869
bluepeacock212_34345	6441	0.4813	Acinetobacter lwoffii	1	CRISPR	Bacteria	Proteobacteria	Gammaproteobacteria	Pseudomonadales	Moraxellaceae	Acinetobacter	virulent	0.999769
bluepeacock212_37008	6302	0.5603	Bacillus subtilis	1	CRISPR	Bacteria	Firmicutes	Bacilli	Bacillales	Bacillaceae	Bacillus	virulent	0.999874
bluepeacock212_37525	12040	0.5682	Paenibacillus sp. 1_12	1	CRISPR	Bacteria	Firmicutes	Bacilli	Bacillales	Paenibacillaceae	Paenibacillus	virulent	0.999867
bluepeacock212_37549	23364	0.6207	Candidatus Promineofilum breve	1	CRISPR	Bacteria	Chloroflexi	Ardenticatenia	Ardenticatenales	Ardenticatenaceae	Candidatus Promineofilum	virulent	0.999866
bluepeacock212_39742	16106	0.54	Kosmotoga olearia	1	CRISPR	Bacteria	Thermotogae	Thermotogae	Kosmotogales	Kosmotogaceae	Kosmotoga	virulent	0.998642
bluepeacock212_39916	14125	0.4171	Bacteroides graminisolvens	1	CRISPR	Bacteria	Bacteroidetes	Bacteroidia	Bacteroidales	Bacteroidaceae	Bacteroides	virulent	0.999843
bluepeacock212_41459	18188	0.4231	Cylindrospermopsis raciborskii	1	CRISPR	Bacteria	Cyanobacteria		Nostocales	Aphanizomenonaceae	Cylindrospermopsis	virulent	0.999867
bluepeacock212_45322	9909	0.6524	Brachybacterium nesterenkovii	1	CRISPR	Bacteria	Actinobacteria	Actinobacteria	Micrococcales	Dermabacteraceae	Brachybacterium	virulent	0.999862
bluepeacock212_45580	41947	0.4947	Pseudopropionibacterium propionicum	1	CRISPR	Bacteria	Actinobacteria	Actinobacteria	Propionibacteriales	Propionibacteriaceae	Pseudopropionibacterium	virulent	0.999865
bluepeacock212_45961	12619	0.5503	Streptomyces sp. RTd22	1	CRISPR	Bacteria	Actinobacteria	Actinobacteria	Streptomycetales	Streptomycetaceae	Streptomyces	virulent	0.999867
bluepeacock212_46987	7845	0.3468	Clostridium tetani	1	CRISPR	Bacteria	Firmicutes	Clostridia	Clostridiales	Clostridiaceae	Clostridium	virulent	0.999868
bluepeacock212_47541	6368	0.5355	Acinetobacter soli	1	CRISPR	Bacteria	Proteobacteria	Gammaproteobacteria	Pseudomonadales	Moraxellaceae	Acinetobacter	virulent	0.998744
bluepeacock212_47709	11667	0.5762	Oligella ureolytica	1	CRISPR	Bacteria	Proteobacteria	Betaproteobacteria	Burkholderiales	Alcaligenaceae	Oligella	virulent	0.999872
bluepeacock212_48782	6559	0.4254	Bacteroides graminisolvens	1	CRISPR	Bacteria	Bacteroidetes	Bacteroidia	Bacteroidales	Bacteroidaceae	Bacteroides	virulent	0.917811
bluepeacock212_49014	33362	0.4988	Burkholderia territorii	1	CRISPR	Bacteria	Proteobacteria	Betaproteobacteria	Burkholderiales	Burkholderiaceae	Burkholderia	virulent	0.999872
bluepeacock212_49925	9246	0.4156	Acinetobacter junii	1	CRISPR	Bacteria	Proteobacteria	Gammaproteobacteria	Pseudomonadales	Moraxellaceae	Acinetobacter	virulent	0.99986
bluepeacock212_50576	5736	0.5556	Scytonema tolypothrichoides	1	CRISPR	Bacteria	Cyanobacteria		Nostocales	Scytonemataceae	Scytonema	virulent	0.999875
bluepeacock212_51198	16169	0.5029	Streptomyces sp. F-3	1	CRISPR	Bacteria	Actinobacteria	Actinobacteria	Streptomycetales	Streptomycetaceae	Streptomyces	virulent	0.999847
bluepeacock212_51775	12009	0.5033	Escherichia albertii	1	CRISPR	Bacteria	Proteobacteria	Gammaproteobacteria	Enterobacterales	Enterobacteriaceae	Escherichia	virulent	0.999866
bluepeacock212_51812	45341	0.3516	Chlorobium chlorochromatii	1	CRISPR	Bacteria	Chlorobi	Chlorobia	Chlorobiales	Chlorobiaceae	Chlorobium	virulent	0.999869
bluepeacock212_51835	16052	0.5535	Corynebacterium glutamicum	1	CRISPR	Bacteria	Actinobacteria	Actinobacteria	Corynebacteriales	Corynebacteriaceae	Corynebacterium	virulent	0.99923
bluepeacock212_51982	5549	0.3118	Paenibacillus sp. Marseille-P3787	1	CRISPR	Bacteria	Firmicutes	Bacilli	Bacillales	Paenibacillaceae	Paenibacillus	virulent	0.999872
bluepeacock212_52728	5964	0.557	Mycobacterium marinum	1	CRISPR	Bacteria	Actinobacteria	Actinobacteria	Corynebacteriales	Mycobacteriaceae	Mycobacterium	virulent	0.999869
bluepeacock212_52836	7951	0.6997	Propionibacterium acidifaciens	1	CRISPR	Bacteria	Actinobacteria	Actinobacteria	Propionibacteriales	Propionibacteriaceae	Propionibacterium	virulent	0.924535
bluepeacock212_53477	15726	0.5041	Pasteurella multocida	1	CRISPR	Bacteria	Proteobacteria	Gammaproteobacteria	Pasteurellales	Pasteurellaceae	Pasteurella	virulent	0.999869
bluepeacock212_56326	5678	0.4299	Peptoclostridium acidaminophilum	1	CRISPR	Bacteria	Firmicutes	Clostridia	Clostridiales	Peptostreptococcaceae	Peptoclostridium	virulent	0.709673
bluepeacock212_56547	9298	0.6083	Micromonospora viridifaciens	1	CRISPR	Bacteria	Actinobacteria	Actinobacteria	Micromonosporales	Micromonosporaceae	Micromonospora	virulent	0.999714
bluepeacock212_56608	10896	0.3828	Clostridium aurantibutyricum	1	CRISPR	Bacteria	Firmicutes	Clostridia	Clostridiales	Clostridiaceae	Clostridium	virulent	0.81657
bluepeacock212_57303	6450	0.4853	Acinetobacter indicus	1	CRISPR	Bacteria	Proteobacteria	Gammaproteobacteria	Pseudomonadales	Moraxellaceae	Acinetobacter	virulent	0.99987
bluepeacock212_57349	44069	0.4757	Xanthomonas oryzae	1	CRISPR	Bacteria	Proteobacteria	Gammaproteobacteria	Xanthomonadales	Xanthomonadaceae	Xanthomonas	virulent	0.999846
bluepeacock212_57890	5756	0.3963	Acinetobacter sp. 263903-1	1	CRISPR	Bacteria	Proteobacteria	Gammaproteobacteria	Pseudomonadales	Moraxellaceae	Acinetobacter	virulent	0.999873
bluepeacock212_59450	6852	0.6534	Rubrivivax gelatinosus	1	CRISPR	Bacteria	Proteobacteria	Betaproteobacteria	Burkholderiales		Rubrivivax	virulent	0.999873
bluepeacock212_59611	7928	0.4209	Acinetobacter sp. CIP 102143	1	CRISPR	Bacteria	Proteobacteria	Gammaproteobacteria	Pseudomonadales	Moraxellaceae	Acinetobacter	virulent	0.999854
bluepeacock212_59972	8981	0.4625	Moraxella osloensis	1	CRISPR	Bacteria	Proteobacteria	Gammaproteobacteria	Pseudomonadales	Moraxellaceae	Moraxella	virulent	0.999871
bluepeacock212_60284	5377	0.3389	Clostridium kluyveri	1	CRISPR	Bacteria	Firmicutes	Clostridia	Clostridiales	Clostridiaceae	Clostridium	virulent	0.999874
bluepeacock212_60635	41814	0.5228	Actinomyces bouchesdurhonensis	1	CRISPR	Bacteria	Actinobacteria	Actinobacteria	Actinomycetales	Actinomycetaceae	Actinomyces	virulent	0.99986
bluepeacock212_61332	8453	0.4421	Trueperella pyogenes	1	CRISPR	Bacteria	Actinobacteria	Actinobacteria	Actinomycetales	Actinomycetaceae	Trueperella	virulent	0.999869
bluepeacock212_61655	7685	0.4435	Pseudoalteromonas rubra	1	CRISPR	Bacteria	Proteobacteria	Gammaproteobacteria	Alteromonadales	Pseudoalteromonadaceae	Pseudoalteromonas	virulent	0.992952
bluepeacock212_63128	43906	0.5752	Burkholderia ubonensis	1	CRISPR	Bacteria	Proteobacteria	Betaproteobacteria	Burkholderiales	Burkholderiaceae	Burkholderia	virulent	0.999106
bluepeacock212_63538	6482	0.585	Mycolicibacterium chubuense	1	CRISPR	Bacteria	Actinobacteria	Actinobacteria	Corynebacteriales	Mycobacteriaceae	Mycolicibacterium	virulent	0.999874
bluepeacock212_63970	12287	0.5895	Streptomyces sp. CT34	1	CRISPR	Bacteria	Actinobacteria	Actinobacteria	Streptomycetales	Streptomycetaceae	Streptomyces	virulent	0.88319
bluepeacock212_64950	5410	0.3969	Acinetobacter bereziniae	1	CRISPR	Bacteria	Proteobacteria	Gammaproteobacteria	Pseudomonadales	Moraxellaceae	Acinetobacter	virulent	0.999872
bluepeacock212_65494	6453	0.508	Methylomicrobium album	1	CRISPR	Bacteria	Proteobacteria	Gammaproteobacteria	Methylococcales	Methylococcaceae	Methylomicrobium	virulent	0.999859
bluepeacock212_65590	9796	0.3743	Acinetobacter junii	1	CRISPR	Bacteria	Proteobacteria	Gammaproteobacteria	Pseudomonadales	Moraxellaceae	Acinetobacter	virulent	0.99987
bluepeacock212_65662	5078	0.321	Gallibacterium anatis	1	CRISPR	Bacteria	Proteobacteria	Gammaproteobacteria	Pasteurellales	Pasteurellaceae	Gallibacterium	virulent	0.999874
bluepeacock212_66522	9450	0.3812	Hungateiclostridium saccincola	1	CRISPR	Bacteria	Firmicutes	Clostridia	Clostridiales	Hungateiclostridiaceae	Hungateiclostridium	virulent	0.999867
bluepeacock212_67428	8523	0.5187	Caldanaerobacter subterraneus	1	CRISPR	Bacteria	Firmicutes	Clostridia	Thermoanaerobacterales	Thermoanaerobacteraceae	Caldanaerobacter	virulent	0.999561
bluepeacock212_68070	5641	0.7079	Actinomyces oris	1	CRISPR	Bacteria	Actinobacteria	Actinobacteria	Actinomycetales	Actinomycetaceae	Actinomyces	virulent	0.972203
bluepeacock212_68104	5958	0.6643	Tessaracoccus aquimaris	1	CRISPR	Bacteria	Actinobacteria	Actinobacteria	Propionibacteriales	Propionibacteriaceae	Tessaracoccus	virulent	0.99931
bluepeacock212_68399	7487	0.5884	Streptomyces sp. V2	1	CRISPR	Bacteria	Actinobacteria	Actinobacteria	Streptomycetales	Streptomycetaceae	Streptomyces	virulent	0.999847
bluepeacock212_68932	8132	0.5678	Marinobacter sp. LV10MA510-1	1	CRISPR	Bacteria	Proteobacteria	Gammaproteobacteria	Alteromonadales	Alteromonadaceae	Marinobacter	virulent	0.999869
bluepeacock212_68957	9753	0.6524	Tessaracoccus flavescens	1	CRISPR	Bacteria	Actinobacteria	Actinobacteria	Propionibacteriales	Propionibacteriaceae	Tessaracoccus	virulent	0.999867
bluepeacock212_70458	5299	0.5158	Halomonas ventosae	1	CRISPR	Bacteria	Proteobacteria	Gammaproteobacteria	Oceanospirillales	Halomonadaceae	Halomonas	virulent	0.999826
bluepeacock212_71097	8414	0.4957	Flagellimonas maritima	1	CRISPR	Bacteria	Bacteroidetes	Flavobacteriia	Flavobacteriales	Flavobacteriaceae	Flagellimonas	virulent	0.999416
bluepeacock212_72528	14307	0.347	Prevotella nigrescens	1	CRISPR	Bacteria	Bacteroidetes	Bacteroidia	Bacteroidales	Prevotellaceae	Prevotella	virulent	0.999875
bluepeacock212_72881	8020	0.4061	Clostridium perfringens	1	CRISPR	Bacteria	Firmicutes	Clostridia	Clostridiales	Clostridiaceae	Clostridium	virulent	0.974874
bluepeacock212_72980	22853	0.36	Streptococcus oralis	1	CRISPR	Bacteria	Firmicutes	Bacilli	Lactobacillales	Streptococcaceae	Streptococcus	virulent	0.999868
bluepeacock212_73077	6115	0.6273	Bifidobacterium dentium	1	CRISPR	Bacteria	Actinobacteria	Actinobacteria	Bifidobacteriales	Bifidobacteriaceae	Bifidobacterium	virulent	0.999875
bluepeacock212_73287	7828	0.5086	Cronobacter dublinensis	1	CRISPR	Bacteria	Proteobacteria	Gammaproteobacteria	Enterobacterales	Enterobacteriaceae	Cronobacter	virulent	0.999871
bluepeacock212_73314	8324	0.3403	Thermoanaerobacterium xylanolyticum	1	CRISPR	Bacteria	Firmicutes	Clostridia	Thermoanaerobacterales	Thermoanaerobacterales Family III. Incertae Sedis	Thermoanaerobacterium	virulent	0.936879
bluepeacock212_73888	7740	0.6712	beta proteobacterium MWH-P2sevCIIIb	1	CRISPR	Bacteria	Proteobacteria	Betaproteobacteria				virulent	0.999329
bluepeacock212_73910	10811	0.6114	Gordonia sp. YC-JH1	1	CRISPR	Bacteria	Actinobacteria	Actinobacteria	Corynebacteriales	Gordoniaceae	Gordonia	virulent	0.999775
bluepeacock212_74220	6985	0.5654	Brevibacillus formosus	1	CRISPR	Bacteria	Firmicutes	Bacilli	Bacillales	Paenibacillaceae	Brevibacillus	virulent	0.999759
bluepeacock212_74449	5104	0.3162	Clostridium sp. link-BC1	1	CRISPR	Bacteria	Firmicutes	Clostridia	Clostridiales	Clostridiaceae	Clostridium	virulent	0.986613
bluepeacock212_75397	8505	0.3601	Clostridium nigeriense	1	CRISPR	Bacteria	Firmicutes	Clostridia	Clostridiales	Clostridiaceae	Clostridium	virulent	0.999872
bluepeacock212_76026	12686	0.3383	Lactobacillus parafarraginis	1	CRISPR	Bacteria	Firmicutes	Bacilli	Lactobacillales	Lactobacillaceae	Lactobacillus	virulent	0.999522
bluepeacock212_76364	15394	0.6344	Propionibacteriaceae bacterium NML 020265	1	CRISPR	Bacteria	Actinobacteria	Actinobacteria	Propionibacteriales	Propionibacteriaceae		virulent	0.999836
bluepeacock212_77479	6882	0.5137	Novosphingobium sp. AAP83	1	CRISPR	Bacteria	Proteobacteria	Alphaproteobacteria	Sphingomonadales	Sphingomonadaceae	Novosphingobium	virulent	0.999873
bluepeacock212_79142	6217	0.6841	Propionibacterium freudenreichii	1	CRISPR	Bacteria	Actinobacteria	Actinobacteria	Propionibacteriales	Propionibacteriaceae	Propionibacterium	virulent	0.98289
bluepeacock212_79534	11742	0.5956	Murimonas intestini	1	CRISPR	Bacteria	Firmicutes	Clostridia	Clostridiales	Lachnospiraceae	Murimonas	virulent	0.99976
bluepeacock212_79766	18196	0.4419	Acinetobacter sp. ANC 3862	1	CRISPR	Bacteria	Proteobacteria	Gammaproteobacteria	Pseudomonadales	Moraxellaceae	Acinetobacter	virulent	0.999867
bluepeacock212_79874	7434	0.6577	Leptolyngbya sp. O-77	1	CRISPR	Bacteria	Cyanobacteria		Synechococcales	Leptolyngbyaceae	Leptolyngbya	virulent	0.99986
bluepeacock212_82022	7116	0.5942	Actinomyces sp. oral taxon 897	1	CRISPR	Bacteria	Actinobacteria	Actinobacteria	Actinomycetales	Actinomycetaceae	Actinomyces	virulent	0.973264
bluepeacock212_83130	5708	0.4299	Moorella sp. Hama-1	1	CRISPR	Bacteria	Firmicutes	Clostridia	Thermoanaerobacterales	Thermoanaerobacteraceae	Moorella	virulent	0.999872
bluepeacock212_83679	7645	0.5028	Dickeya fangzhongdai	1	CRISPR	Bacteria	Proteobacteria	Gammaproteobacteria	Enterobacterales	Pectobacteriaceae	Dickeya	virulent	0.999869
bluepeacock212_84240	5098	0.563	Micromonospora inyonensis	1	CRISPR	Bacteria	Actinobacteria	Actinobacteria	Micromonosporales	Micromonosporaceae	Micromonospora	virulent	0.656941
bluepeacock212_84644	5926	0.3292	Anaeromassilibacillus senegalensis	1	CRISPR	Bacteria	Firmicutes	Clostridia	Clostridiales	Ruminococcaceae	Anaeromassilibacillus	virulent	0.999871
bluepeacock212_85226	8264	0.3996	Klebsiella sp. J-Nf11	1	CRISPR	Bacteria	Proteobacteria	Gammaproteobacteria	Enterobacterales	Enterobacteriaceae	Klebsiella	virulent	0.999874
bluepeacock212_86408	16165	0.4077	Mycobacterium conspicuum	1	CRISPR	Bacteria	Actinobacteria	Actinobacteria	Corynebacteriales	Mycobacteriaceae	Mycobacterium	virulent	0.999865
bluepeacock212_87388	8018	0.4248	Streptococcus lutetiensis	1	CRISPR	Bacteria	Firmicutes	Bacilli	Lactobacillales	Streptococcaceae	Streptococcus	virulent	0.721998
bluepeacock212_87564	8366	0.5735	Zavarzinella formosa	1	CRISPR	Bacteria	Planctomycetes	Planctomycetia	Gemmatales	Gemmataceae	Zavarzinella	virulent	0.999872
bluepeacock212_88505	10116	0.6315	Allosalinactinospora lopnorensis	1	CRISPR	Bacteria	Actinobacteria	Actinobacteria	Streptosporangiales	Nocardiopsaceae	Allosalinactinospora	virulent	0.727361
bluepeacock212_88818	11982	0.4984	Paenibacillus tianmuensis	1	CRISPR	Bacteria	Firmicutes	Bacilli	Bacillales	Paenibacillaceae	Paenibacillus	virulent	0.999871
bluepeacock212_89041	7774	0.4233	Acinetobacter junii	1	CRISPR	Bacteria	Proteobacteria	Gammaproteobacteria	Pseudomonadales	Moraxellaceae	Acinetobacter	virulent	0.999869
bluepeacock212_89070	15059	0.4668	Xanthomonas oryzae	1	CRISPR	Bacteria	Proteobacteria	Gammaproteobacteria	Xanthomonadales	Xanthomonadaceae	Xanthomonas	virulent	0.999874
bluepeacock212_89259	5387	0.3349	Bacillus methanolicus	1	CRISPR	Bacteria	Firmicutes	Bacilli	Bacillales	Bacillaceae	Bacillus	virulent	0.999873
bluepeacock212_90023	6786	0.412	Acinetobacter soli	1	CRISPR	Bacteria	Proteobacteria	Gammaproteobacteria	Pseudomonadales	Moraxellaceae	Acinetobacter	virulent	0.998339
bluepeacock212_90048	33501	0.3065	Clostridium algidicarnis	1	CRISPR	Bacteria	Firmicutes	Clostridia	Clostridiales	Clostridiaceae	Clostridium	virulent	0.65514
brownshrike136_8922	7060	0.6025	Acidovorax sp. GW101-3H11	1	CRISPR	Bacteria	Proteobacteria	Betaproteobacteria	Burkholderiales	Comamonadaceae	Acidovorax	virulent	0.999872
CabotsTragopan223_2140	5702	0.668	Kytococcus schroeteri	1	CRISPR	Bacteria	Actinobacteria	Actinobacteria	Micrococcales	Dermacoccaceae	Kytococcus	virulent	0.999414
CabotsTragopan223_2685	10893	0.5862	Rhodococcus sp. 14-2483-1-2	1	CRISPR	Bacteria	Actinobacteria	Actinobacteria	Corynebacteriales	Nocardiaceae	Rhodococcus	virulent	0.999844
CabotsTragopan223_4564	6757	0.6685	Streptomyces sp. rh34	1	CRISPR	Bacteria	Actinobacteria	Actinobacteria	Streptomycetales	Streptomycetaceae	Streptomyces	virulent	0.999847
CabotsTragopan223_7372	8153	0.6791	Verrucomicrobia bacterium	1	CRISPR	Bacteria	Verrucomicrobia					virulent	0.57665
CabotsTragopan223_7625	6367	0.6669	Bifidobacterium asteroides	1	CRISPR	Bacteria	Actinobacteria	Actinobacteria	Bifidobacteriales	Bifidobacteriaceae	Bifidobacterium	virulent	0.909387
CabotsTragopan223_7786	8611	0.5034	Thermoanaerobacter sp. YS13	1	CRISPR	Bacteria	Firmicutes	Clostridia	Thermoanaerobacterales	Thermoanaerobacteraceae	Thermoanaerobacter	virulent	0.999861
CabotsTragopan223_8212	6209	0.6645	Streptomyces viridosporus	1	CRISPR	Bacteria	Actinobacteria	Actinobacteria	Streptomycetales	Streptomycetaceae	Streptomyces	virulent	0.995653
CabotsTragopan223_8303	13932	0.5857	Bifidobacterium adolescentis	1	CRISPR	Bacteria	Actinobacteria	Actinobacteria	Bifidobacteriales	Bifidobacteriaceae	Bifidobacterium	virulent	0.999837
CabotsTragopan223_8696	10396	0.6716	Streptomyces sp. rh34	1	CRISPR	Bacteria	Actinobacteria	Actinobacteria	Streptomycetales	Streptomycetaceae	Streptomyces	virulent	0.999149
CabotsTragopan223_9052	7325	0.6122	Salmonella enterica	1	CRISPR	Bacteria	Proteobacteria	Gammaproteobacteria	Enterobacterales	Enterobacteriaceae	Salmonella	virulent	0.807847
CabotsTragopan223_10051	8069	0.4801	Moraxella cuniculi	1	CRISPR	Bacteria	Proteobacteria	Gammaproteobacteria	Pseudomonadales	Moraxellaceae	Moraxella	virulent	0.999868
CabotsTragopan223_10788	5009	0.4266	Chryseobacterium sp. RU33C	1	CRISPR	Bacteria	Bacteroidetes	Flavobacteriia	Flavobacteriales	Flavobacteriaceae	Chryseobacterium	virulent	0.999873
CabotsTragopan223_11289	12326	0.6344	Actinomyces sp. Marseille-P3109	1	CRISPR	Bacteria	Actinobacteria	Actinobacteria	Actinomycetales	Actinomycetaceae	Actinomyces	virulent	0.995832
CabotsTragopan223_12312	19306	0.6987	Catenulispora acidiphila	1	CRISPR	Bacteria	Actinobacteria	Actinobacteria	Catenulisporales	Catenulisporaceae	Catenulispora	virulent	0.999865
CabotsTragopan223_12589	10722	0.6342	Methylomonas methanica	1	CRISPR	Bacteria	Proteobacteria	Gammaproteobacteria	Methylococcales	Methylococcaceae	Methylomonas	virulent	0.999871
CabotsTragopan223_12652	6484	0.4136	Streptococcus sp. oral taxon 058	1	CRISPR	Bacteria	Firmicutes	Bacilli	Lactobacillales	Streptococcaceae	Streptococcus	virulent	0.999864
CabotsTragopan223_12768	35888	0.6242	Actinomyces naeslundii	1	CRISPR	Bacteria	Actinobacteria	Actinobacteria	Actinomycetales	Actinomycetaceae	Actinomyces	virulent	0.999863
CabotsTragopan223_14398	19393	0.5774	Streptomyces sp. GP55	1	CRISPR	Bacteria	Actinobacteria	Actinobacteria	Streptomycetales	Streptomycetaceae	Streptomyces	virulent	0.999868
CabotsTragopan223_14540	8562	0.607	Corynebacterium striatum	1	CRISPR	Bacteria	Actinobacteria	Actinobacteria	Corynebacteriales	Corynebacteriaceae	Corynebacterium	virulent	0.999871
CabotsTragopan223_14879	6032	0.5567	Streptomyces gilvigriseus	1	CRISPR	Bacteria	Actinobacteria	Actinobacteria	Streptomycetales	Streptomycetaceae	Streptomyces	virulent	0.601316
CabotsTragopan223_15781	11335	0.6844	Micromonospora inyonensis	1	CRISPR	Bacteria	Actinobacteria	Actinobacteria	Micromonosporales	Micromonosporaceae	Micromonospora	virulent	0.999866
CabotsTragopan223_16026	6179	0.3849	Dickeya chrysanthemi	1	CRISPR	Bacteria	Proteobacteria	Gammaproteobacteria	Enterobacterales	Pectobacteriaceae	Dickeya	virulent	0.999873
CabotsTragopan223_16030	5075	0.5886	Corynebacterium sp. MC3	1	CRISPR	Bacteria	Actinobacteria	Actinobacteria	Corynebacteriales	Corynebacteriaceae	Corynebacterium	virulent	0.99982
CabotsTragopan223_16357	6592	0.5493	Streptococcus dysgalactiae	1	CRISPR	Bacteria	Firmicutes	Bacilli	Lactobacillales	Streptococcaceae	Streptococcus	virulent	0.737425
CabotsTragopan223_16733	11997	0.608	Paenibacillus sp. 1_12	1	CRISPR	Bacteria	Firmicutes	Bacilli	Bacillales	Paenibacillaceae	Paenibacillus	virulent	0.999871
CabotsTragopan223_17147	6577	0.6898	Mycobacterium tuberculosis	1	CRISPR	Bacteria	Actinobacteria	Actinobacteria	Corynebacteriales	Mycobacteriaceae	Mycobacterium	virulent	0.999867
CabotsTragopan223_18089	10307	0.6304	Thiohalocapsa sp. ML1	1	CRISPR	Bacteria	Proteobacteria	Gammaproteobacteria	Chromatiales	Chromatiaceae	Thiohalocapsa	virulent	0.510788
CabotsTragopan223_18537	7057	0.5899	Diaphorobacter sp. J5-51	1	CRISPR	Bacteria	Proteobacteria	Betaproteobacteria	Burkholderiales	Comamonadaceae	Diaphorobacter	virulent	0.999871
CabotsTragopan223_18819	7002	0.7012	Streptomyces sp. MUSC 14	1	CRISPR	Bacteria	Actinobacteria	Actinobacteria	Streptomycetales	Streptomycetaceae	Streptomyces	virulent	0.998441
CabotsTragopan223_19097	21576	0.6239	Rhodanobacter sp. FW510-T8	1	CRISPR	Bacteria	Proteobacteria	Gammaproteobacteria	Xanthomonadales	Rhodanobacteraceae	Rhodanobacter	virulent	0.999862
CabotsTragopan223_19507	7547	0.5492	Pseudopropionibacterium propionicum	1	CRISPR	Bacteria	Actinobacteria	Actinobacteria	Propionibacteriales	Propionibacteriaceae	Pseudopropionibacterium	virulent	0.999872
CabotsTragopan223_19799	5084	0.6076	Faecalibacterium prausnitzii	1	CRISPR	Bacteria	Firmicutes	Clostridia	Clostridiales	Ruminococcaceae	Faecalibacterium	virulent	0.998623
CabotsTragopan223_19938	6360	0.5621	Corynebacterium urinapleomorphum	1	CRISPR	Bacteria	Actinobacteria	Actinobacteria	Corynebacteriales	Corynebacteriaceae	Corynebacterium	virulent	0.999874
CabotsTragopan223_21364	5014	0.6693	Streptomyces sp. 142MFCol3.1	1	CRISPR	Bacteria	Actinobacteria	Actinobacteria	Streptomycetales	Streptomycetaceae	Streptomyces	virulent	0.999871
CabotsTragopan223_21735	6803	0.5878	Salinispora arenicola	1	CRISPR	Bacteria	Actinobacteria	Actinobacteria	Micromonosporales	Micromonosporaceae	Salinispora	virulent	0.517838
CabotsTragopan223_22614	11721	0.4018	Clostridium cochlearium	1	CRISPR	Bacteria	Firmicutes	Clostridia	Clostridiales	Clostridiaceae	Clostridium	virulent	0.999871
CabotsTragopan223_22631	12842	0.4363	Acinetobacter qingfengensis	1	CRISPR	Bacteria	Proteobacteria	Gammaproteobacteria	Pseudomonadales	Moraxellaceae	Acinetobacter	virulent	0.99889
CabotsTragopan223_22927	5165	0.4805	Moritella viscosa	1	CRISPR	Bacteria	Proteobacteria	Gammaproteobacteria	Alteromonadales	Moritellaceae	Moritella	virulent	0.999189
CabotsTragopan223_24528	14482	0.5721	Rhodococcus sp. 06-221-2	1	CRISPR	Bacteria	Actinobacteria	Actinobacteria	Corynebacteriales	Nocardiaceae	Rhodococcus	virulent	0.999867
CabotsTragopan223_25038	9513	0.4871	Algoriphagus ratkowskyi	1	CRISPR	Bacteria	Bacteroidetes	Cytophagia	Cytophagales	Cyclobacteriaceae	Algoriphagus	virulent	0.999868
CabotsTragopan223_25450	22137	0.4061	Streptococcus plurextorum	1	CRISPR	Bacteria	Firmicutes	Bacilli	Lactobacillales	Streptococcaceae	Streptococcus	virulent	0.99987
CabotsTragopan223_26644	9490	0.5525	Bifidobacterium adolescentis	1	CRISPR	Bacteria	Actinobacteria	Actinobacteria	Bifidobacteriales	Bifidobacteriaceae	Bifidobacterium	virulent	0.999873
CabotsTragopan223_27769	11679	0.5	Trueperella pyogenes	1	CRISPR	Bacteria	Actinobacteria	Actinobacteria	Actinomycetales	Actinomycetaceae	Trueperella	virulent	0.999871
CabotsTragopan223_27877	6553	0.5579	Mycobacterium tuberculosis	1	CRISPR	Bacteria	Actinobacteria	Actinobacteria	Corynebacteriales	Mycobacteriaceae	Mycobacterium	virulent	0.999875
CabotsTragopan223_28138	7201	0.6005	Thiothrix eikelboomii	1	CRISPR	Bacteria	Proteobacteria	Gammaproteobacteria	Thiotrichales	Thiotrichaceae	Thiothrix	virulent	0.922165
CabotsTragopan223_28376	5970	0.6601	Streptomyces sp. NRRL F-2202	1	CRISPR	Bacteria	Actinobacteria	Actinobacteria	Streptomycetales	Streptomycetaceae	Streptomyces	virulent	0.560109
CabotsTragopan223_29477	6984	0.6019	Pseudorhodoferax sp. Leaf267	1	CRISPR	Bacteria	Proteobacteria	Betaproteobacteria	Burkholderiales	Comamonadaceae	Pseudorhodoferax	virulent	0.989133
CabotsTragopan223_30185	11266	0.4738	Streptococcus mutans	1	CRISPR	Bacteria	Firmicutes	Bacilli	Lactobacillales	Streptococcaceae	Streptococcus	virulent	0.999867
CabotsTragopan223_30689	6030	0.6108	Kocuria sp. ICS0012	1	CRISPR	Bacteria	Actinobacteria	Actinobacteria	Micrococcales	Micrococcaceae	Kocuria	virulent	0.583715
CabotsTragopan223_30807	5734	0.4949	Bacillus pumilus	1	CRISPR	Bacteria	Firmicutes	Bacilli	Bacillales	Bacillaceae	Bacillus	virulent	0.808097
CabotsTragopan223_31319	5241	0.4222	Pseudoflavonifractor capillosus	1	CRISPR	Bacteria	Firmicutes	Clostridia	Clostridiales	Ruminococcaceae	Pseudoflavonifractor	virulent	0.998903
CabotsTragopan223_31706	9158	0.6629	Acidipropionibacterium acidipropionici	1	CRISPR	Bacteria	Actinobacteria	Actinobacteria	Propionibacteriales	Propionibacteriaceae	Acidipropionibacterium	virulent	0.999872
CabotsTragopan223_31999-lt2gene	5402	0.6916	Mycobacterium conspicuum	1	CRISPR	Bacteria	Actinobacteria	Actinobacteria	Corynebacteriales	Mycobacteriaceae	Mycobacterium	virulent	0.99987
CabotsTragopan223_32306	6915	0.6839	Actinoalloteichus hoggarensis	1	CRISPR	Bacteria	Actinobacteria	Actinobacteria	Pseudonocardiales	Pseudonocardiaceae	Actinoalloteichus	virulent	0.999867
CabotsTragopan223_32662	10731	0.6749	Kineosphaera limosa	1	CRISPR	Bacteria	Actinobacteria	Actinobacteria	Micrococcales	Dermatophilaceae	Kineosphaera	virulent	0.96908
CabotsTragopan223_32917	15662	0.371	Lactobacillus johnsonii	1	CRISPR	Bacteria	Firmicutes	Bacilli	Lactobacillales	Lactobacillaceae	Lactobacillus	virulent	0.999868
CabotsTragopan223_33151	5687	0.4929	Pseudomonas oleovorans	1	CRISPR	Bacteria	Proteobacteria	Gammaproteobacteria	Pseudomonadales	Pseudomonadaceae	Pseudomonas	virulent	0.998798
CabotsTragopan223_34102	10657	0.4726	Galactobacillus timonensis	1	CRISPR	Bacteria	Firmicutes	Erysipelotrichia	Erysipelotrichales	Erysipelotrichaceae	Galactobacillus	virulent	0.999836
CabotsTragopan223_34560	5230	0.6388	Stenotrophomonas ginsengisoli	1	CRISPR	Bacteria	Proteobacteria	Gammaproteobacteria	Xanthomonadales	Xanthomonadaceae	Stenotrophomonas	virulent	0.612357
CabotsTragopan223_34925	12096	0.6401	Streptomyces cinnamoneus	1	CRISPR	Bacteria	Actinobacteria	Actinobacteria	Streptomycetales	Streptomycetaceae	Streptomyces	virulent	0.999872
CabotsTragopan223_35277	14400	0.5487	Xylanimonas cellulosilytica	1	CRISPR	Bacteria	Actinobacteria	Actinobacteria	Micrococcales	Promicromonosporaceae	Xylanimonas	virulent	0.999869
CabotsTragopan223_36904	6677	0.7071	Streptomyces platensis	1	CRISPR	Bacteria	Actinobacteria	Actinobacteria	Streptomycetales	Streptomycetaceae	Streptomyces	virulent	0.996783
CabotsTragopan223_37007	6242	0.5612	Corynebacterium deserti	1	CRISPR	Bacteria	Actinobacteria	Actinobacteria	Corynebacteriales	Corynebacteriaceae	Corynebacterium	virulent	0.99973
CabotsTragopan223_37591	8556	0.6211	Streptomyces sp. CNQ431	1	CRISPR	Bacteria	Actinobacteria	Actinobacteria	Streptomycetales	Streptomycetaceae	Streptomyces	virulent	0.99987
CabotsTragopan223_38213	7370	0.6286	Actinomyces sp. oral taxon 172	1	CRISPR	Bacteria	Actinobacteria	Actinobacteria	Actinomycetales	Actinomycetaceae	Actinomyces	virulent	0.9089
CabotsTragopan223_41292	5750	0.6708	Tessaracoccus flavescens	1	CRISPR	Bacteria	Actinobacteria	Actinobacteria	Propionibacteriales	Propionibacteriaceae	Tessaracoccus	virulent	0.999868
CabotsTragopan223_41333	7589	0.545	Microcystis aeruginosa	1	CRISPR	Bacteria	Cyanobacteria		Chroococcales	Microcystaceae	Microcystis	virulent	0.999867
CabotsTragopan223_41564	7292	0.592	Streptomyces sp. 142MFCol3.1	1	CRISPR	Bacteria	Actinobacteria	Actinobacteria	Streptomycetales	Streptomycetaceae	Streptomyces	virulent	0.99987
CabotsTragopan223_41660	6070	0.4512	Chroococcidiopsis thermalis	1	CRISPR	Bacteria	Cyanobacteria		Chroococcidiopsidales	Chroococcidiopsidaceae	Chroococcidiopsis	virulent	0.999873
CabotsTragopan223_41975	16629	0.5658	Kytococcus sedentarius	1	CRISPR	Bacteria	Actinobacteria	Actinobacteria	Micrococcales	Dermacoccaceae	Kytococcus	virulent	0.999858
CabotsTragopan223_42271	13968	0.6301	Streptomyces sp. PRh5	1	CRISPR	Bacteria	Actinobacteria	Actinobacteria	Streptomycetales	Streptomycetaceae	Streptomyces	virulent	0.999871
CabotsTragopan223_43403	8345	0.5184	Lampropedia cohaerens	1	CRISPR	Bacteria	Proteobacteria	Betaproteobacteria	Burkholderiales	Comamonadaceae	Lampropedia	virulent	0.999872
CabotsTragopan223_44198	6679	0.5664	Lactobacillus fermentum	1	CRISPR	Bacteria	Firmicutes	Bacilli	Lactobacillales	Lactobacillaceae	Lactobacillus	virulent	0.99985
CabotsTragopan223_45325	5650	0.4133	Hungateiclostridium saccincola	1	CRISPR	Bacteria	Firmicutes	Clostridia	Clostridiales	Hungateiclostridiaceae	Hungateiclostridium	virulent	0.999874
CabotsTragopan223_46047-lt2gene	5293	0.5779	Corynebacterium hadale	1	CRISPR	Bacteria	Actinobacteria	Actinobacteria	Corynebacteriales	Corynebacteriaceae	Corynebacterium	virulent	0.997824
CabotsTragopan223_46508	9168	0.5688	Roseiflexus sp. RS-1	1	CRISPR	Bacteria	Chloroflexi	Chloroflexia	Chloroflexales	Roseiflexaceae	Roseiflexus	virulent	0.999849
CabotsTragopan223_46661	7151	0.5669	Neisseria sp. HMSC065D04	1	CRISPR	Bacteria	Proteobacteria	Betaproteobacteria	Neisseriales	Neisseriaceae	Neisseria	virulent	0.999874
CabotsTragopan223_46868	9272	0.6497	Streptomyces sp. ZEA17I	1	CRISPR	Bacteria	Actinobacteria	Actinobacteria	Streptomycetales	Streptomycetaceae	Streptomyces	virulent	0.998946
CabotsTragopan223_47426	8263	0.7202	Micromonospora carbonacea	1	CRISPR	Bacteria	Actinobacteria	Actinobacteria	Micromonosporales	Micromonosporaceae	Micromonospora	virulent	0.999837
CabotsTragopan223_47542	5186	0.6502	Streptomyces viridochromogenes	1	CRISPR	Bacteria	Actinobacteria	Actinobacteria	Streptomycetales	Streptomycetaceae	Streptomyces	virulent	0.999866
CabotsTragopan223_47926	5032	0.4261	Halanaerobium saccharolyticum	1	CRISPR	Bacteria	Firmicutes	Clostridia	Halanaerobiales	Halanaerobiaceae	Halanaerobium	virulent	0.999869
CabotsTragopan223_48079	6255	0.5594	Roseiflexus sp. RS-1	1	CRISPR	Bacteria	Chloroflexi	Chloroflexia	Chloroflexales	Roseiflexaceae	Roseiflexus	virulent	0.99987
CabotsTragopan223_50257	9172	0.4449	Sulfurihydrogenibium yellowstonense	1	CRISPR	Bacteria	Aquificae	Aquificae	Aquificales	Hydrogenothermaceae	Sulfurihydrogenibium	virulent	0.777774
CabotsTragopan223_50287	7272	0.5572	Streptomyces sp. TP-A0875	1	CRISPR	Bacteria	Actinobacteria	Actinobacteria	Streptomycetales	Streptomycetaceae	Streptomyces	virulent	0.984785
CabotsTragopan223_52389	7920	0.5787	Corynebacterium glutamicum	1	CRISPR	Bacteria	Actinobacteria	Actinobacteria	Corynebacteriales	Corynebacteriaceae	Corynebacterium	virulent	0.99846
CabotsTragopan223_52833	7032	0.4915	Lactobacillus fermentum	1	CRISPR	Bacteria	Firmicutes	Bacilli	Lactobacillales	Lactobacillaceae	Lactobacillus	virulent	0.891091
CabotsTragopan223_54358	6507	0.5101	Microcystis aeruginosa	1	CRISPR	Bacteria	Cyanobacteria		Chroococcales	Microcystaceae	Microcystis	virulent	0.999874
CabotsTragopan223_54629	12662	0.625	Plasticicumulans acidivorans	1	CRISPR	Bacteria	Proteobacteria	Gammaproteobacteria		Candidatus Competibacteraceae	Plasticicumulans	virulent	0.999866
CabotsTragopan223_55592	5048	0.6426	Parapedobacter luteus	1	CRISPR	Bacteria	Bacteroidetes	Sphingobacteriia	Sphingobacteriales	Sphingobacteriaceae	Parapedobacter	virulent	0.99987
CabotsTragopan223_55699	6285	0.4897	Tolypothrix sp. NIES-4075	1	CRISPR	Bacteria	Cyanobacteria		Nostocales	Tolypothrichaceae	Tolypothrix	virulent	0.999874
CabotsTragopan223_55978	16462	0.6756	Actinomyces provencensis	1	CRISPR	Bacteria	Actinobacteria	Actinobacteria	Actinomycetales	Actinomycetaceae	Actinomyces	virulent	0.998358
CabotsTragopan223_56370	16748	0.5617	Haliangium ochraceum	1	CRISPR	Bacteria	Proteobacteria	Deltaproteobacteria	Myxococcales	Kofleriaceae	Haliangium	virulent	0.999866
CabotsTragopan223_56786	16452	0.5915	Klebsiella oxytoca	1	CRISPR	Bacteria	Proteobacteria	Gammaproteobacteria	Enterobacterales	Enterobacteriaceae	Klebsiella	virulent	0.999864
CabotsTragopan223_57158	27138	0.637	Ruminococcaceae bacterium FB2012	1	CRISPR	Bacteria	Firmicutes	Clostridia	Clostridiales	Ruminococcaceae		virulent	0.99987
CabotsTragopan223_57852	5223	0.6923	Burkholderia territorii	1	CRISPR	Bacteria	Proteobacteria	Betaproteobacteria	Burkholderiales	Burkholderiaceae	Burkholderia	virulent	0.998973
CabotsTragopan223_58208	12513	0.5422	Bifidobacterium pseudocatenulatum	1	CRISPR	Bacteria	Actinobacteria	Actinobacteria	Bifidobacteriales	Bifidobacteriaceae	Bifidobacterium	virulent	0.999867
CabotsTragopan223_58261	6431	0.5281	Microcoleus vaginatus	1	CRISPR	Bacteria	Cyanobacteria		Oscillatoriales	Microcoleaceae	Microcoleus	virulent	0.999872
CabotsTragopan223_58346	10591	0.6574	Tepidimonas fonticaldi	1	CRISPR	Bacteria	Proteobacteria	Betaproteobacteria	Burkholderiales		Tepidimonas	virulent	0.994305
CabotsTragopan223_58986	10494	0.5731	Pseudomonas indoloxydans	1	CRISPR	Bacteria	Proteobacteria	Gammaproteobacteria	Pseudomonadales	Pseudomonadaceae	Pseudomonas	virulent	0.998201
CabotsTragopan223_60395	6277	0.6925	Bifidobacterium pseudolongum	1	CRISPR	Bacteria	Actinobacteria	Actinobacteria	Bifidobacteriales	Bifidobacteriaceae	Bifidobacterium	virulent	0.88356
CabotsTragopan223_60720	9093	0.3905	Isobaculum melis	1	CRISPR	Bacteria	Firmicutes	Bacilli	Lactobacillales	Carnobacteriaceae	Isobaculum	virulent	0.768213
CabotsTragopan223_60937	6262	0.5909	Thioalkalivibrio nitratireducens	1	CRISPR	Bacteria	Proteobacteria	Gammaproteobacteria	Chromatiales	Ectothiorhodospiraceae	Thioalkalivibrio	virulent	0.999376
CabotsTragopan223_62306	34637	0.6066	Streptomyces pactum	1	CRISPR	Bacteria	Actinobacteria	Actinobacteria	Streptomycetales	Streptomycetaceae	Streptomyces	virulent	0.999814
CabotsTragopan223_62789	10618	0.5898	Propionibacterium freudenreichii	1	CRISPR	Bacteria	Actinobacteria	Actinobacteria	Propionibacteriales	Propionibacteriaceae	Propionibacterium	virulent	0.999875
CabotsTragopan223_63258	42417	0.5119	Dickeya dianthicola	1	CRISPR	Bacteria	Proteobacteria	Gammaproteobacteria	Enterobacterales	Pectobacteriaceae	Dickeya	virulent	0.999861
CabotsTragopan223_64310	22496	0.6176	Pseudomonas composti	1	CRISPR	Bacteria	Proteobacteria	Gammaproteobacteria	Pseudomonadales	Pseudomonadaceae	Pseudomonas	virulent	0.999866
CabotsTragopan223_64872	8983	0.2956	Geobacillus sp. Y412MC52	1	CRISPR	Bacteria	Firmicutes	Bacilli	Bacillales	Bacillaceae	Geobacillus	virulent	0.999875
CabotsTragopan223_65134	23537	0.6336	Rhodomicrobium udaipurense	1	CRISPR	Bacteria	Proteobacteria	Alphaproteobacteria	Rhizobiales	Hyphomicrobiaceae	Rhodomicrobium	virulent	0.999696
CabotsTragopan223_65217	11469	0.6261	Mycobacteroides chelonae	1	CRISPR	Bacteria	Actinobacteria	Actinobacteria	Corynebacteriales	Mycobacteriaceae	Mycobacteroides	virulent	0.999873
CabotsTragopan223_66636	6339	0.5296	Actinomyces timonensis	1	CRISPR	Bacteria	Actinobacteria	Actinobacteria	Actinomycetales	Actinomycetaceae	Actinomyces	virulent	0.999872
CabotsTragopan223_67119	5897	0.6283	Xanthomonas nasturtii	1	CRISPR	Bacteria	Proteobacteria	Gammaproteobacteria	Xanthomonadales	Xanthomonadaceae	Xanthomonas	virulent	0.587534
CabotsTragopan223_67674	8829	0.5569	Xylanimonas cellulosilytica	1	CRISPR	Bacteria	Actinobacteria	Actinobacteria	Micrococcales	Promicromonosporaceae	Xylanimonas	virulent	0.99987
CabotsTragopan223_67850	5679	0.5378	Acinetobacter apis	1	CRISPR	Bacteria	Proteobacteria	Gammaproteobacteria	Pseudomonadales	Moraxellaceae	Acinetobacter	virulent	0.719541
CabotsTragopan223_67873	12050	0.6115	Lampropedia cohaerens	1	CRISPR	Bacteria	Proteobacteria	Betaproteobacteria	Burkholderiales	Comamonadaceae	Lampropedia	virulent	0.990367
CabotsTragopan223_67953	5845	0.6263	Desulfurispora thermophila	1	CRISPR	Bacteria	Firmicutes	Clostridia	Clostridiales	Peptococcaceae	Desulfurispora	virulent	0.999872
CabotsTragopan223_68001	14708	0.6163	Jannaschia aquimarina	1	CRISPR	Bacteria	Proteobacteria	Alphaproteobacteria	Rhodobacterales	Rhodobacteraceae	Jannaschia	virulent	0.99986
CabotsTragopan223_68690	7641	0.4516	Ruminococcus sp. HUN007	1	CRISPR	Bacteria	Firmicutes	Clostridia	Clostridiales	Ruminococcaceae	Ruminococcus	virulent	0.998305
CabotsTragopan223_68804	6040	0.5151	Paenibacillus sp. Aloe-11	1	CRISPR	Bacteria	Firmicutes	Bacilli	Bacillales	Paenibacillaceae	Paenibacillus	virulent	0.912428
CabotsTragopan223_71325	48373	0.4924	Xylanimonas cellulosilytica	1	CRISPR	Bacteria	Actinobacteria	Actinobacteria	Micrococcales	Promicromonosporaceae	Xylanimonas	virulent	0.999857
CabotsTragopan223_72034	7568	0.4162	Fischerella thermalis	1	CRISPR	Bacteria	Cyanobacteria		Nostocales	Hapalosiphonaceae	Fischerella	virulent	0.999844
CabotsTragopan223_72579	10367	0.6521	Microcystis aeruginosa	1	CRISPR	Bacteria	Cyanobacteria		Chroococcales	Microcystaceae	Microcystis	virulent	0.999866
CabotsTragopan223_72725	8023	0.4372	Planktothrix rubescens	1	CRISPR	Bacteria	Cyanobacteria		Oscillatoriales	Microcoleaceae	Planktothrix	virulent	0.996424
CabotsTragopan223_74252	5700	0.6295	Deinococcus planocerae	1	CRISPR	Bacteria	Deinococcus-Thermus	Deinococci	Deinococcales	Deinococcaceae	Deinococcus	virulent	0.999432
CabotsTragopan223_74297	5019	0.5451	Sphingobacterium faecium	1	CRISPR	Bacteria	Bacteroidetes	Sphingobacteriia	Sphingobacteriales	Sphingobacteriaceae	Sphingobacterium	virulent	0.999868
CabotsTragopan223_74520	5041	0.4275	Acinetobacter soli	1	CRISPR	Bacteria	Proteobacteria	Gammaproteobacteria	Pseudomonadales	Moraxellaceae	Acinetobacter	virulent	0.920039
CabotsTragopan223_74737	9825	0.5446	Actinomyces naeslundii	1	CRISPR	Bacteria	Actinobacteria	Actinobacteria	Actinomycetales	Actinomycetaceae	Actinomyces	virulent	0.999872
CabotsTragopan223_74945	10736	0.495	Arthrospira platensis	1	CRISPR	Bacteria	Cyanobacteria		Oscillatoriales	Microcoleaceae	Arthrospira	virulent	0.999872
CabotsTragopan223_75018	17782	0.498	Photobacterium phosphoreum	1	CRISPR	Bacteria	Proteobacteria	Gammaproteobacteria	Vibrionales	Vibrionaceae	Photobacterium	virulent	0.99987
CabotsTragopan223_75151	6796	0.6164	Pseudomonas cichorii	1	CRISPR	Bacteria	Proteobacteria	Gammaproteobacteria	Pseudomonadales	Pseudomonadaceae	Pseudomonas	virulent	0.999801
CabotsTragopan223_76340	5000	0.4398	Acinetobacter radioresistens	1	CRISPR	Bacteria	Proteobacteria	Gammaproteobacteria	Pseudomonadales	Moraxellaceae	Acinetobacter	virulent	0.977147
CabotsTragopan223_76509	7454	0.4147	Pseudonocardia oroxyli	1	CRISPR	Bacteria	Actinobacteria	Actinobacteria	Pseudonocardiales	Pseudonocardiaceae	Pseudonocardia	virulent	0.999871
CabotsTragopan223_77089	19077	0.6177	Alicyclobacillus macrosporangiidus	1	CRISPR	Bacteria	Firmicutes	Bacilli	Bacillales	Alicyclobacillaceae	Alicyclobacillus	virulent	0.999865
CabotsTragopan223_77401	5160	0.4138	Clostridium botulinum	1	CRISPR	Bacteria	Firmicutes	Clostridia	Clostridiales	Clostridiaceae	Clostridium	virulent	0.999874
CabotsTragopan223_78587	6728	0.698	Streptomyces pactum	1	CRISPR	Bacteria	Actinobacteria	Actinobacteria	Streptomycetales	Streptomycetaceae	Streptomyces	virulent	0.999861
CabotsTragopan223_79226	10309	0.6506	Salinispora arenicola	1	CRISPR	Bacteria	Actinobacteria	Actinobacteria	Micromonosporales	Micromonosporaceae	Salinispora	virulent	0.999526
CabotsTragopan223_79353	8383	0.5735	Skermania piniformis	1	CRISPR	Bacteria	Actinobacteria	Actinobacteria	Corynebacteriales	Gordoniaceae	Skermania	virulent	0.999874
CabotsTragopan223_79798	8993	0.6399	Acidovorax wautersii	1	CRISPR	Bacteria	Proteobacteria	Betaproteobacteria	Burkholderiales	Comamonadaceae	Acidovorax	virulent	0.999865
CabotsTragopan223_80860	7187	0.6409	Mycobacterium tuberculosis	1	CRISPR	Bacteria	Actinobacteria	Actinobacteria	Corynebacteriales	Mycobacteriaceae	Mycobacterium	virulent	0.996736
CabotsTragopan223_80888	49426	0.6161	Streptomyces sp. 142MFCol3.1	1	CRISPR	Bacteria	Actinobacteria	Actinobacteria	Streptomycetales	Streptomycetaceae	Streptomyces	virulent	0.979242
CabotsTragopan223_80989	5322	0.6116	Streptomyces sp. NRRL F-5630	1	CRISPR	Bacteria	Actinobacteria	Actinobacteria	Streptomycetales	Streptomycetaceae	Streptomyces	virulent	0.999874
CabotsTragopan223_81188	11879	0.5206	Xanthomonadaceae bacterium NML03-0222	1	CRISPR	Bacteria	Proteobacteria	Gammaproteobacteria	Xanthomonadales	Xanthomonadaceae		virulent	0.999868
CabotsTragopan223_82843	6381	0.6604	Streptomyces scopuliridis	1	CRISPR	Bacteria	Actinobacteria	Actinobacteria	Streptomycetales	Streptomycetaceae	Streptomyces	virulent	0.999865
CabotsTragopan223_82968	74321	0.5573	Vitiosangium sp. GDMCC 1.1324	1	CRISPR	Bacteria	Proteobacteria	Deltaproteobacteria	Myxococcales	Archangiaceae	Vitiosangium	virulent	0.999858
CabotsTragopan223_83173	5851	0.5495	Chromobacterium violaceum	1	CRISPR	Bacteria	Proteobacteria	Betaproteobacteria	Neisseriales	Chromobacteriaceae	Chromobacterium	virulent	0.612649
CabotsTragopan223_83617	10135	0.701	Actinoplanes lutulentus	1	CRISPR	Bacteria	Actinobacteria	Actinobacteria	Micromonosporales	Micromonosporaceae	Actinoplanes	virulent	0.998441
CabotsTragopan223_84553	5336	0.6925	Acidipropionibacterium jensenii	1	CRISPR	Bacteria	Actinobacteria	Actinobacteria	Propionibacteriales	Propionibacteriaceae	Acidipropionibacterium	virulent	0.757833
CabotsTragopan223_85479	5068	0.6513	Halomonas ventosae	1	CRISPR	Bacteria	Proteobacteria	Gammaproteobacteria	Oceanospirillales	Halomonadaceae	Halomonas	virulent	0.895601
CabotsTragopan223_85707	12183	0.6564	Bifidobacterium bifidum	1	CRISPR	Bacteria	Actinobacteria	Actinobacteria	Bifidobacteriales	Bifidobacteriaceae	Bifidobacterium	virulent	0.899498
CabotsTragopan223_86905	15220	0.7046	Kineosporia sp. A_224	1	CRISPR	Bacteria	Actinobacteria	Actinobacteria	Kineosporiales	Kineosporiaceae	Kineosporia	virulent	0.998989
CabotsTragopan223_87173	5665	0.6011	Parascardovia denticolens	1	CRISPR	Bacteria	Actinobacteria	Actinobacteria	Bifidobacteriales	Bifidobacteriaceae	Parascardovia	virulent	0.999873
CabotsTragopan223_87236	10557	0.6365	Streptomyces albidoflavus	1	CRISPR	Bacteria	Actinobacteria	Actinobacteria	Streptomycetales	Streptomycetaceae	Streptomyces	virulent	0.999874
CabotsTragopan223_87499	5298	0.7097	Streptomyces sp. W007	1	CRISPR	Bacteria	Actinobacteria	Actinobacteria	Streptomycetales	Streptomycetaceae	Streptomyces	virulent	0.65931
CabotsTragopan223_87608	5653	0.7315	Nocardiopsis sp. JB363	1	CRISPR	Bacteria	Actinobacteria	Actinobacteria	Streptosporangiales	Nocardiopsaceae	Nocardiopsis	virulent	0.999868
CabotsTragopan223_87752	10448	0.7106	Acidiferrobacter thiooxydans	1	CRISPR	Bacteria	Proteobacteria	Gammaproteobacteria	Acidiferrobacterales	Acidiferrobacteraceae	Acidiferrobacter	virulent	0.999866
CabotsTragopan223_87830	7010	0.4819	Acinetobacter pittii	1	CRISPR	Bacteria	Proteobacteria	Gammaproteobacteria	Pseudomonadales	Moraxellaceae	Acinetobacter	virulent	0.880827
CabotsTragopan223_87894	7105	0.4946	Lachnobacterium bovis	1	CRISPR	Bacteria	Firmicutes	Clostridia	Clostridiales	Lachnospiraceae	Lachnobacterium	virulent	0.997784
CabotsTragopan223_88087	10804	0.4395	Nocardia tenerifensis	1	CRISPR	Bacteria	Actinobacteria	Actinobacteria	Corynebacteriales	Nocardiaceae	Nocardia	virulent	0.999874
CabotsTragopan223_88570	24144	0.5059	Massilia namucuonensis	1	CRISPR	Bacteria	Proteobacteria	Betaproteobacteria	Burkholderiales	Oxalobacteraceae	Massilia	virulent	0.999846
CabotsTragopan223_89539	5136	0.463	Acinetobacter pittii	1	CRISPR	Bacteria	Proteobacteria	Gammaproteobacteria	Pseudomonadales	Moraxellaceae	Acinetobacter	virulent	0.767322
CabotsTragopan223_89578	7335	0.4087	Pseudomonas sp. BAY1663	1	CRISPR	Bacteria	Proteobacteria	Gammaproteobacteria	Pseudomonadales	Pseudomonadaceae	Pseudomonas	virulent	0.99985
CabotsTragopan223_91551	6328	0.6399	Lactobacillus selangorensis	1	CRISPR	Bacteria	Firmicutes	Bacilli	Lactobacillales	Lactobacillaceae	Lactobacillus	virulent	0.999874
CabotsTragopan223_91588	5731	0.6163	Acinetobacter sp. ANC 5054	1	CRISPR	Bacteria	Proteobacteria	Gammaproteobacteria	Pseudomonadales	Moraxellaceae	Acinetobacter	virulent	0.999856
CabotsTragopan223_91792	9426	0.4952	Vitiosangium sp. GDMCC 1.1324	1	CRISPR	Bacteria	Proteobacteria	Deltaproteobacteria	Myxococcales	Archangiaceae	Vitiosangium	virulent	0.999868
CabotsTragopan223_92309	9079	0.649	Mycobacterium orygis	1	CRISPR	Bacteria	Actinobacteria	Actinobacteria	Corynebacteriales	Mycobacteriaceae	Mycobacterium	virulent	0.639212
CabotsTragopan223_93179	7334	0.5811	Streptomyces sp. PsTaAH-124	1	CRISPR	Bacteria	Actinobacteria	Actinobacteria	Streptomycetales	Streptomycetaceae	Streptomyces	virulent	0.999873
CabotsTragopan223_93255	5085	0.4403	Streptococcus sobrinus	1	CRISPR	Bacteria	Firmicutes	Bacilli	Lactobacillales	Streptococcaceae	Streptococcus	virulent	0.845759
CabotsTragopan223_93615	5322	0.634	Frankia sp. R43	1	CRISPR	Bacteria	Actinobacteria	Actinobacteria	Frankiales	Frankiaceae	Frankia	virulent	0.684452
CabotsTragopan223_93931	6099	0.6665	Miniimonas sp. S16	1	CRISPR	Bacteria	Actinobacteria	Actinobacteria	Micrococcales	Beutenbergiaceae	Miniimonas	virulent	0.582886
CabotsTragopan223_94071	5797	0.6921	Streptomyces prunicolor	1	CRISPR	Bacteria	Actinobacteria	Actinobacteria	Streptomycetales	Streptomycetaceae	Streptomyces	virulent	0.999863
CabotsTragopan223_94130	6343	0.664	Cellulomonas hominis	1	CRISPR	Bacteria	Actinobacteria	Actinobacteria	Micrococcales	Cellulomonadaceae	Cellulomonas	virulent	0.999866
CabotsTragopan223_94354	73337	0.412	Acinetobacter sp. AR2-3	1	CRISPR	Bacteria	Proteobacteria	Gammaproteobacteria	Pseudomonadales	Moraxellaceae	Acinetobacter	virulent	0.999856
CabotsTragopan223_96348	5901	0.6182	Salinispora tropica	1	CRISPR	Bacteria	Actinobacteria	Actinobacteria	Micromonosporales	Micromonosporaceae	Salinispora	virulent	0.999856
CabotsTragopan223_96579	5213	0.661	Nocardiopsis sp. RV163	1	CRISPR	Bacteria	Actinobacteria	Actinobacteria	Streptosporangiales	Nocardiopsaceae	Nocardiopsis	virulent	0.999868
CabotsTragopan223_96797	31827	0.4774	Chloroflexus aurantiacus	1	CRISPR	Bacteria	Chloroflexi	Chloroflexia	Chloroflexales	Chloroflexaceae	Chloroflexus	virulent	0.99987
CabotsTragopan223_97358	9839	0.6545	Leptospira inadai	1	CRISPR	Bacteria	Spirochaetes	Spirochaetia	Leptospirales	Leptospiraceae	Leptospira	virulent	0.723386
CabotsTragopan223_97446	26867	0.4726	Prevotella intermedia	1	CRISPR	Bacteria	Bacteroidetes	Bacteroidia	Bacteroidales	Prevotellaceae	Prevotella	virulent	0.999847
CabotsTragopan223_97461	5257	0.5876	Caldanaerovirga acetigignens	1	CRISPR	Bacteria	Firmicutes	Clostridia	Thermoanaerobacterales	Thermoanaerobacterales Family III. Incertae Sedis	Caldanaerovirga	virulent	0.999872
CabotsTragopan223_97794	17938	0.5724	Streptomyces albidoflavus	1	CRISPR	Bacteria	Actinobacteria	Actinobacteria	Streptomycetales	Streptomycetaceae	Streptomyces	virulent	0.999839
CabotsTragopan223_97831	11147	0.654	Kytococcus sedentarius	1	CRISPR	Bacteria	Actinobacteria	Actinobacteria	Micrococcales	Dermacoccaceae	Kytococcus	virulent	0.975098
CabotsTragopan223_98589	7178	0.5665	Corynebacterium deserti	1	CRISPR	Bacteria	Actinobacteria	Actinobacteria	Corynebacteriales	Corynebacteriaceae	Corynebacterium	virulent	0.9642
CabotsTragopan223_99627	7853	0.7005	Actinomyces sp. oral taxon 172	1	CRISPR	Bacteria	Actinobacteria	Actinobacteria	Actinomycetales	Actinomycetaceae	Actinomyces	virulent	0.996149
CabotsTragopan223_101454	5048	0.6787	Streptomyces sp. TLI_053	1	CRISPR	Bacteria	Actinobacteria	Actinobacteria	Streptomycetales	Streptomycetaceae	Streptomyces	virulent	0.724211
CabotsTragopan223_101572	5080	0.5923	Corynebacterium efficiens	1	CRISPR	Bacteria	Actinobacteria	Actinobacteria	Corynebacteriales	Corynebacteriaceae	Corynebacterium	virulent	0.999874
CabotsTragopan223_102250	26100	0.6493	Mycobacterium marinum	1	CRISPR	Bacteria	Actinobacteria	Actinobacteria	Corynebacteriales	Mycobacteriaceae	Mycobacterium	virulent	0.999869
CabotsTragopan223_102528	5240	0.6189	Marinactinospora thermotolerans	1	CRISPR	Bacteria	Actinobacteria	Actinobacteria	Streptosporangiales	Nocardiopsaceae	Marinactinospora	virulent	0.563162
CabotsTragopan223_102644	5002	0.547	Corynebacterium glutamicum	1	CRISPR	Bacteria	Actinobacteria	Actinobacteria	Corynebacteriales	Corynebacteriaceae	Corynebacterium	virulent	0.980549
CabotsTragopan223_102851	10178	0.5156	Propionibacterium acidifaciens	1	CRISPR	Bacteria	Actinobacteria	Actinobacteria	Propionibacteriales	Propionibacteriaceae	Propionibacterium	virulent	0.99987
CabotsTragopan223_103112	12000	0.6382	Acidovorax sp. RAC01	1	CRISPR	Bacteria	Proteobacteria	Betaproteobacteria	Burkholderiales	Comamonadaceae	Acidovorax	virulent	0.998595
CabotsTragopan223_103199	8365	0.6304	Sanguibacter keddieii	1	CRISPR	Bacteria	Actinobacteria	Actinobacteria	Micrococcales	Sanguibacteraceae	Sanguibacter	virulent	0.999854
CabotsTragopan223_103575	12865	0.6756	Frankia sp. EUN1f	1	CRISPR	Bacteria	Actinobacteria	Actinobacteria	Frankiales	Frankiaceae	Frankia	virulent	0.512585
CabotsTragopan223_103634	25210	0.4494	Bacteroides plebeius	1	CRISPR	Bacteria	Bacteroidetes	Bacteroidia	Bacteroidales	Bacteroidaceae	Bacteroides	virulent	0.999863
CabotsTragopan223_105410	10406	0.4222	Spirochaeta lutea	1	CRISPR	Bacteria	Spirochaetes	Spirochaetia	Spirochaetales	Spirochaetaceae	Spirochaeta	virulent	0.999871
CabotsTragopan223_107353	5194	0.4861	Ignatzschineria cameli	1	CRISPR	Bacteria	Proteobacteria	Gammaproteobacteria			Ignatzschineria	virulent	0.999872
CabotsTragopan223_107463	5673	0.6813	Corynebacterium imitans	1	CRISPR	Bacteria	Actinobacteria	Actinobacteria	Corynebacteriales	Corynebacteriaceae	Corynebacterium	virulent	0.995204
CabotsTragopan223_107581	12573	0.5921	Acidovorax sp. MR-S7	1	CRISPR	Bacteria	Proteobacteria	Betaproteobacteria	Burkholderiales	Comamonadaceae	Acidovorax	virulent	0.999861
CabotsTragopan223_107584	7062	0.6711	Streptomyces sp. PsTaAH-124	1	CRISPR	Bacteria	Actinobacteria	Actinobacteria	Streptomycetales	Streptomycetaceae	Streptomyces	virulent	0.947762
CabotsTragopan223_107692	8159	0.572	Rhodospirillum rubrum	1	CRISPR	Bacteria	Proteobacteria	Alphaproteobacteria	Rhodospirillales	Rhodospirillaceae	Rhodospirillum	virulent	0.999866
CabotsTragopan223_107698	7897	0.6746	Actinoplanes regularis	1	CRISPR	Bacteria	Actinobacteria	Actinobacteria	Micromonosporales	Micromonosporaceae	Actinoplanes	virulent	0.999827
CabotsTragopan223_108709	7551	0.4734	Calothrix brevissima	1	CRISPR	Bacteria	Cyanobacteria		Nostocales	Calotrichaceae	Calothrix	virulent	0.995662
CabotsTragopan223_109316	7038	0.4753	Carboxydothermus pertinax	1	CRISPR	Bacteria	Firmicutes	Clostridia	Thermoanaerobacterales	Thermoanaerobacteraceae	Carboxydothermus	virulent	0.999871
CabotsTragopan223_109652	16345	0.4727	Bacteroidaceae bacterium	1	CRISPR	Bacteria	Bacteroidetes	Bacteroidia	Bacteroidales	Bacteroidaceae		virulent	0.999839
CabotsTragopan223_109982	5362	0.5218	Propionibacteriaceae bacterium NML 020265	1	CRISPR	Bacteria	Actinobacteria	Actinobacteria	Propionibacteriales	Propionibacteriaceae		virulent	0.999753
CabotsTragopan223_110321	10703	0.7137	Bifidobacterium moukalabense	1	CRISPR	Bacteria	Actinobacteria	Actinobacteria	Bifidobacteriales	Bifidobacteriaceae	Bifidobacterium	virulent	0.872562
CabotsTragopan223_110388	6386	0.5445	Corynebacterium crudilactis	1	CRISPR	Bacteria	Actinobacteria	Actinobacteria	Corynebacteriales	Corynebacteriaceae	Corynebacterium	virulent	0.897892
CabotsTragopan223_110504	14715	0.4495	Caloramator australicus	1	CRISPR	Bacteria	Firmicutes	Clostridia	Clostridiales	Clostridiaceae	Caloramator	virulent	0.999872
CabotsTragopan223_111540	6665	0.6158	Marinactinospora thermotolerans	1	CRISPR	Bacteria	Actinobacteria	Actinobacteria	Streptosporangiales	Nocardiopsaceae	Marinactinospora	virulent	0.973745
CabotsTragopan223_112217	10539	0.5279	Citrobacter sp. TSA-1	1	CRISPR	Bacteria	Proteobacteria	Gammaproteobacteria	Enterobacterales	Enterobacteriaceae	Citrobacter	virulent	0.999871
CabotsTragopan223_112901	39774	0.6094	Marinobacterium lutimaris	1	CRISPR	Bacteria	Proteobacteria	Gammaproteobacteria	Oceanospirillales	Oceanospirillaceae	Marinobacterium	virulent	0.9944
CabotsTragopan223_113313	5602	0.4634	Acinetobacter venetianus	1	CRISPR	Bacteria	Proteobacteria	Gammaproteobacteria	Pseudomonadales	Moraxellaceae	Acinetobacter	virulent	0.999874
CabotsTragopan223_114433	8006	0.533	Anaeromassilibacillus senegalensis	1	CRISPR	Bacteria	Firmicutes	Clostridia	Clostridiales	Ruminococcaceae	Anaeromassilibacillus	virulent	0.999873
CabotsTragopan223_114848	11748	0.5751	Corynebacterium sp. HMSC074C01	1	CRISPR	Bacteria	Actinobacteria	Actinobacteria	Corynebacteriales	Corynebacteriaceae	Corynebacterium	virulent	0.999848
CabotsTragopan223_114978	9919	0.6704	Propionibacteriaceae bacterium NML 150081	1	CRISPR	Bacteria	Actinobacteria	Actinobacteria	Propionibacteriales	Propionibacteriaceae		virulent	0.997979
CabotsTragopan223_115432	9267	0.6715	Burkholderia territorii	1	CRISPR	Bacteria	Proteobacteria	Betaproteobacteria	Burkholderiales	Burkholderiaceae	Burkholderia	virulent	0.988855
CabotsTragopan223_115597	10488	0.6185	Nocardia lijiangensis	1	CRISPR	Bacteria	Actinobacteria	Actinobacteria	Corynebacteriales	Nocardiaceae	Nocardia	virulent	0.999871
CabotsTragopan223_115702	5267	0.4429	Candidatus Stoquefichus massiliensis	1	CRISPR	Bacteria	Firmicutes	Erysipelotrichia	Erysipelotrichales	Erysipelotrichaceae	Candidatus Stoquefichus	virulent	0.999866
CabotsTragopan223_116273	6830	0.5187	Bacteroides thetaiotaomicron	1	CRISPR	Bacteria	Bacteroidetes	Bacteroidia	Bacteroidales	Bacteroidaceae	Bacteroides	virulent	0.888461
CabotsTragopan223_117030	5753	0.644	Variovorax boronicumulans	1	CRISPR	Bacteria	Proteobacteria	Betaproteobacteria	Burkholderiales	Comamonadaceae	Variovorax	virulent	0.984301
CabotsTragopan223_117303	5264	0.674	Streptomyces sp. NRRL S-1314	1	CRISPR	Bacteria	Actinobacteria	Actinobacteria	Streptomycetales	Streptomycetaceae	Streptomyces	virulent	0.560109
CabotsTragopan223_117553	7727	0.6947	Clavibacter michiganensis	1	CRISPR	Bacteria	Actinobacteria	Actinobacteria	Micrococcales	Microbacteriaceae	Clavibacter	virulent	0.999871
CabotsTragopan223_117682	5265	0.5535	Neisseria macacae	1	CRISPR	Bacteria	Proteobacteria	Betaproteobacteria	Neisseriales	Neisseriaceae	Neisseria	virulent	0.999874
CabotsTragopan223_118266	6490	0.5408	Streptomyces sp. SM14	1	CRISPR	Bacteria	Actinobacteria	Actinobacteria	Streptomycetales	Streptomycetaceae	Streptomyces	virulent	0.999874
CabotsTragopan223_121613	6633	0.629	Prauserella marina	1	CRISPR	Bacteria	Actinobacteria	Actinobacteria	Pseudonocardiales	Pseudonocardiaceae	Prauserella	virulent	0.999857
CabotsTragopan223_121852	7017	0.5586	Corynebacterium deserti	1	CRISPR	Bacteria	Actinobacteria	Actinobacteria	Corynebacteriales	Corynebacteriaceae	Corynebacterium	virulent	0.999867
CabotsTragopan223_122097	9173	0.5902	Neisseria sp. HMSC066F04	1	CRISPR	Bacteria	Proteobacteria	Betaproteobacteria	Neisseriales	Neisseriaceae	Neisseria	virulent	0.999871
CabotsTragopan223_124002	35567	0.6556	Thermoflexus hugenholtzii	1	CRISPR	Bacteria	Chloroflexi	Thermoflexia	Thermoflexales	Thermoflexaceae	Thermoflexus	virulent	0.999867
CabotsTragopan223_124522	52512	0.439	Bacillus anthracis	1	CRISPR	Bacteria	Firmicutes	Bacilli	Bacillales	Bacillaceae	Bacillus	virulent	0.999865
CabotsTragopan223_124866	6287	0.5053	Bacteroides fragilis	1	CRISPR	Bacteria	Bacteroidetes	Bacteroidia	Bacteroidales	Bacteroidaceae	Bacteroides	virulent	0.999874
CabotsTragopan223_125452	6749	0.6485	Variovorax sp. OK202	1	CRISPR	Bacteria	Proteobacteria	Betaproteobacteria	Burkholderiales	Comamonadaceae	Variovorax	virulent	0.977159
CabotsTragopan223_126059	18669	0.4548	Chryseobacterium artocarpi	1	CRISPR	Bacteria	Bacteroidetes	Flavobacteriia	Flavobacteriales	Flavobacteriaceae	Chryseobacterium	virulent	0.999864
CabotsTragopan223_126074	19044	0.5479	Nocardiopsis dassonvillei	1	CRISPR	Bacteria	Actinobacteria	Actinobacteria	Streptosporangiales	Nocardiopsaceae	Nocardiopsis	virulent	0.958973
CabotsTragopan223_126156	9319	0.5259	Xylanimonas cellulosilytica	1	CRISPR	Bacteria	Actinobacteria	Actinobacteria	Micrococcales	Promicromonosporaceae	Xylanimonas	virulent	0.999868
CabotsTragopan223_126269	9978	0.5588	Lactobacillus ruminis	1	CRISPR	Bacteria	Firmicutes	Bacilli	Lactobacillales	Lactobacillaceae	Lactobacillus	virulent	0.99987
CabotsTragopan223_126435	8182	0.6107	Salinivibrio sp. IB872	1	CRISPR	Bacteria	Proteobacteria	Gammaproteobacteria	Vibrionales	Vibrionaceae	Salinivibrio	virulent	0.506754
CabotsTragopan223_126686	16992	0.6174	Sphingomonas adhaesiva	1	CRISPR	Bacteria	Proteobacteria	Alphaproteobacteria	Sphingomonadales	Sphingomonadaceae	Sphingomonas	virulent	0.999868
CabotsTragopan223_127054	11021	0.6453	Pseudomonas stutzeri	1	CRISPR	Bacteria	Proteobacteria	Gammaproteobacteria	Pseudomonadales	Pseudomonadaceae	Pseudomonas	virulent	0.999836
CabotsTragopan223_127102	12460	0.6781	Bifidobacterium longum	1	CRISPR	Bacteria	Actinobacteria	Actinobacteria	Bifidobacteriales	Bifidobacteriaceae	Bifidobacterium	virulent	0.999579
CabotsTragopan223_127165	14476	0.3887	Cellulophaga baltica	1	CRISPR	Bacteria	Bacteroidetes	Flavobacteriia	Flavobacteriales	Flavobacteriaceae	Cellulophaga	virulent	0.999869
CabotsTragopan223_127282	9352	0.7001	Saccharomonospora viridis	1	CRISPR	Bacteria	Actinobacteria	Actinobacteria	Pseudonocardiales	Pseudonocardiaceae	Saccharomonospora	virulent	0.654439
CabotsTragopan223_127928	32068	0.5667	Actinomyces oris	1	CRISPR	Bacteria	Actinobacteria	Actinobacteria	Actinomycetales	Actinomycetaceae	Actinomyces	virulent	0.999862
CabotsTragopan223_128369	15213	0.7064	Arthrobacter sp. HMSC08H08	1	CRISPR	Bacteria	Actinobacteria	Actinobacteria	Micrococcales	Micrococcaceae	Arthrobacter	virulent	0.999866
CabotsTragopan223_130172	5346	0.5163	Pseudonocardia oroxyli	1	CRISPR	Bacteria	Actinobacteria	Actinobacteria	Pseudonocardiales	Pseudonocardiaceae	Pseudonocardia	virulent	0.957346
CabotsTragopan223_132367	54856	0.591	Acidovorax avenae	1	CRISPR	Bacteria	Proteobacteria	Betaproteobacteria	Burkholderiales	Comamonadaceae	Acidovorax	virulent	0.994497
CabotsTragopan223_132721	6206	0.6196	Novosphingobium sp. AAP83	1	CRISPR	Bacteria	Proteobacteria	Alphaproteobacteria	Sphingomonadales	Sphingomonadaceae	Novosphingobium	virulent	0.999856
CabotsTragopan223_133204	7342	0.4512	Lactobacillus oligofermentans	1	CRISPR	Bacteria	Firmicutes	Bacilli	Lactobacillales	Lactobacillaceae	Lactobacillus	virulent	0.999873
CabotsTragopan223_134662	21498	0.6782	Cellulomonas fimi	1	CRISPR	Bacteria	Actinobacteria	Actinobacteria	Micrococcales	Cellulomonadaceae	Cellulomonas	virulent	0.999854
CabotsTragopan223_135173	37410	0.4958	Xylanimonas cellulosilytica	1	CRISPR	Bacteria	Actinobacteria	Actinobacteria	Micrococcales	Promicromonosporaceae	Xylanimonas	virulent	0.985298
CabotsTragopan223_136677	5542	0.5687	Microcystis aeruginosa	1	CRISPR	Bacteria	Cyanobacteria		Chroococcales	Microcystaceae	Microcystis	virulent	0.999873
CabotsTragopan223_136723	5866	0.7412	Thauera chlorobenzoica	1	CRISPR	Bacteria	Proteobacteria	Betaproteobacteria	Rhodocyclales	Zoogloeaceae	Thauera	virulent	0.538924
CabotsTragopan223_136732	7486	0.5538	Propionibacterium freudenreichii	1	CRISPR	Bacteria	Actinobacteria	Actinobacteria	Propionibacteriales	Propionibacteriaceae	Propionibacterium	virulent	0.999873
CabotsTragopan223_137054	19300	0.6683	Micromonospora viridifaciens	1	CRISPR	Bacteria	Actinobacteria	Actinobacteria	Micromonosporales	Micromonosporaceae	Micromonospora	virulent	0.999826
CabotsTragopan223_137362	8715	0.6378	Streptomyces sp. CS207	1	CRISPR	Bacteria	Actinobacteria	Actinobacteria	Streptomycetales	Streptomycetaceae	Streptomyces	virulent	0.99987
CabotsTragopan223_137747	27828	0.628	Mycobacterium gordonae	1	CRISPR	Bacteria	Actinobacteria	Actinobacteria	Corynebacteriales	Mycobacteriaceae	Mycobacterium	virulent	0.997124
CabotsTragopan223_137933	14531	0.5176	Staphylococcus xylosus	1	CRISPR	Bacteria	Firmicutes	Bacilli	Bacillales	Staphylococcaceae	Staphylococcus	virulent	0.671607
CabotsTragopan223_138133	10022	0.6674	Brevibacterium sp. HMSC07C04	1	CRISPR	Bacteria	Actinobacteria	Actinobacteria	Micrococcales	Brevibacteriaceae	Brevibacterium	virulent	0.949504
CabotsTragopan223_138183	11699	0.6543	Tessaracoccus flavescens	1	CRISPR	Bacteria	Actinobacteria	Actinobacteria	Propionibacteriales	Propionibacteriaceae	Tessaracoccus	virulent	0.999864
CabotsTragopan223_138528	5940	0.6582	Mycobacterium malmoense	1	CRISPR	Bacteria	Actinobacteria	Actinobacteria	Corynebacteriales	Mycobacteriaceae	Mycobacterium	virulent	0.999874
CabotsTragopan223_138601	5544	0.5034	Bacillus pumilus	1	CRISPR	Bacteria	Firmicutes	Bacilli	Bacillales	Bacillaceae	Bacillus	virulent	0.999871
CabotsTragopan223_138790	5760	0.4599	Achromobacter sp. AONIH1	1	CRISPR	Bacteria	Proteobacteria	Betaproteobacteria	Burkholderiales	Alcaligenaceae	Achromobacter	virulent	0.999872
CabotsTragopan223_139439	10243	0.5965	Actinomyces sp. oral taxon 414	1	CRISPR	Bacteria	Actinobacteria	Actinobacteria	Actinomycetales	Actinomycetaceae	Actinomyces	virulent	0.999869
CabotsTragopan223_140521	6874	0.7216	Mycobacterium conspicuum	1	CRISPR	Bacteria	Actinobacteria	Actinobacteria	Corynebacteriales	Mycobacteriaceae	Mycobacterium	virulent	0.869681
CabotsTragopan223_141144	6765	0.6541	Streptomyces sp. TLI_55	1	CRISPR	Bacteria	Actinobacteria	Actinobacteria	Streptomycetales	Streptomycetaceae	Streptomyces	virulent	0.98889
CabotsTragopan223_141172	5712	0.3892	Salmonella enterica	1	CRISPR	Bacteria	Proteobacteria	Gammaproteobacteria	Enterobacterales	Enterobacteriaceae	Salmonella	virulent	0.999873
CabotsTragopan223_141347	5988	0.6146	Corynebacterium efficiens	1	CRISPR	Bacteria	Actinobacteria	Actinobacteria	Corynebacteriales	Corynebacteriaceae	Corynebacterium	virulent	0.999854
CabotsTragopan223_142834	5407	0.6645	Actinopolyspora mortivallis	1	CRISPR	Bacteria	Actinobacteria	Actinobacteria	Actinopolysporales	Actinopolysporaceae	Actinopolyspora	virulent	0.996528
CabotsTragopan223_143423	8398	0.5954	Serratia fonticola	1	CRISPR	Bacteria	Proteobacteria	Gammaproteobacteria	Enterobacterales	Yersiniaceae	Serratia	virulent	0.982778
CabotsTragopan223_143884	9465	0.6314	Haliangium ochraceum	1	CRISPR	Bacteria	Proteobacteria	Deltaproteobacteria	Myxococcales	Kofleriaceae	Haliangium	virulent	0.999867
CabotsTragopan223_144271	5203	0.5799	Propionibacteriaceae bacterium NML 160184	1	CRISPR	Bacteria	Actinobacteria	Actinobacteria	Propionibacteriales	Propionibacteriaceae		virulent	0.999874
CabotsTragopan223_144538	10209	0.4556	Prochlorothrix hollandica	1	CRISPR	Bacteria	Cyanobacteria		Synechococcales	Prochlorotrichaceae	Prochlorothrix	virulent	0.999873
CabotsTragopan223_145004	8912	0.3814	Kordia algicida	1	CRISPR	Bacteria	Bacteroidetes	Flavobacteriia	Flavobacteriales	Flavobacteriaceae	Kordia	virulent	0.999869
CabotsTragopan223_145136	6411	0.6484	Brenneria roseae	1	CRISPR	Bacteria	Proteobacteria	Gammaproteobacteria	Enterobacterales	Pectobacteriaceae	Brenneria	virulent	0.999864
CabotsTragopan223_145669	5805	0.6393	Micromonospora viridifaciens	1	CRISPR	Bacteria	Actinobacteria	Actinobacteria	Micromonosporales	Micromonosporaceae	Micromonospora	virulent	0.99987
CabotsTragopan223_146039	12374	0.4935	Arsenicibacter rosenii	1	CRISPR	Bacteria	Bacteroidetes	Cytophagia	Cytophagales	Cytophagaceae	Arsenicibacter	virulent	0.999869
CabotsTragopan223_146259	7775	0.6315	Escherichia coli	1	CRISPR	Bacteria	Proteobacteria	Gammaproteobacteria	Enterobacterales	Enterobacteriaceae	Escherichia	virulent	0.999606
CabotsTragopan223_146888	5371	0.5764	Scytonema tolypothrichoides	1	CRISPR	Bacteria	Cyanobacteria		Nostocales	Scytonemataceae	Scytonema	virulent	0.999872
CabotsTragopan223_146934	5762	0.4502	Streptococcus australis	1	CRISPR	Bacteria	Firmicutes	Bacilli	Lactobacillales	Streptococcaceae	Streptococcus	virulent	0.999872
CabotsTragopan223_147597	6625	0.6184	Salmonella enterica	1	CRISPR	Bacteria	Proteobacteria	Gammaproteobacteria	Enterobacterales	Enterobacteriaceae	Salmonella	virulent	0.999872
CabotsTragopan223_148047	5175	0.6742	Deinococcus pimensis	1	CRISPR	Bacteria	Deinococcus-Thermus	Deinococci	Deinococcales	Deinococcaceae	Deinococcus	virulent	0.924485
CabotsTragopan223_148121	5223	0.6527	Micromonospora haikouensis	1	CRISPR	Bacteria	Actinobacteria	Actinobacteria	Micromonosporales	Micromonosporaceae	Micromonospora	virulent	0.999872
CabotsTragopan223_148275	6500	0.5862	Desulfitobacterium hafniense	1	CRISPR	Bacteria	Firmicutes	Clostridia	Clostridiales	Peptococcaceae	Desulfitobacterium	virulent	0.930735
CabotsTragopan223_148413	5365	0.6826	Rothia kristinae	1	CRISPR	Bacteria	Actinobacteria	Actinobacteria	Micrococcales	Micrococcaceae	Rothia	virulent	0.999873
CabotsTragopan223_148659	6810	0.6621	Streptomyces sp. XY431	1	CRISPR	Bacteria	Actinobacteria	Actinobacteria	Streptomycetales	Streptomycetaceae	Streptomyces	virulent	0.798424
CabotsTragopan223_148717	5437	0.6222	Buttiauxella noackiae	1	CRISPR	Bacteria	Proteobacteria	Gammaproteobacteria	Enterobacterales	Enterobacteriaceae	Buttiauxella	virulent	0.999869
CabotsTragopan223_149641	5238	0.672	Mycobacterium marinum	1	CRISPR	Bacteria	Actinobacteria	Actinobacteria	Corynebacteriales	Mycobacteriaceae	Mycobacterium	virulent	0.999875
CabotsTragopan223_150134	26886	0.6275	Acidovorax sp. 56	1	CRISPR	Bacteria	Proteobacteria	Betaproteobacteria	Burkholderiales	Comamonadaceae	Acidovorax	virulent	0.654408
CabotsTragopan223_150636-lt2gene	5737	0.4323	Dysgonamonadaceae bacterium	1	CRISPR	Bacteria	Bacteroidetes	Bacteroidia	Bacteroidales	Dysgonamonadaceae		virulent	0.999875
CabotsTragopan223_150679	33799	0.612	Microcystis aeruginosa	1	CRISPR	Bacteria	Cyanobacteria		Chroococcales	Microcystaceae	Microcystis	virulent	0.995197
CabotsTragopan223_151986	10008	0.4423	Sphaerochaeta coccoides	1	CRISPR	Bacteria	Spirochaetes	Spirochaetia	Spirochaetales	Spirochaetaceae	Sphaerochaeta	virulent	0.625598
CabotsTragopan223_152442	5047	0.6109	Pseudomonas stutzeri	1	CRISPR	Bacteria	Proteobacteria	Gammaproteobacteria	Pseudomonadales	Pseudomonadaceae	Pseudomonas	virulent	0.946683
CabotsTragopan223_153007	6160	0.5041	Acinetobacter indicus	1	CRISPR	Bacteria	Proteobacteria	Gammaproteobacteria	Pseudomonadales	Moraxellaceae	Acinetobacter	virulent	0.99987
CabotsTragopan223_153660	10408	0.4316	Caldanaerobacter subterraneus	1	CRISPR	Bacteria	Firmicutes	Clostridia	Thermoanaerobacterales	Thermoanaerobacteraceae	Caldanaerobacter	virulent	0.99628
CabotsTragopan223_153851	6868	0.4923	Bifidobacterium pseudolongum	1	CRISPR	Bacteria	Actinobacteria	Actinobacteria	Bifidobacteriales	Bifidobacteriaceae	Bifidobacterium	virulent	0.999873
CabotsTragopan223_153980	6459	0.6578	Granulicoccus phenolivorans	1	CRISPR	Bacteria	Actinobacteria	Actinobacteria	Propionibacteriales	Propionibacteriaceae	Granulicoccus	virulent	0.999869
CabotsTragopan223_154238	7387	0.5251	Myroides phaeus	1	CRISPR	Bacteria	Bacteroidetes	Flavobacteriia	Flavobacteriales	Flavobacteriaceae	Myroides	virulent	0.999873
CabotsTragopan223_154921	6358	0.6744	Rhodopirellula sp. SM50	1	CRISPR	Bacteria	Planctomycetes	Planctomycetia	Pirellulales	Pirellulaceae	Rhodopirellula	virulent	0.999848
CabotsTragopan223_157434	10758	0.6748	Mycolicibacterium parafortuitum	1	CRISPR	Bacteria	Actinobacteria	Actinobacteria	Corynebacteriales	Mycobacteriaceae	Mycolicibacterium	virulent	0.999872
CabotsTragopan223_157955	5009	0.6464	Thauera chlorobenzoica	1	CRISPR	Bacteria	Proteobacteria	Betaproteobacteria	Rhodocyclales	Zoogloeaceae	Thauera	virulent	0.999873
CabotsTragopan223_157976	5930	0.4519	Limnothrix rosea	1	CRISPR	Bacteria	Cyanobacteria		Synechococcales	Pseudanabaenaceae	Limnothrix	virulent	0.99987
CabotsTragopan223_158127	6716	0.3757	Faecalibacterium prausnitzii	1	CRISPR	Bacteria	Firmicutes	Clostridia	Clostridiales	Ruminococcaceae	Faecalibacterium	virulent	0.999867
CabotsTragopan223_158633	54345	0.4467	Microcystis sp. MC19	1	CRISPR	Bacteria	Cyanobacteria		Chroococcales	Microcystaceae	Microcystis	virulent	0.999046
CabotsTragopan223_159125	5026	0.7073	Sorangium cellulosum	1	CRISPR	Bacteria	Proteobacteria	Deltaproteobacteria	Myxococcales	Polyangiaceae	Sorangium	virulent	0.949493
CabotsTragopan223_159184	5251	0.582	Streptomyces scopuliridis	1	CRISPR	Bacteria	Actinobacteria	Actinobacteria	Streptomycetales	Streptomycetaceae	Streptomyces	virulent	0.999872
CabotsTragopan223_159663	6317	0.3902	Clostridium roseum	1	CRISPR	Bacteria	Firmicutes	Clostridia	Clostridiales	Clostridiaceae	Clostridium	virulent	0.999874
CabotsTragopan223_159759	6781	0.6188	Sorangium cellulosum	1	CRISPR	Bacteria	Proteobacteria	Deltaproteobacteria	Myxococcales	Polyangiaceae	Sorangium	virulent	0.999866
CabotsTragopan223_159893	5100	0.6449	Corynebacterium humireducens	1	CRISPR	Bacteria	Actinobacteria	Actinobacteria	Corynebacteriales	Corynebacteriaceae	Corynebacterium	virulent	0.999874
CabotsTragopan223_159918	6530	0.5989	Acidovorax avenae	1	CRISPR	Bacteria	Proteobacteria	Betaproteobacteria	Burkholderiales	Comamonadaceae	Acidovorax	virulent	0.999857
CabotsTragopan223_159925	5794	0.6591	Streptomyces sp. NRRL F-6492	1	CRISPR	Bacteria	Actinobacteria	Actinobacteria	Streptomycetales	Streptomycetaceae	Streptomyces	virulent	0.536408
CabotsTragopan223_160222	7527	0.6009	Corynebacterium sp. HMSC073D01	1	CRISPR	Bacteria	Actinobacteria	Actinobacteria	Corynebacteriales	Corynebacteriaceae	Corynebacterium	virulent	0.999738
CabotsTragopan223_161126	7854	0.6264	Methylomicrobium buryatense	1	CRISPR	Bacteria	Proteobacteria	Gammaproteobacteria	Methylococcales	Methylococcaceae	Methylomicrobium	virulent	0.998882
CabotsTragopan223_161619	45186	0.5383	Xylanimonas cellulosilytica	1	CRISPR	Bacteria	Actinobacteria	Actinobacteria	Micrococcales	Promicromonosporaceae	Xylanimonas	virulent	0.999851
CabotsTragopan223_162297	21280	0.3836	Lactobacillus curvatus	1	CRISPR	Bacteria	Firmicutes	Bacilli	Lactobacillales	Lactobacillaceae	Lactobacillus	virulent	0.999866
CabotsTragopan223_162467	38001	0.4248	Faecalibacterium prausnitzii	1	CRISPR	Bacteria	Firmicutes	Clostridia	Clostridiales	Ruminococcaceae	Faecalibacterium	virulent	0.84872
CabotsTragopan223_162968	17673	0.5344	Xylanimonas cellulosilytica	1	CRISPR	Bacteria	Actinobacteria	Actinobacteria	Micrococcales	Promicromonosporaceae	Xylanimonas	virulent	0.999868
CabotsTragopan223_163236	13198	0.5343	Salinarimonadaceae bacterium HL-109	1	CRISPR	Bacteria	Proteobacteria	Alphaproteobacteria	Rhizobiales	Salinarimonadaceae		virulent	0.999801
CabotsTragopan223_163751	41755	0.5316	Gilliamella apicola	1	CRISPR	Bacteria	Proteobacteria	Gammaproteobacteria	Orbales	Orbaceae	Gilliamella	virulent	0.999869
CabotsTragopan223_164317	58729	0.5044	Acinetobacter nosocomialis	1	CRISPR	Bacteria	Proteobacteria	Gammaproteobacteria	Pseudomonadales	Moraxellaceae	Acinetobacter	virulent	0.999854
CabotsTragopan223_165877	21072	0.6188	Streptomyces sp. NRRL F-5630	1	CRISPR	Bacteria	Actinobacteria	Actinobacteria	Streptomycetales	Streptomycetaceae	Streptomyces	virulent	0.999871
CabotsTragopan223_166305	18738	0.6822	Microtetraspora fusca	1	CRISPR	Bacteria	Actinobacteria	Actinobacteria	Streptosporangiales	Streptosporangiaceae	Microtetraspora	virulent	0.969909
CabotsTragopan223_166391	9597	0.5607	Pseudonocardia oroxyli	1	CRISPR	Bacteria	Actinobacteria	Actinobacteria	Pseudonocardiales	Pseudonocardiaceae	Pseudonocardia	virulent	0.999871
CabotsTragopan223_166741	42058	0.5469	Corynebacterium nuruki	1	CRISPR	Bacteria	Actinobacteria	Actinobacteria	Corynebacteriales	Corynebacteriaceae	Corynebacterium	virulent	0.999816
CabotsTragopan223_167025	6852	0.5123	Rhodospira trueperi	1	CRISPR	Bacteria	Proteobacteria	Alphaproteobacteria	Rhodospirillales	Rhodospirillaceae	Rhodospira	virulent	0.999871
CabotsTragopan223_167376	37986	0.5574	Pseudomonas aeruginosa	1	CRISPR	Bacteria	Proteobacteria	Gammaproteobacteria	Pseudomonadales	Pseudomonadaceae	Pseudomonas	virulent	0.99985
CabotsTragopan223_167379	41885	0.5538	Streptomyces spongiicola	1	CRISPR	Bacteria	Actinobacteria	Actinobacteria	Streptomycetales	Streptomycetaceae	Streptomyces	virulent	0.999861
CabotsTragopan223_167380	38653	0.4889	Acinetobacter venetianus	1	CRISPR	Bacteria	Proteobacteria	Gammaproteobacteria	Pseudomonadales	Moraxellaceae	Acinetobacter	virulent	0.995878
CabotsTragopan223_167384	38628	0.509	Aeromonas sp. DNP9	1	CRISPR	Bacteria	Proteobacteria	Gammaproteobacteria	Aeromonadales	Aeromonadaceae	Aeromonas	virulent	0.976539
CabotsTragopan223_167394	11987	0.5628	Streptomyces sp. M1013	1	CRISPR	Bacteria	Actinobacteria	Actinobacteria	Streptomycetales	Streptomycetaceae	Streptomyces	virulent	0.997987
Chestnut-flankedWhite-eye59_1376	17154	0.4227	Microcystis aeruginosa	1	CRISPR	Bacteria	Cyanobacteria		Chroococcales	Microcystaceae	Microcystis	virulent	0.999865
Chestnut-flankedWhite-eye59_1391	5854	0.412	Scytonema tolypothrichoides	1	CRISPR	Bacteria	Cyanobacteria		Nostocales	Scytonemataceae	Scytonema	virulent	0.999872
Chestnut-flankedWhite-eye59_1778	21114	0.4206	Pseudomonas citronellolis	1	CRISPR	Bacteria	Proteobacteria	Gammaproteobacteria	Pseudomonadales	Pseudomonadaceae	Pseudomonas	virulent	0.999859
Chestnut-flankedWhite-eye59_1944	6767	0.541	Arhodomonas aquaeolei	1	CRISPR	Bacteria	Proteobacteria	Gammaproteobacteria	Chromatiales	Ectothiorhodospiraceae	Arhodomonas	virulent	0.999871
Chestnut-flankedWhite-eye59_2009	6340	0.4248	Calothrix parasitica	1	CRISPR	Bacteria	Cyanobacteria		Nostocales	Calotrichaceae	Calothrix	virulent	0.999873
Chestnut-flankedWhite-eye59_2168	9260	0.3923	Neptunomonas phycophila	1	CRISPR	Bacteria	Proteobacteria	Gammaproteobacteria	Oceanospirillales	Oceanospirillaceae	Neptunomonas	virulent	0.999867
Chestnut-flankedWhite-eye59_2208	13230	0.4216	Corynebacterium crudilactis	1	CRISPR	Bacteria	Actinobacteria	Actinobacteria	Corynebacteriales	Corynebacteriaceae	Corynebacterium	virulent	0.999868
Chestnut-flankedWhite-eye59_2217	7661	0.4291	Scytonema tolypothrichoides	1	CRISPR	Bacteria	Cyanobacteria		Nostocales	Scytonemataceae	Scytonema	virulent	0.999867
Chestnut-flankedWhite-eye59_2259	9928	0.433	Kitasatospora aureofaciens	1	CRISPR	Bacteria	Actinobacteria	Actinobacteria	Streptomycetales	Streptomycetaceae	Kitasatospora	virulent	0.99986
coaltit195_2919	31721	0.311	Hungateiclostridium straminisolvens	1	CRISPR	Bacteria	Firmicutes	Clostridia	Clostridiales	Hungateiclostridiaceae	Hungateiclostridium	virulent	0.976084
coaltit197_5899	5261	0.513	Citrobacter braakii	1	CRISPR	Bacteria	Proteobacteria	Gammaproteobacteria	Enterobacterales	Enterobacteriaceae	Citrobacter	virulent	0.99987
crane70_2342	6955	0.5942	Rubrobacter xylanophilus	1	CRISPR	Bacteria	Actinobacteria	Rubrobacteria	Rubrobacterales	Rubrobacteraceae	Rubrobacter	virulent	0.999873
crane70_2541	7248	0.5792	Streptomyces sp. MNU77	1	CRISPR	Bacteria	Actinobacteria	Actinobacteria	Streptomycetales	Streptomycetaceae	Streptomyces	virulent	0.965073
crane70_2799	6145	0.4773	Escherichia albertii	1	CRISPR	Bacteria	Proteobacteria	Gammaproteobacteria	Enterobacterales	Enterobacteriaceae	Escherichia	virulent	0.999869
crane70_3072	11972	0.4901	Sphingobium sp. AP50	1	CRISPR	Bacteria	Proteobacteria	Alphaproteobacteria	Sphingomonadales	Sphingomonadaceae	Sphingobium	virulent	0.99987
crane70_3378	8061	0.5988	Brevibacterium album	1	CRISPR	Bacteria	Actinobacteria	Actinobacteria	Micrococcales	Brevibacteriaceae	Brevibacterium	virulent	0.999847
crane70_3610	5527	0.4492	Pectobacterium peruviense	1	CRISPR	Bacteria	Proteobacteria	Gammaproteobacteria	Enterobacterales	Pectobacteriaceae	Pectobacterium	virulent	0.999869
crane70_3663	16023	0.3662	Orenia metallireducens	1	CRISPR	Bacteria	Firmicutes	Clostridia	Halanaerobiales	Halobacteroidaceae	Orenia	virulent	0.999843
crane70_3741	5065	0.4768	Pluralibacter gergoviae	1	CRISPR	Bacteria	Proteobacteria	Gammaproteobacteria	Enterobacterales	Enterobacteriaceae	Pluralibacter	virulent	0.999854
crane70_4324	5118	0.4918	Pseudomonas oleovorans	1	CRISPR	Bacteria	Proteobacteria	Gammaproteobacteria	Pseudomonadales	Pseudomonadaceae	Pseudomonas	virulent	0.999869
crane70_5400	6301	0.612	Porphyromonas gingivalis	1	CRISPR	Bacteria	Bacteroidetes	Bacteroidia	Bacteroidales	Porphyromonadaceae	Porphyromonas	virulent	0.999874
crane70_5942	7246	0.6938	Rhodobacter megalophilus	1	CRISPR	Bacteria	Proteobacteria	Alphaproteobacteria	Rhodobacterales	Rhodobacteraceae	Rhodobacter	virulent	0.999874
crane70_5977	7079	0.6783	Nocardiopsis flavescens	1	CRISPR	Bacteria	Actinobacteria	Actinobacteria	Streptosporangiales	Nocardiopsaceae	Nocardiopsis	virulent	0.999873
crane70_6297	6491	0.7074	Bifidobacterium adolescentis	1	CRISPR	Bacteria	Actinobacteria	Actinobacteria	Bifidobacteriales	Bifidobacteriaceae	Bifidobacterium	virulent	0.998361
crane70_6420	72048	0.4295	Campylobacter fetus	1	CRISPR	Bacteria	Proteobacteria	Epsilonproteobacteria	Campylobacterales	Campylobacteraceae	Campylobacter	virulent	0.999862
crane70_7365	5636	0.491	Bacteroides caccae	1	CRISPR	Bacteria	Bacteroidetes	Bacteroidia	Bacteroidales	Bacteroidaceae	Bacteroides	virulent	0.999872
crane70_7559	8072	0.4373	Scytonema tolypothrichoides	1	CRISPR	Bacteria	Cyanobacteria		Nostocales	Scytonemataceae	Scytonema	virulent	0.999867
crane70_7565	13170	0.4662	Methylomicrobium album	1	CRISPR	Bacteria	Proteobacteria	Gammaproteobacteria	Methylococcales	Methylococcaceae	Methylomicrobium	virulent	0.999867
crane70_7569	5209	0.4964	Brevibacillus borstelensis	1	CRISPR	Bacteria	Firmicutes	Bacilli	Bacillales	Paenibacillaceae	Brevibacillus	virulent	0.999871
crane70_7707	5650	0.5108	Bathymodiolus thermophilus thioautotrophic gill symbiont	1	CRISPR	Bacteria	Proteobacteria	Gammaproteobacteria				virulent	0.999874
crane70_7789	16202	0.6228	Micrococcus luteus	1	CRISPR	Bacteria	Actinobacteria	Actinobacteria	Micrococcales	Micrococcaceae	Micrococcus	virulent	0.999821
crane70_7809	14201	0.5242	Labilibaculum manganireducens	1	CRISPR	Bacteria	Bacteroidetes	Bacteroidia	Marinilabiliales	Marinifilaceae	Labilibaculum	virulent	0.999858
crane70_8073	7228	0.5439	Streptomyces sp. M56	1	CRISPR	Bacteria	Actinobacteria	Actinobacteria	Streptomycetales	Streptomycetaceae	Streptomyces	virulent	0.999874
crane70_8406	6193	0.6251	Porphyromonas gingivalis	1	CRISPR	Bacteria	Bacteroidetes	Bacteroidia	Bacteroidales	Porphyromonadaceae	Porphyromonas	virulent	0.826264
crane70_8631	11265	0.6098	Actinomadura echinospora	1	CRISPR	Bacteria	Actinobacteria	Actinobacteria	Streptosporangiales	Thermomonosporaceae	Actinomadura	virulent	0.999872
crane70_8888	9875	0.5019	Xylanimonas cellulosilytica	1	CRISPR	Bacteria	Actinobacteria	Actinobacteria	Micrococcales	Promicromonosporaceae	Xylanimonas	virulent	0.999869
crane70_9342	13354	0.6973	Actinomadura chibensis	1	CRISPR	Bacteria	Actinobacteria	Actinobacteria	Streptosporangiales	Thermomonosporaceae	Actinomadura	virulent	0.926366
crane70_9428	6087	0.6244	Kocuria indica	1	CRISPR	Bacteria	Actinobacteria	Actinobacteria	Micrococcales	Micrococcaceae	Kocuria	virulent	0.999865
crane70_9669	26555	0.5213	Streptococcus sp. SR4	1	CRISPR	Bacteria	Firmicutes	Bacilli	Lactobacillales	Streptococcaceae	Streptococcus	virulent	0.999867
crane70_10307	5447	0.5027	Brevibacillus borstelensis	1	CRISPR	Bacteria	Firmicutes	Bacilli	Bacillales	Paenibacillaceae	Brevibacillus	virulent	0.999871
crane70_10602	12001	0.6726	Mycobacterium riyadhense	1	CRISPR	Bacteria	Actinobacteria	Actinobacteria	Corynebacteriales	Mycobacteriaceae	Mycobacterium	virulent	0.999858
crane70_11507	6258	0.6237	Bifidobacterium asteroides	1	CRISPR	Bacteria	Actinobacteria	Actinobacteria	Bifidobacteriales	Bifidobacteriaceae	Bifidobacterium	virulent	0.993603
crane70_11616	7648	0.4736	Bacillus altitudinis	1	CRISPR	Bacteria	Firmicutes	Bacilli	Bacillales	Bacillaceae	Bacillus	virulent	0.99987
crane70_12265	18796	0.5097	Dickeya zeae	1	CRISPR	Bacteria	Proteobacteria	Gammaproteobacteria	Enterobacterales	Pectobacteriaceae	Dickeya	virulent	0.997663
crane70_12801	14442	0.3545	Thermobrachium celere	1	CRISPR	Bacteria	Firmicutes	Clostridia	Clostridiales	Clostridiaceae	Thermobrachium	virulent	0.999868
crane70_13439	15605	0.512	Yersinia frederiksenii	1	CRISPR	Bacteria	Proteobacteria	Gammaproteobacteria	Enterobacterales	Yersiniaceae	Yersinia	virulent	0.999868
crane70_13875	7646	0.5116	Escherichia albertii	1	CRISPR	Bacteria	Proteobacteria	Gammaproteobacteria	Enterobacterales	Enterobacteriaceae	Escherichia	virulent	0.999868
crane70_13900	5662	0.5585	Limnohabitans sp. 2KL-3	1	CRISPR	Bacteria	Proteobacteria	Betaproteobacteria	Burkholderiales	Comamonadaceae	Limnohabitans	virulent	0.999871
crane70_14562	5232	0.4002	Parapedobacter composti	1	CRISPR	Bacteria	Bacteroidetes	Sphingobacteriia	Sphingobacteriales	Sphingobacteriaceae	Parapedobacter	virulent	0.999874
crane70_15064	7644	0.5027	Escherichia albertii	1	CRISPR	Bacteria	Proteobacteria	Gammaproteobacteria	Enterobacterales	Enterobacteriaceae	Escherichia	virulent	0.999871
crane70_15707	9126	0.4706	Citrobacter youngae	1	CRISPR	Bacteria	Proteobacteria	Gammaproteobacteria	Enterobacterales	Enterobacteriaceae	Citrobacter	virulent	0.98084
crane70_15877	5725	0.4779	Campylobacter gracilis	1	CRISPR	Bacteria	Proteobacteria	Epsilonproteobacteria	Campylobacterales	Campylobacteraceae	Campylobacter	virulent	0.999872
crane70_16262	5097	0.4809	Leucobacter sp. 4J7B1	1	CRISPR	Bacteria	Actinobacteria	Actinobacteria	Micrococcales	Microbacteriaceae	Leucobacter	virulent	0.999872
crane70_16311	8051	0.507	Yersinia frederiksenii	1	CRISPR	Bacteria	Proteobacteria	Gammaproteobacteria	Enterobacterales	Yersiniaceae	Yersinia	virulent	0.999867
crane70_17086	9272	0.5995	Salinivenus lutea	1	CRISPR	Bacteria	Rhodothermaeota	Rhodothermia	Rhodothermales	Salinibacteraceae	Salinivenus	virulent	0.999852
crane70_17150	6150	0.4963	Paenibacillus antibioticophila	1	CRISPR	Bacteria	Firmicutes	Bacilli	Bacillales	Paenibacillaceae	Paenibacillus	virulent	0.999872
crane70_17165	33811	0.4481	Lysinibacillus macroides	1	CRISPR	Bacteria	Firmicutes	Bacilli	Bacillales	Bacillaceae	Lysinibacillus	virulent	0.999864
crane70_17648	10970	0.6191	Streptomyces sp. NRRL F-5681	1	CRISPR	Bacteria	Actinobacteria	Actinobacteria	Streptomycetales	Streptomycetaceae	Streptomyces	virulent	0.999872
crane70_18257	7612	0.5849	Desulfococcus multivorans	1	CRISPR	Bacteria	Proteobacteria	Deltaproteobacteria	Desulfobacterales	Desulfobacteraceae	Desulfococcus	virulent	0.999868
crane70_18689	10387	0.5744	Xylanimonas cellulosilytica	1	CRISPR	Bacteria	Actinobacteria	Actinobacteria	Micrococcales	Promicromonosporaceae	Xylanimonas	virulent	0.999872
crane70_19362	8864	0.7185	Corynebacterium flavescens	1	CRISPR	Bacteria	Actinobacteria	Actinobacteria	Corynebacteriales	Corynebacteriaceae	Corynebacterium	virulent	0.996369
crane70_19573	6007	0.6512	Bifidobacterium adolescentis	1	CRISPR	Bacteria	Actinobacteria	Actinobacteria	Bifidobacteriales	Bifidobacteriaceae	Bifidobacterium	virulent	0.999813
crane70_19596	6229	0.6325	Bilophila wadsworthia	1	CRISPR	Bacteria	Proteobacteria	Deltaproteobacteria	Desulfovibrionales	Desulfovibrionaceae	Bilophila	virulent	0.999128
crane70_19800	14773	0.5029	Cryobacterium roopkundense	1	CRISPR	Bacteria	Actinobacteria	Actinobacteria	Micrococcales	Microbacteriaceae	Cryobacterium	virulent	0.999866
crane70_19952	8460	0.4656	Moraxella atlantae	1	CRISPR	Bacteria	Proteobacteria	Gammaproteobacteria	Pseudomonadales	Moraxellaceae	Moraxella	virulent	0.999869
crane70_20093	7406	0.5753	Rothia mucilaginosa	1	CRISPR	Bacteria	Actinobacteria	Actinobacteria	Micrococcales	Micrococcaceae	Rothia	virulent	0.999866
crane70_20376	27552	0.4616	Klebsiella michiganensis	1	CRISPR	Bacteria	Proteobacteria	Gammaproteobacteria	Enterobacterales	Enterobacteriaceae	Klebsiella	virulent	0.999856
crane70_20590	5126	0.4928	Yersinia kristensenii	1	CRISPR	Bacteria	Proteobacteria	Gammaproteobacteria	Enterobacterales	Yersiniaceae	Yersinia	virulent	0.999873
crane70_20839	5953	0.5122	Ralstonia solanacearum	1	CRISPR	Bacteria	Proteobacteria	Betaproteobacteria	Burkholderiales	Burkholderiaceae	Ralstonia	virulent	0.999872
crane70_21070	7231	0.4977	Escherichia albertii	1	CRISPR	Bacteria	Proteobacteria	Gammaproteobacteria	Enterobacterales	Enterobacteriaceae	Escherichia	virulent	0.99987
crane70_21358	8130	0.6875	Marinactinospora thermotolerans	1	CRISPR	Bacteria	Actinobacteria	Actinobacteria	Streptosporangiales	Nocardiopsaceae	Marinactinospora	virulent	0.999291
crane70_21390	7830	0.4724	Bacillus altitudinis	1	CRISPR	Bacteria	Firmicutes	Bacilli	Bacillales	Bacillaceae	Bacillus	virulent	0.999869
crane70_21408	5001	0.4023	Cecembia rubra	1	CRISPR	Bacteria	Bacteroidetes	Cytophagia	Cytophagales	Cyclobacteriaceae	Cecembia	virulent	0.999781
crane70_21474	27552	0.6242	Streptomyces antioxidans	1	CRISPR	Bacteria	Actinobacteria	Actinobacteria	Streptomycetales	Streptomycetaceae	Streptomyces	virulent	0.999862
crane70_21515	10157	0.4022	Ruminococcus champanellensis	1	CRISPR	Bacteria	Firmicutes	Clostridia	Clostridiales	Ruminococcaceae	Ruminococcus	virulent	0.999874
crane70_21827	39379	0.5007	Leclercia adecarboxylata	1	CRISPR	Bacteria	Proteobacteria	Gammaproteobacteria	Enterobacterales	Enterobacteriaceae	Leclercia	virulent	0.999645
crane70_22036	12285	0.355	Hungateiclostridium saccincola	1	CRISPR	Bacteria	Firmicutes	Clostridia	Clostridiales	Hungateiclostridiaceae	Hungateiclostridium	virulent	0.999866
crane70_22193	6278	0.7039	Chromohalobacter israelensis	1	CRISPR	Bacteria	Proteobacteria	Gammaproteobacteria	Oceanospirillales	Halomonadaceae	Chromohalobacter	virulent	0.999861
crane70_22311	7937	0.537	Marinomonas sp. QM202	1	CRISPR	Bacteria	Proteobacteria	Gammaproteobacteria	Oceanospirillales	Oceanospirillaceae	Marinomonas	virulent	0.999869
crane70_22474	15791	0.5989	Micromonospora sp. MH33	1	CRISPR	Bacteria	Actinobacteria	Actinobacteria	Micromonosporales	Micromonosporaceae	Micromonospora	virulent	0.998512
crane70_22616	7275	0.4294	Raoultella terrigena	1	CRISPR	Bacteria	Proteobacteria	Gammaproteobacteria	Enterobacterales	Enterobacteriaceae	Raoultella	virulent	0.999868
crane70_22765	5436	0.5017	Franconibacter helveticus	1	CRISPR	Bacteria	Proteobacteria	Gammaproteobacteria	Enterobacterales	Enterobacteriaceae	Franconibacter	virulent	0.999872
crane70_22805	19529	0.4522	Yersinia similis	1	CRISPR	Bacteria	Proteobacteria	Gammaproteobacteria	Enterobacterales	Yersiniaceae	Yersinia	virulent	0.999834
crane70_22845	25488	0.4714	Massilia namucuonensis	1	CRISPR	Bacteria	Proteobacteria	Betaproteobacteria	Burkholderiales	Oxalobacteraceae	Massilia	virulent	0.999862
crane70_22920	5158	0.6698	Kitasatospora phosalacinea	1	CRISPR	Bacteria	Actinobacteria	Actinobacteria	Streptomycetales	Streptomycetaceae	Kitasatospora	virulent	0.560109
crane70_22966	18787	0.7014	Streptomyces sp. rh34	1	CRISPR	Bacteria	Actinobacteria	Actinobacteria	Streptomycetales	Streptomycetaceae	Streptomyces	virulent	0.999861
crane70_23011	6872	0.4911	Halomonas subterranea	1	CRISPR	Bacteria	Proteobacteria	Gammaproteobacteria	Oceanospirillales	Halomonadaceae	Halomonas	virulent	0.999872
crane70_23061	55835	0.6958	Ralstonia solanacearum	1	CRISPR	Bacteria	Proteobacteria	Betaproteobacteria	Burkholderiales	Burkholderiaceae	Ralstonia	virulent	0.999861
crane70_23067	48395	0.6408	Streptomyces sp. 142MFCol3.1	1	CRISPR	Bacteria	Actinobacteria	Actinobacteria	Streptomycetales	Streptomycetaceae	Streptomyces	virulent	0.999847
crane70_23087	40655	0.5172	Lactobacillus helveticus	1	CRISPR	Bacteria	Firmicutes	Bacilli	Lactobacillales	Lactobacillaceae	Lactobacillus	virulent	0.999865
crane70_23125	7543	0.5583	Xylophilus ampelinus	1	CRISPR	Bacteria	Proteobacteria	Betaproteobacteria	Burkholderiales		Xylophilus	virulent	0.999874
crane71_11667	6293	0.5655	Ahniella affigens	1	CRISPR	Bacteria	Proteobacteria	Gammaproteobacteria	Xanthomonadales	Rhodanobacteraceae	Ahniella	virulent	0.999874
crane190_2231	19818	0.6833	Halomonas saccharevitans	1	CRISPR	Bacteria	Proteobacteria	Gammaproteobacteria	Oceanospirillales	Halomonadaceae	Halomonas	virulent	0.999843
crane190_2866	6711	0.5677	Cylindrospermopsis raciborskii	1	CRISPR	Bacteria	Cyanobacteria		Nostocales	Aphanizomenonaceae	Cylindrospermopsis	virulent	0.973835
crane190_4427	6409	0.6118	Thioalkalivibrio sp. K90mix	1	CRISPR	Bacteria	Proteobacteria	Gammaproteobacteria	Chromatiales	Ectothiorhodospiraceae	Thioalkalivibrio	virulent	0.999871
crane190_4645	7034	0.6696	Rhodococcus sp. S2-17	1	CRISPR	Bacteria	Actinobacteria	Actinobacteria	Corynebacteriales	Nocardiaceae	Rhodococcus	virulent	0.763691
crane190_4914	5031	0.5082	Neisseria mucosa	1	CRISPR	Bacteria	Proteobacteria	Betaproteobacteria	Neisseriales	Neisseriaceae	Neisseria	virulent	0.999851
crane190_5268	7946	0.6506	Streptomyces albidoflavus	1	CRISPR	Bacteria	Actinobacteria	Actinobacteria	Streptomycetales	Streptomycetaceae	Streptomyces	virulent	0.970543
crane190_6113	5666	0.5997	Clostridium tepidum	1	CRISPR	Bacteria	Firmicutes	Clostridia	Clostridiales	Clostridiaceae	Clostridium	virulent	0.926172
crane190_6362	5105	0.6713	Gordonia sp. NB4-1Y	1	CRISPR	Bacteria	Actinobacteria	Actinobacteria	Corynebacteriales	Gordoniaceae	Gordonia	virulent	0.999873
crane190_6520	12473	0.5622	Dactylosporangium aurantiacum	1	CRISPR	Bacteria	Actinobacteria	Actinobacteria	Micromonosporales	Micromonosporaceae	Dactylosporangium	virulent	0.999819
crane190_7803	9170	0.6104	Azotobacter chroococcum	1	CRISPR	Bacteria	Proteobacteria	Gammaproteobacteria	Pseudomonadales	Pseudomonadaceae	Azotobacter	virulent	0.999871
crane190_8685	5390	0.6503	Thiothrix caldifontis	1	CRISPR	Bacteria	Proteobacteria	Gammaproteobacteria	Thiotrichales	Thiotrichaceae	Thiothrix	virulent	0.999873
crane190_8876	5130	0.5875	Salinispora pacifica	1	CRISPR	Bacteria	Actinobacteria	Actinobacteria	Micromonosporales	Micromonosporaceae	Salinispora	virulent	0.837103
crane190_9785	5405	0.5983	Enhygromyxa salina	1	CRISPR	Bacteria	Proteobacteria	Deltaproteobacteria	Myxococcales		Enhygromyxa	virulent	0.999837
crane190_9914	6129	0.6632	Corynebacterium jeikeium	1	CRISPR	Bacteria	Actinobacteria	Actinobacteria	Corynebacteriales	Corynebacteriaceae	Corynebacterium	virulent	0.99923
crane190_11162	6941	0.6228	Streptomyces antibioticus	1	CRISPR	Bacteria	Actinobacteria	Actinobacteria	Streptomycetales	Streptomycetaceae	Streptomyces	virulent	0.999874
crane190_11412	8595	0.683	Alicyclobacillus herbarius	1	CRISPR	Bacteria	Firmicutes	Bacilli	Bacillales	Alicyclobacillaceae	Alicyclobacillus	virulent	0.999872
crane190_11987	9179	0.6239	Amycolatopsis sp. MJM2582	1	CRISPR	Bacteria	Actinobacteria	Actinobacteria	Pseudonocardiales	Pseudonocardiaceae	Amycolatopsis	virulent	0.999842
crane190_12025	11277	0.4912	Hungateiclostridium thermocellum	1	CRISPR	Bacteria	Firmicutes	Clostridia	Clostridiales	Hungateiclostridiaceae	Hungateiclostridium	virulent	0.99987
crane190_12181	13466	0.6945	Rothia mucilaginosa	1	CRISPR	Bacteria	Actinobacteria	Actinobacteria	Micrococcales	Micrococcaceae	Rothia	virulent	0.999758
crane190_12191	14274	0.6464	Sphingomonas hankookensis	1	CRISPR	Bacteria	Proteobacteria	Alphaproteobacteria	Sphingomonadales	Sphingomonadaceae	Sphingomonas	virulent	0.99987
crane190_12230	7041	0.5938	Neisseria zoodegmatis	1	CRISPR	Bacteria	Proteobacteria	Betaproteobacteria	Neisseriales	Neisseriaceae	Neisseria	virulent	0.893966
crane190_12417	5820	0.5113	Firmicutes bacterium	1	CRISPR	Bacteria	Firmicutes					virulent	0.901668
crane190_13112	5764	0.5916	Mycobacterium canettii	1	CRISPR	Bacteria	Actinobacteria	Actinobacteria	Corynebacteriales	Mycobacteriaceae	Mycobacterium	virulent	0.999872
crane190_13524	8563	0.6264	Streptomyces lavendulae	1	CRISPR	Bacteria	Actinobacteria	Actinobacteria	Streptomycetales	Streptomycetaceae	Streptomyces	virulent	0.99979
crane190_15636	5341	0.5104	Caldanaerobius polysaccharolyticus	1	CRISPR	Bacteria	Firmicutes	Clostridia	Thermoanaerobacterales	Thermoanaerobacteraceae	Caldanaerobius	virulent	0.99987
crane190_17032	7215	0.6809	Bifidobacterium animalis	1	CRISPR	Bacteria	Actinobacteria	Actinobacteria	Bifidobacteriales	Bifidobacteriaceae	Bifidobacterium	virulent	0.999871
crane190_17052	13388	0.5055	Gordonia sp. YC-JH1	1	CRISPR	Bacteria	Actinobacteria	Actinobacteria	Corynebacteriales	Gordoniaceae	Gordonia	virulent	0.999867
crane190_17714	22911	0.5992	Collinsella sp. An2	1	CRISPR	Bacteria	Actinobacteria	Coriobacteriia	Coriobacteriales	Coriobacteriaceae	Collinsella	virulent	0.99987
crane190_18278	6187	0.6774	Corynebacterium xerosis	1	CRISPR	Bacteria	Actinobacteria	Actinobacteria	Corynebacteriales	Corynebacteriaceae	Corynebacterium	virulent	0.988429
crane190_18400	9604	0.6688	Verrucosispora sp. ts21	1	CRISPR	Bacteria	Actinobacteria	Actinobacteria	Micromonosporales	Micromonosporaceae	Verrucosispora	virulent	0.999865
crane190_19840	6900	0.5894	Jannaschia rubra	1	CRISPR	Bacteria	Proteobacteria	Alphaproteobacteria	Rhodobacterales	Rhodobacteraceae	Jannaschia	virulent	0.999869
crane190_20395	5948	0.5859	Thioalkalivibrio sp. ALSr1	1	CRISPR	Bacteria	Proteobacteria	Gammaproteobacteria	Chromatiales	Ectothiorhodospiraceae	Thioalkalivibrio	virulent	0.999112
crane190_20845	5453	0.6639	Abyssibacter profundi	1	CRISPR	Bacteria	Proteobacteria	Gammaproteobacteria	Salinisphaerales	Salinisphaeraceae	Abyssibacter	virulent	0.999869
crane190_22196	6155	0.6718	Corynebacterium hadale	1	CRISPR	Bacteria	Actinobacteria	Actinobacteria	Corynebacteriales	Corynebacteriaceae	Corynebacterium	virulent	0.982842
crane190_22890	7880	0.619	Kytococcus sedentarius	1	CRISPR	Bacteria	Actinobacteria	Actinobacteria	Micrococcales	Dermacoccaceae	Kytococcus	virulent	0.999818
crane190_23415	6749	0.6247	Corynebacterium glucuronolyticum	1	CRISPR	Bacteria	Actinobacteria	Actinobacteria	Corynebacteriales	Corynebacteriaceae	Corynebacterium	virulent	0.999872
crane190_24182	5485	0.6387	Myxococcus xanthus	1	CRISPR	Bacteria	Proteobacteria	Deltaproteobacteria	Myxococcales	Myxococcaceae	Myxococcus	virulent	0.999826
crane190_24595	12587	0.6526	Paracoccus sanguinis	1	CRISPR	Bacteria	Proteobacteria	Alphaproteobacteria	Rhodobacterales	Rhodobacteraceae	Paracoccus	virulent	0.999859
crane190_25883	5357	0.6324	Schaalia odontolytica	1	CRISPR	Bacteria	Actinobacteria	Actinobacteria	Actinomycetales	Actinomycetaceae	Schaalia	virulent	0.995681
crane190_26125	5656	0.6812	Nonomuraea candida	1	CRISPR	Bacteria	Actinobacteria	Actinobacteria	Streptosporangiales	Streptosporangiaceae	Nonomuraea	virulent	0.999872
crane190_26723	12752	0.6098	Streptomyces antibioticus	1	CRISPR	Bacteria	Actinobacteria	Actinobacteria	Streptomycetales	Streptomycetaceae	Streptomyces	virulent	0.999874
crane190_27224	16843	0.6719	Pseudomonas chlororaphis	1	CRISPR	Bacteria	Proteobacteria	Gammaproteobacteria	Pseudomonadales	Pseudomonadaceae	Pseudomonas	virulent	0.999834
crane190_27608	5804	0.6263	Actinomyces naeslundii	1	CRISPR	Bacteria	Actinobacteria	Actinobacteria	Actinomycetales	Actinomycetaceae	Actinomyces	virulent	0.819889
crane190_27648	7276	0.597	Streptomyces sp. AVP053U2	1	CRISPR	Bacteria	Actinobacteria	Actinobacteria	Streptomycetales	Streptomycetaceae	Streptomyces	virulent	0.999874
crane190_27788	6933	0.5999	Streptomyces niveiscabiei	1	CRISPR	Bacteria	Actinobacteria	Actinobacteria	Streptomycetales	Streptomycetaceae	Streptomyces	virulent	0.999875
crane190_28989	6415	0.6711	Methylocystis parvus	1	CRISPR	Bacteria	Proteobacteria	Alphaproteobacteria	Rhizobiales	Methylocystaceae	Methylocystis	virulent	0.999873
crane190_29202	16251	0.6054	Corynebacterium amycolatum	1	CRISPR	Bacteria	Actinobacteria	Actinobacteria	Corynebacteriales	Corynebacteriaceae	Corynebacterium	virulent	0.99844
crane190_29399	49960	0.6413	Streptomyces sp. 142MFCol3.1	1	CRISPR	Bacteria	Actinobacteria	Actinobacteria	Streptomycetales	Streptomycetaceae	Streptomyces	virulent	0.999251
crane190_29413	8018	0.6048	Streptomyces niveiscabiei	1	CRISPR	Bacteria	Actinobacteria	Actinobacteria	Streptomycetales	Streptomycetaceae	Streptomyces	virulent	0.997845
crane191_2895	5420	0.636	Zoogloeaceae bacteirum Par-f-2	1	CRISPR	Bacteria	Proteobacteria	Betaproteobacteria	Rhodocyclales	Zoogloeaceae		virulent	0.999871
crane191_3554	17952	0.7016	Rothia mucilaginosa	1	CRISPR	Bacteria	Actinobacteria	Actinobacteria	Micrococcales	Micrococcaceae	Rothia	virulent	0.999861
crane191_3711	5629	0.6422	Acidiferrobacter sp. SPIII_3	1	CRISPR	Bacteria	Proteobacteria	Gammaproteobacteria	Acidiferrobacterales	Acidiferrobacteraceae	Acidiferrobacter	virulent	0.996998
crane191_4581	6125	0.5969	Brevibacterium ravenspurgense	1	CRISPR	Bacteria	Actinobacteria	Actinobacteria	Micrococcales	Brevibacteriaceae	Brevibacterium	virulent	0.829116
crane191_5326	11411	0.5202	Bifidobacterium longum	1	CRISPR	Bacteria	Actinobacteria	Actinobacteria	Bifidobacteriales	Bifidobacteriaceae	Bifidobacterium	virulent	0.99986
crane191_5813	5414	0.674	Pseudomonas syringae group genomosp. 3	1	CRISPR	Bacteria	Proteobacteria	Gammaproteobacteria	Pseudomonadales	Pseudomonadaceae	Pseudomonas	virulent	0.999874
crane191_6208	7735	0.6368	Porphyromonas cangingivalis	1	CRISPR	Bacteria	Bacteroidetes	Bacteroidia	Bacteroidales	Porphyromonadaceae	Porphyromonas	virulent	0.999872
crane191_6709	5369	0.542	Thermus thermophilus	1	CRISPR	Bacteria	Deinococcus-Thermus	Deinococci	Thermales	Thermaceae	Thermus	virulent	0.999871
crane191_6740	37195	0.5851	Corynebacterium lubricantis	1	CRISPR	Bacteria	Actinobacteria	Actinobacteria	Corynebacteriales	Corynebacteriaceae	Corynebacterium	virulent	0.999863
crane191_7214	7002	0.6267	Mycobacterium persicum	1	CRISPR	Bacteria	Actinobacteria	Actinobacteria	Corynebacteriales	Mycobacteriaceae	Mycobacterium	virulent	0.657175
crane191_7859	6199	0.6851	Cronobacter dublinensis	1	CRISPR	Bacteria	Proteobacteria	Gammaproteobacteria	Enterobacterales	Enterobacteriaceae	Cronobacter	virulent	0.999818
crane191_8775	6508	0.6593	Streptomyces ipomoeae	1	CRISPR	Bacteria	Actinobacteria	Actinobacteria	Streptomycetales	Streptomycetaceae	Streptomyces	virulent	0.952375
crane191_9756	7845	0.69	Propionibacteriaceae bacterium NML 020265	1	CRISPR	Bacteria	Actinobacteria	Actinobacteria	Propionibacteriales	Propionibacteriaceae		virulent	0.999861
crane191_9886	11195	0.5219	Leptotrichia trevisanii	1	CRISPR	Bacteria	Fusobacteria	Fusobacteriia	Fusobacteriales	Leptotrichiaceae	Leptotrichia	virulent	0.999868
crane191_10364	7124	0.6698	Micromonospora avicenniae	1	CRISPR	Bacteria	Actinobacteria	Actinobacteria	Micromonosporales	Micromonosporaceae	Micromonospora	virulent	0.805998
crane191_10586	6975	0.6932	Propionibacteriaceae bacterium NML 020265	1	CRISPR	Bacteria	Actinobacteria	Actinobacteria	Propionibacteriales	Propionibacteriaceae		virulent	0.999872
crane191_10732	6923	0.509	Peptoanaerobacter stomatis	1	CRISPR	Bacteria	Firmicutes	Clostridia	Clostridiales	Peptostreptococcaceae	Peptoanaerobacter	virulent	0.999871
crane191_11110	18189	0.5294	Streptomyces sp. NRRL F-5122	1	CRISPR	Bacteria	Actinobacteria	Actinobacteria	Streptomycetales	Streptomycetaceae	Streptomyces	virulent	0.999867
crane191_11131	5205	0.6323	Delftia sp. HK171	1	CRISPR	Bacteria	Proteobacteria	Betaproteobacteria	Burkholderiales	Comamonadaceae	Delftia	virulent	0.998303
crane191_11555	7501	0.599	Blautia sp. Marseille-P2398	1	CRISPR	Bacteria	Firmicutes	Clostridia	Clostridiales	Lachnospiraceae	Blautia	virulent	0.999873
crane191_12844	47844	0.6774	Corynebacterium phoceense	1	CRISPR	Bacteria	Actinobacteria	Actinobacteria	Corynebacteriales	Corynebacteriaceae	Corynebacterium	virulent	0.999835
crane191_13431	8810	0.7007	Pseudonocardia oroxyli	1	CRISPR	Bacteria	Actinobacteria	Actinobacteria	Pseudonocardiales	Pseudonocardiaceae	Pseudonocardia	virulent	0.971698
crane191_13935	13358	0.6701	Propionibacterium freudenreichii	1	CRISPR	Bacteria	Actinobacteria	Actinobacteria	Propionibacteriales	Propionibacteriaceae	Propionibacterium	virulent	0.999869
crane191_14248	8965	0.6573	Corynebacterium renale	1	CRISPR	Bacteria	Actinobacteria	Actinobacteria	Corynebacteriales	Corynebacteriaceae	Corynebacterium	virulent	0.999858
crane191_15521	6410	0.5239	Haliangium sp. UPWRP_2	1	CRISPR	Bacteria	Proteobacteria	Deltaproteobacteria	Myxococcales	Kofleriaceae	Haliangium	virulent	0.999871
crane191_16562	6135	0.6359	Synechococcus sp. JA-3-3Ab	1	CRISPR	Bacteria	Cyanobacteria		Synechococcales	Synechococcaceae	Synechococcus	virulent	0.999873
crane191_17841	13504	0.6774	Streptomyces sp. 142MFCol3.1	1	CRISPR	Bacteria	Actinobacteria	Actinobacteria	Streptomycetales	Streptomycetaceae	Streptomyces	virulent	0.999872
crane191_18045	5210	0.6785	Corynebacterium nuruki	1	CRISPR	Bacteria	Actinobacteria	Actinobacteria	Corynebacteriales	Corynebacteriaceae	Corynebacterium	virulent	0.999671
crane191_18455	10219	0.6222	Mycobacterium riyadhense	1	CRISPR	Bacteria	Actinobacteria	Actinobacteria	Corynebacteriales	Mycobacteriaceae	Mycobacterium	virulent	0.999869
crane191_18939	9757	0.6719	Mesorhizobium sp. SOD10	1	CRISPR	Bacteria	Proteobacteria	Alphaproteobacteria	Rhizobiales	Phyllobacteriaceae	Mesorhizobium	virulent	0.999404
crane191_19447	6586	0.5164	Pannonibacter phragmitetus	1	CRISPR	Bacteria	Proteobacteria	Alphaproteobacteria	Rhodobacterales	Rhodobacteraceae	Pannonibacter	virulent	0.999869
crane191_19843	6972	0.647	Streptomyces sp. TSRI0261	1	CRISPR	Bacteria	Actinobacteria	Actinobacteria	Streptomycetales	Streptomycetaceae	Streptomyces	virulent	0.999864
crane191_20572	5305	0.6347	Corynebacterium mycetoides	1	CRISPR	Bacteria	Actinobacteria	Actinobacteria	Corynebacteriales	Corynebacteriaceae	Corynebacterium	virulent	0.999754
crane191_20811	5635	0.6568	Streptomyces vinaceus	1	CRISPR	Bacteria	Actinobacteria	Actinobacteria	Streptomycetales	Streptomycetaceae	Streptomyces	virulent	0.998093
crane191_20930	7517	0.6089	Streptomyces griseus	1	CRISPR	Bacteria	Actinobacteria	Actinobacteria	Streptomycetales	Streptomycetaceae	Streptomyces	virulent	0.999874
crane191_21351	11957	0.5393	Pseudopropionibacterium propionicum	1	CRISPR	Bacteria	Actinobacteria	Actinobacteria	Propionibacteriales	Propionibacteriaceae	Pseudopropionibacterium	virulent	0.999867
crane191_21376	7882	0.5288	Wohlfahrtiimonas sp. G9077	1	CRISPR	Bacteria	Proteobacteria	Gammaproteobacteria			Wohlfahrtiimonas	virulent	0.999869
crane191_21807	8629	0.5785	Candidatus Nitrospira nitrificans	1	CRISPR	Bacteria	Nitrospirae	Nitrospira	Nitrospirales	Nitrospiraceae	Nitrospira	virulent	0.999874
crane191_23226	6394	0.66	Streptomyces thermoautotrophicus	1	CRISPR	Bacteria	Actinobacteria	Actinobacteria	Streptomycetales	Streptomycetaceae	Streptomyces	virulent	0.999823
crane191_24030	9165	0.6511	Nitrosovibrio sp. Nv4	1	CRISPR	Bacteria	Proteobacteria	Betaproteobacteria	Nitrosomonadales	Nitrosomonadaceae	Nitrosovibrio	virulent	0.999872
crane191_24061	5830	0.5533	Moraxella osloensis	1	CRISPR	Bacteria	Proteobacteria	Gammaproteobacteria	Pseudomonadales	Moraxellaceae	Moraxella	virulent	0.989996
crane191_24249	9166	0.6426	Sphingomonas sanguinis	1	CRISPR	Bacteria	Proteobacteria	Alphaproteobacteria	Sphingomonadales	Sphingomonadaceae	Sphingomonas	virulent	0.946736
crane191_24573	6988	0.6613	Mycobacterium sp. 852002-50816_SCH5313054-b	1	CRISPR	Bacteria	Actinobacteria	Actinobacteria	Corynebacteriales	Mycobacteriaceae	Mycobacterium	virulent	0.609371
crane191_25227	5257	0.5847	Bifidobacterium moukalabense	1	CRISPR	Bacteria	Actinobacteria	Actinobacteria	Bifidobacteriales	Bifidobacteriaceae	Bifidobacterium	virulent	0.999799
crane191_25470	20658	0.5365	Actinomyces sp. oral taxon 180	1	CRISPR	Bacteria	Actinobacteria	Actinobacteria	Actinomycetales	Actinomycetaceae	Actinomyces	virulent	0.999868
crane191_25623	7409	0.591	Actinomyces sp. ICM54	1	CRISPR	Bacteria	Actinobacteria	Actinobacteria	Actinomycetales	Actinomycetaceae	Actinomyces	virulent	0.999873
crane191_25809	6161	0.6819	Miniimonas sp. S16	1	CRISPR	Bacteria	Actinobacteria	Actinobacteria	Micrococcales	Beutenbergiaceae	Miniimonas	virulent	0.939662
crane191_26043	5896	0.584	Prevotella copri	1	CRISPR	Bacteria	Bacteroidetes	Bacteroidia	Bacteroidales	Prevotellaceae	Prevotella	virulent	0.99987
crane191_26249	6682	0.5887	Alkalispirochaeta sphaeroplastigenens	1	CRISPR	Bacteria	Spirochaetes	Spirochaetia	Spirochaetales	Spirochaetaceae	Alkalispirochaeta	virulent	0.999809
crane191_26652	5277	0.6341	Micrococcus luteus	1	CRISPR	Bacteria	Actinobacteria	Actinobacteria	Micrococcales	Micrococcaceae	Micrococcus	virulent	0.996574
crane191_27551	7175	0.6976	Streptomyces sp. DH-12	1	CRISPR	Bacteria	Actinobacteria	Actinobacteria	Streptomycetales	Streptomycetaceae	Streptomyces	virulent	0.999872
crane191_27721	17289	0.4936	Bacillus lonarensis	1	CRISPR	Bacteria	Firmicutes	Bacilli	Bacillales	Bacillaceae	Bacillus	virulent	0.999868
crane191_29211	6903	0.6073	Listeria monocytogenes	1	CRISPR	Bacteria	Firmicutes	Bacilli	Bacillales	Listeriaceae	Listeria	virulent	0.999873
crane191_29728	5252	0.6973	Propionibacteriaceae bacterium NML 020265	1	CRISPR	Bacteria	Actinobacteria	Actinobacteria	Propionibacteriales	Propionibacteriaceae		virulent	0.999873
crane191_30478	8427	0.6065	Thermus scotoductus	1	CRISPR	Bacteria	Deinococcus-Thermus	Deinococci	Thermales	Thermaceae	Thermus	virulent	0.999872
crane191_31203	12275	0.6118	Streptomyces niveus	1	CRISPR	Bacteria	Actinobacteria	Actinobacteria	Streptomycetales	Streptomycetaceae	Streptomyces	virulent	0.804024
crane191_31521	5876	0.6768	Streptomyces sp. NRRL WC-3742	1	CRISPR	Bacteria	Actinobacteria	Actinobacteria	Streptomycetales	Streptomycetaceae	Streptomyces	virulent	0.999864
crane191_31668	16433	0.6631	Streptomyces sp. 2323.1	1	CRISPR	Bacteria	Actinobacteria	Actinobacteria	Streptomycetales	Streptomycetaceae	Streptomyces	virulent	0.9995
crane191_31916	6513	0.6281	Thauera sp. SWB20	1	CRISPR	Bacteria	Proteobacteria	Betaproteobacteria	Rhodocyclales	Zoogloeaceae	Thauera	virulent	0.999872
crane191_32089	5445	0.6107	Streptomyces sp. 1331.2	1	CRISPR	Bacteria	Actinobacteria	Actinobacteria	Streptomycetales	Streptomycetaceae	Streptomyces	virulent	0.999873
crane191_32666	10813	0.5756	Pseudonocardia sp. CNS-139	1	CRISPR	Bacteria	Actinobacteria	Actinobacteria	Pseudonocardiales	Pseudonocardiaceae	Pseudonocardia	virulent	0.999869
crane191_33108	6037	0.6654	Streptomyces viridosporus	1	CRISPR	Bacteria	Actinobacteria	Actinobacteria	Streptomycetales	Streptomycetaceae	Streptomyces	virulent	0.831952
crane191_33194	30469	0.6563	Saccharomonospora viridis	1	CRISPR	Bacteria	Actinobacteria	Actinobacteria	Pseudonocardiales	Pseudonocardiaceae	Saccharomonospora	virulent	0.999859
crane191_33621	8990	0.6155	Bacillus coagulans	1	CRISPR	Bacteria	Firmicutes	Bacilli	Bacillales	Bacillaceae	Bacillus	virulent	0.861813
crane191_35343	60821	0.5051	Staphylococcus agnetis	1	CRISPR	Bacteria	Firmicutes	Bacilli	Bacillales	Staphylococcaceae	Staphylococcus	virulent	0.999859
crane191_36392	6976	0.6395	Micromonospora viridifaciens	1	CRISPR	Bacteria	Actinobacteria	Actinobacteria	Micromonosporales	Micromonosporaceae	Micromonospora	virulent	0.898761
crane191_36668	12519	0.6431	Corynebacterium jeikeium	1	CRISPR	Bacteria	Actinobacteria	Actinobacteria	Corynebacteriales	Corynebacteriaceae	Corynebacterium	virulent	0.999134
crane191_37104	5818	0.6502	Actinomyces ruminicola	1	CRISPR	Bacteria	Actinobacteria	Actinobacteria	Actinomycetales	Actinomycetaceae	Actinomyces	virulent	0.930254
crane191_38390	6197	0.6863	Salinispora tropica	1	CRISPR	Bacteria	Actinobacteria	Actinobacteria	Micromonosporales	Micromonosporaceae	Salinispora	virulent	0.974182
crane191_38642	28283	0.5719	Propionibacterium freudenreichii	1	CRISPR	Bacteria	Actinobacteria	Actinobacteria	Propionibacteriales	Propionibacteriaceae	Propionibacterium	virulent	0.999871
crane191_38959	20991	0.5278	Xylanimonas cellulosilytica	1	CRISPR	Bacteria	Actinobacteria	Actinobacteria	Micrococcales	Promicromonosporaceae	Xylanimonas	virulent	0.999868
crane191_39493	6666	0.4578	Salinivibrio costicola	1	CRISPR	Bacteria	Proteobacteria	Gammaproteobacteria	Vibrionales	Vibrionaceae	Salinivibrio	virulent	0.999874
crane191_39873	7469	0.659	Bifidobacterium longum	1	CRISPR	Bacteria	Actinobacteria	Actinobacteria	Bifidobacteriales	Bifidobacteriaceae	Bifidobacterium	virulent	0.999721
crane191_40112	10000	0.4835	Thermotoga naphthophila	1	CRISPR	Bacteria	Thermotogae	Thermotogae	Thermotogales	Thermotogaceae	Thermotoga	virulent	0.999842
crane191_40362	12880	0.6621	Streptomyces sp. NRRL F-2890	1	CRISPR	Bacteria	Actinobacteria	Actinobacteria	Streptomycetales	Streptomycetaceae	Streptomyces	virulent	0.99433
crane191_40920	8949	0.5026	Nissabacter archeti	1	CRISPR	Bacteria	Proteobacteria	Gammaproteobacteria	Enterobacterales	Yersiniaceae	Nissabacter	virulent	0.999868
crane191_41904	9040	0.6864	Halomonas sp. WN018	1	CRISPR	Bacteria	Proteobacteria	Gammaproteobacteria	Oceanospirillales	Halomonadaceae	Halomonas	virulent	0.974506
crane191_42086	33446	0.6688	Mycobacterium conspicuum	1	CRISPR	Bacteria	Actinobacteria	Actinobacteria	Corynebacteriales	Mycobacteriaceae	Mycobacterium	virulent	0.999826
crane191_45054	9806	0.5121	Salmonella enterica	1	CRISPR	Bacteria	Proteobacteria	Gammaproteobacteria	Enterobacterales	Enterobacteriaceae	Salmonella	virulent	0.999873
crane191_45347	6679	0.4445	Streptomyces yeochonensis	1	CRISPR	Bacteria	Actinobacteria	Actinobacteria	Streptomycetales	Streptomycetaceae	Streptomyces	virulent	0.999873
crane191_45445	11008	0.6418	Chromobacterium violaceum	1	CRISPR	Bacteria	Proteobacteria	Betaproteobacteria	Neisseriales	Chromobacteriaceae	Chromobacterium	virulent	0.99986
crane191_47720	14826	0.4698	Escherichia coli	1	CRISPR	Bacteria	Proteobacteria	Gammaproteobacteria	Enterobacterales	Enterobacteriaceae	Escherichia	virulent	0.999853
crane191_48053	6293	0.6911	Alkanindiges illinoisensis	1	CRISPR	Bacteria	Proteobacteria	Gammaproteobacteria	Pseudomonadales	Moraxellaceae	Alkanindiges	virulent	0.999844
crane191_48561	5926	0.5901	Olsenella mediterranea	1	CRISPR	Bacteria	Actinobacteria	Coriobacteriia	Coriobacteriales	Atopobiaceae	Olsenella	virulent	0.999873
crane191_49113	10946	0.6458	Cellulomonas bogoriensis	1	CRISPR	Bacteria	Actinobacteria	Actinobacteria	Micrococcales	Cellulomonadaceae	Cellulomonas	virulent	0.999804
crane191_49218	19552	0.6797	Microtetraspora fusca	1	CRISPR	Bacteria	Actinobacteria	Actinobacteria	Streptosporangiales	Streptosporangiaceae	Microtetraspora	virulent	0.915633
crane191_50800	15515	0.6943	Cronobacter dublinensis	1	CRISPR	Bacteria	Proteobacteria	Gammaproteobacteria	Enterobacterales	Enterobacteriaceae	Cronobacter	virulent	0.996288
crane191_51433	16743	0.5215	Paenibacillus durus	1	CRISPR	Bacteria	Firmicutes	Bacilli	Bacillales	Paenibacillaceae	Paenibacillus	virulent	0.999866
crane191_51441	5100	0.5708	Rhodanobacter sp. OR444	1	CRISPR	Bacteria	Proteobacteria	Gammaproteobacteria	Xanthomonadales	Rhodanobacteraceae	Rhodanobacter	virulent	0.999873
crane191_51458	7489	0.6277	Acetobacter oryzifermentans	1	CRISPR	Bacteria	Proteobacteria	Alphaproteobacteria	Rhodospirillales	Acetobacteraceae	Acetobacter	virulent	0.987283
crane191_51999	10157	0.3618	Staphylococcus pseudintermedius	1	CRISPR	Bacteria	Firmicutes	Bacilli	Bacillales	Staphylococcaceae	Staphylococcus	virulent	0.979661
crane191_52735	5728	0.68	Micrococcus luteus	1	CRISPR	Bacteria	Actinobacteria	Actinobacteria	Micrococcales	Micrococcaceae	Micrococcus	virulent	0.999871
crane191_53394	6132	0.441	Psychrobacter immobilis	1	CRISPR	Bacteria	Proteobacteria	Gammaproteobacteria	Pseudomonadales	Moraxellaceae	Psychrobacter	virulent	0.999858
crane191_53545	7240	0.6137	Mesorhizobium loti	1	CRISPR	Bacteria	Proteobacteria	Alphaproteobacteria	Rhizobiales	Phyllobacteriaceae	Mesorhizobium	virulent	0.998487
crane191_54478	15775	0.6761	Corynebacterium propinquum	1	CRISPR	Bacteria	Actinobacteria	Actinobacteria	Corynebacteriales	Corynebacteriaceae	Corynebacterium	virulent	0.979444
crane191_54627	5462	0.5397	Thermus thermophilus	1	CRISPR	Bacteria	Deinococcus-Thermus	Deinococci	Thermales	Thermaceae	Thermus	virulent	0.999871
crane191_55085	5777	0.5138	Bifidobacterium animalis	1	CRISPR	Bacteria	Actinobacteria	Actinobacteria	Bifidobacteriales	Bifidobacteriaceae	Bifidobacterium	virulent	0.999871
crane191_55201	13995	0.4445	Escherichia albertii	1	CRISPR	Bacteria	Proteobacteria	Gammaproteobacteria	Enterobacterales	Enterobacteriaceae	Escherichia	virulent	0.999849
crane191_55652	5964	0.6569	Streptomyces sp. MNU77	1	CRISPR	Bacteria	Actinobacteria	Actinobacteria	Streptomycetales	Streptomycetaceae	Streptomyces	virulent	0.844573
crane191_56778	22770	0.4332	Yersinia pseudotuberculosis	1	CRISPR	Bacteria	Proteobacteria	Gammaproteobacteria	Enterobacterales	Yersiniaceae	Yersinia	virulent	0.999827
crane191_57283	9768	0.6849	Kitasatospora aureofaciens	1	CRISPR	Bacteria	Actinobacteria	Actinobacteria	Streptomycetales	Streptomycetaceae	Kitasatospora	virulent	0.999175
crane191_57297	5932	0.592	Corynebacterium ulcerans	1	CRISPR	Bacteria	Actinobacteria	Actinobacteria	Corynebacteriales	Corynebacteriaceae	Corynebacterium	virulent	0.999872
crane191_58110	5485	0.5772	Actinoalloteichus hoggarensis	1	CRISPR	Bacteria	Actinobacteria	Actinobacteria	Pseudonocardiales	Pseudonocardiaceae	Actinoalloteichus	virulent	0.999874
crane191_58186	5469	0.6599	Acinetobacter venetianus	1	CRISPR	Bacteria	Proteobacteria	Gammaproteobacteria	Pseudomonadales	Moraxellaceae	Acinetobacter	virulent	0.999834
crane191_58539	7225	0.6566	Thermus scotoductus	1	CRISPR	Bacteria	Deinococcus-Thermus	Deinococci	Thermales	Thermaceae	Thermus	virulent	0.999874
crane191_58905	9712	0.5981	Bifidobacterium dentium	1	CRISPR	Bacteria	Actinobacteria	Actinobacteria	Bifidobacteriales	Bifidobacteriaceae	Bifidobacterium	virulent	0.999873
crane191_59318	7421	0.6273	Streptomyces sp. 76	1	CRISPR	Bacteria	Actinobacteria	Actinobacteria	Streptomycetales	Streptomycetaceae	Streptomyces	virulent	0.999805
crane191_59731	15738	0.6283	Arenimonas composti	1	CRISPR	Bacteria	Proteobacteria	Gammaproteobacteria	Xanthomonadales	Xanthomonadaceae	Arenimonas	virulent	0.873032
crane191_60676	6676	0.7262	Actinokineospora auranticolor	1	CRISPR	Bacteria	Actinobacteria	Actinobacteria	Pseudonocardiales	Pseudonocardiaceae	Actinokineospora	virulent	0.999875
crane191_60931	17739	0.5863	Kytococcus sedentarius	1	CRISPR	Bacteria	Actinobacteria	Actinobacteria	Micrococcales	Dermacoccaceae	Kytococcus	virulent	0.999869
crane191_61486	11684	0.5525	Marichromatium gracile	1	CRISPR	Bacteria	Proteobacteria	Gammaproteobacteria	Chromatiales	Chromatiaceae	Marichromatium	virulent	0.999871
crane191_62326	8936	0.6139	Actinomyces provencensis	1	CRISPR	Bacteria	Actinobacteria	Actinobacteria	Actinomycetales	Actinomycetaceae	Actinomyces	virulent	0.999839
crane191_63246	5670	0.5434	Citrobacter braakii	1	CRISPR	Bacteria	Proteobacteria	Gammaproteobacteria	Enterobacterales	Enterobacteriaceae	Citrobacter	virulent	0.999847
crane191_63541	6136	0.6648	Actinomyces oris	1	CRISPR	Bacteria	Actinobacteria	Actinobacteria	Actinomycetales	Actinomycetaceae	Actinomyces	virulent	0.999875
crane191_64350	9329	0.5331	Streptomyces sp. ScaeMP-e122	1	CRISPR	Bacteria	Actinobacteria	Actinobacteria	Streptomycetales	Streptomycetaceae	Streptomyces	virulent	0.999867
crane191_64365	17443	0.6933	Streptomyces pactum	1	CRISPR	Bacteria	Actinobacteria	Actinobacteria	Streptomycetales	Streptomycetaceae	Streptomyces	virulent	0.999683
crane191_65066	6696	0.6764	Thermobacillus composti	1	CRISPR	Bacteria	Firmicutes	Bacilli	Bacillales	Paenibacillaceae	Thermobacillus	virulent	0.999873
crane191_65467	5915	0.5238	Corynebacterium sp. HMSC072G08	1	CRISPR	Bacteria	Actinobacteria	Actinobacteria	Corynebacteriales	Corynebacteriaceae	Corynebacterium	virulent	0.999871
crane191_66769	9390	0.495	Streptomyces alni	1	CRISPR	Bacteria	Actinobacteria	Actinobacteria	Streptomycetales	Streptomycetaceae	Streptomyces	virulent	0.98916
crane191_66857	47358	0.5925	Mycobacterium tuberculosis	1	CRISPR	Bacteria	Actinobacteria	Actinobacteria	Corynebacteriales	Mycobacteriaceae	Mycobacterium	virulent	0.999863
crane191_67478	14070	0.5158	Schaalia odontolytica	1	CRISPR	Bacteria	Actinobacteria	Actinobacteria	Actinomycetales	Actinomycetaceae	Schaalia	virulent	0.999867
crane191_67617	7482	0.5132	Mixta theicola	1	CRISPR	Bacteria	Proteobacteria	Gammaproteobacteria	Enterobacterales	Erwiniaceae	Mixta	virulent	0.99987
crane191_68546	7401	0.6055	Eubacterium callanderi	1	CRISPR	Bacteria	Firmicutes	Clostridia	Clostridiales	Eubacteriaceae	Eubacterium	virulent	0.999865
crane191_68854	6726	0.4609	Psychrobacter sp. Rd 27.2	1	CRISPR	Bacteria	Proteobacteria	Gammaproteobacteria	Pseudomonadales	Moraxellaceae	Psychrobacter	virulent	0.999848
crane191_69290	9204	0.6739	Streptomyces sp. 142MFCol3.1	1	CRISPR	Bacteria	Actinobacteria	Actinobacteria	Streptomycetales	Streptomycetaceae	Streptomyces	virulent	0.99765
crane191_69874	9323	0.6414	Centipeda periodontii	1	CRISPR	Bacteria	Firmicutes	Negativicutes	Selenomonadales	Selenomonadaceae	Centipeda	virulent	0.999871
crane191_70068	8655	0.6178	Paenibacillus sp. FSL R5-0912	1	CRISPR	Bacteria	Firmicutes	Bacilli	Bacillales	Paenibacillaceae	Paenibacillus	virulent	0.956272
crane191_70169	5513	0.6668	Microbispora rosea	1	CRISPR	Bacteria	Actinobacteria	Actinobacteria	Streptosporangiales	Streptosporangiaceae	Microbispora	virulent	0.999819
crane191_72304	5907	0.6927	Spirillospora albida	1	CRISPR	Bacteria	Actinobacteria	Actinobacteria	Streptosporangiales	Thermomonosporaceae	Spirillospora	virulent	0.999269
crane191_72447	5238	0.5977	Salinispora arenicola	1	CRISPR	Bacteria	Actinobacteria	Actinobacteria	Micromonosporales	Micromonosporaceae	Salinispora	virulent	0.999874
crane191_76602	6746	0.6161	Streptomyces violaceoruber	1	CRISPR	Bacteria	Actinobacteria	Actinobacteria	Streptomycetales	Streptomycetaceae	Streptomyces	virulent	0.999866
crane191_77171	12856	0.3991	Acinetobacter sp. CIP 102159	1	CRISPR	Bacteria	Proteobacteria	Gammaproteobacteria	Pseudomonadales	Moraxellaceae	Acinetobacter	virulent	0.999867
crane191_77200	5477	0.6138	Streptomyces antibioticus	1	CRISPR	Bacteria	Actinobacteria	Actinobacteria	Streptomycetales	Streptomycetaceae	Streptomyces	virulent	0.711052
crane191_77201	5151	0.6473	Streptomyces sp. NBRC 110035	1	CRISPR	Bacteria	Actinobacteria	Actinobacteria	Streptomycetales	Streptomycetaceae	Streptomyces	virulent	0.703437
crane191_77443	21161	0.656	Hydrogenibacillus schlegelii	1	CRISPR	Bacteria	Firmicutes	Bacilli	Bacillales	Bacillaceae	Hydrogenibacillus	virulent	0.999863
crane191_77467	7694	0.6531	Streptomyces sp. NRRL B-24085	1	CRISPR	Bacteria	Actinobacteria	Actinobacteria	Streptomycetales	Streptomycetaceae	Streptomyces	virulent	0.999871
crane191_77622	5359	0.6736	Cellulomonas hominis	1	CRISPR	Bacteria	Actinobacteria	Actinobacteria	Micrococcales	Cellulomonadaceae	Cellulomonas	virulent	0.812753
crane191_79072	7884	0.5838	Chitinivibrio alkaliphilus	1	CRISPR	Bacteria	Fibrobacteres	Chitinivibrionia	Chitinivibrionales	Chitinivibrionaceae	Chitinivibrio	virulent	0.999872
crane191_79442	14405	0.5917	Pseudomonas sp. MRSN12121	1	CRISPR	Bacteria	Proteobacteria	Gammaproteobacteria	Pseudomonadales	Pseudomonadaceae	Pseudomonas	virulent	0.999872
crane191_79483	7852	0.626	Actinomyces hordeovulneris	1	CRISPR	Bacteria	Actinobacteria	Actinobacteria	Actinomycetales	Actinomycetaceae	Actinomyces	virulent	0.999865
crane191_79508	5170	0.6211	Tessaracoccus flavescens	1	CRISPR	Bacteria	Actinobacteria	Actinobacteria	Propionibacteriales	Propionibacteriaceae	Tessaracoccus	virulent	0.997108
crane191_80978	8633	0.5082	Dyadobacter jejuensis	1	CRISPR	Bacteria	Bacteroidetes	Cytophagia	Cytophagales	Cytophagaceae	Dyadobacter	virulent	0.99987
crane191_81391	8535	0.6981	Fibrobacter sp. UWT1	1	CRISPR	Bacteria	Fibrobacteres	Fibrobacteria	Fibrobacterales	Fibrobacteraceae	Fibrobacter	virulent	0.956274
crane191_82081	21177	0.4395	Escherichia albertii	1	CRISPR	Bacteria	Proteobacteria	Gammaproteobacteria	Enterobacterales	Enterobacteriaceae	Escherichia	virulent	0.999844
crane193_270	7419	0.429	Cellulophaga baltica	1	CRISPR	Bacteria	Bacteroidetes	Flavobacteriia	Flavobacteriales	Flavobacteriaceae	Cellulophaga	virulent	0.999872
crane193_1171	19877	0.3926	Leptospira kirschneri	1	CRISPR	Bacteria	Spirochaetes	Spirochaetia	Leptospirales	Leptospiraceae	Leptospira	virulent	0.999866
crane193_1959	5730	0.3899	Fusobacterium ulcerans	1	CRISPR	Bacteria	Fusobacteria	Fusobacteriia	Fusobacteriales	Fusobacteriaceae	Fusobacterium	virulent	0.99987
crane193_2398	5100	0.6406	Rhodococcus triatomae	1	CRISPR	Bacteria	Actinobacteria	Actinobacteria	Corynebacteriales	Nocardiaceae	Rhodococcus	virulent	0.999871
crane193_2954	7358	0.7006	Streptomyces yunnanensis	1	CRISPR	Bacteria	Actinobacteria	Actinobacteria	Streptomycetales	Streptomycetaceae	Streptomyces	virulent	0.999874
crane193_3613	7778	0.5157	Escherichia albertii	1	CRISPR	Bacteria	Proteobacteria	Gammaproteobacteria	Enterobacterales	Enterobacteriaceae	Escherichia	virulent	0.999871
crane193_4699	9819	0.565	Alcaligenes aquatilis	1	CRISPR	Bacteria	Proteobacteria	Betaproteobacteria	Burkholderiales	Alcaligenaceae	Alcaligenes	virulent	0.999851
crane193_5246	10593	0.3892	Lactobacillus sanfranciscensis	1	CRISPR	Bacteria	Firmicutes	Bacilli	Lactobacillales	Lactobacillaceae	Lactobacillus	virulent	0.999867
crane193_5304	14609	0.4126	Lactobacillus sakei	1	CRISPR	Bacteria	Firmicutes	Bacilli	Lactobacillales	Lactobacillaceae	Lactobacillus	virulent	0.999871
crane193_5471	5193	0.4914	Pragia fontium	1	CRISPR	Bacteria	Proteobacteria	Gammaproteobacteria	Enterobacterales	Budviciaceae	Pragia	virulent	0.999874
crane193_5991	6152	0.4332	Escherichia coli	1	CRISPR	Bacteria	Proteobacteria	Gammaproteobacteria	Enterobacterales	Enterobacteriaceae	Escherichia	virulent	0.99987
crane193_6241	11545	0.4007	Thermophagus xiamenensis	1	CRISPR	Bacteria	Bacteroidetes	Bacteroidia	Marinilabiliales	Marinilabiliaceae	Thermophagus	virulent	0.999868
crane193_6688	5061	0.4894	Pluralibacter gergoviae	1	CRISPR	Bacteria	Proteobacteria	Gammaproteobacteria	Enterobacterales	Enterobacteriaceae	Pluralibacter	virulent	0.999867
crane193_6817	5094	0.5063	Nocardiopsis trehalosi	1	CRISPR	Bacteria	Actinobacteria	Actinobacteria	Streptosporangiales	Nocardiopsaceae	Nocardiopsis	virulent	0.999869
crane193_7881	5433	0.6083	Varibaculum cambriense	1	CRISPR	Bacteria	Actinobacteria	Actinobacteria	Actinomycetales	Actinomycetaceae	Varibaculum	virulent	0.999732
crane193_7937	7233	0.6873	Streptomyces viridifaciens	1	CRISPR	Bacteria	Actinobacteria	Actinobacteria	Streptomycetales	Streptomycetaceae	Streptomyces	virulent	0.999872
crane193_9216	5983	0.71	Tessaracoccus flavescens	1	CRISPR	Bacteria	Actinobacteria	Actinobacteria	Propionibacteriales	Propionibacteriaceae	Tessaracoccus	virulent	0.524924
crane193_9427	5797	0.4254	Clostridioides difficile	1	CRISPR	Bacteria	Firmicutes	Clostridia	Clostridiales	Peptostreptococcaceae	Clostridioides	virulent	0.999871
crane193_11047	5335	0.5098	Lampropedia cohaerens	1	CRISPR	Bacteria	Proteobacteria	Betaproteobacteria	Burkholderiales	Comamonadaceae	Lampropedia	virulent	0.918624
crane193_11331	6920	0.7147	Streptomyces sp. NRRL F-5702	1	CRISPR	Bacteria	Actinobacteria	Actinobacteria	Streptomycetales	Streptomycetaceae	Streptomyces	virulent	0.999619
crane193_11369	5531	0.3905	Lactococcus piscium	1	CRISPR	Bacteria	Firmicutes	Bacilli	Lactobacillales	Streptococcaceae	Lactococcus	virulent	0.999872
crane193_11564	8203	0.4109	Streptococcus mutans	1	CRISPR	Bacteria	Firmicutes	Bacilli	Lactobacillales	Streptococcaceae	Streptococcus	virulent	0.999872
crane193_11756	5852	0.4991	Hungatella hathewayi	1	CRISPR	Bacteria	Firmicutes	Clostridia	Clostridiales	Clostridiaceae	Hungatella	virulent	0.999867
crane193_12082	6519	0.4702	Pluralibacter gergoviae	1	CRISPR	Bacteria	Proteobacteria	Gammaproteobacteria	Enterobacterales	Enterobacteriaceae	Pluralibacter	virulent	0.99986
crane193_12202	19440	0.4434	Streptococcus sp. FDAARGOS_256	1	CRISPR	Bacteria	Firmicutes	Bacilli	Lactobacillales	Streptococcaceae	Streptococcus	virulent	0.999867
crane193_12876	13663	0.538	Xylanimonas cellulosilytica	1	CRISPR	Bacteria	Actinobacteria	Actinobacteria	Micrococcales	Promicromonosporaceae	Xylanimonas	virulent	0.999869
crane193_13323	5350	0.4944	Dickeya zeae	1	CRISPR	Bacteria	Proteobacteria	Gammaproteobacteria	Enterobacterales	Pectobacteriaceae	Dickeya	virulent	0.999872
crane193_13621	7549	0.6196	Aquaspirillum sp. LM1	1	CRISPR	Bacteria	Proteobacteria	Betaproteobacteria	Neisseriales	Chromobacteriaceae	Aquaspirillum	virulent	0.999867
crane193_15137	6496	0.7106	Corynebacterium ureicelerivorans	1	CRISPR	Bacteria	Actinobacteria	Actinobacteria	Corynebacteriales	Corynebacteriaceae	Corynebacterium	virulent	0.999778
crane193_16142	7606	0.396	Desulfotomaculum hydrothermale	1	CRISPR	Bacteria	Firmicutes	Clostridia	Clostridiales	Peptococcaceae	Desulfotomaculum	virulent	0.999872
crane193_16504	6412	0.406	Megamonas hypermegale	1	CRISPR	Bacteria	Firmicutes	Negativicutes	Selenomonadales	Selenomonadaceae	Megamonas	virulent	0.999873
crane193_17984	5639	0.5652	Streptomyces sp. CB02120-2	1	CRISPR	Bacteria	Actinobacteria	Actinobacteria	Streptomycetales	Streptomycetaceae	Streptomyces	virulent	0.854633
crane193_18199	15204	0.6773	Luteimonas huabeiensis	1	CRISPR	Bacteria	Proteobacteria	Gammaproteobacteria	Xanthomonadales	Xanthomonadaceae	Luteimonas	virulent	0.598238
crane193_18255	16359	0.4957	Streptomyces sp. 142MFCol3.1	1	CRISPR	Bacteria	Actinobacteria	Actinobacteria	Streptomycetales	Streptomycetaceae	Streptomyces	virulent	0.999865
crane193_19354	5495	0.7076	Azovibrio restrictus	1	CRISPR	Bacteria	Proteobacteria	Betaproteobacteria	Rhodocyclales	Rhodocyclaceae	Azovibrio	virulent	0.99987
crane193_19548	13047	0.578	Pseudoalteromonas citrea	1	CRISPR	Bacteria	Proteobacteria	Gammaproteobacteria	Alteromonadales	Pseudoalteromonadaceae	Pseudoalteromonas	virulent	0.999871
crane193_20139	17985	0.6116	Actinomadura mexicana	1	CRISPR	Bacteria	Actinobacteria	Actinobacteria	Streptosporangiales	Thermomonosporaceae	Actinomadura	virulent	0.999865
crane193_20765	7327	0.6903	Pseudorhodoferax sp. Leaf274	1	CRISPR	Bacteria	Proteobacteria	Betaproteobacteria	Burkholderiales	Comamonadaceae	Pseudorhodoferax	virulent	0.999864
crane193_20773	26441	0.589	Nocardiopsis trehalosi	1	CRISPR	Bacteria	Actinobacteria	Actinobacteria	Streptosporangiales	Nocardiopsaceae	Nocardiopsis	virulent	0.999682
crane193_20951	6276	0.5974	Methyloversatilis universalis	1	CRISPR	Bacteria	Proteobacteria	Betaproteobacteria	Nitrosomonadales	Sterolibacteriaceae	Methyloversatilis	virulent	0.9997
crane193_21114	9166	0.4377	Acinetobacter junii	1	CRISPR	Bacteria	Proteobacteria	Gammaproteobacteria	Pseudomonadales	Moraxellaceae	Acinetobacter	virulent	0.99987
crane193_21347	9685	0.5019	Aliiroseovarius crassostreae	1	CRISPR	Bacteria	Proteobacteria	Alphaproteobacteria	Rhodobacterales	Rhodobacteraceae	Aliiroseovarius	virulent	0.999866
crane193_21704	10421	0.6101	Streptomyces sp. GBA 94-10	1	CRISPR	Bacteria	Actinobacteria	Actinobacteria	Streptomycetales	Streptomycetaceae	Streptomyces	virulent	0.99984
crane193_21725	11164	0.4019	Clostridium drakei	1	CRISPR	Bacteria	Firmicutes	Clostridia	Clostridiales	Clostridiaceae	Clostridium	virulent	0.999873
crane193_21842	10731	0.4944	Cronobacter turicensis	1	CRISPR	Bacteria	Proteobacteria	Gammaproteobacteria	Enterobacterales	Enterobacteriaceae	Cronobacter	virulent	0.999872
crane193_22128	5488	0.3632	Thermoanaerobacterium sp. RBIITD	1	CRISPR	Bacteria	Firmicutes	Clostridia	Thermoanaerobacterales	Thermoanaerobacterales Family III. Incertae Sedis	Thermoanaerobacterium	virulent	0.999873
crane193_22145	11814	0.4399	Citrobacter amalonaticus	1	CRISPR	Bacteria	Proteobacteria	Gammaproteobacteria	Enterobacterales	Enterobacteriaceae	Citrobacter	virulent	0.999868
crane193_22349	5360	0.4905	Ottowia sp. Marseille-P4747	1	CRISPR	Bacteria	Proteobacteria	Betaproteobacteria	Burkholderiales	Comamonadaceae	Ottowia	virulent	0.999873
crane193_22832	8976	0.4861	Photobacterium phosphoreum	1	CRISPR	Bacteria	Proteobacteria	Gammaproteobacteria	Vibrionales	Vibrionaceae	Photobacterium	virulent	0.999869
crane193_23309	5152	0.6916	Oerskovia turbata	1	CRISPR	Bacteria	Actinobacteria	Actinobacteria	Micrococcales	Cellulomonadaceae	Oerskovia	virulent	0.937659
crane193_23632	7096	0.3668	Listeria monocytogenes	1	CRISPR	Bacteria	Firmicutes	Bacilli	Bacillales	Listeriaceae	Listeria	virulent	0.999866
crane193_23730	8805	0.6428	Methylomonas methanica	1	CRISPR	Bacteria	Proteobacteria	Gammaproteobacteria	Methylococcales	Methylococcaceae	Methylomonas	virulent	0.999872
crane193_24301	6059	0.6435	Xanthomonas translucens	1	CRISPR	Bacteria	Proteobacteria	Gammaproteobacteria	Xanthomonadales	Xanthomonadaceae	Xanthomonas	virulent	0.999869
crane193_24478	6446	0.5234	Paracoccus aminovorans	1	CRISPR	Bacteria	Proteobacteria	Alphaproteobacteria	Rhodobacterales	Rhodobacteraceae	Paracoccus	virulent	0.999846
crane193_24836	7601	0.6604	Granulicoccus phenolivorans	1	CRISPR	Bacteria	Actinobacteria	Actinobacteria	Propionibacteriales	Propionibacteriaceae	Granulicoccus	virulent	0.999838
crane193_24853	15091	0.6236	Sphingomonas adhaesiva	1	CRISPR	Bacteria	Proteobacteria	Alphaproteobacteria	Sphingomonadales	Sphingomonadaceae	Sphingomonas	virulent	0.999869
crane193_24920	22089	0.6258	Deinococcus pimensis	1	CRISPR	Bacteria	Deinococcus-Thermus	Deinococci	Deinococcales	Deinococcaceae	Deinococcus	virulent	0.999866
crane193_25500	6790	0.4013	Enterococcus faecalis	1	CRISPR	Bacteria	Firmicutes	Bacilli	Lactobacillales	Enterococcaceae	Enterococcus	virulent	0.99987
crane193_25529	15014	0.5775	Corynebacterium nuruki	1	CRISPR	Bacteria	Actinobacteria	Actinobacteria	Corynebacteriales	Corynebacteriaceae	Corynebacterium	virulent	0.999663
crane193_26243	23783	0.378	Clostridium oryzae	1	CRISPR	Bacteria	Firmicutes	Clostridia	Clostridiales	Clostridiaceae	Clostridium	virulent	0.999868
crane193_26889	7735	0.4089	Gloeocapsa sp. PCC 7428	1	CRISPR	Bacteria	Cyanobacteria		Chroococcales	Chroococcaceae	Gloeocapsa	virulent	0.999871
crane193_26991	9590	0.6621	Streptomyces sp. 4121.5	1	CRISPR	Bacteria	Actinobacteria	Actinobacteria	Streptomycetales	Streptomycetaceae	Streptomyces	virulent	0.999809
crane193_27014	6919	0.6867	Trueperella bernardiae	1	CRISPR	Bacteria	Actinobacteria	Actinobacteria	Actinomycetales	Actinomycetaceae	Trueperella	virulent	0.98766
crane193_27322	8420	0.5666	Klebsiella michiganensis	1	CRISPR	Bacteria	Proteobacteria	Gammaproteobacteria	Enterobacterales	Enterobacteriaceae	Klebsiella	virulent	0.999871
crane193_27549	11731	0.4018	Enterococcus durans	1	CRISPR	Bacteria	Firmicutes	Bacilli	Lactobacillales	Enterococcaceae	Enterococcus	virulent	0.999868
crane193_28087	6210	0.5013	Paenibacillus sp. BIHB4019	1	CRISPR	Bacteria	Firmicutes	Bacilli	Bacillales	Paenibacillaceae	Paenibacillus	virulent	0.999871
crane193_28490	9850	0.6701	Achromobacter sp. AONIH1	1	CRISPR	Bacteria	Proteobacteria	Betaproteobacteria	Burkholderiales	Alcaligenaceae	Achromobacter	virulent	0.999834
crane193_28498	15557	0.419	Limnoraphis robusta	1	CRISPR	Bacteria	Cyanobacteria		Oscillatoriales	Oscillatoriaceae	Limnoraphis	virulent	0.999867
crane193_28535	22483	0.6561	Rhodococcus enclensis	1	CRISPR	Bacteria	Actinobacteria	Actinobacteria	Corynebacteriales	Nocardiaceae	Rhodococcus	virulent	0.999853
crane193_28908	7484	0.6793	Thermus thermophilus	1	CRISPR	Bacteria	Deinococcus-Thermus	Deinococci	Thermales	Thermaceae	Thermus	virulent	0.999869
crane193_28968	11194	0.3998	Neisseria elongata	1	CRISPR	Bacteria	Proteobacteria	Betaproteobacteria	Neisseriales	Neisseriaceae	Neisseria	virulent	0.999868
crane193_29001	5114	0.6734	Nocardiopsis dassonvillei	1	CRISPR	Bacteria	Actinobacteria	Actinobacteria	Streptosporangiales	Nocardiopsaceae	Nocardiopsis	virulent	0.999754
crane193_29527	14484	0.5938	Bifidobacterium pseudocatenulatum	1	CRISPR	Bacteria	Actinobacteria	Actinobacteria	Bifidobacteriales	Bifidobacteriaceae	Bifidobacterium	virulent	0.999867
crane193_29533	18834	0.3851	Cylindrospermopsis raciborskii	1	CRISPR	Bacteria	Cyanobacteria		Nostocales	Aphanizomenonaceae	Cylindrospermopsis	virulent	0.999871
crane193_29825	27785	0.4128	Selenomonas artemidis	1	CRISPR	Bacteria	Firmicutes	Negativicutes	Selenomonadales	Selenomonadaceae	Selenomonas	virulent	0.999867
crane193_30190	11337	0.6768	Delftia acidovorans	1	CRISPR	Bacteria	Proteobacteria	Betaproteobacteria	Burkholderiales	Comamonadaceae	Delftia	virulent	0.997876
crane193_30355	5208	0.3714	Pseudonocardia oroxyli	1	CRISPR	Bacteria	Actinobacteria	Actinobacteria	Pseudonocardiales	Pseudonocardiaceae	Pseudonocardia	virulent	0.999871
crane193_30572	25799	0.6911	Brachybacterium nesterenkovii	1	CRISPR	Bacteria	Actinobacteria	Actinobacteria	Micrococcales	Dermabacteraceae	Brachybacterium	virulent	0.999792
crane193_30838	6047	0.4483	Pseudonocardia oroxyli	1	CRISPR	Bacteria	Actinobacteria	Actinobacteria	Pseudonocardiales	Pseudonocardiaceae	Pseudonocardia	virulent	0.999873
crane193_30843	39713	0.4842	Dickeya zeae	1	CRISPR	Bacteria	Proteobacteria	Gammaproteobacteria	Enterobacterales	Pectobacteriaceae	Dickeya	virulent	0.999863
CraneFe073_2215	10675	0.4416	Psychrobacter sp. G	1	CRISPR	Bacteria	Proteobacteria	Gammaproteobacteria	Pseudomonadales	Moraxellaceae	Psychrobacter	virulent	0.9821
CraneFe073_16658	9735	0.3971	Orenia marismortui	1	CRISPR	Bacteria	Firmicutes	Clostridia	Halanaerobiales	Halobacteroidaceae	Orenia	virulent	0.999871
CraneFe073_21522	6490	0.4652	Yersinia rohdei	1	CRISPR	Bacteria	Proteobacteria	Gammaproteobacteria	Enterobacterales	Yersiniaceae	Yersinia	virulent	0.999875
CraneFe073_27604	46805	0.466	Klebsiella pneumoniae	1	CRISPR	Bacteria	Proteobacteria	Gammaproteobacteria	Enterobacterales	Enterobacteriaceae	Klebsiella	virulent	0.99986
CraneFe073_31072	5192	0.4796	Staphylococcus agnetis	1	CRISPR	Bacteria	Firmicutes	Bacilli	Bacillales	Staphylococcaceae	Staphylococcus	virulent	0.678436
CraneFe073_32164	7721	0.3959	Clostridium perfringens	1	CRISPR	Bacteria	Firmicutes	Clostridia	Clostridiales	Clostridiaceae	Clostridium	virulent	0.999871
CraneFe073_34845	5032	0.4426	Scytonema tolypothrichoides	1	CRISPR	Bacteria	Cyanobacteria		Nostocales	Scytonemataceae	Scytonema	virulent	0.999872
CraneFe073_38193	5542	0.3318	Acinetobacter indicus	1	CRISPR	Bacteria	Proteobacteria	Gammaproteobacteria	Pseudomonadales	Moraxellaceae	Acinetobacter	virulent	0.99981
CraneFe073_42249	6178	0.3446	Bibersteinia trehalosi	1	CRISPR	Bacteria	Proteobacteria	Gammaproteobacteria	Pasteurellales	Pasteurellaceae	Bibersteinia	virulent	0.999871
CraneFe073_42678	17511	0.5047	Anoxybacillus sp. P3H1B	1	CRISPR	Bacteria	Firmicutes	Bacilli	Bacillales	Bacillaceae	Anoxybacillus	virulent	0.999867
CraneFe073_43617	6471	0.3154	Lactobacillus sp. HMSC072E07	1	CRISPR	Bacteria	Firmicutes	Bacilli	Lactobacillales	Lactobacillaceae	Lactobacillus	virulent	0.99987
CraneFe073_45023	6140	0.336	Desulfotomaculum profundi	1	CRISPR	Bacteria	Firmicutes	Clostridia	Clostridiales	Peptococcaceae	Desulfotomaculum	virulent	0.999824
CraneFe073_56237	11025	0.377	Aeribacillus pallidus	1	CRISPR	Bacteria	Firmicutes	Bacilli	Bacillales	Bacillaceae	Aeribacillus	virulent	0.999874
CraneFe073_56264	6706	0.5265	Bifidobacterium asteroides	1	CRISPR	Bacteria	Actinobacteria	Actinobacteria	Bifidobacteriales	Bifidobacteriaceae	Bifidobacterium	virulent	0.999872
CraneFe073_58851	5322	0.3997	Bacteroides luti	1	CRISPR	Bacteria	Bacteroidetes	Bacteroidia	Bacteroidales	Bacteroidaceae	Bacteroides	virulent	0.99983
CraneFe073_61318	10578	0.3222	Lactobacillus johnsonii	1	CRISPR	Bacteria	Firmicutes	Bacilli	Lactobacillales	Lactobacillaceae	Lactobacillus	virulent	0.999872
CraneFe073_69089	20160	0.4012	Psychrobacter glacincola	1	CRISPR	Bacteria	Proteobacteria	Gammaproteobacteria	Pseudomonadales	Moraxellaceae	Psychrobacter	virulent	0.999868
CraneFe073_69487	5153	0.3148	Neisseria zoodegmatis	1	CRISPR	Bacteria	Proteobacteria	Betaproteobacteria	Neisseriales	Neisseriaceae	Neisseria	virulent	0.999874
CraneFe073_69767	5565	0.3977	Aneurinibacillus tyrosinisolvens	1	CRISPR	Bacteria	Firmicutes	Bacilli	Bacillales	Paenibacillaceae	Aneurinibacillus	virulent	0.999874
CraneFe079_2402	5946	0.41	Bacteroides plebeius	1	CRISPR	Bacteria	Bacteroidetes	Bacteroidia	Bacteroidales	Bacteroidaceae	Bacteroides	virulent	0.999874
CraneFe079_3050	11778	0.4466	Trichormus variabilis	1	CRISPR	Bacteria	Cyanobacteria		Nostocales	Nostocaceae	Trichormus	virulent	0.994809
duskythrush148_2844	5088	0.2553	Thermoanaerobacter wiegelii	1	CRISPR	Bacteria	Firmicutes	Clostridia	Thermoanaerobacterales	Thermoanaerobacteraceae	Thermoanaerobacter	virulent	0.999874
duskythrush148_4854	5328	0.3731	Sphingobacterium faecium	1	CRISPR	Bacteria	Bacteroidetes	Sphingobacteriia	Sphingobacteriales	Sphingobacteriaceae	Sphingobacterium	virulent	0.999873
duskythrush148_5438	10414	0.2543	Paraclostridium bifermentans	1	CRISPR	Bacteria	Firmicutes	Clostridia	Clostridiales	Peptostreptococcaceae	Paraclostridium	virulent	0.999874
duskythrush148_5498	5218	0.3946	Leptolyngbya sp. O-77	1	CRISPR	Bacteria	Cyanobacteria		Synechococcales	Leptolyngbyaceae	Leptolyngbya	virulent	0.960441
duskythrush148_5769	5949	0.3885	Pedobacter steynii	1	CRISPR	Bacteria	Bacteroidetes	Sphingobacteriia	Sphingobacteriales	Sphingobacteriaceae	Pedobacter	virulent	0.999874
eagle206_2756	6080	0.4143	Salmonella enterica	1	CRISPR	Bacteria	Proteobacteria	Gammaproteobacteria	Enterobacterales	Enterobacteriaceae	Salmonella	virulent	0.999871
eagle206_3331	6154	0.6874	Salinispora arenicola	1	CRISPR	Bacteria	Actinobacteria	Actinobacteria	Micromonosporales	Micromonosporaceae	Salinispora	virulent	0.99987
eagle206_3881	5429	0.6261	Lamprocystis purpurea	1	CRISPR	Bacteria	Proteobacteria	Gammaproteobacteria	Chromatiales	Chromatiaceae	Lamprocystis	virulent	0.999867
eagle206_5034	7712	0.5995	Streptomyces sp. TLI_053	1	CRISPR	Bacteria	Actinobacteria	Actinobacteria	Streptomycetales	Streptomycetaceae	Streptomyces	virulent	0.999861
eagle206_5479	8859	0.6302	Thermomonospora curvata	1	CRISPR	Bacteria	Actinobacteria	Actinobacteria	Streptosporangiales	Thermomonosporaceae	Thermomonospora	virulent	0.999866
eagle206_6048	15029	0.6827	Thermomonas fusca	1	CRISPR	Bacteria	Proteobacteria	Gammaproteobacteria	Xanthomonadales	Xanthomonadaceae	Thermomonas	virulent	0.999872
eagle206_6341	5956	0.5725	Clostridiaceae bacterium	1	CRISPR	Bacteria	Firmicutes	Clostridia	Clostridiales	Clostridiaceae		virulent	0.999874
eagle206_6395	8375	0.5138	Enterobacter bugandensis	1	CRISPR	Bacteria	Proteobacteria	Gammaproteobacteria	Enterobacterales	Enterobacteriaceae	Enterobacter	virulent	0.999871
eagle206_6401	8280	0.4984	Lactobacillus acidophilus	1	CRISPR	Bacteria	Firmicutes	Bacilli	Lactobacillales	Lactobacillaceae	Lactobacillus	virulent	0.999872
eagle206_6562	6508	0.5965	Seinonella peptonophila	1	CRISPR	Bacteria	Firmicutes	Bacilli	Bacillales	Thermoactinomycetaceae	Seinonella	virulent	0.999842
eagle206_6958	5917	0.3676	Acinetobacter indicus	1	CRISPR	Bacteria	Proteobacteria	Gammaproteobacteria	Pseudomonadales	Moraxellaceae	Acinetobacter	virulent	0.999671
eagle206_7261	5549	0.5329	Paenibacillus sp. CAA11	1	CRISPR	Bacteria	Firmicutes	Bacilli	Bacillales	Paenibacillaceae	Paenibacillus	virulent	0.999867
eagle206_8222	27094	0.3552	Enterococcus faecalis	1	CRISPR	Bacteria	Firmicutes	Bacilli	Lactobacillales	Enterococcaceae	Enterococcus	virulent	0.999866
eagle206_9240	5284	0.5948	Bifidobacterium pseudocatenulatum	1	CRISPR	Bacteria	Actinobacteria	Actinobacteria	Bifidobacteriales	Bifidobacteriaceae	Bifidobacterium	virulent	0.999685
eagle206_9737	44954	0.5914	Microcystis aeruginosa	1	CRISPR	Bacteria	Cyanobacteria		Chroococcales	Microcystaceae	Microcystis	virulent	0.999866
eagle206_9753	15355	0.5992	Kineosphaera limosa	1	CRISPR	Bacteria	Actinobacteria	Actinobacteria	Micrococcales	Dermatophilaceae	Kineosphaera	virulent	0.99987
eagle206_10170	5100	0.4773	Scytonema tolypothrichoides	1	CRISPR	Bacteria	Cyanobacteria		Nostocales	Scytonemataceae	Scytonema	virulent	0.750527
eagle206_10292	8526	0.703	Kushneria marisflavi	1	CRISPR	Bacteria	Proteobacteria	Gammaproteobacteria	Oceanospirillales	Halomonadaceae	Kushneria	virulent	0.999085
eagle206_10297	6603	0.6901	Thermomonospora curvata	1	CRISPR	Bacteria	Actinobacteria	Actinobacteria	Streptosporangiales	Thermomonosporaceae	Thermomonospora	virulent	0.999859
eagle206_10375	12476	0.537	Thioalkalivibrio halophilus	1	CRISPR	Bacteria	Proteobacteria	Gammaproteobacteria	Chromatiales	Ectothiorhodospiraceae	Thioalkalivibrio	virulent	0.999471
eagle206_10484	7336	0.6385	Actinomyces provencensis	1	CRISPR	Bacteria	Actinobacteria	Actinobacteria	Actinomycetales	Actinomycetaceae	Actinomyces	virulent	0.999859
eagle206_10943	5843	0.6748	Chitinophaga sp. MD30	1	CRISPR	Bacteria	Bacteroidetes	Chitinophagia	Chitinophagales	Chitinophagaceae	Chitinophaga	virulent	0.967709
eagle206_13051	43765	0.5768	Mycolicibacterium vanbaalenii	1	CRISPR	Bacteria	Actinobacteria	Actinobacteria	Corynebacteriales	Mycobacteriaceae	Mycolicibacterium	virulent	0.994998
eagle206_13128	8711	0.6869	Rhodoplanes piscinae	1	CRISPR	Bacteria	Proteobacteria	Alphaproteobacteria	Rhizobiales	Hyphomicrobiaceae	Rhodoplanes	virulent	0.99493
eagle206_13154	9772	0.68	Mycobacterium szulgai	1	CRISPR	Bacteria	Actinobacteria	Actinobacteria	Corynebacteriales	Mycobacteriaceae	Mycobacterium	virulent	0.999853
eagle206_13393	9357	0.5406	Cohnella sp. SGD-V74	1	CRISPR	Bacteria	Firmicutes	Bacilli	Bacillales	Paenibacillaceae	Cohnella	virulent	0.99984
eagle206_13536	5508	0.3858	Moraxella catarrhalis	1	CRISPR	Bacteria	Proteobacteria	Gammaproteobacteria	Pseudomonadales	Moraxellaceae	Moraxella	virulent	0.999874
eagle206_13711	10331	0.6687	Micromonospora viridifaciens	1	CRISPR	Bacteria	Actinobacteria	Actinobacteria	Micromonosporales	Micromonosporaceae	Micromonospora	virulent	0.999853
eagle206_13769	6746	0.4309	Clostridioides difficile	1	CRISPR	Bacteria	Firmicutes	Clostridia	Clostridiales	Peptostreptococcaceae	Clostridioides	virulent	0.999871
eagle206_13876	9421	0.6692	Sorangium cellulosum	1	CRISPR	Bacteria	Proteobacteria	Deltaproteobacteria	Myxococcales	Polyangiaceae	Sorangium	virulent	0.871061
eagle206_14634	5247	0.5904	Bifidobacterium tissieri	1	CRISPR	Bacteria	Actinobacteria	Actinobacteria	Bifidobacteriales	Bifidobacteriaceae	Bifidobacterium	virulent	0.999874
eagle206_14959	10994	0.546	Comamonadaceae bacterium CD01	1	CRISPR	Bacteria	Proteobacteria	Betaproteobacteria	Burkholderiales	Comamonadaceae		virulent	0.999831
eagle206_15304	18771	0.4058	Fusobacterium gonidiaformans	1	CRISPR	Bacteria	Fusobacteria	Fusobacteriia	Fusobacteriales	Fusobacteriaceae	Fusobacterium	virulent	0.999868
eagle206_15448	24406	0.6972	Chromobacterium vaccinii	1	CRISPR	Bacteria	Proteobacteria	Betaproteobacteria	Neisseriales	Chromobacteriaceae	Chromobacterium	virulent	0.675096
eagle206_15475	23397	0.6195	Dolosigranulum pigrum	1	CRISPR	Bacteria	Firmicutes	Bacilli	Lactobacillales	Carnobacteriaceae	Dolosigranulum	virulent	0.999758
eagle206_15485	11209	0.6279	Mycobacterium riyadhense	1	CRISPR	Bacteria	Actinobacteria	Actinobacteria	Corynebacteriales	Mycobacteriaceae	Mycobacterium	virulent	0.999866
eagle206_15490	6592	0.637	Salinispora pacifica	1	CRISPR	Bacteria	Actinobacteria	Actinobacteria	Micromonosporales	Micromonosporaceae	Salinispora	virulent	0.999866
eagle206_15715	57146	0.5898	Acidovorax avenae	1	CRISPR	Bacteria	Proteobacteria	Betaproteobacteria	Burkholderiales	Comamonadaceae	Acidovorax	virulent	0.999829
eagle206_15813	13467	0.4249	Streptococcus dysgalactiae	1	CRISPR	Bacteria	Firmicutes	Bacilli	Lactobacillales	Streptococcaceae	Streptococcus	virulent	0.999868
eagle206_15861	5854	0.4687	Thiohalobacter thiocyanaticus	1	CRISPR	Bacteria	Proteobacteria	Gammaproteobacteria	Chromatiales		Thiohalobacter	virulent	0.983626
eagle206_16982	39266	0.6043	Azovibrio restrictus	1	CRISPR	Bacteria	Proteobacteria	Betaproteobacteria	Rhodocyclales	Rhodocyclaceae	Azovibrio	virulent	0.999629
eagle206_17088	14654	0.5595	Trueperella pyogenes	1	CRISPR	Bacteria	Actinobacteria	Actinobacteria	Actinomycetales	Actinomycetaceae	Trueperella	virulent	0.943651
eagle206_17842	11992	0.6847	Streptomyces sp. FxanaD5	1	CRISPR	Bacteria	Actinobacteria	Actinobacteria	Streptomycetales	Streptomycetaceae	Streptomyces	virulent	0.589251
eagle206_18075	7741	0.6526	Bacillus paralicheniformis	1	CRISPR	Bacteria	Firmicutes	Bacilli	Bacillales	Bacillaceae	Bacillus	virulent	0.999866
eagle206_18101	12056	0.6239	Akkermansia muciniphila	1	CRISPR	Bacteria	Verrucomicrobia	Verrucomicrobiae	Verrucomicrobiales	Akkermansiaceae	Akkermansia	virulent	0.999862
eagle206_18887	14030	0.5334	Marinitoga sp. 1137	1	CRISPR	Bacteria	Thermotogae	Thermotogae	Petrotogales	Petrotogaceae	Marinitoga	virulent	0.999871
eagle206_18958	5044	0.5686	Xanthomonas campestris	1	CRISPR	Bacteria	Proteobacteria	Gammaproteobacteria	Xanthomonadales	Xanthomonadaceae	Xanthomonas	virulent	0.999863
eagle206_18983	8245	0.6308	Streptomyces sp. Root1295	1	CRISPR	Bacteria	Actinobacteria	Actinobacteria	Streptomycetales	Streptomycetaceae	Streptomyces	virulent	0.999823
eagle206_19154	25546	0.4823	Ruminococcaceae bacterium CPB6	1	CRISPR	Bacteria	Firmicutes	Clostridia	Clostridiales	Ruminococcaceae		virulent	0.999841
eagle206_19279	9566	0.6195	Streptomyces tsukubensis	1	CRISPR	Bacteria	Actinobacteria	Actinobacteria	Streptomycetales	Streptomycetaceae	Streptomyces	virulent	0.999872
eagle206_19364	9052	0.6773	Alicyclobacillus macrosporangiidus	1	CRISPR	Bacteria	Firmicutes	Bacilli	Bacillales	Alicyclobacillaceae	Alicyclobacillus	virulent	0.999867
eagle206_19597	6000	0.6118	Pseudonocardia oroxyli	1	CRISPR	Bacteria	Actinobacteria	Actinobacteria	Pseudonocardiales	Pseudonocardiaceae	Pseudonocardia	virulent	0.999868
eagle206_19899	12531	0.6699	Glycomyces xiaoerkulensis	1	CRISPR	Bacteria	Actinobacteria	Actinobacteria	Glycomycetales	Glycomycetaceae	Glycomyces	virulent	0.999866
eagle206_19925	5504	0.5549	Streptomyces sp. Root63	1	CRISPR	Bacteria	Actinobacteria	Actinobacteria	Streptomycetales	Streptomycetaceae	Streptomyces	virulent	0.58125
eagle206_20069	14944	0.6449	Asticcacaulis sp. AC402	1	CRISPR	Bacteria	Proteobacteria	Alphaproteobacteria	Caulobacterales	Caulobacteraceae	Asticcacaulis	virulent	0.609164
eagle206_20184	8683	0.5066	Streptomyces populi	1	CRISPR	Bacteria	Actinobacteria	Actinobacteria	Streptomycetales	Streptomycetaceae	Streptomyces	virulent	0.999868
eagle206_20462	5932	0.6312	Ralstonia solanacearum	1	CRISPR	Bacteria	Proteobacteria	Betaproteobacteria	Burkholderiales	Burkholderiaceae	Ralstonia	virulent	0.594658
eagle206_20620	9894	0.5371	Cronobacter muytjensii	1	CRISPR	Bacteria	Proteobacteria	Gammaproteobacteria	Enterobacterales	Enterobacteriaceae	Cronobacter	virulent	0.999867
eagle206_20770	46194	0.5839	Klebsiella variicola	1	CRISPR	Bacteria	Proteobacteria	Gammaproteobacteria	Enterobacterales	Enterobacteriaceae	Klebsiella	virulent	0.999813
eagle206_21146	7754	0.6358	Zavarzinia sp. HR-AS	1	CRISPR	Bacteria	Proteobacteria	Alphaproteobacteria	Rhodospirillales	Acetobacteraceae	Zavarzinia	virulent	0.999738
eagle206_21343	24819	0.5767	Hungateiclostridium cellulolyticum	1	CRISPR	Bacteria	Firmicutes	Clostridia	Clostridiales	Hungateiclostridiaceae	Hungateiclostridium	virulent	0.984096
eagle206_21434	46188	0.5566	Delftia sp. HK171	1	CRISPR	Bacteria	Proteobacteria	Betaproteobacteria	Burkholderiales	Comamonadaceae	Delftia	virulent	0.999817
eagle206_21758	37886	0.4234	Prevotella scopos	1	CRISPR	Bacteria	Bacteroidetes	Bacteroidia	Bacteroidales	Prevotellaceae	Prevotella	virulent	0.999843
eagle206_22265	15651	0.5934	Litorilinea aerophila	1	CRISPR	Bacteria	Chloroflexi	Caldilineae	Caldilineales	Caldilineaceae	Litorilinea	virulent	0.999823
eagle206_22281	9555	0.4556	Scytonema tolypothrichoides	1	CRISPR	Bacteria	Cyanobacteria		Nostocales	Scytonemataceae	Scytonema	virulent	0.990699
eagle206_22382	5246	0.631	Streptomyces sp. Tu6071	1	CRISPR	Bacteria	Actinobacteria	Actinobacteria	Streptomycetales	Streptomycetaceae	Streptomyces	virulent	0.812396
eagle206_22538	20587	0.3982	Desnuesiella massiliensis	1	CRISPR	Bacteria	Firmicutes	Clostridia	Clostridiales	Clostridiaceae	Desnuesiella	virulent	0.999868
eagle206_22552	6834	0.706	Xanthomonas citri	1	CRISPR	Bacteria	Proteobacteria	Gammaproteobacteria	Xanthomonadales	Xanthomonadaceae	Xanthomonas	virulent	0.996134
eagle206_22662	6228	0.4928	Nostoc punctiforme	1	CRISPR	Bacteria	Cyanobacteria		Nostocales	Nostocaceae	Nostoc	virulent	0.99987
eagle206_22789	6466	0.5046	Phocaeicola abscessus	1	CRISPR	Bacteria	Bacteroidetes	Bacteroidia	Bacteroidales		Phocaeicola	virulent	0.999822
eagle206_22907	38642	0.3378	Mycoplasma iowae	1	CRISPR	Bacteria	Tenericutes	Mollicutes	Mycoplasmatales	Mycoplasmataceae	Mycoplasma	virulent	0.999866
eagle206_22951	7560	0.4328	Cronobacter sakazakii	1	CRISPR	Bacteria	Proteobacteria	Gammaproteobacteria	Enterobacterales	Enterobacteriaceae	Cronobacter	virulent	0.983383
eagle206_22958	8953	0.5378	Pontibacillus litoralis	1	CRISPR	Bacteria	Firmicutes	Bacilli	Bacillales	Bacillaceae	Pontibacillus	virulent	0.999872
eagle206_23008	43985	0.5597	Paracoccus yeei	1	CRISPR	Bacteria	Proteobacteria	Alphaproteobacteria	Rhodobacterales	Rhodobacteraceae	Paracoccus	virulent	0.999862
eagle206_23009	40249	0.5074	Escherichia coli	1	CRISPR	Bacteria	Proteobacteria	Gammaproteobacteria	Enterobacterales	Enterobacteriaceae	Escherichia	virulent	0.999847
eagle206_23010	47678	0.4926	Nocardiopsis trehalosi	1	CRISPR	Bacteria	Actinobacteria	Actinobacteria	Streptosporangiales	Nocardiopsaceae	Nocardiopsis	virulent	0.999866
eagle206_23012	51713	0.658	Burkholderia ubonensis	1	CRISPR	Bacteria	Proteobacteria	Betaproteobacteria	Burkholderiales	Burkholderiaceae	Burkholderia	virulent	0.967902
eagle206_23014	43339	0.6047	Methyloversatilis universalis	1	CRISPR	Bacteria	Proteobacteria	Betaproteobacteria	Nitrosomonadales	Sterolibacteriaceae	Methyloversatilis	virulent	0.999847
eagle206_23022	5019	0.4031	Clostridioides difficile	1	CRISPR	Bacteria	Firmicutes	Clostridia	Clostridiales	Peptostreptococcaceae	Clostridioides	virulent	0.999874
eagle208_2861	7450	0.7235	Streptomyces alboflavus	1	CRISPR	Bacteria	Actinobacteria	Actinobacteria	Streptomycetales	Streptomycetaceae	Streptomyces	virulent	0.99987
eagle208_3284	5402	0.5076	Caldilinea aerophila	1	CRISPR	Bacteria	Chloroflexi	Caldilineae	Caldilineales	Caldilineaceae	Caldilinea	virulent	0.528604
eagle208_3477	5116	0.4955	Frankia coriariae	1	CRISPR	Bacteria	Actinobacteria	Actinobacteria	Frankiales	Frankiaceae	Frankia	virulent	0.99334
eagle208_5752	5489	0.5739	Pseudomonas putida	1	CRISPR	Bacteria	Proteobacteria	Gammaproteobacteria	Pseudomonadales	Pseudomonadaceae	Pseudomonas	virulent	0.999873
eagle208_8803	14145	0.4347	Moraxella osloensis	1	CRISPR	Bacteria	Proteobacteria	Gammaproteobacteria	Pseudomonadales	Moraxellaceae	Moraxella	virulent	0.999867
eagle209_7733	5755	0.6026	Desulfovibrio desulfuricans	1	CRISPR	Bacteria	Proteobacteria	Deltaproteobacteria	Desulfovibrionales	Desulfovibrionaceae	Desulfovibrio	virulent	0.999631
eagle209_9624	22053	0.6025	Schaalia odontolytica	1	CRISPR	Bacteria	Actinobacteria	Actinobacteria	Actinomycetales	Actinomycetaceae	Schaalia	virulent	0.997722
eagle209_11767	8798	0.3304	Enterococcus faecalis	1	CRISPR	Bacteria	Firmicutes	Bacilli	Lactobacillales	Enterococcaceae	Enterococcus	virulent	0.999867
eagle209_11881	28947	0.6308	Zavarzinia sp. HR-AS	1	CRISPR	Bacteria	Proteobacteria	Alphaproteobacteria	Rhodospirillales	Acetobacteraceae	Zavarzinia	virulent	0.99909
EasternCrownedWarbler123_7489	5752	0.3999	[Eubacterium] rectale	1	CRISPR	Bacteria	Firmicutes	Clostridia	Clostridiales	Lachnospiraceae		virulent	0.960441
Egret01_441	11258	0.5242	Burkholderia territorii	1	CRISPR	Bacteria	Proteobacteria	Betaproteobacteria	Burkholderiales	Burkholderiaceae	Burkholderia	virulent	0.999862
Egret01_1189	10082	0.5732	Aeromonas media	1	CRISPR	Bacteria	Proteobacteria	Gammaproteobacteria	Aeromonadales	Aeromonadaceae	Aeromonas	virulent	0.999854
Egret01_2662	5345	0.4064	Acinetobacter sp. CIP 102143	1	CRISPR	Bacteria	Proteobacteria	Gammaproteobacteria	Pseudomonadales	Moraxellaceae	Acinetobacter	virulent	0.912319
Egret01_2935	7713	0.3722	Moraxella catarrhalis	1	CRISPR	Bacteria	Proteobacteria	Gammaproteobacteria	Pseudomonadales	Moraxellaceae	Moraxella	virulent	0.999481
Egret01_4146	10642	0.3648	Neisseria subflava	1	CRISPR	Bacteria	Proteobacteria	Betaproteobacteria	Neisseriales	Neisseriaceae	Neisseria	virulent	0.999866
Egret01_4672	5921	0.3604	Hungateiclostridium saccincola	1	CRISPR	Bacteria	Firmicutes	Clostridia	Clostridiales	Hungateiclostridiaceae	Hungateiclostridium	virulent	0.999873
Egret01_4855	8273	0.4995	Bacillus subtilis	1	CRISPR	Bacteria	Firmicutes	Bacilli	Bacillales	Bacillaceae	Bacillus	virulent	0.99987
Egret01_6461	8088	0.341	Acinetobacter sp. 263903-1	1	CRISPR	Bacteria	Proteobacteria	Gammaproteobacteria	Pseudomonadales	Moraxellaceae	Acinetobacter	virulent	0.999872
Egret01_6516	5126	0.3718	Haemophilus haemolyticus	1	CRISPR	Bacteria	Proteobacteria	Gammaproteobacteria	Pasteurellales	Pasteurellaceae	Haemophilus	virulent	0.999873
Egret01_6864	5688	0.3938	Pectobacterium carotovorum	1	CRISPR	Bacteria	Proteobacteria	Gammaproteobacteria	Enterobacterales	Pectobacteriaceae	Pectobacterium	virulent	0.998353
Egret01_8262	5014	0.4555	Blautia marasmi	1	CRISPR	Bacteria	Firmicutes	Clostridia	Clostridiales	Lachnospiraceae	Blautia	virulent	0.999874
Egret01_8948	7069	0.3634	Lactobacillus equi	1	CRISPR	Bacteria	Firmicutes	Bacilli	Lactobacillales	Lactobacillaceae	Lactobacillus	virulent	0.999872
Egret01_9124	5127	0.4016	Acinetobacter brisouii	1	CRISPR	Bacteria	Proteobacteria	Gammaproteobacteria	Pseudomonadales	Moraxellaceae	Acinetobacter	virulent	0.999874
Egret01_9250	23113	0.553	Aeromonas schubertii	1	CRISPR	Bacteria	Proteobacteria	Gammaproteobacteria	Aeromonadales	Aeromonadaceae	Aeromonas	virulent	0.999847
Egret01_9413	5695	0.3575	Bacillus sp. V33-4	1	CRISPR	Bacteria	Firmicutes	Bacilli	Bacillales	Bacillaceae	Bacillus	virulent	0.999871
Egret01_9651	6653	0.3738	Megamonas funiformis	1	CRISPR	Bacteria	Firmicutes	Negativicutes	Selenomonadales	Selenomonadaceae	Megamonas	virulent	0.999871
Egret01_9944	5168	0.445	Psychrobacter sp. SHUES1	1	CRISPR	Bacteria	Proteobacteria	Gammaproteobacteria	Pseudomonadales	Moraxellaceae	Psychrobacter	virulent	0.747468
Egret01_9968	6154	0.4295	Ichthyobacterium seriolicida	1	CRISPR	Bacteria	Bacteroidetes	Flavobacteriia	Flavobacteriales	Ichthyobacteriaceae	Ichthyobacterium	virulent	0.999871
Egret01_10149	7390	0.3568	Ignatzschineria cameli	1	CRISPR	Bacteria	Proteobacteria	Gammaproteobacteria			Ignatzschineria	virulent	0.99987
Egret01_10510	7942	0.5311	Aeromonas caviae	1	CRISPR	Bacteria	Proteobacteria	Gammaproteobacteria	Aeromonadales	Aeromonadaceae	Aeromonas	virulent	0.999863
Egret01_10565	11212	0.4435	Paenibacillus alvei	1	CRISPR	Bacteria	Firmicutes	Bacilli	Bacillales	Paenibacillaceae	Paenibacillus	virulent	0.999858
Egret01_10961	6232	0.6504	Paracoccus sp. N5	1	CRISPR	Bacteria	Proteobacteria	Alphaproteobacteria	Rhodobacterales	Rhodobacteraceae	Paracoccus	virulent	0.999875
Egret01_10974	24270	0.5461	Aeromonas media	1	CRISPR	Bacteria	Proteobacteria	Gammaproteobacteria	Aeromonadales	Aeromonadaceae	Aeromonas	virulent	0.999756
Egret01_11058	7653	0.4982	Aeromonas caviae	1	CRISPR	Bacteria	Proteobacteria	Gammaproteobacteria	Aeromonadales	Aeromonadaceae	Aeromonas	virulent	0.999866
Egret01_11623	10485	0.3404	Thermosipho africanus	1	CRISPR	Bacteria	Thermotogae	Thermotogae	Thermotogales	Fervidobacteriaceae	Thermosipho	virulent	0.999865
Egret01_11973	11605	0.3952	Vibrio mimicus	1	CRISPR	Bacteria	Proteobacteria	Gammaproteobacteria	Vibrionales	Vibrionaceae	Vibrio	virulent	0.558779
Egret02_824	11243	0.582	Corynebacterium frankenforstense	1	CRISPR	Bacteria	Actinobacteria	Actinobacteria	Corynebacteriales	Corynebacteriaceae	Corynebacterium	virulent	0.999873
Egret02_954	5840	0.3916	Acinetobacter ursingii	1	CRISPR	Bacteria	Proteobacteria	Gammaproteobacteria	Pseudomonadales	Moraxellaceae	Acinetobacter	virulent	0.889362
Egret02_1772	5760	0.3658	Acinetobacter kyonggiensis	1	CRISPR	Bacteria	Proteobacteria	Gammaproteobacteria	Pseudomonadales	Moraxellaceae	Acinetobacter	virulent	0.999821
Egret02_1856	5428	0.4584	Trichococcus alkaliphilus	1	CRISPR	Bacteria	Firmicutes	Bacilli	Lactobacillales	Carnobacteriaceae	Trichococcus	virulent	0.999874
Egret02_2059	5283	0.5362	Aeromonas salmonicida	1	CRISPR	Bacteria	Proteobacteria	Gammaproteobacteria	Aeromonadales	Aeromonadaceae	Aeromonas	virulent	0.999869
Egret02_2454	12250	0.5396	Aeromonas caviae	1	CRISPR	Bacteria	Proteobacteria	Gammaproteobacteria	Aeromonadales	Aeromonadaceae	Aeromonas	virulent	0.999836
Egret02_2759	5643	0.554	Aeromonas hydrophila	1	CRISPR	Bacteria	Proteobacteria	Gammaproteobacteria	Aeromonadales	Aeromonadaceae	Aeromonas	virulent	0.882332
Egret02_2905	8308	0.4685	Shewanella putrefaciens	1	CRISPR	Bacteria	Proteobacteria	Gammaproteobacteria	Alteromonadales	Shewanellaceae	Shewanella	virulent	0.999865
Egret02_3029	5715	0.3951	Acinetobacter junii	1	CRISPR	Bacteria	Proteobacteria	Gammaproteobacteria	Pseudomonadales	Moraxellaceae	Acinetobacter	virulent	0.999867
Egret02_3655	5233	0.5041	Salinivibrio sharmensis	1	CRISPR	Bacteria	Proteobacteria	Gammaproteobacteria	Vibrionales	Vibrionaceae	Salinivibrio	virulent	0.839642
Egret02_4146	7344	0.5286	Aeromonas media	1	CRISPR	Bacteria	Proteobacteria	Gammaproteobacteria	Aeromonadales	Aeromonadaceae	Aeromonas	virulent	0.999788
Egret02_4481	6353	0.3875	Desulfotomaculum aeronauticum	1	CRISPR	Bacteria	Firmicutes	Clostridia	Clostridiales	Peptococcaceae	Desulfotomaculum	virulent	0.999872
Egret02_4564	5272	0.4871	Tannerella forsythia	1	CRISPR	Bacteria	Bacteroidetes	Bacteroidia	Bacteroidales	Tannerellaceae	Tannerella	virulent	0.999873
Egret02_4591	11991	0.5857	Acinetobacter sp. CIP 102637	1	CRISPR	Bacteria	Proteobacteria	Gammaproteobacteria	Pseudomonadales	Moraxellaceae	Acinetobacter	virulent	0.999868
Egret02_4603	7130	0.5649	Aeromonas sp. HZM	1	CRISPR	Bacteria	Proteobacteria	Gammaproteobacteria	Aeromonadales	Aeromonadaceae	Aeromonas	virulent	0.999871
Egret02_4686	6398	0.3832	Thermoanaerobacterium thermosaccharolyticum	1	CRISPR	Bacteria	Firmicutes	Clostridia	Thermoanaerobacterales	Thermoanaerobacterales Family III. Incertae Sedis	Thermoanaerobacterium	virulent	0.99987
Egret02_4957	6229	0.5084	Aeromonas caviae	1	CRISPR	Bacteria	Proteobacteria	Gammaproteobacteria	Aeromonadales	Aeromonadaceae	Aeromonas	virulent	0.922248
Egret02_5018	10994	0.5542	Aeromonas caviae	1	CRISPR	Bacteria	Proteobacteria	Gammaproteobacteria	Aeromonadales	Aeromonadaceae	Aeromonas	virulent	0.999811
Egret02_5314	18274	0.4529	Citricoccus massiliensis	1	CRISPR	Bacteria	Actinobacteria	Actinobacteria	Micrococcales	Micrococcaceae	Citricoccus	virulent	0.999867
Egret02_5394	6167	0.5677	Aeromonas caviae	1	CRISPR	Bacteria	Proteobacteria	Gammaproteobacteria	Aeromonadales	Aeromonadaceae	Aeromonas	virulent	0.999814
Egret02_5685	13969	0.5833	Aeromonas caviae	1	CRISPR	Bacteria	Proteobacteria	Gammaproteobacteria	Aeromonadales	Aeromonadaceae	Aeromonas	virulent	0.999068
Egret02_5707	7163	0.4289	Limnoraphis robusta	1	CRISPR	Bacteria	Cyanobacteria		Oscillatoriales	Oscillatoriaceae	Limnoraphis	virulent	0.999872
Egret02_5718	22046	0.382	Moraxella sp. RCAD0137	1	CRISPR	Bacteria	Proteobacteria	Gammaproteobacteria	Pseudomonadales	Moraxellaceae	Moraxella	virulent	0.999861
Egret02_5723	6030	0.5091	Aeromonas salmonicida	1	CRISPR	Bacteria	Proteobacteria	Gammaproteobacteria	Aeromonadales	Aeromonadaceae	Aeromonas	virulent	0.551939
Egret02_5856	16347	0.45	Cronobacter sakazakii	1	CRISPR	Bacteria	Proteobacteria	Gammaproteobacteria	Enterobacterales	Enterobacteriaceae	Cronobacter	virulent	0.999866
Egret02_6059	9704	0.485	Porphyromonas crevioricanis	1	CRISPR	Bacteria	Bacteroidetes	Bacteroidia	Bacteroidales	Porphyromonadaceae	Porphyromonas	virulent	0.999869
Egret02_6218	8966	0.2731	Mycoplasma penetrans	1	CRISPR	Bacteria	Tenericutes	Mollicutes	Mycoplasmatales	Mycoplasmataceae	Mycoplasma	virulent	0.999871
Egret02_6332	5946	0.4669	Shewanella putrefaciens	1	CRISPR	Bacteria	Proteobacteria	Gammaproteobacteria	Alteromonadales	Shewanellaceae	Shewanella	virulent	0.999868
Egret02_6793	10157	0.5568	Aeromonas salmonicida	1	CRISPR	Bacteria	Proteobacteria	Gammaproteobacteria	Aeromonadales	Aeromonadaceae	Aeromonas	virulent	0.999808
Egret02_6822	40813	0.4306	Shewanella putrefaciens	1	CRISPR	Bacteria	Proteobacteria	Gammaproteobacteria	Alteromonadales	Shewanellaceae	Shewanella	virulent	0.999832
Egret02_6906	5537	0.3645	Lactobacillus helveticus	1	CRISPR	Bacteria	Firmicutes	Bacilli	Lactobacillales	Lactobacillaceae	Lactobacillus	virulent	0.979947
Egret02_6914	7046	0.4367	Shewanella putrefaciens	1	CRISPR	Bacteria	Proteobacteria	Gammaproteobacteria	Alteromonadales	Shewanellaceae	Shewanella	virulent	0.999874
Egret02_6937	6833	0.4711	Shewanella putrefaciens	1	CRISPR	Bacteria	Proteobacteria	Gammaproteobacteria	Alteromonadales	Shewanellaceae	Shewanella	virulent	0.999872
Egret02_6970	8423	0.4228	Acinetobacter junii	1	CRISPR	Bacteria	Proteobacteria	Gammaproteobacteria	Pseudomonadales	Moraxellaceae	Acinetobacter	virulent	0.99987
Egret02_7005	13384	0.4235	Shewanella sp. W3-18-1	1	CRISPR	Bacteria	Proteobacteria	Gammaproteobacteria	Alteromonadales	Shewanellaceae	Shewanella	virulent	0.999168
Egret02_7134	8290	0.4578	Lyngbya sp. PCC 8106	1	CRISPR	Bacteria	Cyanobacteria		Oscillatoriales	Oscillatoriaceae	Lyngbya	virulent	0.99987
Egret02_7172	5226	0.377	Flavobacterium columnare	1	CRISPR	Bacteria	Bacteroidetes	Flavobacteriia	Flavobacteriales	Flavobacteriaceae	Flavobacterium	virulent	0.999874
Egret02_7181	6584	0.5737	Aeromonas sp. HZM	1	CRISPR	Bacteria	Proteobacteria	Gammaproteobacteria	Aeromonadales	Aeromonadaceae	Aeromonas	virulent	0.999689
Egret02_7304	11192	0.5302	Aeromonas veronii	1	CRISPR	Bacteria	Proteobacteria	Gammaproteobacteria	Aeromonadales	Aeromonadaceae	Aeromonas	virulent	0.778087
Egret02_7382	34146	0.4715	Shewanella algae	1	CRISPR	Bacteria	Proteobacteria	Gammaproteobacteria	Alteromonadales	Shewanellaceae	Shewanella	virulent	0.99986
Egret02_7504	12765	0.4045	Acinetobacter sp. 983759	1	CRISPR	Bacteria	Proteobacteria	Gammaproteobacteria	Pseudomonadales	Moraxellaceae	Acinetobacter	virulent	0.999869
Egret02_7563	8677	0.4299	Shewanella putrefaciens	1	CRISPR	Bacteria	Proteobacteria	Gammaproteobacteria	Alteromonadales	Shewanellaceae	Shewanella	virulent	0.999869
Egret02_7729	11625	0.2659	Tolypothrix sp. NIES-4075	1	CRISPR	Bacteria	Cyanobacteria		Nostocales	Tolypothrichaceae	Tolypothrix	virulent	0.997023
Egret02_7968	8215	0.4573	Eubacterium barkeri	1	CRISPR	Bacteria	Firmicutes	Clostridia	Clostridiales	Eubacteriaceae	Eubacterium	virulent	0.99985
Egret02_8051	6043	0.5481	Aeromonas australiensis	1	CRISPR	Bacteria	Proteobacteria	Gammaproteobacteria	Aeromonadales	Aeromonadaceae	Aeromonas	virulent	0.99987
Egret02_8834	13060	0.4094	Acinetobacter ursingii	1	CRISPR	Bacteria	Proteobacteria	Gammaproteobacteria	Pseudomonadales	Moraxellaceae	Acinetobacter	virulent	0.99987
Egret02_8893	8123	0.5109	Methylococcus capsulatus	1	CRISPR	Bacteria	Proteobacteria	Gammaproteobacteria	Methylococcales	Methylococcaceae	Methylococcus	virulent	0.999871
Egret02_9023	17866	0.4437	Providencia stuartii	1	CRISPR	Bacteria	Proteobacteria	Gammaproteobacteria	Enterobacterales	Morganellaceae	Providencia	virulent	0.999869
Egret02_9079	27909	0.4609	Aeromonas sp. CA23	1	CRISPR	Bacteria	Proteobacteria	Gammaproteobacteria	Aeromonadales	Aeromonadaceae	Aeromonas	virulent	0.999869
Egret04_1428	40251	0.3631	Ruminococcus callidus	1	CRISPR	Bacteria	Firmicutes	Clostridia	Clostridiales	Ruminococcaceae	Ruminococcus	virulent	0.892981
ElliotsPheasant225_967	8147	0.7042	Actinokineospora inagensis	1	CRISPR	Bacteria	Actinobacteria	Actinobacteria	Pseudonocardiales	Pseudonocardiaceae	Actinokineospora	virulent	0.999763
ElliotsPheasant225_2173	6539	0.4236	Parabacteroides merdae	1	CRISPR	Bacteria	Bacteroidetes	Bacteroidia	Bacteroidales	Tannerellaceae	Parabacteroides	virulent	0.999872
ElliotsPheasant225_2222	19025	0.5178	Streptomyces specialis	1	CRISPR	Bacteria	Actinobacteria	Actinobacteria	Streptomycetales	Streptomycetaceae	Streptomyces	virulent	0.999615
ElliotsPheasant225_2258	5826	0.5215	Streptomyces albus	1	CRISPR	Bacteria	Actinobacteria	Actinobacteria	Streptomycetales	Streptomycetaceae	Streptomyces	virulent	0.999873
ElliotsPheasant225_2666	9420	0.5589	Deinococcus sp. NW-56	1	CRISPR	Bacteria	Deinococcus-Thermus	Deinococci	Deinococcales	Deinococcaceae	Deinococcus	virulent	0.995957
ElliotsPheasant225_3317	6916	0.6465	Frankia canadensis	1	CRISPR	Bacteria	Actinobacteria	Actinobacteria	Frankiales	Frankiaceae	Frankia	virulent	0.99983
ElliotsPheasant225_4688	6110	0.7167	Streptomyces sp. CNH287	1	CRISPR	Bacteria	Actinobacteria	Actinobacteria	Streptomycetales	Streptomycetaceae	Streptomyces	virulent	0.999875
ElliotsPheasant225_4936	16998	0.4998	Rhodanobacter thiooxydans	1	CRISPR	Bacteria	Proteobacteria	Gammaproteobacteria	Xanthomonadales	Rhodanobacteraceae	Rhodanobacter	virulent	0.999861
ElliotsPheasant225_5013	5574	0.5282	Thermoanaerobacterium thermosaccharolyticum	1	CRISPR	Bacteria	Firmicutes	Clostridia	Thermoanaerobacterales	Thermoanaerobacterales Family III. Incertae Sedis	Thermoanaerobacterium	virulent	0.99804
ElliotsPheasant225_5128	7297	0.6797	Saccharothrix espanaensis	1	CRISPR	Bacteria	Actinobacteria	Actinobacteria	Pseudonocardiales	Pseudonocardiaceae	Saccharothrix	virulent	0.993553
ElliotsPheasant225_5330	15771	0.5428	Azospirillum brasilense	1	CRISPR	Bacteria	Proteobacteria	Alphaproteobacteria	Rhodospirillales	Rhodospirillaceae	Azospirillum	virulent	0.999868
ElliotsPheasant225_5697	5555	0.4214	Bathymodiolus thermophilus thioautotrophic gill symbiont	1	CRISPR	Bacteria	Proteobacteria	Gammaproteobacteria				virulent	0.999835
ElliotsPheasant225_5784	39549	0.4912	Xylanimonas cellulosilytica	1	CRISPR	Bacteria	Actinobacteria	Actinobacteria	Micrococcales	Promicromonosporaceae	Xylanimonas	virulent	0.999865
ElliotsPheasant225_5981	24885	0.5225	Xenorhabdus kozodoii	1	CRISPR	Bacteria	Proteobacteria	Gammaproteobacteria	Enterobacterales	Morganellaceae	Xenorhabdus	virulent	0.999836
ElliotsPheasant225_6158	59693	0.4925	Aeromonas schubertii	1	CRISPR	Bacteria	Proteobacteria	Gammaproteobacteria	Aeromonadales	Aeromonadaceae	Aeromonas	virulent	0.999795
ElliotsPheasant225_6185	15098	0.6984	Gulosibacter sp. 10	1	CRISPR	Bacteria	Actinobacteria	Actinobacteria	Micrococcales	Microbacteriaceae	Gulosibacter	virulent	0.999872
ElliotsPheasant225_6280	6235	0.3811	Bacillus clausii	1	CRISPR	Bacteria	Firmicutes	Bacilli	Bacillales	Bacillaceae	Bacillus	virulent	0.999869
ElliotsPheasant225_7905	12552	0.5429	Streptomyces sp. NRRL F-5122	1	CRISPR	Bacteria	Actinobacteria	Actinobacteria	Streptomycetales	Streptomycetaceae	Streptomyces	virulent	0.999869
ElliotsPheasant225_9300	11498	0.4735	Fusobacterium necrophorum	1	CRISPR	Bacteria	Fusobacteria	Fusobacteriia	Fusobacteriales	Fusobacteriaceae	Fusobacterium	virulent	0.974365
ElliotsPheasant225_9419	7087	0.6261	Neomegalonema perideroedes	1	CRISPR	Bacteria	Proteobacteria	Alphaproteobacteria	Rhizobiales	Methylobacteriaceae	Neomegalonema	virulent	0.999864
ElliotsPheasant225_9782	10980	0.3979	Virgibacillus chiguensis	1	CRISPR	Bacteria	Firmicutes	Bacilli	Bacillales	Bacillaceae	Virgibacillus	virulent	0.99987
ElliotsPheasant225_9821	5371	0.374	[Clostridium] spiroforme	1	CRISPR	Bacteria	Firmicutes	Erysipelotrichia	Erysipelotrichales	Erysipelotrichaceae	Erysipelatoclostridium	virulent	0.568701
ElliotsPheasant225_9991	5066	0.6526	Enterorhabdus caecimuris	1	CRISPR	Bacteria	Actinobacteria	Coriobacteriia	Eggerthellales	Eggerthellaceae	Enterorhabdus	virulent	0.998536
ElliotsPheasant225_10102	9384	0.4448	Paenibacillus donghaensis	1	CRISPR	Bacteria	Firmicutes	Bacilli	Bacillales	Paenibacillaceae	Paenibacillus	virulent	0.999874
ElliotsPheasant225_10198	5201	0.636	Desulfovibrio desulfuricans	1	CRISPR	Bacteria	Proteobacteria	Deltaproteobacteria	Desulfovibrionales	Desulfovibrionaceae	Desulfovibrio	virulent	0.611026
ElliotsPheasant225_10361	24616	0.4873	Xylanimonas cellulosilytica	1	CRISPR	Bacteria	Actinobacteria	Actinobacteria	Micrococcales	Promicromonosporaceae	Xylanimonas	virulent	0.999868
ElliotsPheasant225_10880	5285	0.4227	Photorhabdus namnaonensis	1	CRISPR	Bacteria	Proteobacteria	Gammaproteobacteria	Enterobacterales	Morganellaceae	Photorhabdus	virulent	0.999874
ElliotsPheasant225_10882	6717	0.5742	Streptomyces sp. CS057	1	CRISPR	Bacteria	Actinobacteria	Actinobacteria	Streptomycetales	Streptomycetaceae	Streptomyces	virulent	0.999651
ElliotsPheasant225_10996	30838	0.4738	Acinetobacter junii	1	CRISPR	Bacteria	Proteobacteria	Gammaproteobacteria	Pseudomonadales	Moraxellaceae	Acinetobacter	virulent	0.999871
ElliotsPheasant225_11089	6317	0.4551	Neisseria dumasiana	1	CRISPR	Bacteria	Proteobacteria	Betaproteobacteria	Neisseriales	Neisseriaceae	Neisseria	virulent	0.693387
ElliotsPheasant225_12321	5306	0.435	Acinetobacter sp. ACNIH1	1	CRISPR	Bacteria	Proteobacteria	Gammaproteobacteria	Pseudomonadales	Moraxellaceae	Acinetobacter	virulent	0.999847
ElliotsPheasant225_12455	13348	0.4719	Pseudopropionibacterium propionicum	1	CRISPR	Bacteria	Actinobacteria	Actinobacteria	Propionibacteriales	Propionibacteriaceae	Pseudopropionibacterium	virulent	0.991766
ElliotsPheasant225_12766	5008	0.6228	Meiothermus ruber	1	CRISPR	Bacteria	Deinococcus-Thermus	Deinococci	Thermales	Thermaceae	Meiothermus	virulent	0.999796
ElliotsPheasant225_12897	58269	0.5427	Anaerobutyricum hallii	1	CRISPR	Bacteria	Firmicutes	Clostridia	Clostridiales	Lachnospiraceae	Anaerobutyricum	virulent	0.999861
ElliotsPheasant225_13056	5088	0.4646	Enterobacter roggenkampii	1	CRISPR	Bacteria	Proteobacteria	Gammaproteobacteria	Enterobacterales	Enterobacteriaceae	Enterobacter	virulent	0.999874
ElliotsPheasant225_13783	8508	0.6024	Streptomyces sp. CB03578	1	CRISPR	Bacteria	Actinobacteria	Actinobacteria	Streptomycetales	Streptomycetaceae	Streptomyces	virulent	0.654609
ElliotsPheasant225_14291	5867	0.4847	Acidithiobacillus thiooxidans	1	CRISPR	Bacteria	Proteobacteria	Acidithiobacillia	Acidithiobacillales	Acidithiobacillaceae	Acidithiobacillus	virulent	0.999685
ElliotsPheasant225_14350	5107	0.4502	Fibrobacter sp. UWEL	1	CRISPR	Bacteria	Fibrobacteres	Fibrobacteria	Fibrobacterales	Fibrobacteraceae	Fibrobacter	virulent	0.967922
ElliotsPheasant225_14865	8111	0.4378	Desulfamplus magnetovallimortis	1	CRISPR	Bacteria	Proteobacteria	Deltaproteobacteria	Desulfobacterales	Desulfobacteraceae	Desulfamplus	virulent	0.999874
ElliotsPheasant225_14971	12970	0.3551	Vibrio sinaloensis	1	CRISPR	Bacteria	Proteobacteria	Gammaproteobacteria	Vibrionales	Vibrionaceae	Vibrio	virulent	0.999875
ElliotsPheasant225_15109	10159	0.4908	Lactobacillus acidifarinae	1	CRISPR	Bacteria	Firmicutes	Bacilli	Lactobacillales	Lactobacillaceae	Lactobacillus	virulent	0.999872
ElliotsPheasant225_16153	10817	0.6534	Gordonibacter urolithinfaciens	1	CRISPR	Bacteria	Actinobacteria	Coriobacteriia	Eggerthellales	Eggerthellaceae	Gordonibacter	virulent	0.908285
ElliotsPheasant225_16557	6664	0.476	Petrotoga sibirica	1	CRISPR	Bacteria	Thermotogae	Thermotogae	Petrotogales	Petrotogaceae	Petrotoga	virulent	0.999867
ElliotsPheasant225_16806	22462	0.4985	Schaalia odontolytica	1	CRISPR	Bacteria	Actinobacteria	Actinobacteria	Actinomycetales	Actinomycetaceae	Schaalia	virulent	0.999866
ElliotsPheasant225_16943	6676	0.4262	Listeria ivanovii	1	CRISPR	Bacteria	Firmicutes	Bacilli	Bacillales	Listeriaceae	Listeria	virulent	0.975407
ElliotsPheasant225_17678	7016	0.503	Brevibacillus agri	1	CRISPR	Bacteria	Firmicutes	Bacilli	Bacillales	Paenibacillaceae	Brevibacillus	virulent	0.999873
ElliotsPheasant225_18109	10641	0.628	Thermocrispum agreste	1	CRISPR	Bacteria	Actinobacteria	Actinobacteria	Pseudonocardiales	Pseudonocardiaceae	Thermocrispum	virulent	0.999699
ElliotsPheasant225_18302	9315	0.4057	Viridibacillus sp. OK051	1	CRISPR	Bacteria	Firmicutes	Bacilli	Bacillales	Planococcaceae	Viridibacillus	virulent	0.996847
ElliotsPheasant225_18416	19634	0.6139	Enterorhabdus caecimuris	1	CRISPR	Bacteria	Actinobacteria	Coriobacteriia	Eggerthellales	Eggerthellaceae	Enterorhabdus	virulent	0.988392
ElliotsPheasant225_19430	6138	0.385	Gilliamella apis	1	CRISPR	Bacteria	Proteobacteria	Gammaproteobacteria	Orbales	Orbaceae	Gilliamella	virulent	0.999868
ElliotsPheasant225_19817	8895	0.5194	Xanthomonadaceae bacterium NML95-0200	1	CRISPR	Bacteria	Proteobacteria	Gammaproteobacteria	Xanthomonadales	Xanthomonadaceae		virulent	0.999869
ElliotsPheasant225_20572	7690	0.7139	Streptomyces sp. SPB074	1	CRISPR	Bacteria	Actinobacteria	Actinobacteria	Streptomycetales	Streptomycetaceae	Streptomyces	virulent	0.999872
ElliotsPheasant225_20650	8624	0.4462	Desulfofarcimen intricatum	1	CRISPR	Bacteria	Firmicutes	Clostridia	Clostridiales	Peptococcaceae	Desulfofarcimen	virulent	0.999021
ElliotsPheasant225_21057	6424	0.503	Pasteurella multocida	1	CRISPR	Bacteria	Proteobacteria	Gammaproteobacteria	Pasteurellales	Pasteurellaceae	Pasteurella	virulent	0.999856
ElliotsPheasant225_21859	27991	0.6152	Pseudoflavonifractor sp. An187	1	CRISPR	Bacteria	Firmicutes	Clostridia	Clostridiales	Ruminococcaceae	Pseudoflavonifractor	virulent	0.962857
ElliotsPheasant225_21868	6572	0.5005	Lysinibacillus sphaericus	1	CRISPR	Bacteria	Firmicutes	Bacilli	Bacillales	Bacillaceae	Lysinibacillus	virulent	0.999852
ElliotsPheasant225_22089	8970	0.4419	Xylanimonas cellulosilytica	1	CRISPR	Bacteria	Actinobacteria	Actinobacteria	Micrococcales	Promicromonosporaceae	Xylanimonas	virulent	0.999867
ElliotsPheasant225_22724	5801	0.6159	Streptomyces sp. CB02923	1	CRISPR	Bacteria	Actinobacteria	Actinobacteria	Streptomycetales	Streptomycetaceae	Streptomyces	virulent	0.889124
ElliotsPheasant225_22890	17344	0.4891	Acinetobacter venetianus	1	CRISPR	Bacteria	Proteobacteria	Gammaproteobacteria	Pseudomonadales	Moraxellaceae	Acinetobacter	virulent	0.99987
ElliotsPheasant225_23494	43774	0.5689	Holdemania filiformis	1	CRISPR	Bacteria	Firmicutes	Erysipelotrichia	Erysipelotrichales	Erysipelotrichaceae	Holdemania	virulent	0.99972
ElliotsPheasant225_23889	5082	0.4618	Desulfurobacterium atlanticum	1	CRISPR	Bacteria	Aquificae	Aquificae	Desulfurobacteriales	Desulfurobacteriaceae	Desulfurobacterium	virulent	0.999834
ElliotsPheasant225_24707	25335	0.5284	Pseudopropionibacterium propionicum	1	CRISPR	Bacteria	Actinobacteria	Actinobacteria	Propionibacteriales	Propionibacteriaceae	Pseudopropionibacterium	virulent	0.99987
ElliotsPheasant225_25212	22140	0.6052	Faecalibacterium sp. An192	1	CRISPR	Bacteria	Firmicutes	Clostridia	Clostridiales	Ruminococcaceae	Faecalibacterium	virulent	0.999875
ElliotsPheasant225_25274	18308	0.3979	Streptococcus gordonii	1	CRISPR	Bacteria	Firmicutes	Bacilli	Lactobacillales	Streptococcaceae	Streptococcus	virulent	0.999872
ElliotsPheasant225_25277	7293	0.4972	Lysinibacillus sphaericus	1	CRISPR	Bacteria	Firmicutes	Bacilli	Bacillales	Bacillaceae	Lysinibacillus	virulent	0.999873
ElliotsPheasant225_25633	8564	0.5189	Moraxella atlantae	1	CRISPR	Bacteria	Proteobacteria	Gammaproteobacteria	Pseudomonadales	Moraxellaceae	Moraxella	virulent	0.999869
ElliotsPheasant225_25637	9715	0.6141	Verminephrobacter aporrectodeae	1	CRISPR	Bacteria	Proteobacteria	Betaproteobacteria	Burkholderiales	Comamonadaceae	Verminephrobacter	virulent	0.999874
ElliotsPheasant225_25719	10237	0.5975	Actinomyces sp. ICM54	1	CRISPR	Bacteria	Actinobacteria	Actinobacteria	Actinomycetales	Actinomycetaceae	Actinomyces	virulent	0.999872
ElliotsPheasant225_25949	12757	0.488	Barnesiella sp. An55	1	CRISPR	Bacteria	Bacteroidetes	Bacteroidia	Bacteroidales	Barnesiellaceae	Barnesiella	virulent	0.994092
ElliotsPheasant225_27078	12669	0.6038	Clostridiaceae bacterium	1	CRISPR	Bacteria	Firmicutes	Clostridia	Clostridiales	Clostridiaceae		virulent	0.842227
ElliotsPheasant225_27219	5387	0.6076	Rhodoplanes piscinae	1	CRISPR	Bacteria	Proteobacteria	Alphaproteobacteria	Rhizobiales	Hyphomicrobiaceae	Rhodoplanes	virulent	0.999872
ElliotsPheasant225_27585	30385	0.4949	Pseudomonas fuscovaginae	1	CRISPR	Bacteria	Proteobacteria	Gammaproteobacteria	Pseudomonadales	Pseudomonadaceae	Pseudomonas	virulent	0.999872
ElliotsPheasant225_27713	43047	0.5082	Clostridiales bacterium	1	CRISPR	Bacteria	Firmicutes	Clostridia	Clostridiales			virulent	0.999868
ElliotsPheasant225_27997	5593	0.4754	Klebsiella quasivariicola	1	CRISPR	Bacteria	Proteobacteria	Gammaproteobacteria	Enterobacterales	Enterobacteriaceae	Klebsiella	virulent	0.999874
ElliotsPheasant225_28062	14811	0.4666	Vibrio sp. MEBiC08052	1	CRISPR	Bacteria	Proteobacteria	Gammaproteobacteria	Vibrionales	Vibrionaceae	Vibrio	virulent	0.999859
ElliotsPheasant225_28369	6829	0.5269	Marichromatium purpuratum	1	CRISPR	Bacteria	Proteobacteria	Gammaproteobacteria	Chromatiales	Chromatiaceae	Marichromatium	virulent	0.867248
ElliotsPheasant225_28846	6570	0.632	Faecalibacterium prausnitzii	1	CRISPR	Bacteria	Firmicutes	Clostridia	Clostridiales	Ruminococcaceae	Faecalibacterium	virulent	0.999574
ElliotsPheasant225_28983	7821	0.5915	Clostridia bacterium UC5.1-1E11	1	CRISPR	Bacteria	Firmicutes	Clostridia				virulent	0.999872
ElliotsPheasant225_29046	7362	0.5319	Streptomyces sp. M56	1	CRISPR	Bacteria	Actinobacteria	Actinobacteria	Streptomycetales	Streptomycetaceae	Streptomyces	virulent	0.993954
ElliotsPheasant225_29376	26965	0.4779	Scytonema sp. HK-05	1	CRISPR	Bacteria	Cyanobacteria		Nostocales	Scytonemataceae	Scytonema	virulent	0.999865
ElliotsPheasant225_29460	20584	0.4537	Parageobacillus thermoglucosidasius	1	CRISPR	Bacteria	Firmicutes	Bacilli	Bacillales	Bacillaceae	Parageobacillus	virulent	0.929412
ElliotsPheasant225_29552	7937	0.4382	Caldicellulosiruptor saccharolyticus	1	CRISPR	Bacteria	Firmicutes	Clostridia	Thermoanaerobacterales	Thermoanaerobacterales Family III. Incertae Sedis	Caldicellulosiruptor	virulent	0.999593
ElliotsPheasant225_29595	16595	0.5629	Nitrosospira sp. Nsp1	1	CRISPR	Bacteria	Proteobacteria	Betaproteobacteria	Nitrosomonadales	Nitrosomonadaceae	Nitrosospira	virulent	0.978423
ElliotsPheasant225_29863	8843	0.5166	Clostridium sp. KNHs214	1	CRISPR	Bacteria	Firmicutes	Clostridia	Clostridiales	Clostridiaceae	Clostridium	virulent	0.997441
ElliotsPheasant225_30865	13652	0.4109	Pectobacterium carotovorum	1	CRISPR	Bacteria	Proteobacteria	Gammaproteobacteria	Enterobacterales	Pectobacteriaceae	Pectobacterium	virulent	0.999868
ElliotsPheasant225_30869	9351	0.4694	Anaeromassilibacillus senegalensis	1	CRISPR	Bacteria	Firmicutes	Clostridia	Clostridiales	Ruminococcaceae	Anaeromassilibacillus	virulent	0.999866
ElliotsPheasant225_31416	7389	0.4827	Aminiphilus circumscriptus	1	CRISPR	Bacteria	Synergistetes	Synergistia	Synergistales	Synergistaceae	Aminiphilus	virulent	0.999859
ElliotsPheasant225_31484	8066	0.4097	Ignatzschineria cameli	1	CRISPR	Bacteria	Proteobacteria	Gammaproteobacteria			Ignatzschineria	virulent	0.999868
ElliotsPheasant225_31688	9098	0.5861	Castellaniella caeni	1	CRISPR	Bacteria	Proteobacteria	Betaproteobacteria	Burkholderiales	Alcaligenaceae	Castellaniella	virulent	0.907879
ElliotsPheasant225_32435	5189	0.4552	Leptospira noguchii	1	CRISPR	Bacteria	Spirochaetes	Spirochaetia	Leptospirales	Leptospiraceae	Leptospira	virulent	0.946751
ElliotsPheasant225_32480	6590	0.3832	Ruminococcaceae bacterium	1	CRISPR	Bacteria	Firmicutes	Clostridia	Clostridiales	Ruminococcaceae		virulent	0.999873
ElliotsPheasant225_32616	8880	0.5	Leclercia adecarboxylata	1	CRISPR	Bacteria	Proteobacteria	Gammaproteobacteria	Enterobacterales	Enterobacteriaceae	Leclercia	virulent	0.999843
ElliotsPheasant225_32869	6763	0.4977	Bifidobacterium pseudolongum	1	CRISPR	Bacteria	Actinobacteria	Actinobacteria	Bifidobacteriales	Bifidobacteriaceae	Bifidobacterium	virulent	0.999874
ElliotsPheasant225_32885	6179	0.4386	Salinispora pacifica	1	CRISPR	Bacteria	Actinobacteria	Actinobacteria	Micromonosporales	Micromonosporaceae	Salinispora	virulent	0.741562
ElliotsPheasant225_33328	12671	0.6223	Salinispora arenicola	1	CRISPR	Bacteria	Actinobacteria	Actinobacteria	Micromonosporales	Micromonosporaceae	Salinispora	virulent	0.999841
ElliotsPheasant225_33890	69361	0.5568	Desulfovibrio sp. An276	1	CRISPR	Bacteria	Proteobacteria	Deltaproteobacteria	Desulfovibrionales	Desulfovibrionaceae	Desulfovibrio	virulent	0.99949
ElliotsPheasant225_34075	5995	0.3461	Campylobacter gracilis	1	CRISPR	Bacteria	Proteobacteria	Epsilonproteobacteria	Campylobacterales	Campylobacteraceae	Campylobacter	virulent	0.999874
ElliotsPheasant225_34142	13319	0.4381	Clostridium ljungdahlii	1	CRISPR	Bacteria	Firmicutes	Clostridia	Clostridiales	Clostridiaceae	Clostridium	virulent	0.998364
ElliotsPheasant225_34582	30738	0.5671	Xylanimonas cellulosilytica	1	CRISPR	Bacteria	Actinobacteria	Actinobacteria	Micrococcales	Promicromonosporaceae	Xylanimonas	virulent	0.999867
ElliotsPheasant225_34664	8527	0.6148	Acinetobacter venetianus	1	CRISPR	Bacteria	Proteobacteria	Gammaproteobacteria	Pseudomonadales	Moraxellaceae	Acinetobacter	virulent	0.999823
ElliotsPheasant225_35703	12009	0.4485	Chlorobium chlorochromatii	1	CRISPR	Bacteria	Chlorobi	Chlorobia	Chlorobiales	Chlorobiaceae	Chlorobium	virulent	0.810436
ElliotsPheasant225_36063	5620	0.6217	Faecalibacterium prausnitzii	1	CRISPR	Bacteria	Firmicutes	Clostridia	Clostridiales	Ruminococcaceae	Faecalibacterium	virulent	0.984001
ElliotsPheasant225_36067	9788	0.384	Streptococcus sp. AC15	1	CRISPR	Bacteria	Firmicutes	Bacilli	Lactobacillales	Streptococcaceae	Streptococcus	virulent	0.999871
ElliotsPheasant225_36671	17687	0.439	Campylobacter sp. P0136	1	CRISPR	Bacteria	Proteobacteria	Epsilonproteobacteria	Campylobacterales	Campylobacteraceae	Campylobacter	virulent	0.999866
ElliotsPheasant225_37071	6739	0.4441	Acinetobacter sp. ANC 4218	1	CRISPR	Bacteria	Proteobacteria	Gammaproteobacteria	Pseudomonadales	Moraxellaceae	Acinetobacter	virulent	0.999805
ElliotsPheasant225_37884	37444	0.5446	Xylanimonas cellulosilytica	1	CRISPR	Bacteria	Actinobacteria	Actinobacteria	Micrococcales	Promicromonosporaceae	Xylanimonas	virulent	0.999847
ElliotsPheasant225_38075	7363	0.4528	bacterium YEK0313	1	CRISPR	Bacteria						virulent	0.999873
ElliotsPheasant225_38111	9588	0.3835	Lactobacillus equicursoris	1	CRISPR	Bacteria	Firmicutes	Bacilli	Lactobacillales	Lactobacillaceae	Lactobacillus	virulent	0.99987
ElliotsPheasant225_38767	6516	0.6163	Leptolyngbya sp. O-77	1	CRISPR	Bacteria	Cyanobacteria		Synechococcales	Leptolyngbyaceae	Leptolyngbya	virulent	0.999874
[truncated: 13,312 more rows]
