# Supplementary material for: Highly diverse RNA viruses and phage sequences concealed within birds
Source: Microbiol Spectr. 2024 Jun 11;12(7):e00802-24. doi: 10.1128/spectrum.00802-24 (PMC11218532; doi:10.1128/spectrum.00802-24)
Supplement: Table S9 — The detailed information of 6,625 identified AMGs and 14 ARGs. [file spectrum.00802-24-s0010.xlsx]

## Sheet: AMGs
Supplementary Table 9. The detailed information of 6,625 identified AMGs and 14 ARGs.
ID	KEGG_ko	level1_pathway_name	level2_pathway_name	level3_pathway_name	ko_name	ko_des
Whitebellygoldenpheasant226_25705	K01101	Metabolism	Xenobiotics biodegradation and metabolism	Aminobenzoate degradation	E3.1.3.41	4-nitrophenyl phosphatase
Whitebellygoldenpheasant226_24864	K01101	Metabolism	Xenobiotics biodegradation and metabolism	Aminobenzoate degradation	E3.1.3.41	4-nitrophenyl phosphatase
Whitebellygoldenpheasant226_24743	K01101	Metabolism	Xenobiotics biodegradation and metabolism	Aminobenzoate degradation	E3.1.3.41	4-nitrophenyl phosphatase
Whitebellygoldenpheasant226_24296	K01101	Metabolism	Xenobiotics biodegradation and metabolism	Aminobenzoate degradation	E3.1.3.41	4-nitrophenyl phosphatase
Whitebellygoldenpheasant226_24097	K01101	Metabolism	Xenobiotics biodegradation and metabolism	Aminobenzoate degradation	E3.1.3.41	4-nitrophenyl phosphatase
Whitebellygoldenpheasant226_23938	K01101	Metabolism	Xenobiotics biodegradation and metabolism	Aminobenzoate degradation	E3.1.3.41	4-nitrophenyl phosphatase
Whitebellygoldenpheasant226_23407	K01101	Metabolism	Xenobiotics biodegradation and metabolism	Aminobenzoate degradation	E3.1.3.41	4-nitrophenyl phosphatase
Whitebellygoldenpheasant226_23399	K01101	Metabolism	Xenobiotics biodegradation and metabolism	Aminobenzoate degradation	E3.1.3.41	4-nitrophenyl phosphatase
Whitebellygoldenpheasant226_23345	K01101	Metabolism	Xenobiotics biodegradation and metabolism	Aminobenzoate degradation	E3.1.3.41	4-nitrophenyl phosphatase
Whitebellygoldenpheasant226_2325	K01101	Metabolism	Xenobiotics biodegradation and metabolism	Aminobenzoate degradation	E3.1.3.41	4-nitrophenyl phosphatase
Whitebellygoldenpheasant226_23164	K01101	Metabolism	Xenobiotics biodegradation and metabolism	Aminobenzoate degradation	E3.1.3.41	4-nitrophenyl phosphatase
Whitebellygoldenpheasant226_23071	K01101	Metabolism	Xenobiotics biodegradation and metabolism	Aminobenzoate degradation	E3.1.3.41	4-nitrophenyl phosphatase
CabotsTragopan223_84043	K22014	Brite Hierarchies	Viral protein families	Viral proteins	Nu1, Noh	Escherichia phage terminase small subunit, DNA-packaing protein
CabotsTragopan223_83617	K22014	Brite Hierarchies	Viral protein families	Viral proteins	Nu1, Noh	Escherichia phage terminase small subunit, DNA-packaing protein
bluepeacock210_69885	K22014	Brite Hierarchies	Viral protein families	Viral proteins	Nu1, Noh	Escherichia phage terminase small subunit, DNA-packaing protein
bluepeacock210_73861	K21527	Brite Hierarchies	Viral protein families	Viral proteins	mom	Enterobacteriaceae phage adenine modification enzyme
CabotsTragopan223_99823	K21512	Brite Hierarchies	Viral protein families	Viral proteins	gpA	Escherichia phage terminase, large subunit
CabotsTragopan223_99329	K21512	Brite Hierarchies	Viral protein families	Viral proteins	gpA	Escherichia phage terminase, large subunit
CabotsTragopan223_98589	K21512	Brite Hierarchies	Viral protein families	Viral proteins	gpA	Escherichia phage terminase, large subunit
CabotsTragopan223_97831	K21512	Brite Hierarchies	Viral protein families	Viral proteins	gpA	Escherichia phage terminase, large subunit
CabotsTragopan223_97811	K21512	Brite Hierarchies	Viral protein families	Viral proteins	gpA	Escherichia phage terminase, large subunit
CabotsTragopan223_97794	K21512	Brite Hierarchies	Viral protein families	Viral proteins	gpA	Escherichia phage terminase, large subunit
CabotsTragopan223_97446	K21512	Brite Hierarchies	Viral protein families	Viral proteins	gpA	Escherichia phage terminase, large subunit
CabotsTragopan223_97146	K21512	Brite Hierarchies	Viral protein families	Viral proteins	gpA	Escherichia phage terminase, large subunit
CabotsTragopan223_80496	K21512	Brite Hierarchies	Viral protein families	Viral proteins	gpA	Escherichia phage terminase, large subunit
CabotsTragopan223_79798	K21512	Brite Hierarchies	Viral protein families	Viral proteins	gpA	Escherichia phage terminase, large subunit
bluepeacock211_32171	K21512	Brite Hierarchies	Viral protein families	Viral proteins	gpA	Escherichia phage terminase, large subunit
bluepeacock211_32140	K21512	Brite Hierarchies	Viral protein families	Viral proteins	gpA	Escherichia phage terminase, large subunit
bluepeacock211_32026	K21512	Brite Hierarchies	Viral protein families	Viral proteins	gpA	Escherichia phage terminase, large subunit
bluepeacock211_12068	K21512	Brite Hierarchies	Viral protein families	Viral proteins	gpA	Escherichia phage terminase, large subunit
bluepeacock211_12019	K21511	Brite Hierarchies	Viral protein families	Viral proteins	GPC	Escherichia phage capsid assembly protease
bluepeacock211_11702	K21511	Brite Hierarchies	Viral protein families	Viral proteins	GPC	Escherichia phage capsid assembly protease
bluepeacock211_11209	K21511	Brite Hierarchies	Viral protein families	Viral proteins	GPC	Escherichia phage capsid assembly protease
bluepeacock211_11101	K21511	Brite Hierarchies	Viral protein families	Viral proteins	GPC	Escherichia phage capsid assembly protease
bluepeacock211_10993	K21511	Brite Hierarchies	Viral protein families	Viral proteins	GPC	Escherichia phage capsid assembly protease
bluepeacock211_10685	K21511	Brite Hierarchies	Viral protein families	Viral proteins	GPC	Escherichia phage capsid assembly protease
bluepeacock211_10600	K21511	Brite Hierarchies	Viral protein families	Viral proteins	GPC	Escherichia phage capsid assembly protease
bluepeacock211_10595	K21511	Brite Hierarchies	Viral protein families	Viral proteins	GPC	Escherichia phage capsid assembly protease
bluepeacock211_1036	K21511	Brite Hierarchies	Viral protein families	Viral proteins	GPC	Escherichia phage capsid assembly protease
bluepeacock211_10203	K21511	Brite Hierarchies	Viral protein families	Viral proteins	GPC	Escherichia phage capsid assembly protease
bluepeacock210_9983	K21511	Brite Hierarchies	Viral protein families	Viral proteins	GPC	Escherichia phage capsid assembly protease
bluepeacock210_9937	K21511	Brite Hierarchies	Viral protein families	Viral proteins	GPC	Escherichia phage capsid assembly protease
crane191_20285	K21313	Brite Hierarchies	Viral protein families	Viral proteins	1	Autographiviridae RNA polymerase
crane191_20234	K21313	Brite Hierarchies	Viral protein families	Viral proteins	1	Autographiviridae RNA polymerase
crane191_19447	K21313	Brite Hierarchies	Viral protein families	Viral proteins	1	Autographiviridae RNA polymerase
crane191_21303	K21039	Brite Hierarchies	Viral protein families	Viral proteins	int	Escherichia phage integrase
bluepeacock211_14428	K21039	Brite Hierarchies	Viral protein families	Viral proteins	int	Escherichia phage integrase
bluepeacock211_14309	K21039	Brite Hierarchies	Viral protein families	Viral proteins	int	Escherichia phage integrase
bluepeacock211_14162	K21039	Brite Hierarchies	Viral protein families	Viral proteins	int	Escherichia phage integrase
bluepeacock211_13799	K21039	Brite Hierarchies	Viral protein families	Viral proteins	int	Escherichia phage integrase
CraneFe073_49960	K14744	Brite Hierarchies	Viral protein families	Viral proteins	rzpD	prophage endopeptidase
CraneFe073_49660	K14744	Brite Hierarchies	Viral protein families	Viral proteins	rzpD	prophage endopeptidase
CraneFe073_48478	K14744	Brite Hierarchies	Viral protein families	Viral proteins	rzpD	prophage endopeptidase
CraneFe073_47884	K14744	Brite Hierarchies	Viral protein families	Viral proteins	rzpD	prophage endopeptidase
CraneFe073_46525	K14744	Brite Hierarchies	Viral protein families	Viral proteins	rzpD	prophage endopeptidase
CraneFe073_46482	K14744	Brite Hierarchies	Viral protein families	Viral proteins	rzpD	prophage endopeptidase
CraneFe073_4629	K14744	Brite Hierarchies	Viral protein families	Viral proteins	rzpD	prophage endopeptidase
CraneFe073_45023	K14744	Brite Hierarchies	Viral protein families	Viral proteins	rzpD	prophage endopeptidase
CraneFe073_39219	K14744	Brite Hierarchies	Viral protein families	Viral proteins	rzpD	prophage endopeptidase
CraneFe073_39108	K14744	Brite Hierarchies	Viral protein families	Viral proteins	rzpD	prophage endopeptidase
CraneFe073_38193	K14744	Brite Hierarchies	Viral protein families	Viral proteins	rzpD	prophage endopeptidase
CraneFe073_32164	K14744	Brite Hierarchies	Viral protein families	Viral proteins	rzpD	prophage endopeptidase
CraneFe073_31663	K14744	Brite Hierarchies	Viral protein families	Viral proteins	rzpD	prophage endopeptidase
CraneFe073_30883	K14744	Brite Hierarchies	Viral protein families	Viral proteins	rzpD	prophage endopeptidase
CraneFe073_30564	K14744	Brite Hierarchies	Viral protein families	Viral proteins	rzpD	prophage endopeptidase
CraneFe073_29742	K14744	Brite Hierarchies	Viral protein families	Viral proteins	rzpD	prophage endopeptidase
CraneFe073_27604	K14744	Brite Hierarchies	Viral protein families	Viral proteins	rzpD	prophage endopeptidase
CraneFe073_27278	K14744	Brite Hierarchies	Viral protein families	Viral proteins	rzpD	prophage endopeptidase
CraneFe073_2215	K14744	Brite Hierarchies	Viral protein families	Viral proteins	rzpD	prophage endopeptidase
CraneFe073_20052	K14744	Brite Hierarchies	Viral protein families	Viral proteins	rzpD	prophage endopeptidase
CraneFe073_18905	K14744	Brite Hierarchies	Viral protein families	Viral proteins	rzpD	prophage endopeptidase
CraneFe073_18332	K14744	Brite Hierarchies	Viral protein families	Viral proteins	rzpD	prophage endopeptidase
CraneFe073_1675	K14744	Brite Hierarchies	Viral protein families	Viral proteins	rzpD	prophage endopeptidase
CraneFe073_10707	K14744	Brite Hierarchies	Viral protein families	Viral proteins	rzpD	prophage endopeptidase
crane71_11667	K14744	Brite Hierarchies	Viral protein families	Viral proteins	rzpD	prophage endopeptidase
crane70_9781	K14744	Brite Hierarchies	Viral protein families	Viral proteins	rzpD	prophage endopeptidase
crane70_9605	K14744	Brite Hierarchies	Viral protein families	Viral proteins	rzpD	prophage endopeptidase
crane70_9456	K14744	Brite Hierarchies	Viral protein families	Viral proteins	rzpD	prophage endopeptidase
crane70_9428	K14744	Brite Hierarchies	Viral protein families	Viral proteins	rzpD	prophage endopeptidase
crane70_8709	K14744	Brite Hierarchies	Viral protein families	Viral proteins	rzpD	prophage endopeptidase
crane70_8631	K14744	Brite Hierarchies	Viral protein families	Viral proteins	rzpD	prophage endopeptidase
crane70_8426	K14744	Brite Hierarchies	Viral protein families	Viral proteins	rzpD	prophage endopeptidase
crane70_7705	K14744	Brite Hierarchies	Viral protein families	Viral proteins	rzpD	prophage endopeptidase
crane70_7384	K14744	Brite Hierarchies	Viral protein families	Viral proteins	rzpD	prophage endopeptidase
crane70_7121	K14744	Brite Hierarchies	Viral protein families	Viral proteins	rzpD	prophage endopeptidase
crane70_5348	K14744	Brite Hierarchies	Viral protein families	Viral proteins	rzpD	prophage endopeptidase
crane70_4623	K14744	Brite Hierarchies	Viral protein families	Viral proteins	rzpD	prophage endopeptidase
crane70_4324	K14744	Brite Hierarchies	Viral protein families	Viral proteins	rzpD	prophage endopeptidase
crane70_3741	K14744	Brite Hierarchies	Viral protein families	Viral proteins	rzpD	prophage endopeptidase
crane70_3378	K14744	Brite Hierarchies	Viral protein families	Viral proteins	rzpD	prophage endopeptidase
crane70_3042	K14744	Brite Hierarchies	Viral protein families	Viral proteins	rzpD	prophage endopeptidase
crane70_2541	K14744	Brite Hierarchies	Viral protein families	Viral proteins	rzpD	prophage endopeptidase
goldenpheasant222_144214	K07132	Brite Hierarchies	Viral protein families	Viral proteins	MuB	Enterobacteriaceae phage ATP-dependent target DNA activator
goldenpheasant222_144179	K07132	Brite Hierarchies	Viral protein families	Viral proteins	MuB	Enterobacteriaceae phage ATP-dependent target DNA activator
goldenpheasant222_143627	K07132	Brite Hierarchies	Viral protein families	Viral proteins	MuB	Enterobacteriaceae phage ATP-dependent target DNA activator
goldenpheasant222_142894	K07132	Brite Hierarchies	Viral protein families	Viral proteins	MuB	Enterobacteriaceae phage ATP-dependent target DNA activator
goldenpheasant222_142787	K07132	Brite Hierarchies	Viral protein families	Viral proteins	MuB	Enterobacteriaceae phage ATP-dependent target DNA activator
goldenpheasant222_142676	K07132	Brite Hierarchies	Viral protein families	Viral proteins	MuB	Enterobacteriaceae phage ATP-dependent target DNA activator
goldenpheasant222_141690	K07132	Brite Hierarchies	Viral protein families	Viral proteins	MuB	Enterobacteriaceae phage ATP-dependent target DNA activator
Whitebellygoldenpheasant226_16985	K01143	Brite Hierarchies	Viral protein families	Viral proteins	exo	Enterobacteriaceae phage exonuclease
Whitebellygoldenpheasant226_16878	K01143	Brite Hierarchies	Viral protein families	Viral proteins	exo	Enterobacteriaceae phage exonuclease
Whitebellygoldenpheasant226_16586	K01143	Brite Hierarchies	Viral protein families	Viral proteins	exo	Enterobacteriaceae phage exonuclease
Whitebellygoldenpheasant226_16515	K01143	Brite Hierarchies	Viral protein families	Viral proteins	exo	Enterobacteriaceae phage exonuclease
Whitebellygoldenpheasant226_16502	K01143	Brite Hierarchies	Viral protein families	Viral proteins	exo	Enterobacteriaceae phage exonuclease
Whitebellygoldenpheasant226_15307	K01143	Brite Hierarchies	Viral protein families	Viral proteins	exo	Enterobacteriaceae phage exonuclease
Whitebellygoldenpheasant226_15305	K01143	Brite Hierarchies	Viral protein families	Viral proteins	exo	Enterobacteriaceae phage exonuclease
bluepeacock211_49037	K01143	Brite Hierarchies	Viral protein families	Viral proteins	exo	Enterobacteriaceae phage exonuclease
bluepeacock211_48662	K01143	Brite Hierarchies	Viral protein families	Viral proteins	exo	Enterobacteriaceae phage exonuclease
bluepeacock211_4863	K01143	Brite Hierarchies	Viral protein families	Viral proteins	exo	Enterobacteriaceae phage exonuclease
ElliotsPheasant225_35260	K08482	Not Included in Pathway or Brite	Unclassified: signaling and cellular processes	Signaling proteins	kaiC	circadian clock protein KaiC
BluePeacock205_67668	K08087	Not Included in Pathway or Brite	Unclassified: signaling and cellular processes	Cell motility	fimW	fimbrial protein FimW
bluepeacock211_26293	K07340	Not Included in Pathway or Brite	Unclassified: signaling and cellular processes	Structural proteins	ybbJ	inner membrane protein
bluepeacock211_26062	K07340	Not Included in Pathway or Brite	Unclassified: signaling and cellular processes	Structural proteins	ybbJ	inner membrane protein
goldenpheasant222_126651	K07273	Not Included in Pathway or Brite	Unclassified: signaling and cellular processes	Structural proteins	acm	lysozyme
goldenpheasant222_126034	K07273	Not Included in Pathway or Brite	Unclassified: signaling and cellular processes	Structural proteins	acm	lysozyme
goldenpheasant222_12601	K07273	Not Included in Pathway or Brite	Unclassified: signaling and cellular processes	Structural proteins	acm	lysozyme
goldenpheasant222_125554	K07273	Not Included in Pathway or Brite	Unclassified: signaling and cellular processes	Structural proteins	acm	lysozyme
goldenpheasant222_125419	K07273	Not Included in Pathway or Brite	Unclassified: signaling and cellular processes	Structural proteins	acm	lysozyme
goldenpheasant222_12470	K07273	Not Included in Pathway or Brite	Unclassified: signaling and cellular processes	Structural proteins	acm	lysozyme
goldenpheasant222_123336	K07273	Not Included in Pathway or Brite	Unclassified: signaling and cellular processes	Structural proteins	acm	lysozyme
goldenpheasant222_123305	K07273	Not Included in Pathway or Brite	Unclassified: signaling and cellular processes	Structural proteins	acm	lysozyme
goldenpheasant222_122106	K07273	Not Included in Pathway or Brite	Unclassified: signaling and cellular processes	Structural proteins	acm	lysozyme
CabotsTragopan223_79226	K07273	Not Included in Pathway or Brite	Unclassified: signaling and cellular processes	Structural proteins	acm	lysozyme
bluepeacock210_79362	K07273	Not Included in Pathway or Brite	Unclassified: signaling and cellular processes	Structural proteins	acm	lysozyme
bluepeacock210_78608	K07273	Not Included in Pathway or Brite	Unclassified: signaling and cellular processes	Structural proteins	acm	lysozyme
beangoose230_19827	K07219	Not Included in Pathway or Brite	Unclassified: signaling and cellular processes	Others	K07219	putative molybdopterin biosynthesis protein
beangoose232_18739	K07184	Not Included in Pathway or Brite	Unclassified: signaling and cellular processes	Signaling proteins	ygiM	SH3 domain protein
goldenpheasant222_134377	K07175	Not Included in Pathway or Brite	Unclassified: signaling and cellular processes	Signaling proteins	phoH2	PhoH-like ATPase
goldenpheasant222_133734	K07175	Not Included in Pathway or Brite	Unclassified: signaling and cellular processes	Signaling proteins	phoH2	PhoH-like ATPase
goldenpheasant222_133498	K07175	Not Included in Pathway or Brite	Unclassified: signaling and cellular processes	Signaling proteins	phoH2	PhoH-like ATPase
goldenpheasant222_133112	K07175	Not Included in Pathway or Brite	Unclassified: signaling and cellular processes	Signaling proteins	phoH2	PhoH-like ATPase
bluepeacock210_22768	K07175	Not Included in Pathway or Brite	Unclassified: signaling and cellular processes	Signaling proteins	phoH2	PhoH-like ATPase
bluepeacock210_22493	K07175	Not Included in Pathway or Brite	Unclassified: signaling and cellular processes	Signaling proteins	phoH2	PhoH-like ATPase
bluepeacock210_22466	K07175	Not Included in Pathway or Brite	Unclassified: signaling and cellular processes	Signaling proteins	phoH2	PhoH-like ATPase
bluepeacock210_21852	K07175	Not Included in Pathway or Brite	Unclassified: signaling and cellular processes	Signaling proteins	phoH2	PhoH-like ATPase
bluepeacock210_21784	K07175	Not Included in Pathway or Brite	Unclassified: signaling and cellular processes	Signaling proteins	phoH2	PhoH-like ATPase
beangoose232_13200	K07175	Not Included in Pathway or Brite	Unclassified: signaling and cellular processes	Signaling proteins	phoH2	PhoH-like ATPase
beangoose232_13085	K07175	Not Included in Pathway or Brite	Unclassified: signaling and cellular processes	Signaling proteins	phoH2	PhoH-like ATPase
BluePeacock205_175695	K06417	Not Included in Pathway or Brite	Unclassified: signaling and cellular processes	Cell growth	spoVID	stage VI sporulation protein D
parrot78_21917	K06416	Not Included in Pathway or Brite	Unclassified: signaling and cellular processes	Cell growth	spoVS	stage V sporulation protein S
parrot78_23557	K06400	Not Included in Pathway or Brite	Unclassified: signaling and cellular processes	Cell growth	spoIVCA	site-specific DNA recombinase
parrot78_23388	K06400	Not Included in Pathway or Brite	Unclassified: signaling and cellular processes	Cell growth	spoIVCA	site-specific DNA recombinase
parrot78_23370	K06400	Not Included in Pathway or Brite	Unclassified: signaling and cellular processes	Cell growth	spoIVCA	site-specific DNA recombinase
parrot78_23241	K06400	Not Included in Pathway or Brite	Unclassified: signaling and cellular processes	Cell growth	spoIVCA	site-specific DNA recombinase
parrot78_23236	K06400	Not Included in Pathway or Brite	Unclassified: signaling and cellular processes	Cell growth	spoIVCA	site-specific DNA recombinase
parrot78_23209	K06400	Not Included in Pathway or Brite	Unclassified: signaling and cellular processes	Cell growth	spoIVCA	site-specific DNA recombinase
parrot78_23120	K06400	Not Included in Pathway or Brite	Unclassified: signaling and cellular processes	Cell growth	spoIVCA	site-specific DNA recombinase
parrot78_23099	K06400	Not Included in Pathway or Brite	Unclassified: signaling and cellular processes	Cell growth	spoIVCA	site-specific DNA recombinase
parrot78_23008	K06400	Not Included in Pathway or Brite	Unclassified: signaling and cellular processes	Cell growth	spoIVCA	site-specific DNA recombinase
parrot78_22969	K06400	Not Included in Pathway or Brite	Unclassified: signaling and cellular processes	Cell growth	spoIVCA	site-specific DNA recombinase
parrot78_22937	K06400	Not Included in Pathway or Brite	Unclassified: signaling and cellular processes	Cell growth	spoIVCA	site-specific DNA recombinase
parrot78_22684	K06400	Not Included in Pathway or Brite	Unclassified: signaling and cellular processes	Cell growth	spoIVCA	site-specific DNA recombinase
parrot78_22637	K06400	Not Included in Pathway or Brite	Unclassified: signaling and cellular processes	Cell growth	spoIVCA	site-specific DNA recombinase
parrot78_22561	K06400	Not Included in Pathway or Brite	Unclassified: signaling and cellular processes	Cell growth	spoIVCA	site-specific DNA recombinase
parrot78_22423	K06400	Not Included in Pathway or Brite	Unclassified: signaling and cellular processes	Cell growth	spoIVCA	site-specific DNA recombinase
parrot78_22233	K06400	Not Included in Pathway or Brite	Unclassified: signaling and cellular processes	Cell growth	spoIVCA	site-specific DNA recombinase
parrot78_22056	K06400	Not Included in Pathway or Brite	Unclassified: signaling and cellular processes	Cell growth	spoIVCA	site-specific DNA recombinase
parrot78_21968	K06400	Not Included in Pathway or Brite	Unclassified: signaling and cellular processes	Cell growth	spoIVCA	site-specific DNA recombinase
bluepeacock211_19864	K06400	Not Included in Pathway or Brite	Unclassified: signaling and cellular processes	Cell growth	spoIVCA	site-specific DNA recombinase
bluepeacock211_1985	K06400	Not Included in Pathway or Brite	Unclassified: signaling and cellular processes	Cell growth	spoIVCA	site-specific DNA recombinase
bluepeacock211_19804	K06400	Not Included in Pathway or Brite	Unclassified: signaling and cellular processes	Cell growth	spoIVCA	site-specific DNA recombinase
bluepeacock211_19770	K06400	Not Included in Pathway or Brite	Unclassified: signaling and cellular processes	Cell growth	spoIVCA	site-specific DNA recombinase
parrot78_23558	K06370	Not Included in Pathway or Brite	Unclassified: signaling and cellular processes	Cell growth	safA	morphogenetic protein associated with SpoVID
ParrotFe061_14787	K06217	Not Included in Pathway or Brite	Unclassified: signaling and cellular processes	Signaling proteins	phoH, phoL	phosphate starvation-inducible protein PhoH and related proteins
ParrotFe061_14170	K06217	Not Included in Pathway or Brite	Unclassified: signaling and cellular processes	Signaling proteins	phoH, phoL	phosphate starvation-inducible protein PhoH and related proteins
ParrotFe061_13889	K06217	Not Included in Pathway or Brite	Unclassified: signaling and cellular processes	Signaling proteins	phoH, phoL	phosphate starvation-inducible protein PhoH and related proteins
ParrotFe061_12641	K06217	Not Included in Pathway or Brite	Unclassified: signaling and cellular processes	Signaling proteins	phoH, phoL	phosphate starvation-inducible protein PhoH and related proteins
ParrotFe061_12281	K06217	Not Included in Pathway or Brite	Unclassified: signaling and cellular processes	Signaling proteins	phoH, phoL	phosphate starvation-inducible protein PhoH and related proteins
bluepeacock210_23437	K06217	Not Included in Pathway or Brite	Unclassified: signaling and cellular processes	Signaling proteins	phoH, phoL	phosphate starvation-inducible protein PhoH and related proteins
bluepeacock210_23342	K06217	Not Included in Pathway or Brite	Unclassified: signaling and cellular processes	Signaling proteins	phoH, phoL	phosphate starvation-inducible protein PhoH and related proteins
bluepeacock210_23319	K06217	Not Included in Pathway or Brite	Unclassified: signaling and cellular processes	Signaling proteins	phoH, phoL	phosphate starvation-inducible protein PhoH and related proteins
bluepeacock210_23178	K06217	Not Included in Pathway or Brite	Unclassified: signaling and cellular processes	Signaling proteins	phoH, phoL	phosphate starvation-inducible protein PhoH and related proteins
bluepeacock210_22943	K06217	Not Included in Pathway or Brite	Unclassified: signaling and cellular processes	Signaling proteins	phoH, phoL	phosphate starvation-inducible protein PhoH and related proteins
bluepeacock210_22865	K06217	Not Included in Pathway or Brite	Unclassified: signaling and cellular processes	Signaling proteins	phoH, phoL	phosphate starvation-inducible protein PhoH and related proteins
bluepeacock210_22780	K06217	Not Included in Pathway or Brite	Unclassified: signaling and cellular processes	Signaling proteins	phoH, phoL	phosphate starvation-inducible protein PhoH and related proteins
ParrotFe061_32772	K05795	Not Included in Pathway or Brite	Unclassified: signaling and cellular processes	Signaling proteins	terD	tellurium resistance protein TerD
ParrotFe061_31226	K05795	Not Included in Pathway or Brite	Unclassified: signaling and cellular processes	Signaling proteins	terD	tellurium resistance protein TerD
ParrotFe061_28105	K05795	Not Included in Pathway or Brite	Unclassified: signaling and cellular processes	Signaling proteins	terD	tellurium resistance protein TerD
ParrotFe061_27595	K05795	Not Included in Pathway or Brite	Unclassified: signaling and cellular processes	Signaling proteins	terD	tellurium resistance protein TerD
ParrotFe061_27563	K05795	Not Included in Pathway or Brite	Unclassified: signaling and cellular processes	Signaling proteins	terD	tellurium resistance protein TerD
BluePeacock205_109076	K05795	Not Included in Pathway or Brite	Unclassified: signaling and cellular processes	Signaling proteins	terD	tellurium resistance protein TerD
ParrotFe061_36965	K05793	Not Included in Pathway or Brite	Unclassified: signaling and cellular processes	Others	terB	tellurite resistance protein TerB
ParrotFe061_36680	K05793	Not Included in Pathway or Brite	Unclassified: signaling and cellular processes	Others	terB	tellurite resistance protein TerB
ParrotFe061_35865	K05793	Not Included in Pathway or Brite	Unclassified: signaling and cellular processes	Others	terB	tellurite resistance protein TerB
ParrotFe061_35853	K05793	Not Included in Pathway or Brite	Unclassified: signaling and cellular processes	Others	terB	tellurite resistance protein TerB
ParrotFe061_34028	K05793	Not Included in Pathway or Brite	Unclassified: signaling and cellular processes	Others	terB	tellurite resistance protein TerB
ParrotFe061_33170	K05793	Not Included in Pathway or Brite	Unclassified: signaling and cellular processes	Others	terB	tellurite resistance protein TerB
ParrotFe061_37111	K05791	Not Included in Pathway or Brite	Unclassified: signaling and cellular processes	Signaling proteins	terZ	tellurium resistance protein TerZ
pheasant217_52903	K03642	Not Included in Pathway or Brite	Unclassified: signaling and cellular processes	Structural proteins	rlpA	rare lipoprotein A
silverpheasant213_219112	K02192	Not Included in Pathway or Brite	Unclassified: signaling and cellular processes	Others	bfd	bacterioferritin-associated ferredoxin
CabotsTragopan223_80594	K22441	Not Included in Pathway or Brite	Unclassified: metabolism	Enzymes with EC numbers	paiA	diamine N-acetyltransferase
bluepeacock210_26380	K22441	Not Included in Pathway or Brite	Unclassified: metabolism	Enzymes with EC numbers	paiA	diamine N-acetyltransferase
CabotsTragopan223_8303	K22278	Not Included in Pathway or Brite	Unclassified: metabolism	Enzymes with EC numbers	pgdA	peptidoglycan-N-acetylglucosamine deacetylase
CabotsTragopan223_82968	K22278	Not Included in Pathway or Brite	Unclassified: metabolism	Enzymes with EC numbers	pgdA	peptidoglycan-N-acetylglucosamine deacetylase
CabotsTragopan223_82831	K22278	Not Included in Pathway or Brite	Unclassified: metabolism	Enzymes with EC numbers	pgdA	peptidoglycan-N-acetylglucosamine deacetylase
CabotsTragopan223_81705	K22278	Not Included in Pathway or Brite	Unclassified: metabolism	Enzymes with EC numbers	pgdA	peptidoglycan-N-acetylglucosamine deacetylase
CabotsTragopan223_86905	K21688	Not Included in Pathway or Brite	Unclassified: metabolism	Glycan metabolism	rpfB	resuscitation-promoting factor RpfB
BluePeacock205_42054	K21688	Not Included in Pathway or Brite	Unclassified: metabolism	Glycan metabolism	rpfB	resuscitation-promoting factor RpfB
CabotsTragopan223_87752	K21687	Not Included in Pathway or Brite	Unclassified: metabolism	Glycan metabolism	rpfA	resuscitation-promoting factor RpfA
CabotsTragopan223_87236	K21687	Not Included in Pathway or Brite	Unclassified: metabolism	Glycan metabolism	rpfA	resuscitation-promoting factor RpfA
CabotsTragopan223_87166	K21687	Not Included in Pathway or Brite	Unclassified: metabolism	Glycan metabolism	rpfA	resuscitation-promoting factor RpfA
CabotsTragopan223_8696	K21687	Not Included in Pathway or Brite	Unclassified: metabolism	Glycan metabolism	rpfA	resuscitation-promoting factor RpfA
beangoose232_19505	K21687	Not Included in Pathway or Brite	Unclassified: metabolism	Glycan metabolism	rpfA	resuscitation-promoting factor RpfA
crane191_40920	K19761	Not Included in Pathway or Brite	Unclassified: metabolism	Enzymes with EC numbers	GGACT	gamma-glutamylaminecyclotransferase
bluepeacock211_35978	K19761	Not Included in Pathway or Brite	Unclassified: metabolism	Enzymes with EC numbers	GGACT	gamma-glutamylaminecyclotransferase
crane191_64019	K18917	Not Included in Pathway or Brite	Unclassified: metabolism	Enzymes with EC numbers	mrx1	mycoredoxin
crane191_63246	K18917	Not Included in Pathway or Brite	Unclassified: metabolism	Enzymes with EC numbers	mrx1	mycoredoxin
crane191_68889	K18650	Not Included in Pathway or Brite	Unclassified: metabolism	Enzymes with EC numbers	pehX	exo-poly-alpha-galacturonosidase
crane191_68601	K18650	Not Included in Pathway or Brite	Unclassified: metabolism	Enzymes with EC numbers	pehX	exo-poly-alpha-galacturonosidase
crane191_68579	K18650	Not Included in Pathway or Brite	Unclassified: metabolism	Enzymes with EC numbers	pehX	exo-poly-alpha-galacturonosidase
crane191_68140	K18650	Not Included in Pathway or Brite	Unclassified: metabolism	Enzymes with EC numbers	pehX	exo-poly-alpha-galacturonosidase
crane191_6752	K18650	Not Included in Pathway or Brite	Unclassified: metabolism	Enzymes with EC numbers	pehX	exo-poly-alpha-galacturonosidase
crane191_67478	K18650	Not Included in Pathway or Brite	Unclassified: metabolism	Enzymes with EC numbers	pehX	exo-poly-alpha-galacturonosidase
crane191_6740	K18650	Not Included in Pathway or Brite	Unclassified: metabolism	Enzymes with EC numbers	pehX	exo-poly-alpha-galacturonosidase
crane191_66948	K18650	Not Included in Pathway or Brite	Unclassified: metabolism	Enzymes with EC numbers	pehX	exo-poly-alpha-galacturonosidase
crane70_21827	K15977	Not Included in Pathway or Brite	Unclassified: metabolism	Others	K15977	putative oxidoreductase
bluepeacock210_72815	K15720	Not Included in Pathway or Brite	Unclassified: metabolism	Enzymes with EC numbers	N4BP2	NEDD4-binding protein 2
crane70_23125	K15051	Not Included in Pathway or Brite	Unclassified: metabolism	Nucleotide metabolism	endA	DNA-entry nuclease
crane70_23113	K15051	Not Included in Pathway or Brite	Unclassified: metabolism	Nucleotide metabolism	endA	DNA-entry nuclease
CraneFe073_57866	K14680	Not Included in Pathway or Brite	Unclassified: metabolism	Enzymes with EC numbers	K14680	putative RNA ligase
CraneFe073_55621	K14680	Not Included in Pathway or Brite	Unclassified: metabolism	Enzymes with EC numbers	K14680	putative RNA ligase
CraneFe073_55451	K14680	Not Included in Pathway or Brite	Unclassified: metabolism	Enzymes with EC numbers	K14680	putative RNA ligase
BluePeacock205_81411	K14680	Not Included in Pathway or Brite	Unclassified: metabolism	Enzymes with EC numbers	K14680	putative RNA ligase
BluePeacock205_81120	K14680	Not Included in Pathway or Brite	Unclassified: metabolism	Enzymes with EC numbers	K14680	putative RNA ligase
BluePeacock205_81085	K14680	Not Included in Pathway or Brite	Unclassified: metabolism	Enzymes with EC numbers	K14680	putative RNA ligase
BluePeacock205_80716	K14680	Not Included in Pathway or Brite	Unclassified: metabolism	Enzymes with EC numbers	K14680	putative RNA ligase
BluePeacock205_8065	K14680	Not Included in Pathway or Brite	Unclassified: metabolism	Enzymes with EC numbers	K14680	putative RNA ligase
BluePeacock205_80613	K14680	Not Included in Pathway or Brite	Unclassified: metabolism	Enzymes with EC numbers	K14680	putative RNA ligase
BluePeacock205_80565	K14680	Not Included in Pathway or Brite	Unclassified: metabolism	Enzymes with EC numbers	K14680	putative RNA ligase
BluePeacock205_79672	K14680	Not Included in Pathway or Brite	Unclassified: metabolism	Enzymes with EC numbers	K14680	putative RNA ligase
BluePeacock205_79553	K14680	Not Included in Pathway or Brite	Unclassified: metabolism	Enzymes with EC numbers	K14680	putative RNA ligase
BluePeacock205_79240	K14680	Not Included in Pathway or Brite	Unclassified: metabolism	Enzymes with EC numbers	K14680	putative RNA ligase
BluePeacock205_78989	K14680	Not Included in Pathway or Brite	Unclassified: metabolism	Enzymes with EC numbers	K14680	putative RNA ligase
ElliotsPheasant225_22890	K09935	Not Included in Pathway or Brite	Unclassified: metabolism	Enzymes with EC numbers	ybiA	N-glycosidase YbiA
ElliotsPheasant225_22847	K09935	Not Included in Pathway or Brite	Unclassified: metabolism	Enzymes with EC numbers	ybiA	N-glycosidase YbiA
ElliotsPheasant225_2258	K09935	Not Included in Pathway or Brite	Unclassified: metabolism	Enzymes with EC numbers	ybiA	N-glycosidase YbiA
ElliotsPheasant225_22448	K09935	Not Included in Pathway or Brite	Unclassified: metabolism	Enzymes with EC numbers	ybiA	N-glycosidase YbiA
ElliotsPheasant225_22386	K09935	Not Included in Pathway or Brite	Unclassified: metabolism	Enzymes with EC numbers	ybiA	N-glycosidase YbiA
ElliotsPheasant225_2222	K09935	Not Included in Pathway or Brite	Unclassified: metabolism	Enzymes with EC numbers	ybiA	N-glycosidase YbiA
ElliotsPheasant225_22185	K09935	Not Included in Pathway or Brite	Unclassified: metabolism	Enzymes with EC numbers	ybiA	N-glycosidase YbiA
ElliotsPheasant225_22008	K09935	Not Included in Pathway or Brite	Unclassified: metabolism	Enzymes with EC numbers	ybiA	N-glycosidase YbiA
ElliotsPheasant225_21859	K09935	Not Included in Pathway or Brite	Unclassified: metabolism	Enzymes with EC numbers	ybiA	N-glycosidase YbiA
beangoose232_9324	K09935	Not Included in Pathway or Brite	Unclassified: metabolism	Enzymes with EC numbers	ybiA	N-glycosidase YbiA
beangoose232_9000	K09935	Not Included in Pathway or Brite	Unclassified: metabolism	Enzymes with EC numbers	ybiA	N-glycosidase YbiA
beangoose232_8934	K09935	Not Included in Pathway or Brite	Unclassified: metabolism	Enzymes with EC numbers	ybiA	N-glycosidase YbiA
ElliotsPheasant225_29863	K08728	Not Included in Pathway or Brite	Unclassified: metabolism	Enzymes with EC numbers	E2.4.2.6	nucleoside deoxyribosyltransferase
ElliotsPheasant225_40817	K08282	Not Included in Pathway or Brite	Unclassified: metabolism	Enzymes with EC numbers	E2.7.11.1	non-specific serine/threonine protein kinase
ElliotsPheasant225_40359	K08282	Not Included in Pathway or Brite	Unclassified: metabolism	Enzymes with EC numbers	E2.7.11.1	non-specific serine/threonine protein kinase
ElliotsPheasant225_39585	K08282	Not Included in Pathway or Brite	Unclassified: metabolism	Enzymes with EC numbers	E2.7.11.1	non-specific serine/threonine protein kinase
ElliotsPheasant225_39415	K08282	Not Included in Pathway or Brite	Unclassified: metabolism	Enzymes with EC numbers	E2.7.11.1	non-specific serine/threonine protein kinase
ElliotsPheasant225_39356	K08282	Not Included in Pathway or Brite	Unclassified: metabolism	Enzymes with EC numbers	E2.7.11.1	non-specific serine/threonine protein kinase
ElliotsPheasant225_39321	K08282	Not Included in Pathway or Brite	Unclassified: metabolism	Enzymes with EC numbers	E2.7.11.1	non-specific serine/threonine protein kinase
ElliotsPheasant225_38894	K08282	Not Included in Pathway or Brite	Unclassified: metabolism	Enzymes with EC numbers	E2.7.11.1	non-specific serine/threonine protein kinase
BluePeacock205_177653	K08282	Not Included in Pathway or Brite	Unclassified: metabolism	Enzymes with EC numbers	E2.7.11.1	non-specific serine/threonine protein kinase
ElliotsPheasant225_42196	K07766	Not Included in Pathway or Brite	Unclassified: metabolism	Enzymes with EC numbers	E3.6.1.52	diphosphoinositol-polyphosphate diphosphatase
goldenpheasant222_121521	K07313	Not Included in Pathway or Brite	Unclassified: metabolism	Enzymes with EC numbers	pphA	serine/threonine protein phosphatase 1
goldenpheasant222_119518	K07313	Not Included in Pathway or Brite	Unclassified: metabolism	Enzymes with EC numbers	pphA	serine/threonine protein phosphatase 1
goldenpheasant222_119298	K07313	Not Included in Pathway or Brite	Unclassified: metabolism	Enzymes with EC numbers	pphA	serine/threonine protein phosphatase 1
goldenpheasant222_118834	K07313	Not Included in Pathway or Brite	Unclassified: metabolism	Enzymes with EC numbers	pphA	serine/threonine protein phosphatase 1
goldenpheasant222_11877	K07313	Not Included in Pathway or Brite	Unclassified: metabolism	Enzymes with EC numbers	pphA	serine/threonine protein phosphatase 1
goldenpheasant222_118761	K07313	Not Included in Pathway or Brite	Unclassified: metabolism	Enzymes with EC numbers	pphA	serine/threonine protein phosphatase 1
BluePeacock205_86000	K07313	Not Included in Pathway or Brite	Unclassified: metabolism	Enzymes with EC numbers	pphA	serine/threonine protein phosphatase 1
BluePeacock205_85731	K07313	Not Included in Pathway or Brite	Unclassified: metabolism	Enzymes with EC numbers	pphA	serine/threonine protein phosphatase 1
BluePeacock205_85684	K07313	Not Included in Pathway or Brite	Unclassified: metabolism	Enzymes with EC numbers	pphA	serine/threonine protein phosphatase 1
BluePeacock205_85640	K07313	Not Included in Pathway or Brite	Unclassified: metabolism	Enzymes with EC numbers	pphA	serine/threonine protein phosphatase 1
BluePeacock205_8561	K07313	Not Included in Pathway or Brite	Unclassified: metabolism	Enzymes with EC numbers	pphA	serine/threonine protein phosphatase 1
BluePeacock205_8542	K07313	Not Included in Pathway or Brite	Unclassified: metabolism	Enzymes with EC numbers	pphA	serine/threonine protein phosphatase 1
BluePeacock205_85298	K07313	Not Included in Pathway or Brite	Unclassified: metabolism	Enzymes with EC numbers	pphA	serine/threonine protein phosphatase 1
BluePeacock205_85220	K07313	Not Included in Pathway or Brite	Unclassified: metabolism	Enzymes with EC numbers	pphA	serine/threonine protein phosphatase 1
BluePeacock205_84996	K07313	Not Included in Pathway or Brite	Unclassified: metabolism	Enzymes with EC numbers	pphA	serine/threonine protein phosphatase 1
BluePeacock205_84877	K07313	Not Included in Pathway or Brite	Unclassified: metabolism	Enzymes with EC numbers	pphA	serine/threonine protein phosphatase 1
BluePeacock205_84801	K07313	Not Included in Pathway or Brite	Unclassified: metabolism	Enzymes with EC numbers	pphA	serine/threonine protein phosphatase 1
BluePeacock205_84697	K07313	Not Included in Pathway or Brite	Unclassified: metabolism	Enzymes with EC numbers	pphA	serine/threonine protein phosphatase 1
BluePeacock205_84184	K07313	Not Included in Pathway or Brite	Unclassified: metabolism	Enzymes with EC numbers	pphA	serine/threonine protein phosphatase 1
BluePeacock205_84022	K07313	Not Included in Pathway or Brite	Unclassified: metabolism	Enzymes with EC numbers	pphA	serine/threonine protein phosphatase 1
BluePeacock205_83866	K07313	Not Included in Pathway or Brite	Unclassified: metabolism	Enzymes with EC numbers	pphA	serine/threonine protein phosphatase 1
BluePeacock205_83857	K07313	Not Included in Pathway or Brite	Unclassified: metabolism	Enzymes with EC numbers	pphA	serine/threonine protein phosphatase 1
BluePeacock205_82638	K07313	Not Included in Pathway or Brite	Unclassified: metabolism	Enzymes with EC numbers	pphA	serine/threonine protein phosphatase 1
goldenpheasant222_25360	K06937	Not Included in Pathway or Brite	Unclassified: metabolism	Enzymes with EC numbers	E1.21.98.5	tetraether lipid synthase
ParrotFe061_22038	K06113	Not Included in Pathway or Brite	Unclassified: metabolism	Enzymes with EC numbers	abnA	arabinan endo-1,5-alpha-L-arabinosidase
ParrotFe061_39075	K05521	Not Included in Pathway or Brite	Unclassified: metabolism	Enzymes with EC numbers	draG	ADP-ribosyl-[dinitrogen reductase] hydrolase
pheasant217_125341	K04748	Not Included in Pathway or Brite	Unclassified: metabolism	Energy metabolism	norQ	nitric oxide reductase NorQ protein
pheasant217_133133	K04068	Not Included in Pathway or Brite	Unclassified: metabolism	Enzymes with EC numbers	nrdG	anaerobic ribonucleoside-triphosphate reductase activating protein
pheasant217_133030	K04068	Not Included in Pathway or Brite	Unclassified: metabolism	Enzymes with EC numbers	nrdG	anaerobic ribonucleoside-triphosphate reductase activating protein
pheasant217_132327	K04068	Not Included in Pathway or Brite	Unclassified: metabolism	Enzymes with EC numbers	nrdG	anaerobic ribonucleoside-triphosphate reductase activating protein
pheasant217_130800	K04068	Not Included in Pathway or Brite	Unclassified: metabolism	Enzymes with EC numbers	nrdG	anaerobic ribonucleoside-triphosphate reductase activating protein
pheasant217_130340	K04068	Not Included in Pathway or Brite	Unclassified: metabolism	Enzymes with EC numbers	nrdG	anaerobic ribonucleoside-triphosphate reductase activating protein
bluepeacock210_52073	K04068	Not Included in Pathway or Brite	Unclassified: metabolism	Enzymes with EC numbers	nrdG	anaerobic ribonucleoside-triphosphate reductase activating protein
bluepeacock210_51833	K04068	Not Included in Pathway or Brite	Unclassified: metabolism	Enzymes with EC numbers	nrdG	anaerobic ribonucleoside-triphosphate reductase activating protein
bluepeacock210_51770	K04068	Not Included in Pathway or Brite	Unclassified: metabolism	Enzymes with EC numbers	nrdG	anaerobic ribonucleoside-triphosphate reductase activating protein
bluepeacock210_51613	K04068	Not Included in Pathway or Brite	Unclassified: metabolism	Enzymes with EC numbers	nrdG	anaerobic ribonucleoside-triphosphate reductase activating protein
bluepeacock210_51521	K04068	Not Included in Pathway or Brite	Unclassified: metabolism	Enzymes with EC numbers	nrdG	anaerobic ribonucleoside-triphosphate reductase activating protein
bluepeacock210_51450	K04068	Not Included in Pathway or Brite	Unclassified: metabolism	Enzymes with EC numbers	nrdG	anaerobic ribonucleoside-triphosphate reductase activating protein
bluepeacock210_51362	K04068	Not Included in Pathway or Brite	Unclassified: metabolism	Enzymes with EC numbers	nrdG	anaerobic ribonucleoside-triphosphate reductase activating protein
bluepeacock210_5115	K04068	Not Included in Pathway or Brite	Unclassified: metabolism	Enzymes with EC numbers	nrdG	anaerobic ribonucleoside-triphosphate reductase activating protein
bluepeacock210_51003	K04068	Not Included in Pathway or Brite	Unclassified: metabolism	Enzymes with EC numbers	nrdG	anaerobic ribonucleoside-triphosphate reductase activating protein
bluepeacock210_50327	K04068	Not Included in Pathway or Brite	Unclassified: metabolism	Enzymes with EC numbers	nrdG	anaerobic ribonucleoside-triphosphate reductase activating protein
bluepeacock210_50042	K04068	Not Included in Pathway or Brite	Unclassified: metabolism	Enzymes with EC numbers	nrdG	anaerobic ribonucleoside-triphosphate reductase activating protein
bluepeacock210_49729	K04068	Not Included in Pathway or Brite	Unclassified: metabolism	Enzymes with EC numbers	nrdG	anaerobic ribonucleoside-triphosphate reductase activating protein
bluepeacock210_4964	K04068	Not Included in Pathway or Brite	Unclassified: metabolism	Enzymes with EC numbers	nrdG	anaerobic ribonucleoside-triphosphate reductase activating protein
bluepeacock210_49473	K04068	Not Included in Pathway or Brite	Unclassified: metabolism	Enzymes with EC numbers	nrdG	anaerobic ribonucleoside-triphosphate reductase activating protein
bluepeacock210_49281	K04068	Not Included in Pathway or Brite	Unclassified: metabolism	Enzymes with EC numbers	nrdG	anaerobic ribonucleoside-triphosphate reductase activating protein
bluepeacock210_49211	K04068	Not Included in Pathway or Brite	Unclassified: metabolism	Enzymes with EC numbers	nrdG	anaerobic ribonucleoside-triphosphate reductase activating protein
bluepeacock210_48842	K04068	Not Included in Pathway or Brite	Unclassified: metabolism	Enzymes with EC numbers	nrdG	anaerobic ribonucleoside-triphosphate reductase activating protein
bluepeacock210_48798	K04068	Not Included in Pathway or Brite	Unclassified: metabolism	Enzymes with EC numbers	nrdG	anaerobic ribonucleoside-triphosphate reductase activating protein
bluepeacock210_48327	K04068	Not Included in Pathway or Brite	Unclassified: metabolism	Enzymes with EC numbers	nrdG	anaerobic ribonucleoside-triphosphate reductase activating protein
bluepeacock210_47897	K04068	Not Included in Pathway or Brite	Unclassified: metabolism	Enzymes with EC numbers	nrdG	anaerobic ribonucleoside-triphosphate reductase activating protein
bluepeacock210_47747	K04068	Not Included in Pathway or Brite	Unclassified: metabolism	Enzymes with EC numbers	nrdG	anaerobic ribonucleoside-triphosphate reductase activating protein
pheasant217_13693	K03924	Not Included in Pathway or Brite	Unclassified: metabolism	Enzymes with EC numbers	moxR	MoxR-like ATPase
pheasant217_136782	K03924	Not Included in Pathway or Brite	Unclassified: metabolism	Enzymes with EC numbers	moxR	MoxR-like ATPase
pheasant217_135265	K03924	Not Included in Pathway or Brite	Unclassified: metabolism	Enzymes with EC numbers	moxR	MoxR-like ATPase
pheasant217_134640	K03924	Not Included in Pathway or Brite	Unclassified: metabolism	Enzymes with EC numbers	moxR	MoxR-like ATPase
pheasant217_134291	K03924	Not Included in Pathway or Brite	Unclassified: metabolism	Enzymes with EC numbers	moxR	MoxR-like ATPase
pheasant217_136974	K03839	Not Included in Pathway or Brite	Unclassified: metabolism	Energy metabolism	fldA, nifF, isiB	flavodoxin I
pheasant217_138259	K03827	Not Included in Pathway or Brite	Unclassified: metabolism	Enzymes with EC numbers	yjaB	putative acetyltransferase
bluepeacock210_32521	K03647	Not Included in Pathway or Brite	Unclassified: metabolism	Nucleotide metabolism	nrdI	protein involved in ribonucleotide reduction
bluepeacock210_32315	K03647	Not Included in Pathway or Brite	Unclassified: metabolism	Nucleotide metabolism	nrdI	protein involved in ribonucleotide reduction
bluepeacock210_32261	K03647	Not Included in Pathway or Brite	Unclassified: metabolism	Nucleotide metabolism	nrdI	protein involved in ribonucleotide reduction
bluepeacock210_32244	K03647	Not Included in Pathway or Brite	Unclassified: metabolism	Nucleotide metabolism	nrdI	protein involved in ribonucleotide reduction
bluepeacock210_32143	K03647	Not Included in Pathway or Brite	Unclassified: metabolism	Nucleotide metabolism	nrdI	protein involved in ribonucleotide reduction
bluepeacock210_32004	K03647	Not Included in Pathway or Brite	Unclassified: metabolism	Nucleotide metabolism	nrdI	protein involved in ribonucleotide reduction
bluepeacock210_31868	K03647	Not Included in Pathway or Brite	Unclassified: metabolism	Nucleotide metabolism	nrdI	protein involved in ribonucleotide reduction
bluepeacock210_31262	K03647	Not Included in Pathway or Brite	Unclassified: metabolism	Nucleotide metabolism	nrdI	protein involved in ribonucleotide reduction
bluepeacock210_31199	K03647	Not Included in Pathway or Brite	Unclassified: metabolism	Nucleotide metabolism	nrdI	protein involved in ribonucleotide reduction
bluepeacock210_29679	K03647	Not Included in Pathway or Brite	Unclassified: metabolism	Nucleotide metabolism	nrdI	protein involved in ribonucleotide reduction
bluepeacock210_29489	K03647	Not Included in Pathway or Brite	Unclassified: metabolism	Nucleotide metabolism	nrdI	protein involved in ribonucleotide reduction
bluepeacock210_29449	K03647	Not Included in Pathway or Brite	Unclassified: metabolism	Nucleotide metabolism	nrdI	protein involved in ribonucleotide reduction
bluepeacock210_29282	K03647	Not Included in Pathway or Brite	Unclassified: metabolism	Nucleotide metabolism	nrdI	protein involved in ribonucleotide reduction
pheasant217_5624	K03615	Not Included in Pathway or Brite	Unclassified: metabolism	Enzymes with EC numbers	rnfC	H+/Na+-translocating ferredoxin:NAD+ oxidoreductase subunit C
pheasant217_56207	K03615	Not Included in Pathway or Brite	Unclassified: metabolism	Enzymes with EC numbers	rnfC	H+/Na+-translocating ferredoxin:NAD+ oxidoreductase subunit C
ReevessPheasant221_12216	K03387	Not Included in Pathway or Brite	Unclassified: metabolism	Enzymes with EC numbers	ahpF	NADH-dependent peroxiredoxin subunit F
silverpheasant213_170544	K02334	Not Included in Pathway or Brite	Unclassified: metabolism	Enzymes with EC numbers	dpo	DNA polymerase bacteriophage-type
silverpheasant213_170362	K02334	Not Included in Pathway or Brite	Unclassified: metabolism	Enzymes with EC numbers	dpo	DNA polymerase bacteriophage-type
silverpheasant213_168963	K02334	Not Included in Pathway or Brite	Unclassified: metabolism	Enzymes with EC numbers	dpo	DNA polymerase bacteriophage-type
silverpheasant213_167559	K02334	Not Included in Pathway or Brite	Unclassified: metabolism	Enzymes with EC numbers	dpo	DNA polymerase bacteriophage-type
silverpheasant213_167244	K02334	Not Included in Pathway or Brite	Unclassified: metabolism	Enzymes with EC numbers	dpo	DNA polymerase bacteriophage-type
silverpheasant213_167149	K02334	Not Included in Pathway or Brite	Unclassified: metabolism	Enzymes with EC numbers	dpo	DNA polymerase bacteriophage-type
silverpheasant213_167134	K02334	Not Included in Pathway or Brite	Unclassified: metabolism	Enzymes with EC numbers	dpo	DNA polymerase bacteriophage-type
silverpheasant213_167094	K02334	Not Included in Pathway or Brite	Unclassified: metabolism	Enzymes with EC numbers	dpo	DNA polymerase bacteriophage-type
silverpheasant213_167069	K02334	Not Included in Pathway or Brite	Unclassified: metabolism	Enzymes with EC numbers	dpo	DNA polymerase bacteriophage-type
silverpheasant213_167040	K02334	Not Included in Pathway or Brite	Unclassified: metabolism	Enzymes with EC numbers	dpo	DNA polymerase bacteriophage-type
silverpheasant213_167039	K02334	Not Included in Pathway or Brite	Unclassified: metabolism	Enzymes with EC numbers	dpo	DNA polymerase bacteriophage-type
silverpheasant213_166686	K02334	Not Included in Pathway or Brite	Unclassified: metabolism	Enzymes with EC numbers	dpo	DNA polymerase bacteriophage-type
silverpheasant213_166520	K02334	Not Included in Pathway or Brite	Unclassified: metabolism	Enzymes with EC numbers	dpo	DNA polymerase bacteriophage-type
silverpheasant213_166301	K02334	Not Included in Pathway or Brite	Unclassified: metabolism	Enzymes with EC numbers	dpo	DNA polymerase bacteriophage-type
silverpheasant213_166021	K02334	Not Included in Pathway or Brite	Unclassified: metabolism	Enzymes with EC numbers	dpo	DNA polymerase bacteriophage-type
silverpheasant213_165520	K02334	Not Included in Pathway or Brite	Unclassified: metabolism	Enzymes with EC numbers	dpo	DNA polymerase bacteriophage-type
silverpheasant213_165241	K02334	Not Included in Pathway or Brite	Unclassified: metabolism	Enzymes with EC numbers	dpo	DNA polymerase bacteriophage-type
silverpheasant213_165149	K02334	Not Included in Pathway or Brite	Unclassified: metabolism	Enzymes with EC numbers	dpo	DNA polymerase bacteriophage-type
silverpheasant213_164935	K02334	Not Included in Pathway or Brite	Unclassified: metabolism	Enzymes with EC numbers	dpo	DNA polymerase bacteriophage-type
silverpheasant213_164840	K02334	Not Included in Pathway or Brite	Unclassified: metabolism	Enzymes with EC numbers	dpo	DNA polymerase bacteriophage-type
silverpheasant213_164764	K02334	Not Included in Pathway or Brite	Unclassified: metabolism	Enzymes with EC numbers	dpo	DNA polymerase bacteriophage-type
silverpheasant213_164671	K02334	Not Included in Pathway or Brite	Unclassified: metabolism	Enzymes with EC numbers	dpo	DNA polymerase bacteriophage-type
silverpheasant213_164150	K02334	Not Included in Pathway or Brite	Unclassified: metabolism	Enzymes with EC numbers	dpo	DNA polymerase bacteriophage-type
silverpheasant213_16406	K02334	Not Included in Pathway or Brite	Unclassified: metabolism	Enzymes with EC numbers	dpo	DNA polymerase bacteriophage-type
silverpheasant213_164026	K02334	Not Included in Pathway or Brite	Unclassified: metabolism	Enzymes with EC numbers	dpo	DNA polymerase bacteriophage-type
silverpheasant213_163825	K02334	Not Included in Pathway or Brite	Unclassified: metabolism	Enzymes with EC numbers	dpo	DNA polymerase bacteriophage-type
silverpheasant213_163795	K02334	Not Included in Pathway or Brite	Unclassified: metabolism	Enzymes with EC numbers	dpo	DNA polymerase bacteriophage-type
silverpheasant213_163690	K02334	Not Included in Pathway or Brite	Unclassified: metabolism	Enzymes with EC numbers	dpo	DNA polymerase bacteriophage-type
silverpheasant213_163561	K02334	Not Included in Pathway or Brite	Unclassified: metabolism	Enzymes with EC numbers	dpo	DNA polymerase bacteriophage-type
silverpheasant213_163458	K02334	Not Included in Pathway or Brite	Unclassified: metabolism	Enzymes with EC numbers	dpo	DNA polymerase bacteriophage-type
silverpheasant213_162968	K02334	Not Included in Pathway or Brite	Unclassified: metabolism	Enzymes with EC numbers	dpo	DNA polymerase bacteriophage-type
silverpheasant213_16289	K02334	Not Included in Pathway or Brite	Unclassified: metabolism	Enzymes with EC numbers	dpo	DNA polymerase bacteriophage-type
silverpheasant213_162776	K02334	Not Included in Pathway or Brite	Unclassified: metabolism	Enzymes with EC numbers	dpo	DNA polymerase bacteriophage-type
silverpheasant213_162562	K02334	Not Included in Pathway or Brite	Unclassified: metabolism	Enzymes with EC numbers	dpo	DNA polymerase bacteriophage-type
silverpheasant213_162316	K02334	Not Included in Pathway or Brite	Unclassified: metabolism	Enzymes with EC numbers	dpo	DNA polymerase bacteriophage-type
silverpheasant213_161526	K02334	Not Included in Pathway or Brite	Unclassified: metabolism	Enzymes with EC numbers	dpo	DNA polymerase bacteriophage-type
silverpheasant213_161198	K02334	Not Included in Pathway or Brite	Unclassified: metabolism	Enzymes with EC numbers	dpo	DNA polymerase bacteriophage-type
silverpheasant213_160070	K02334	Not Included in Pathway or Brite	Unclassified: metabolism	Enzymes with EC numbers	dpo	DNA polymerase bacteriophage-type
silverpheasant213_159973	K02334	Not Included in Pathway or Brite	Unclassified: metabolism	Enzymes with EC numbers	dpo	DNA polymerase bacteriophage-type
silverpheasant213_159676	K02334	Not Included in Pathway or Brite	Unclassified: metabolism	Enzymes with EC numbers	dpo	DNA polymerase bacteriophage-type
silverpheasant213_159464	K02334	Not Included in Pathway or Brite	Unclassified: metabolism	Enzymes with EC numbers	dpo	DNA polymerase bacteriophage-type
silverpheasant213_159188	K02334	Not Included in Pathway or Brite	Unclassified: metabolism	Enzymes with EC numbers	dpo	DNA polymerase bacteriophage-type
silverpheasant213_158159	K02334	Not Included in Pathway or Brite	Unclassified: metabolism	Enzymes with EC numbers	dpo	DNA polymerase bacteriophage-type
silverpheasant213_158127	K02334	Not Included in Pathway or Brite	Unclassified: metabolism	Enzymes with EC numbers	dpo	DNA polymerase bacteriophage-type
silverpheasant213_158032	K02334	Not Included in Pathway or Brite	Unclassified: metabolism	Enzymes with EC numbers	dpo	DNA polymerase bacteriophage-type
silverpheasant213_15767	K02334	Not Included in Pathway or Brite	Unclassified: metabolism	Enzymes with EC numbers	dpo	DNA polymerase bacteriophage-type
silverpheasant213_157469	K02334	Not Included in Pathway or Brite	Unclassified: metabolism	Enzymes with EC numbers	dpo	DNA polymerase bacteriophage-type
silverpheasant213_157162	K02334	Not Included in Pathway or Brite	Unclassified: metabolism	Enzymes with EC numbers	dpo	DNA polymerase bacteriophage-type
silverpheasant213_156969	K02334	Not Included in Pathway or Brite	Unclassified: metabolism	Enzymes with EC numbers	dpo	DNA polymerase bacteriophage-type
silverpheasant213_156939	K02334	Not Included in Pathway or Brite	Unclassified: metabolism	Enzymes with EC numbers	dpo	DNA polymerase bacteriophage-type
silverpheasant213_156732	K02334	Not Included in Pathway or Brite	Unclassified: metabolism	Enzymes with EC numbers	dpo	DNA polymerase bacteriophage-type
silverpheasant213_156342	K02334	Not Included in Pathway or Brite	Unclassified: metabolism	Enzymes with EC numbers	dpo	DNA polymerase bacteriophage-type
silverpheasant213_155904	K02334	Not Included in Pathway or Brite	Unclassified: metabolism	Enzymes with EC numbers	dpo	DNA polymerase bacteriophage-type
silverpheasant213_155879	K02334	Not Included in Pathway or Brite	Unclassified: metabolism	Enzymes with EC numbers	dpo	DNA polymerase bacteriophage-type
silverpheasant213_155840	K02334	Not Included in Pathway or Brite	Unclassified: metabolism	Enzymes with EC numbers	dpo	DNA polymerase bacteriophage-type
silverpheasant213_155595	K02334	Not Included in Pathway or Brite	Unclassified: metabolism	Enzymes with EC numbers	dpo	DNA polymerase bacteriophage-type
silverpheasant213_154802	K02334	Not Included in Pathway or Brite	Unclassified: metabolism	Enzymes with EC numbers	dpo	DNA polymerase bacteriophage-type
silverpheasant213_154747	K02334	Not Included in Pathway or Brite	Unclassified: metabolism	Enzymes with EC numbers	dpo	DNA polymerase bacteriophage-type
silverpheasant213_154684	K02334	Not Included in Pathway or Brite	Unclassified: metabolism	Enzymes with EC numbers	dpo	DNA polymerase bacteriophage-type
silverpheasant213_154474	K02334	Not Included in Pathway or Brite	Unclassified: metabolism	Enzymes with EC numbers	dpo	DNA polymerase bacteriophage-type
silverpheasant213_153524	K02334	Not Included in Pathway or Brite	Unclassified: metabolism	Enzymes with EC numbers	dpo	DNA polymerase bacteriophage-type
silverpheasant213_152823	K02334	Not Included in Pathway or Brite	Unclassified: metabolism	Enzymes with EC numbers	dpo	DNA polymerase bacteriophage-type
silverpheasant213_152587	K02334	Not Included in Pathway or Brite	Unclassified: metabolism	Enzymes with EC numbers	dpo	DNA polymerase bacteriophage-type
silverpheasant213_152465	K02334	Not Included in Pathway or Brite	Unclassified: metabolism	Enzymes with EC numbers	dpo	DNA polymerase bacteriophage-type
silverpheasant213_151502	K02334	Not Included in Pathway or Brite	Unclassified: metabolism	Enzymes with EC numbers	dpo	DNA polymerase bacteriophage-type
silverpheasant213_151455	K02334	Not Included in Pathway or Brite	Unclassified: metabolism	Enzymes with EC numbers	dpo	DNA polymerase bacteriophage-type
silverpheasant213_151445	K02334	Not Included in Pathway or Brite	Unclassified: metabolism	Enzymes with EC numbers	dpo	DNA polymerase bacteriophage-type
silverpheasant213_151242	K02334	Not Included in Pathway or Brite	Unclassified: metabolism	Enzymes with EC numbers	dpo	DNA polymerase bacteriophage-type
silverpheasant213_15114	K02334	Not Included in Pathway or Brite	Unclassified: metabolism	Enzymes with EC numbers	dpo	DNA polymerase bacteriophage-type
silverpheasant213_150913	K02334	Not Included in Pathway or Brite	Unclassified: metabolism	Enzymes with EC numbers	dpo	DNA polymerase bacteriophage-type
silverpheasant213_150838	K02334	Not Included in Pathway or Brite	Unclassified: metabolism	Enzymes with EC numbers	dpo	DNA polymerase bacteriophage-type
silverpheasant213_150685	K02334	Not Included in Pathway or Brite	Unclassified: metabolism	Enzymes with EC numbers	dpo	DNA polymerase bacteriophage-type
silverpheasant213_150566	K02334	Not Included in Pathway or Brite	Unclassified: metabolism	Enzymes with EC numbers	dpo	DNA polymerase bacteriophage-type
silverpheasant213_150405	K02334	Not Included in Pathway or Brite	Unclassified: metabolism	Enzymes with EC numbers	dpo	DNA polymerase bacteriophage-type
silverpheasant213_150305	K02334	Not Included in Pathway or Brite	Unclassified: metabolism	Enzymes with EC numbers	dpo	DNA polymerase bacteriophage-type
silverpheasant213_150266	K02334	Not Included in Pathway or Brite	Unclassified: metabolism	Enzymes with EC numbers	dpo	DNA polymerase bacteriophage-type
silverpheasant213_149912	K02334	Not Included in Pathway or Brite	Unclassified: metabolism	Enzymes with EC numbers	dpo	DNA polymerase bacteriophage-type
silverpheasant213_149877	K02334	Not Included in Pathway or Brite	Unclassified: metabolism	Enzymes with EC numbers	dpo	DNA polymerase bacteriophage-type
silverpheasant213_149027	K02334	Not Included in Pathway or Brite	Unclassified: metabolism	Enzymes with EC numbers	dpo	DNA polymerase bacteriophage-type
silverpheasant213_148762	K02334	Not Included in Pathway or Brite	Unclassified: metabolism	Enzymes with EC numbers	dpo	DNA polymerase bacteriophage-type
silverpheasant213_148430	K02334	Not Included in Pathway or Brite	Unclassified: metabolism	Enzymes with EC numbers	dpo	DNA polymerase bacteriophage-type
silverpheasant213_148123	K02334	Not Included in Pathway or Brite	Unclassified: metabolism	Enzymes with EC numbers	dpo	DNA polymerase bacteriophage-type
silverpheasant213_14738	K02334	Not Included in Pathway or Brite	Unclassified: metabolism	Enzymes with EC numbers	dpo	DNA polymerase bacteriophage-type
silverpheasant213_146781	K02334	Not Included in Pathway or Brite	Unclassified: metabolism	Enzymes with EC numbers	dpo	DNA polymerase bacteriophage-type
silverpheasant213_146581	K02334	Not Included in Pathway or Brite	Unclassified: metabolism	Enzymes with EC numbers	dpo	DNA polymerase bacteriophage-type
silverpheasant213_146541	K02334	Not Included in Pathway or Brite	Unclassified: metabolism	Enzymes with EC numbers	dpo	DNA polymerase bacteriophage-type
silverpheasant213_146136	K02334	Not Included in Pathway or Brite	Unclassified: metabolism	Enzymes with EC numbers	dpo	DNA polymerase bacteriophage-type
silverpheasant213_145239	K02334	Not Included in Pathway or Brite	Unclassified: metabolism	Enzymes with EC numbers	dpo	DNA polymerase bacteriophage-type
silverpheasant213_145217	K02334	Not Included in Pathway or Brite	Unclassified: metabolism	Enzymes with EC numbers	dpo	DNA polymerase bacteriophage-type
silverpheasant213_145172	K02334	Not Included in Pathway or Brite	Unclassified: metabolism	Enzymes with EC numbers	dpo	DNA polymerase bacteriophage-type
silverpheasant213_145133	K02334	Not Included in Pathway or Brite	Unclassified: metabolism	Enzymes with EC numbers	dpo	DNA polymerase bacteriophage-type
silverpheasant213_144786	K02334	Not Included in Pathway or Brite	Unclassified: metabolism	Enzymes with EC numbers	dpo	DNA polymerase bacteriophage-type
silverpheasant213_144272	K02334	Not Included in Pathway or Brite	Unclassified: metabolism	Enzymes with EC numbers	dpo	DNA polymerase bacteriophage-type
BluePeacock205_93659	K02334	Not Included in Pathway or Brite	Unclassified: metabolism	Enzymes with EC numbers	dpo	DNA polymerase bacteriophage-type
BluePeacock205_92983	K02334	Not Included in Pathway or Brite	Unclassified: metabolism	Enzymes with EC numbers	dpo	DNA polymerase bacteriophage-type
BluePeacock205_92853	K02334	Not Included in Pathway or Brite	Unclassified: metabolism	Enzymes with EC numbers	dpo	DNA polymerase bacteriophage-type
BluePeacock205_9224	K02334	Not Included in Pathway or Brite	Unclassified: metabolism	Enzymes with EC numbers	dpo	DNA polymerase bacteriophage-type
BluePeacock205_92119	K02334	Not Included in Pathway or Brite	Unclassified: metabolism	Enzymes with EC numbers	dpo	DNA polymerase bacteriophage-type
BluePeacock205_91956	K02334	Not Included in Pathway or Brite	Unclassified: metabolism	Enzymes with EC numbers	dpo	DNA polymerase bacteriophage-type
BluePeacock205_91797	K02334	Not Included in Pathway or Brite	Unclassified: metabolism	Enzymes with EC numbers	dpo	DNA polymerase bacteriophage-type
silverpheasant213_3633	K01727	Not Included in Pathway or Brite	Unclassified: metabolism	Enzymes with EC numbers	hysA, hylA, hylB	hyaluronate lyase
silverpheasant213_36325	K01727	Not Included in Pathway or Brite	Unclassified: metabolism	Enzymes with EC numbers	hysA, hylA, hylB	hyaluronate lyase
silverpheasant213_36263	K01727	Not Included in Pathway or Brite	Unclassified: metabolism	Enzymes with EC numbers	hysA, hylA, hylB	hyaluronate lyase
silverpheasant213_36109	K01727	Not Included in Pathway or Brite	Unclassified: metabolism	Enzymes with EC numbers	hysA, hylA, hylB	hyaluronate lyase
silverpheasant213_35847	K01727	Not Included in Pathway or Brite	Unclassified: metabolism	Enzymes with EC numbers	hysA, hylA, hylB	hyaluronate lyase
silverpheasant213_35833	K01727	Not Included in Pathway or Brite	Unclassified: metabolism	Enzymes with EC numbers	hysA, hylA, hylB	hyaluronate lyase
silverpheasant213_35694	K01727	Not Included in Pathway or Brite	Unclassified: metabolism	Enzymes with EC numbers	hysA, hylA, hylB	hyaluronate lyase
silverpheasant213_35202	K01727	Not Included in Pathway or Brite	Unclassified: metabolism	Enzymes with EC numbers	hysA, hylA, hylB	hyaluronate lyase
silverpheasant213_35073	K01727	Not Included in Pathway or Brite	Unclassified: metabolism	Enzymes with EC numbers	hysA, hylA, hylB	hyaluronate lyase
silverpheasant213_35059	K01727	Not Included in Pathway or Brite	Unclassified: metabolism	Enzymes with EC numbers	hysA, hylA, hylB	hyaluronate lyase
silverpheasant213_38652	K01537	Not Included in Pathway or Brite	Unclassified: metabolism	Enzymes with EC numbers	ATP2C	P-type Ca2+ transporter type 2C
silverpheasant213_52938	K01462	Not Included in Pathway or Brite	Unclassified: metabolism	Enzymes with EC numbers	PDF, def	peptide deformylase
CabotsTragopan223_124002	K01462	Not Included in Pathway or Brite	Unclassified: metabolism	Enzymes with EC numbers	PDF, def	peptide deformylase
CabotsTragopan223_12312	K01462	Not Included in Pathway or Brite	Unclassified: metabolism	Enzymes with EC numbers	PDF, def	peptide deformylase
silverpheasant213_56255	K01449	Not Included in Pathway or Brite	Unclassified: metabolism	Enzymes with EC numbers	cwlJ, sleB	N-acetylmuramoyl-L-alanine amidase
silverpheasant213_55011	K01449	Not Included in Pathway or Brite	Unclassified: metabolism	Enzymes with EC numbers	cwlJ, sleB	N-acetylmuramoyl-L-alanine amidase
silverpheasant213_54916	K01449	Not Included in Pathway or Brite	Unclassified: metabolism	Enzymes with EC numbers	cwlJ, sleB	N-acetylmuramoyl-L-alanine amidase
silverpheasant213_54610	K01449	Not Included in Pathway or Brite	Unclassified: metabolism	Enzymes with EC numbers	cwlJ, sleB	N-acetylmuramoyl-L-alanine amidase
silverpheasant213_54476	K01449	Not Included in Pathway or Brite	Unclassified: metabolism	Enzymes with EC numbers	cwlJ, sleB	N-acetylmuramoyl-L-alanine amidase
silverpheasant213_54245	K01449	Not Included in Pathway or Brite	Unclassified: metabolism	Enzymes with EC numbers	cwlJ, sleB	N-acetylmuramoyl-L-alanine amidase
silverpheasant213_5375	K01449	Not Included in Pathway or Brite	Unclassified: metabolism	Enzymes with EC numbers	cwlJ, sleB	N-acetylmuramoyl-L-alanine amidase
silverpheasant213_53611	K01449	Not Included in Pathway or Brite	Unclassified: metabolism	Enzymes with EC numbers	cwlJ, sleB	N-acetylmuramoyl-L-alanine amidase
silverpheasant213_5301	K01449	Not Included in Pathway or Brite	Unclassified: metabolism	Enzymes with EC numbers	cwlJ, sleB	N-acetylmuramoyl-L-alanine amidase
CabotsTragopan223_148275	K01449	Not Included in Pathway or Brite	Unclassified: metabolism	Enzymes with EC numbers	cwlJ, sleB	N-acetylmuramoyl-L-alanine amidase
BluePeacock205_180198	K01449	Not Included in Pathway or Brite	Unclassified: metabolism	Enzymes with EC numbers	cwlJ, sleB	N-acetylmuramoyl-L-alanine amidase
BluePeacock205_179897	K01449	Not Included in Pathway or Brite	Unclassified: metabolism	Enzymes with EC numbers	cwlJ, sleB	N-acetylmuramoyl-L-alanine amidase
BluePeacock205_179213	K01449	Not Included in Pathway or Brite	Unclassified: metabolism	Enzymes with EC numbers	cwlJ, sleB	N-acetylmuramoyl-L-alanine amidase
swan66_26397	K01447	Not Included in Pathway or Brite	Unclassified: metabolism	Enzymes with EC numbers	xlyAB	N-acetylmuramoyl-L-alanine amidase
swan66_17337	K01447	Not Included in Pathway or Brite	Unclassified: metabolism	Enzymes with EC numbers	xlyAB	N-acetylmuramoyl-L-alanine amidase
swan66_10011	K01447	Not Included in Pathway or Brite	Unclassified: metabolism	Enzymes with EC numbers	xlyAB	N-acetylmuramoyl-L-alanine amidase
swallow134_4873	K01447	Not Included in Pathway or Brite	Unclassified: metabolism	Enzymes with EC numbers	xlyAB	N-acetylmuramoyl-L-alanine amidase
swallow134_4766	K01447	Not Included in Pathway or Brite	Unclassified: metabolism	Enzymes with EC numbers	xlyAB	N-acetylmuramoyl-L-alanine amidase
swallow134_4719	K01447	Not Included in Pathway or Brite	Unclassified: metabolism	Enzymes with EC numbers	xlyAB	N-acetylmuramoyl-L-alanine amidase
swallow134_3507	K01447	Not Included in Pathway or Brite	Unclassified: metabolism	Enzymes with EC numbers	xlyAB	N-acetylmuramoyl-L-alanine amidase
stork73_9315	K01447	Not Included in Pathway or Brite	Unclassified: metabolism	Enzymes with EC numbers	xlyAB	N-acetylmuramoyl-L-alanine amidase
stork73_7686	K01447	Not Included in Pathway or Brite	Unclassified: metabolism	Enzymes with EC numbers	xlyAB	N-acetylmuramoyl-L-alanine amidase
stork73_38828	K01447	Not Included in Pathway or Brite	Unclassified: metabolism	Enzymes with EC numbers	xlyAB	N-acetylmuramoyl-L-alanine amidase
stork73_37913	K01447	Not Included in Pathway or Brite	Unclassified: metabolism	Enzymes with EC numbers	xlyAB	N-acetylmuramoyl-L-alanine amidase
stork73_37784	K01447	Not Included in Pathway or Brite	Unclassified: metabolism	Enzymes with EC numbers	xlyAB	N-acetylmuramoyl-L-alanine amidase
stork73_37098	K01447	Not Included in Pathway or Brite	Unclassified: metabolism	Enzymes with EC numbers	xlyAB	N-acetylmuramoyl-L-alanine amidase
stork73_36981	K01447	Not Included in Pathway or Brite	Unclassified: metabolism	Enzymes with EC numbers	xlyAB	N-acetylmuramoyl-L-alanine amidase
stork73_36096	K01447	Not Included in Pathway or Brite	Unclassified: metabolism	Enzymes with EC numbers	xlyAB	N-acetylmuramoyl-L-alanine amidase
stork73_35405	K01447	Not Included in Pathway or Brite	Unclassified: metabolism	Enzymes with EC numbers	xlyAB	N-acetylmuramoyl-L-alanine amidase
stork73_34552	K01447	Not Included in Pathway or Brite	Unclassified: metabolism	Enzymes with EC numbers	xlyAB	N-acetylmuramoyl-L-alanine amidase
stork73_33449	K01447	Not Included in Pathway or Brite	Unclassified: metabolism	Enzymes with EC numbers	xlyAB	N-acetylmuramoyl-L-alanine amidase
stork73_31202	K01447	Not Included in Pathway or Brite	Unclassified: metabolism	Enzymes with EC numbers	xlyAB	N-acetylmuramoyl-L-alanine amidase
stork73_30933	K01447	Not Included in Pathway or Brite	Unclassified: metabolism	Enzymes with EC numbers	xlyAB	N-acetylmuramoyl-L-alanine amidase
stork73_30233	K01447	Not Included in Pathway or Brite	Unclassified: metabolism	Enzymes with EC numbers	xlyAB	N-acetylmuramoyl-L-alanine amidase
stork73_29673	K01447	Not Included in Pathway or Brite	Unclassified: metabolism	Enzymes with EC numbers	xlyAB	N-acetylmuramoyl-L-alanine amidase
stork73_29647	K01447	Not Included in Pathway or Brite	Unclassified: metabolism	Enzymes with EC numbers	xlyAB	N-acetylmuramoyl-L-alanine amidase
stork73_27722	K01447	Not Included in Pathway or Brite	Unclassified: metabolism	Enzymes with EC numbers	xlyAB	N-acetylmuramoyl-L-alanine amidase
stork73_27322	K01447	Not Included in Pathway or Brite	Unclassified: metabolism	Enzymes with EC numbers	xlyAB	N-acetylmuramoyl-L-alanine amidase
stork73_27112	K01447	Not Included in Pathway or Brite	Unclassified: metabolism	Enzymes with EC numbers	xlyAB	N-acetylmuramoyl-L-alanine amidase
stork73_26626	K01447	Not Included in Pathway or Brite	Unclassified: metabolism	Enzymes with EC numbers	xlyAB	N-acetylmuramoyl-L-alanine amidase
stork73_26521	K01447	Not Included in Pathway or Brite	Unclassified: metabolism	Enzymes with EC numbers	xlyAB	N-acetylmuramoyl-L-alanine amidase
stork73_26113	K01447	Not Included in Pathway or Brite	Unclassified: metabolism	Enzymes with EC numbers	xlyAB	N-acetylmuramoyl-L-alanine amidase
stork73_25755	K01447	Not Included in Pathway or Brite	Unclassified: metabolism	Enzymes with EC numbers	xlyAB	N-acetylmuramoyl-L-alanine amidase
stork73_25711	K01447	Not Included in Pathway or Brite	Unclassified: metabolism	Enzymes with EC numbers	xlyAB	N-acetylmuramoyl-L-alanine amidase
stork73_25161	K01447	Not Included in Pathway or Brite	Unclassified: metabolism	Enzymes with EC numbers	xlyAB	N-acetylmuramoyl-L-alanine amidase
stork73_22886	K01447	Not Included in Pathway or Brite	Unclassified: metabolism	Enzymes with EC numbers	xlyAB	N-acetylmuramoyl-L-alanine amidase
stork73_22325	K01447	Not Included in Pathway or Brite	Unclassified: metabolism	Enzymes with EC numbers	xlyAB	N-acetylmuramoyl-L-alanine amidase
stork73_21852	K01447	Not Included in Pathway or Brite	Unclassified: metabolism	Enzymes with EC numbers	xlyAB	N-acetylmuramoyl-L-alanine amidase
stork73_19473	K01447	Not Included in Pathway or Brite	Unclassified: metabolism	Enzymes with EC numbers	xlyAB	N-acetylmuramoyl-L-alanine amidase
stork73_19147	K01447	Not Included in Pathway or Brite	Unclassified: metabolism	Enzymes with EC numbers	xlyAB	N-acetylmuramoyl-L-alanine amidase
stork73_18233	K01447	Not Included in Pathway or Brite	Unclassified: metabolism	Enzymes with EC numbers	xlyAB	N-acetylmuramoyl-L-alanine amidase
stork73_18024	K01447	Not Included in Pathway or Brite	Unclassified: metabolism	Enzymes with EC numbers	xlyAB	N-acetylmuramoyl-L-alanine amidase
stork73_17298	K01447	Not Included in Pathway or Brite	Unclassified: metabolism	Enzymes with EC numbers	xlyAB	N-acetylmuramoyl-L-alanine amidase
stork73_17044	K01447	Not Included in Pathway or Brite	Unclassified: metabolism	Enzymes with EC numbers	xlyAB	N-acetylmuramoyl-L-alanine amidase
stork73_16703	K01447	Not Included in Pathway or Brite	Unclassified: metabolism	Enzymes with EC numbers	xlyAB	N-acetylmuramoyl-L-alanine amidase
stork73_16682	K01447	Not Included in Pathway or Brite	Unclassified: metabolism	Enzymes with EC numbers	xlyAB	N-acetylmuramoyl-L-alanine amidase
stork73_16447	K01447	Not Included in Pathway or Brite	Unclassified: metabolism	Enzymes with EC numbers	xlyAB	N-acetylmuramoyl-L-alanine amidase
stork73_15507	K01447	Not Included in Pathway or Brite	Unclassified: metabolism	Enzymes with EC numbers	xlyAB	N-acetylmuramoyl-L-alanine amidase
stork73_13863	K01447	Not Included in Pathway or Brite	Unclassified: metabolism	Enzymes with EC numbers	xlyAB	N-acetylmuramoyl-L-alanine amidase
stork73_13679	K01447	Not Included in Pathway or Brite	Unclassified: metabolism	Enzymes with EC numbers	xlyAB	N-acetylmuramoyl-L-alanine amidase
stork73_13357	K01447	Not Included in Pathway or Brite	Unclassified: metabolism	Enzymes with EC numbers	xlyAB	N-acetylmuramoyl-L-alanine amidase
stork73_12426	K01447	Not Included in Pathway or Brite	Unclassified: metabolism	Enzymes with EC numbers	xlyAB	N-acetylmuramoyl-L-alanine amidase
sparrow143_5705	K01447	Not Included in Pathway or Brite	Unclassified: metabolism	Enzymes with EC numbers	xlyAB	N-acetylmuramoyl-L-alanine amidase
siskin58_44891	K01447	Not Included in Pathway or Brite	Unclassified: metabolism	Enzymes with EC numbers	xlyAB	N-acetylmuramoyl-L-alanine amidase
siskin58_37587	K01447	Not Included in Pathway or Brite	Unclassified: metabolism	Enzymes with EC numbers	xlyAB	N-acetylmuramoyl-L-alanine amidase
siskin58_29388	K01447	Not Included in Pathway or Brite	Unclassified: metabolism	Enzymes with EC numbers	xlyAB	N-acetylmuramoyl-L-alanine amidase
siskin58_21330	K01447	Not Included in Pathway or Brite	Unclassified: metabolism	Enzymes with EC numbers	xlyAB	N-acetylmuramoyl-L-alanine amidase
siskin58_14409	K01447	Not Included in Pathway or Brite	Unclassified: metabolism	Enzymes with EC numbers	xlyAB	N-acetylmuramoyl-L-alanine amidase
silverpheasant213_99843	K01447	Not Included in Pathway or Brite	Unclassified: metabolism	Enzymes with EC numbers	xlyAB	N-acetylmuramoyl-L-alanine amidase
silverpheasant213_99548	K01447	Not Included in Pathway or Brite	Unclassified: metabolism	Enzymes with EC numbers	xlyAB	N-acetylmuramoyl-L-alanine amidase
silverpheasant213_99480	K01447	Not Included in Pathway or Brite	Unclassified: metabolism	Enzymes with EC numbers	xlyAB	N-acetylmuramoyl-L-alanine amidase
silverpheasant213_98813	K01447	Not Included in Pathway or Brite	Unclassified: metabolism	Enzymes with EC numbers	xlyAB	N-acetylmuramoyl-L-alanine amidase
silverpheasant213_98608	K01447	Not Included in Pathway or Brite	Unclassified: metabolism	Enzymes with EC numbers	xlyAB	N-acetylmuramoyl-L-alanine amidase
silverpheasant213_9856	K01447	Not Included in Pathway or Brite	Unclassified: metabolism	Enzymes with EC numbers	xlyAB	N-acetylmuramoyl-L-alanine amidase
silverpheasant213_96645	K01447	Not Included in Pathway or Brite	Unclassified: metabolism	Enzymes with EC numbers	xlyAB	N-acetylmuramoyl-L-alanine amidase
silverpheasant213_95226	K01447	Not Included in Pathway or Brite	Unclassified: metabolism	Enzymes with EC numbers	xlyAB	N-acetylmuramoyl-L-alanine amidase
silverpheasant213_94756	K01447	Not Included in Pathway or Brite	Unclassified: metabolism	Enzymes with EC numbers	xlyAB	N-acetylmuramoyl-L-alanine amidase
silverpheasant213_9371	K01447	Not Included in Pathway or Brite	Unclassified: metabolism	Enzymes with EC numbers	xlyAB	N-acetylmuramoyl-L-alanine amidase
silverpheasant213_93456	K01447	Not Included in Pathway or Brite	Unclassified: metabolism	Enzymes with EC numbers	xlyAB	N-acetylmuramoyl-L-alanine amidase
silverpheasant213_93109	K01447	Not Included in Pathway or Brite	Unclassified: metabolism	Enzymes with EC numbers	xlyAB	N-acetylmuramoyl-L-alanine amidase
silverpheasant213_92861	K01447	Not Included in Pathway or Brite	Unclassified: metabolism	Enzymes with EC numbers	xlyAB	N-acetylmuramoyl-L-alanine amidase
silverpheasant213_92336	K01447	Not Included in Pathway or Brite	Unclassified: metabolism	Enzymes with EC numbers	xlyAB	N-acetylmuramoyl-L-alanine amidase
silverpheasant213_92267	K01447	Not Included in Pathway or Brite	Unclassified: metabolism	Enzymes with EC numbers	xlyAB	N-acetylmuramoyl-L-alanine amidase
silverpheasant213_91924	K01447	Not Included in Pathway or Brite	Unclassified: metabolism	Enzymes with EC numbers	xlyAB	N-acetylmuramoyl-L-alanine amidase
silverpheasant213_91490	K01447	Not Included in Pathway or Brite	Unclassified: metabolism	Enzymes with EC numbers	xlyAB	N-acetylmuramoyl-L-alanine amidase
silverpheasant213_91371	K01447	Not Included in Pathway or Brite	Unclassified: metabolism	Enzymes with EC numbers	xlyAB	N-acetylmuramoyl-L-alanine amidase
silverpheasant213_91192	K01447	Not Included in Pathway or Brite	Unclassified: metabolism	Enzymes with EC numbers	xlyAB	N-acetylmuramoyl-L-alanine amidase
silverpheasant213_91096	K01447	Not Included in Pathway or Brite	Unclassified: metabolism	Enzymes with EC numbers	xlyAB	N-acetylmuramoyl-L-alanine amidase
silverpheasant213_91089	K01447	Not Included in Pathway or Brite	Unclassified: metabolism	Enzymes with EC numbers	xlyAB	N-acetylmuramoyl-L-alanine amidase
silverpheasant213_91069	K01447	Not Included in Pathway or Brite	Unclassified: metabolism	Enzymes with EC numbers	xlyAB	N-acetylmuramoyl-L-alanine amidase
silverpheasant213_91040	K01447	Not Included in Pathway or Brite	Unclassified: metabolism	Enzymes with EC numbers	xlyAB	N-acetylmuramoyl-L-alanine amidase
silverpheasant213_91038	K01447	Not Included in Pathway or Brite	Unclassified: metabolism	Enzymes with EC numbers	xlyAB	N-acetylmuramoyl-L-alanine amidase
silverpheasant213_90938	K01447	Not Included in Pathway or Brite	Unclassified: metabolism	Enzymes with EC numbers	xlyAB	N-acetylmuramoyl-L-alanine amidase
silverpheasant213_90185	K01447	Not Included in Pathway or Brite	Unclassified: metabolism	Enzymes with EC numbers	xlyAB	N-acetylmuramoyl-L-alanine amidase
silverpheasant213_90067	K01447	Not Included in Pathway or Brite	Unclassified: metabolism	Enzymes with EC numbers	xlyAB	N-acetylmuramoyl-L-alanine amidase
silverpheasant213_89967	K01447	Not Included in Pathway or Brite	Unclassified: metabolism	Enzymes with EC numbers	xlyAB	N-acetylmuramoyl-L-alanine amidase
silverpheasant213_89914	K01447	Not Included in Pathway or Brite	Unclassified: metabolism	Enzymes with EC numbers	xlyAB	N-acetylmuramoyl-L-alanine amidase
silverpheasant213_88790	K01447	Not Included in Pathway or Brite	Unclassified: metabolism	Enzymes with EC numbers	xlyAB	N-acetylmuramoyl-L-alanine amidase
silverpheasant213_88656	K01447	Not Included in Pathway or Brite	Unclassified: metabolism	Enzymes with EC numbers	xlyAB	N-acetylmuramoyl-L-alanine amidase
silverpheasant213_88551	K01447	Not Included in Pathway or Brite	Unclassified: metabolism	Enzymes with EC numbers	xlyAB	N-acetylmuramoyl-L-alanine amidase
silverpheasant213_87369	K01447	Not Included in Pathway or Brite	Unclassified: metabolism	Enzymes with EC numbers	xlyAB	N-acetylmuramoyl-L-alanine amidase
silverpheasant213_87292	K01447	Not Included in Pathway or Brite	Unclassified: metabolism	Enzymes with EC numbers	xlyAB	N-acetylmuramoyl-L-alanine amidase
silverpheasant213_87144	K01447	Not Included in Pathway or Brite	Unclassified: metabolism	Enzymes with EC numbers	xlyAB	N-acetylmuramoyl-L-alanine amidase
silverpheasant213_86866	K01447	Not Included in Pathway or Brite	Unclassified: metabolism	Enzymes with EC numbers	xlyAB	N-acetylmuramoyl-L-alanine amidase
silverpheasant213_86648	K01447	Not Included in Pathway or Brite	Unclassified: metabolism	Enzymes with EC numbers	xlyAB	N-acetylmuramoyl-L-alanine amidase
silverpheasant213_86187	K01447	Not Included in Pathway or Brite	Unclassified: metabolism	Enzymes with EC numbers	xlyAB	N-acetylmuramoyl-L-alanine amidase
silverpheasant213_86035	K01447	Not Included in Pathway or Brite	Unclassified: metabolism	Enzymes with EC numbers	xlyAB	N-acetylmuramoyl-L-alanine amidase
silverpheasant213_85459	K01447	Not Included in Pathway or Brite	Unclassified: metabolism	Enzymes with EC numbers	xlyAB	N-acetylmuramoyl-L-alanine amidase
CabotsTragopan223_60937	K01447	Not Included in Pathway or Brite	Unclassified: metabolism	Enzymes with EC numbers	xlyAB	N-acetylmuramoyl-L-alanine amidase
CabotsTragopan223_60720	K01447	Not Included in Pathway or Brite	Unclassified: metabolism	Enzymes with EC numbers	xlyAB	N-acetylmuramoyl-L-alanine amidase
CabotsTragopan223_60415	K01447	Not Included in Pathway or Brite	Unclassified: metabolism	Enzymes with EC numbers	xlyAB	N-acetylmuramoyl-L-alanine amidase
CabotsTragopan223_59904	K01447	Not Included in Pathway or Brite	Unclassified: metabolism	Enzymes with EC numbers	xlyAB	N-acetylmuramoyl-L-alanine amidase
bluepeacock210_78478	K01447	Not Included in Pathway or Brite	Unclassified: metabolism	Enzymes with EC numbers	xlyAB	N-acetylmuramoyl-L-alanine amidase
bluepeacock210_78050	K01447	Not Included in Pathway or Brite	Unclassified: metabolism	Enzymes with EC numbers	xlyAB	N-acetylmuramoyl-L-alanine amidase
bluepeacock210_78033	K01447	Not Included in Pathway or Brite	Unclassified: metabolism	Enzymes with EC numbers	xlyAB	N-acetylmuramoyl-L-alanine amidase
bluepeacock210_78019	K01447	Not Included in Pathway or Brite	Unclassified: metabolism	Enzymes with EC numbers	xlyAB	N-acetylmuramoyl-L-alanine amidase
bluepeacock210_77633	K01447	Not Included in Pathway or Brite	Unclassified: metabolism	Enzymes with EC numbers	xlyAB	N-acetylmuramoyl-L-alanine amidase
beangoose239_10593	K01447	Not Included in Pathway or Brite	Unclassified: metabolism	Enzymes with EC numbers	xlyAB	N-acetylmuramoyl-L-alanine amidase
beangoose238_7516	K01447	Not Included in Pathway or Brite	Unclassified: metabolism	Enzymes with EC numbers	xlyAB	N-acetylmuramoyl-L-alanine amidase
beangoose238_69	K01447	Not Included in Pathway or Brite	Unclassified: metabolism	Enzymes with EC numbers	xlyAB	N-acetylmuramoyl-L-alanine amidase
beangoose238_6715	K01447	Not Included in Pathway or Brite	Unclassified: metabolism	Enzymes with EC numbers	xlyAB	N-acetylmuramoyl-L-alanine amidase
CabotsTragopan223_144538	K01286	Not Included in Pathway or Brite	Unclassified: metabolism	Enzymes with EC numbers	E3.4.16.4	D-alanyl-D-alanine carboxypeptidase
CabotsTragopan223_144453	K01286	Not Included in Pathway or Brite	Unclassified: metabolism	Enzymes with EC numbers	E3.4.16.4	D-alanyl-D-alanine carboxypeptidase
CabotsTragopan223_144290	K01286	Not Included in Pathway or Brite	Unclassified: metabolism	Enzymes with EC numbers	E3.4.16.4	D-alanyl-D-alanine carboxypeptidase
CabotsTragopan223_14398	K01286	Not Included in Pathway or Brite	Unclassified: metabolism	Enzymes with EC numbers	E3.4.16.4	D-alanyl-D-alanine carboxypeptidase
CabotsTragopan223_143884	K01286	Not Included in Pathway or Brite	Unclassified: metabolism	Enzymes with EC numbers	E3.4.16.4	D-alanyl-D-alanine carboxypeptidase
CabotsTragopan223_143750	K01286	Not Included in Pathway or Brite	Unclassified: metabolism	Enzymes with EC numbers	E3.4.16.4	D-alanyl-D-alanine carboxypeptidase
CabotsTragopan223_143621	K01286	Not Included in Pathway or Brite	Unclassified: metabolism	Enzymes with EC numbers	E3.4.16.4	D-alanyl-D-alanine carboxypeptidase
CabotsTragopan223_143318	K01286	Not Included in Pathway or Brite	Unclassified: metabolism	Enzymes with EC numbers	E3.4.16.4	D-alanyl-D-alanine carboxypeptidase
CabotsTragopan223_142922	K01286	Not Included in Pathway or Brite	Unclassified: metabolism	Enzymes with EC numbers	E3.4.16.4	D-alanyl-D-alanine carboxypeptidase
CabotsTragopan223_142834	K01286	Not Included in Pathway or Brite	Unclassified: metabolism	Enzymes with EC numbers	E3.4.16.4	D-alanyl-D-alanine carboxypeptidase
CabotsTragopan223_142025	K01286	Not Included in Pathway or Brite	Unclassified: metabolism	Enzymes with EC numbers	E3.4.16.4	D-alanyl-D-alanine carboxypeptidase
CabotsTragopan223_141817	K01286	Not Included in Pathway or Brite	Unclassified: metabolism	Enzymes with EC numbers	E3.4.16.4	D-alanyl-D-alanine carboxypeptidase
toucan80_13414	K01219	Not Included in Pathway or Brite	Unclassified: metabolism	Enzymes with EC numbers	E3.2.1.81	beta-agarase
toucan80_26962	K01185	Not Included in Pathway or Brite	Unclassified: metabolism	Enzymes with EC numbers	E3.2.1.17	lysozyme
toucan80_26946	K01185	Not Included in Pathway or Brite	Unclassified: metabolism	Enzymes with EC numbers	E3.2.1.17	lysozyme
toucan80_2688	K01185	Not Included in Pathway or Brite	Unclassified: metabolism	Enzymes with EC numbers	E3.2.1.17	lysozyme
toucan80_26868	K01185	Not Included in Pathway or Brite	Unclassified: metabolism	Enzymes with EC numbers	E3.2.1.17	lysozyme
toucan80_26603	K01185	Not Included in Pathway or Brite	Unclassified: metabolism	Enzymes with EC numbers	E3.2.1.17	lysozyme
toucan80_26571	K01185	Not Included in Pathway or Brite	Unclassified: metabolism	Enzymes with EC numbers	E3.2.1.17	lysozyme
toucan80_26492	K01185	Not Included in Pathway or Brite	Unclassified: metabolism	Enzymes with EC numbers	E3.2.1.17	lysozyme
toucan80_26426	K01185	Not Included in Pathway or Brite	Unclassified: metabolism	Enzymes with EC numbers	E3.2.1.17	lysozyme
toucan80_26309	K01185	Not Included in Pathway or Brite	Unclassified: metabolism	Enzymes with EC numbers	E3.2.1.17	lysozyme
toucan80_26270	K01185	Not Included in Pathway or Brite	Unclassified: metabolism	Enzymes with EC numbers	E3.2.1.17	lysozyme
toucan80_26214	K01185	Not Included in Pathway or Brite	Unclassified: metabolism	Enzymes with EC numbers	E3.2.1.17	lysozyme
toucan80_26202	K01185	Not Included in Pathway or Brite	Unclassified: metabolism	Enzymes with EC numbers	E3.2.1.17	lysozyme
toucan80_26026	K01185	Not Included in Pathway or Brite	Unclassified: metabolism	Enzymes with EC numbers	E3.2.1.17	lysozyme
toucan80_26014	K01185	Not Included in Pathway or Brite	Unclassified: metabolism	Enzymes with EC numbers	E3.2.1.17	lysozyme
toucan80_25997	K01185	Not Included in Pathway or Brite	Unclassified: metabolism	Enzymes with EC numbers	E3.2.1.17	lysozyme
toucan80_25967	K01185	Not Included in Pathway or Brite	Unclassified: metabolism	Enzymes with EC numbers	E3.2.1.17	lysozyme
toucan80_25945	K01185	Not Included in Pathway or Brite	Unclassified: metabolism	Enzymes with EC numbers	E3.2.1.17	lysozyme
toucan80_25916	K01185	Not Included in Pathway or Brite	Unclassified: metabolism	Enzymes with EC numbers	E3.2.1.17	lysozyme
toucan80_25777	K01185	Not Included in Pathway or Brite	Unclassified: metabolism	Enzymes with EC numbers	E3.2.1.17	lysozyme
toucan80_25609	K01185	Not Included in Pathway or Brite	Unclassified: metabolism	Enzymes with EC numbers	E3.2.1.17	lysozyme
toucan80_25553	K01185	Not Included in Pathway or Brite	Unclassified: metabolism	Enzymes with EC numbers	E3.2.1.17	lysozyme
toucan80_25406	K01185	Not Included in Pathway or Brite	Unclassified: metabolism	Enzymes with EC numbers	E3.2.1.17	lysozyme
toucan80_2539	K01185	Not Included in Pathway or Brite	Unclassified: metabolism	Enzymes with EC numbers	E3.2.1.17	lysozyme
toucan80_25362	K01185	Not Included in Pathway or Brite	Unclassified: metabolism	Enzymes with EC numbers	E3.2.1.17	lysozyme
toucan80_25181	K01185	Not Included in Pathway or Brite	Unclassified: metabolism	Enzymes with EC numbers	E3.2.1.17	lysozyme
toucan80_25074	K01185	Not Included in Pathway or Brite	Unclassified: metabolism	Enzymes with EC numbers	E3.2.1.17	lysozyme
toucan80_25052	K01185	Not Included in Pathway or Brite	Unclassified: metabolism	Enzymes with EC numbers	E3.2.1.17	lysozyme
toucan80_25007	K01185	Not Included in Pathway or Brite	Unclassified: metabolism	Enzymes with EC numbers	E3.2.1.17	lysozyme
toucan80_24991	K01185	Not Included in Pathway or Brite	Unclassified: metabolism	Enzymes with EC numbers	E3.2.1.17	lysozyme
toucan80_24913	K01185	Not Included in Pathway or Brite	Unclassified: metabolism	Enzymes with EC numbers	E3.2.1.17	lysozyme
toucan80_2488	K01185	Not Included in Pathway or Brite	Unclassified: metabolism	Enzymes with EC numbers	E3.2.1.17	lysozyme
toucan80_24705	K01185	Not Included in Pathway or Brite	Unclassified: metabolism	Enzymes with EC numbers	E3.2.1.17	lysozyme
toucan80_24682	K01185	Not Included in Pathway or Brite	Unclassified: metabolism	Enzymes with EC numbers	E3.2.1.17	lysozyme
toucan80_24587	K01185	Not Included in Pathway or Brite	Unclassified: metabolism	Enzymes with EC numbers	E3.2.1.17	lysozyme
toucan80_24582	K01185	Not Included in Pathway or Brite	Unclassified: metabolism	Enzymes with EC numbers	E3.2.1.17	lysozyme
toucan80_24471	K01185	Not Included in Pathway or Brite	Unclassified: metabolism	Enzymes with EC numbers	E3.2.1.17	lysozyme
toucan80_24381	K01185	Not Included in Pathway or Brite	Unclassified: metabolism	Enzymes with EC numbers	E3.2.1.17	lysozyme
toucan80_24347	K01185	Not Included in Pathway or Brite	Unclassified: metabolism	Enzymes with EC numbers	E3.2.1.17	lysozyme
toucan80_24306	K01185	Not Included in Pathway or Brite	Unclassified: metabolism	Enzymes with EC numbers	E3.2.1.17	lysozyme
toucan80_24257	K01185	Not Included in Pathway or Brite	Unclassified: metabolism	Enzymes with EC numbers	E3.2.1.17	lysozyme
toucan80_24092	K01185	Not Included in Pathway or Brite	Unclassified: metabolism	Enzymes with EC numbers	E3.2.1.17	lysozyme
toucan80_23447	K01185	Not Included in Pathway or Brite	Unclassified: metabolism	Enzymes with EC numbers	E3.2.1.17	lysozyme
toucan80_23439	K01185	Not Included in Pathway or Brite	Unclassified: metabolism	Enzymes with EC numbers	E3.2.1.17	lysozyme
toucan80_23240	K01185	Not Included in Pathway or Brite	Unclassified: metabolism	Enzymes with EC numbers	E3.2.1.17	lysozyme
toucan80_23235	K01185	Not Included in Pathway or Brite	Unclassified: metabolism	Enzymes with EC numbers	E3.2.1.17	lysozyme
toucan80_23205	K01185	Not Included in Pathway or Brite	Unclassified: metabolism	Enzymes with EC numbers	E3.2.1.17	lysozyme
toucan80_23195	K01185	Not Included in Pathway or Brite	Unclassified: metabolism	Enzymes with EC numbers	E3.2.1.17	lysozyme
toucan80_23186	K01185	Not Included in Pathway or Brite	Unclassified: metabolism	Enzymes with EC numbers	E3.2.1.17	lysozyme
toucan80_23011	K01185	Not Included in Pathway or Brite	Unclassified: metabolism	Enzymes with EC numbers	E3.2.1.17	lysozyme
toucan80_22944	K01185	Not Included in Pathway or Brite	Unclassified: metabolism	Enzymes with EC numbers	E3.2.1.17	lysozyme
toucan80_22902	K01185	Not Included in Pathway or Brite	Unclassified: metabolism	Enzymes with EC numbers	E3.2.1.17	lysozyme
toucan80_22813	K01185	Not Included in Pathway or Brite	Unclassified: metabolism	Enzymes with EC numbers	E3.2.1.17	lysozyme
toucan80_22792	K01185	Not Included in Pathway or Brite	Unclassified: metabolism	Enzymes with EC numbers	E3.2.1.17	lysozyme
toucan80_22583	K01185	Not Included in Pathway or Brite	Unclassified: metabolism	Enzymes with EC numbers	E3.2.1.17	lysozyme
toucan80_22537	K01185	Not Included in Pathway or Brite	Unclassified: metabolism	Enzymes with EC numbers	E3.2.1.17	lysozyme
toucan80_2235	K01185	Not Included in Pathway or Brite	Unclassified: metabolism	Enzymes with EC numbers	E3.2.1.17	lysozyme
toucan80_22336	K01185	Not Included in Pathway or Brite	Unclassified: metabolism	Enzymes with EC numbers	E3.2.1.17	lysozyme
toucan80_21741	K01185	Not Included in Pathway or Brite	Unclassified: metabolism	Enzymes with EC numbers	E3.2.1.17	lysozyme
toucan80_21720	K01185	Not Included in Pathway or Brite	Unclassified: metabolism	Enzymes with EC numbers	E3.2.1.17	lysozyme
toucan80_21662	K01185	Not Included in Pathway or Brite	Unclassified: metabolism	Enzymes with EC numbers	E3.2.1.17	lysozyme
toucan80_21645	K01185	Not Included in Pathway or Brite	Unclassified: metabolism	Enzymes with EC numbers	E3.2.1.17	lysozyme
toucan80_21528	K01185	Not Included in Pathway or Brite	Unclassified: metabolism	Enzymes with EC numbers	E3.2.1.17	lysozyme
toucan80_21398	K01185	Not Included in Pathway or Brite	Unclassified: metabolism	Enzymes with EC numbers	E3.2.1.17	lysozyme
toucan80_21344	K01185	Not Included in Pathway or Brite	Unclassified: metabolism	Enzymes with EC numbers	E3.2.1.17	lysozyme
toucan80_21031	K01185	Not Included in Pathway or Brite	Unclassified: metabolism	Enzymes with EC numbers	E3.2.1.17	lysozyme
toucan80_20924	K01185	Not Included in Pathway or Brite	Unclassified: metabolism	Enzymes with EC numbers	E3.2.1.17	lysozyme
toucan80_20903	K01185	Not Included in Pathway or Brite	Unclassified: metabolism	Enzymes with EC numbers	E3.2.1.17	lysozyme
toucan80_2082	K01185	Not Included in Pathway or Brite	Unclassified: metabolism	Enzymes with EC numbers	E3.2.1.17	lysozyme
toucan80_20760	K01185	Not Included in Pathway or Brite	Unclassified: metabolism	Enzymes with EC numbers	E3.2.1.17	lysozyme
toucan80_20447	K01185	Not Included in Pathway or Brite	Unclassified: metabolism	Enzymes with EC numbers	E3.2.1.17	lysozyme
toucan80_20432	K01185	Not Included in Pathway or Brite	Unclassified: metabolism	Enzymes with EC numbers	E3.2.1.17	lysozyme
toucan80_20400	K01185	Not Included in Pathway or Brite	Unclassified: metabolism	Enzymes with EC numbers	E3.2.1.17	lysozyme
toucan80_19709	K01185	Not Included in Pathway or Brite	Unclassified: metabolism	Enzymes with EC numbers	E3.2.1.17	lysozyme
toucan80_19458	K01185	Not Included in Pathway or Brite	Unclassified: metabolism	Enzymes with EC numbers	E3.2.1.17	lysozyme
toucan80_19401	K01185	Not Included in Pathway or Brite	Unclassified: metabolism	Enzymes with EC numbers	E3.2.1.17	lysozyme
toucan80_19359	K01185	Not Included in Pathway or Brite	Unclassified: metabolism	Enzymes with EC numbers	E3.2.1.17	lysozyme
toucan80_19277	K01185	Not Included in Pathway or Brite	Unclassified: metabolism	Enzymes with EC numbers	E3.2.1.17	lysozyme
toucan80_19260	K01185	Not Included in Pathway or Brite	Unclassified: metabolism	Enzymes with EC numbers	E3.2.1.17	lysozyme
toucan80_19213	K01185	Not Included in Pathway or Brite	Unclassified: metabolism	Enzymes with EC numbers	E3.2.1.17	lysozyme
toucan80_1907	K01185	Not Included in Pathway or Brite	Unclassified: metabolism	Enzymes with EC numbers	E3.2.1.17	lysozyme
toucan80_19052	K01185	Not Included in Pathway or Brite	Unclassified: metabolism	Enzymes with EC numbers	E3.2.1.17	lysozyme
toucan80_18853	K01185	Not Included in Pathway or Brite	Unclassified: metabolism	Enzymes with EC numbers	E3.2.1.17	lysozyme
toucan80_18842	K01185	Not Included in Pathway or Brite	Unclassified: metabolism	Enzymes with EC numbers	E3.2.1.17	lysozyme
toucan80_18828	K01185	Not Included in Pathway or Brite	Unclassified: metabolism	Enzymes with EC numbers	E3.2.1.17	lysozyme
toucan80_18774	K01185	Not Included in Pathway or Brite	Unclassified: metabolism	Enzymes with EC numbers	E3.2.1.17	lysozyme
toucan80_18747	K01185	Not Included in Pathway or Brite	Unclassified: metabolism	Enzymes with EC numbers	E3.2.1.17	lysozyme
toucan80_18711	K01185	Not Included in Pathway or Brite	Unclassified: metabolism	Enzymes with EC numbers	E3.2.1.17	lysozyme
toucan80_18339	K01185	Not Included in Pathway or Brite	Unclassified: metabolism	Enzymes with EC numbers	E3.2.1.17	lysozyme
toucan80_17674	K01185	Not Included in Pathway or Brite	Unclassified: metabolism	Enzymes with EC numbers	E3.2.1.17	lysozyme
toucan80_17573	K01185	Not Included in Pathway or Brite	Unclassified: metabolism	Enzymes with EC numbers	E3.2.1.17	lysozyme
toucan80_17226	K01185	Not Included in Pathway or Brite	Unclassified: metabolism	Enzymes with EC numbers	E3.2.1.17	lysozyme
toucan80_17221	K01185	Not Included in Pathway or Brite	Unclassified: metabolism	Enzymes with EC numbers	E3.2.1.17	lysozyme
toucan80_16756	K01185	Not Included in Pathway or Brite	Unclassified: metabolism	Enzymes with EC numbers	E3.2.1.17	lysozyme
toucan80_16748	K01185	Not Included in Pathway or Brite	Unclassified: metabolism	Enzymes with EC numbers	E3.2.1.17	lysozyme
toucan80_16716	K01185	Not Included in Pathway or Brite	Unclassified: metabolism	Enzymes with EC numbers	E3.2.1.17	lysozyme
toucan80_16651	K01185	Not Included in Pathway or Brite	Unclassified: metabolism	Enzymes with EC numbers	E3.2.1.17	lysozyme
toucan80_1658	K01185	Not Included in Pathway or Brite	Unclassified: metabolism	Enzymes with EC numbers	E3.2.1.17	lysozyme
toucan80_16382	K01185	Not Included in Pathway or Brite	Unclassified: metabolism	Enzymes with EC numbers	E3.2.1.17	lysozyme
toucan80_16360	K01185	Not Included in Pathway or Brite	Unclassified: metabolism	Enzymes with EC numbers	E3.2.1.17	lysozyme
CabotsTragopan223_78991	K01185	Not Included in Pathway or Brite	Unclassified: metabolism	Enzymes with EC numbers	E3.2.1.17	lysozyme
CabotsTragopan223_78887	K01185	Not Included in Pathway or Brite	Unclassified: metabolism	Enzymes with EC numbers	E3.2.1.17	lysozyme
CabotsTragopan223_78634	K01185	Not Included in Pathway or Brite	Unclassified: metabolism	Enzymes with EC numbers	E3.2.1.17	lysozyme
CabotsTragopan223_78587	K01185	Not Included in Pathway or Brite	Unclassified: metabolism	Enzymes with EC numbers	E3.2.1.17	lysozyme
CabotsTragopan223_7786	K01185	Not Included in Pathway or Brite	Unclassified: metabolism	Enzymes with EC numbers	E3.2.1.17	lysozyme
CabotsTragopan223_54358	K01185	Not Included in Pathway or Brite	Unclassified: metabolism	Enzymes with EC numbers	E3.2.1.17	lysozyme
CabotsTragopan223_145526	K01185	Not Included in Pathway or Brite	Unclassified: metabolism	Enzymes with EC numbers	E3.2.1.17	lysozyme
bluepeacock210_79678	K01185	Not Included in Pathway or Brite	Unclassified: metabolism	Enzymes with EC numbers	E3.2.1.17	lysozyme
bluepeacock210_79526	K01185	Not Included in Pathway or Brite	Unclassified: metabolism	Enzymes with EC numbers	E3.2.1.17	lysozyme
bluepeacock210_7945	K01185	Not Included in Pathway or Brite	Unclassified: metabolism	Enzymes with EC numbers	E3.2.1.17	lysozyme
bluepeacock210_28694	K01185	Not Included in Pathway or Brite	Unclassified: metabolism	Enzymes with EC numbers	E3.2.1.17	lysozyme
bluepeacock210_28616	K01185	Not Included in Pathway or Brite	Unclassified: metabolism	Enzymes with EC numbers	E3.2.1.17	lysozyme
bluepeacock210_28595	K01185	Not Included in Pathway or Brite	Unclassified: metabolism	Enzymes with EC numbers	E3.2.1.17	lysozyme
beangoose233_1005	K01185	Not Included in Pathway or Brite	Unclassified: metabolism	Enzymes with EC numbers	E3.2.1.17	lysozyme
beangoose232_9827	K01185	Not Included in Pathway or Brite	Unclassified: metabolism	Enzymes with EC numbers	E3.2.1.17	lysozyme
beangoose232_9716	K01185	Not Included in Pathway or Brite	Unclassified: metabolism	Enzymes with EC numbers	E3.2.1.17	lysozyme
beangoose230_19407	K01185	Not Included in Pathway or Brite	Unclassified: metabolism	Enzymes with EC numbers	E3.2.1.17	lysozyme
toucan80_27425	K01181	Not Included in Pathway or Brite	Unclassified: metabolism	Enzymes with EC numbers	E3.2.1.8, xynA	endo-1,4-beta-xylanase
toucan80_27422	K01181	Not Included in Pathway or Brite	Unclassified: metabolism	Enzymes with EC numbers	E3.2.1.8, xynA	endo-1,4-beta-xylanase
toucan80_27420	K01181	Not Included in Pathway or Brite	Unclassified: metabolism	Enzymes with EC numbers	E3.2.1.8, xynA	endo-1,4-beta-xylanase
toucan80_9940	K01174	Not Included in Pathway or Brite	Unclassified: metabolism	Enzymes with EC numbers	nuc	micrococcal nuclease
toucan80_9842	K01174	Not Included in Pathway or Brite	Unclassified: metabolism	Enzymes with EC numbers	nuc	micrococcal nuclease
toucan80_9537	K01174	Not Included in Pathway or Brite	Unclassified: metabolism	Enzymes with EC numbers	nuc	micrococcal nuclease
bluepeacock210_28584	K01174	Not Included in Pathway or Brite	Unclassified: metabolism	Enzymes with EC numbers	nuc	micrococcal nuclease
bluepeacock210_28427	K01174	Not Included in Pathway or Brite	Unclassified: metabolism	Enzymes with EC numbers	nuc	micrococcal nuclease
toucan80_9968	K01161	Not Included in Pathway or Brite	Unclassified: metabolism	Enzymes with EC numbers	E3.1.25.1	deoxyribonuclease (pyrimidine dimer)
CabotsTragopan223_123118	K01161	Not Included in Pathway or Brite	Unclassified: metabolism	Enzymes with EC numbers	E3.1.25.1	deoxyribonuclease (pyrimidine dimer)
bluepeacock211_50529	K01104	Not Included in Pathway or Brite	Unclassified: metabolism	Enzymes with EC numbers	E3.1.3.48	protein-tyrosine phosphatase
Whitebellygoldenpheasant226_26538	K01090	Not Included in Pathway or Brite	Unclassified: metabolism	Enzymes with EC numbers	E3.1.3.16	protein phosphatase
Whitebellygoldenpheasant226_26497	K01090	Not Included in Pathway or Brite	Unclassified: metabolism	Enzymes with EC numbers	E3.1.3.16	protein phosphatase
Whitebellygoldenpheasant226_26306	K01090	Not Included in Pathway or Brite	Unclassified: metabolism	Enzymes with EC numbers	E3.1.3.16	protein phosphatase
Whitebellygoldenpheasant226_25874	K01090	Not Included in Pathway or Brite	Unclassified: metabolism	Enzymes with EC numbers	E3.1.3.16	protein phosphatase
Whitebellygoldenpheasant226_25867	K01090	Not Included in Pathway or Brite	Unclassified: metabolism	Enzymes with EC numbers	E3.1.3.16	protein phosphatase
Whitebellygoldenpheasant226_25865	K01090	Not Included in Pathway or Brite	Unclassified: metabolism	Enzymes with EC numbers	E3.1.3.16	protein phosphatase
BluePeacock205_86306	K01090	Not Included in Pathway or Brite	Unclassified: metabolism	Enzymes with EC numbers	E3.1.3.16	protein phosphatase
BluePeacock205_86267	K01090	Not Included in Pathway or Brite	Unclassified: metabolism	Enzymes with EC numbers	E3.1.3.16	protein phosphatase
BluePeacock205_86118	K01090	Not Included in Pathway or Brite	Unclassified: metabolism	Enzymes with EC numbers	E3.1.3.16	protein phosphatase
BluePeacock205_8188	K01090	Not Included in Pathway or Brite	Unclassified: metabolism	Enzymes with EC numbers	E3.1.3.16	protein phosphatase
Whitebellygoldenpheasant226_28326	K00986	Not Included in Pathway or Brite	Unclassified: metabolism	Enzymes with EC numbers	ltrA	RNA-directed DNA polymerase
Whitebellygoldenpheasant226_27929	K00986	Not Included in Pathway or Brite	Unclassified: metabolism	Enzymes with EC numbers	ltrA	RNA-directed DNA polymerase
eagle206_10211	K14060	Not Included in Pathway or Brite	Unclassified: genetic information processing	Replication and repair	pinR	putative DNA-invertase from lambdoid prophage Rac
bluepeacock210_19793	K14060	Not Included in Pathway or Brite	Unclassified: genetic information processing	Replication and repair	pinR	putative DNA-invertase from lambdoid prophage Rac
eagle206_15715	K14059	Not Included in Pathway or Brite	Unclassified: genetic information processing	Replication and repair	int	integrase
eagle206_15490	K14059	Not Included in Pathway or Brite	Unclassified: genetic information processing	Replication and repair	int	integrase
eagle206_15448	K14059	Not Included in Pathway or Brite	Unclassified: genetic information processing	Replication and repair	int	integrase
eagle206_15304	K14059	Not Included in Pathway or Brite	Unclassified: genetic information processing	Replication and repair	int	integrase
eagle206_14959	K14059	Not Included in Pathway or Brite	Unclassified: genetic information processing	Replication and repair	int	integrase
eagle206_14898	K14059	Not Included in Pathway or Brite	Unclassified: genetic information processing	Replication and repair	int	integrase
eagle206_14755	K14059	Not Included in Pathway or Brite	Unclassified: genetic information processing	Replication and repair	int	integrase
eagle206_14634	K14059	Not Included in Pathway or Brite	Unclassified: genetic information processing	Replication and repair	int	integrase
eagle206_14302	K14059	Not Included in Pathway or Brite	Unclassified: genetic information processing	Replication and repair	int	integrase
eagle206_14034	K14059	Not Included in Pathway or Brite	Unclassified: genetic information processing	Replication and repair	int	integrase
eagle206_13777	K14059	Not Included in Pathway or Brite	Unclassified: genetic information processing	Replication and repair	int	integrase
eagle206_13393	K14059	Not Included in Pathway or Brite	Unclassified: genetic information processing	Replication and repair	int	integrase
eagle206_13154	K14059	Not Included in Pathway or Brite	Unclassified: genetic information processing	Replication and repair	int	integrase
eagle206_13128	K14059	Not Included in Pathway or Brite	Unclassified: genetic information processing	Replication and repair	int	integrase
eagle206_13051	K14059	Not Included in Pathway or Brite	Unclassified: genetic information processing	Replication and repair	int	integrase
eagle206_1275	K14059	Not Included in Pathway or Brite	Unclassified: genetic information processing	Replication and repair	int	integrase
eagle206_12531	K14059	Not Included in Pathway or Brite	Unclassified: genetic information processing	Replication and repair	int	integrase
eagle206_12093	K14059	Not Included in Pathway or Brite	Unclassified: genetic information processing	Replication and repair	int	integrase
eagle206_11983	K14059	Not Included in Pathway or Brite	Unclassified: genetic information processing	Replication and repair	int	integrase
eagle206_11460	K14059	Not Included in Pathway or Brite	Unclassified: genetic information processing	Replication and repair	int	integrase
eagle206_11363	K14059	Not Included in Pathway or Brite	Unclassified: genetic information processing	Replication and repair	int	integrase
eagle206_10943	K14059	Not Included in Pathway or Brite	Unclassified: genetic information processing	Replication and repair	int	integrase
eagle206_10773	K14059	Not Included in Pathway or Brite	Unclassified: genetic information processing	Replication and repair	int	integrase
eagle206_10484	K14059	Not Included in Pathway or Brite	Unclassified: genetic information processing	Replication and repair	int	integrase
eagle206_10461	K14059	Not Included in Pathway or Brite	Unclassified: genetic information processing	Replication and repair	int	integrase
bluepeacock211_19586	K14059	Not Included in Pathway or Brite	Unclassified: genetic information processing	Replication and repair	int	integrase
bluepeacock211_1909	K14059	Not Included in Pathway or Brite	Unclassified: genetic information processing	Replication and repair	int	integrase
bluepeacock211_18949	K14059	Not Included in Pathway or Brite	Unclassified: genetic information processing	Replication and repair	int	integrase
bluepeacock211_18636	K14059	Not Included in Pathway or Brite	Unclassified: genetic information processing	Replication and repair	int	integrase
bluepeacock211_1839	K14059	Not Included in Pathway or Brite	Unclassified: genetic information processing	Replication and repair	int	integrase
bluepeacock211_18244	K14059	Not Included in Pathway or Brite	Unclassified: genetic information processing	Replication and repair	int	integrase
bluepeacock211_18197	K14059	Not Included in Pathway or Brite	Unclassified: genetic information processing	Replication and repair	int	integrase
bluepeacock211_17976	K14059	Not Included in Pathway or Brite	Unclassified: genetic information processing	Replication and repair	int	integrase
bluepeacock211_17888	K14059	Not Included in Pathway or Brite	Unclassified: genetic information processing	Replication and repair	int	integrase
bluepeacock211_17081	K14059	Not Included in Pathway or Brite	Unclassified: genetic information processing	Replication and repair	int	integrase
bluepeacock211_17018	K14059	Not Included in Pathway or Brite	Unclassified: genetic information processing	Replication and repair	int	integrase
bluepeacock211_17016	K14059	Not Included in Pathway or Brite	Unclassified: genetic information processing	Replication and repair	int	integrase
bluepeacock211_16775	K14059	Not Included in Pathway or Brite	Unclassified: genetic information processing	Replication and repair	int	integrase
bluepeacock211_16588	K14059	Not Included in Pathway or Brite	Unclassified: genetic information processing	Replication and repair	int	integrase
bluepeacock211_16402	K14059	Not Included in Pathway or Brite	Unclassified: genetic information processing	Replication and repair	int	integrase
bluepeacock211_16040	K14059	Not Included in Pathway or Brite	Unclassified: genetic information processing	Replication and repair	int	integrase
bluepeacock211_15911	K14059	Not Included in Pathway or Brite	Unclassified: genetic information processing	Replication and repair	int	integrase
bluepeacock211_15575	K14059	Not Included in Pathway or Brite	Unclassified: genetic information processing	Replication and repair	int	integrase
bluepeacock211_15054	K14059	Not Included in Pathway or Brite	Unclassified: genetic information processing	Replication and repair	int	integrase
bluepeacock211_14938	K14059	Not Included in Pathway or Brite	Unclassified: genetic information processing	Replication and repair	int	integrase
bluepeacock211_14831	K14059	Not Included in Pathway or Brite	Unclassified: genetic information processing	Replication and repair	int	integrase
bluepeacock211_14500	K14059	Not Included in Pathway or Brite	Unclassified: genetic information processing	Replication and repair	int	integrase
ElliotsPheasant225_25949	K09777	Not Included in Pathway or Brite	Unclassified: genetic information processing	Transcription	remA	extracellular matrix regulatory protein A
ElliotsPheasant225_25719	K09777	Not Included in Pathway or Brite	Unclassified: genetic information processing	Transcription	remA	extracellular matrix regulatory protein A
bluepeacock210_69647	K09777	Not Included in Pathway or Brite	Unclassified: genetic information processing	Transcription	remA	extracellular matrix regulatory protein A
bluepeacock210_68926	K09777	Not Included in Pathway or Brite	Unclassified: genetic information processing	Transcription	remA	extracellular matrix regulatory protein A
ElliotsPheasant225_59295	K07741	Not Included in Pathway or Brite	Unclassified: genetic information processing	Transcription	antB	anti-repressor protein
ElliotsPheasant225_59227	K07741	Not Included in Pathway or Brite	Unclassified: genetic information processing	Transcription	antB	anti-repressor protein
ElliotsPheasant225_59040	K07741	Not Included in Pathway or Brite	Unclassified: genetic information processing	Transcription	antB	anti-repressor protein
ElliotsPheasant225_58998	K07741	Not Included in Pathway or Brite	Unclassified: genetic information processing	Transcription	antB	anti-repressor protein
ElliotsPheasant225_58833	K07741	Not Included in Pathway or Brite	Unclassified: genetic information processing	Transcription	antB	anti-repressor protein
ElliotsPheasant225_58658	K07741	Not Included in Pathway or Brite	Unclassified: genetic information processing	Transcription	antB	anti-repressor protein
ElliotsPheasant225_58491	K07741	Not Included in Pathway or Brite	Unclassified: genetic information processing	Transcription	antB	anti-repressor protein
ElliotsPheasant225_57944	K07741	Not Included in Pathway or Brite	Unclassified: genetic information processing	Transcription	antB	anti-repressor protein
ElliotsPheasant225_57886	K07741	Not Included in Pathway or Brite	Unclassified: genetic information processing	Transcription	antB	anti-repressor protein
ElliotsPheasant225_57858	K07741	Not Included in Pathway or Brite	Unclassified: genetic information processing	Transcription	antB	anti-repressor protein
ElliotsPheasant225_57815	K07741	Not Included in Pathway or Brite	Unclassified: genetic information processing	Transcription	antB	anti-repressor protein
ElliotsPheasant225_57656	K07741	Not Included in Pathway or Brite	Unclassified: genetic information processing	Transcription	antB	anti-repressor protein
ElliotsPheasant225_57429	K07741	Not Included in Pathway or Brite	Unclassified: genetic information processing	Transcription	antB	anti-repressor protein
ElliotsPheasant225_57348	K07741	Not Included in Pathway or Brite	Unclassified: genetic information processing	Transcription	antB	anti-repressor protein
ElliotsPheasant225_5697	K07741	Not Included in Pathway or Brite	Unclassified: genetic information processing	Transcription	antB	anti-repressor protein
ElliotsPheasant225_56880	K07741	Not Included in Pathway or Brite	Unclassified: genetic information processing	Transcription	antB	anti-repressor protein
ElliotsPheasant225_55846	K07741	Not Included in Pathway or Brite	Unclassified: genetic information processing	Transcription	antB	anti-repressor protein
ElliotsPheasant225_55437	K07741	Not Included in Pathway or Brite	Unclassified: genetic information processing	Transcription	antB	anti-repressor protein
ElliotsPheasant225_55329	K07741	Not Included in Pathway or Brite	Unclassified: genetic information processing	Transcription	antB	anti-repressor protein
ElliotsPheasant225_55093	K07741	Not Included in Pathway or Brite	Unclassified: genetic information processing	Transcription	antB	anti-repressor protein
ElliotsPheasant225_5486	K07741	Not Included in Pathway or Brite	Unclassified: genetic information processing	Transcription	antB	anti-repressor protein
ElliotsPheasant225_54842	K07741	Not Included in Pathway or Brite	Unclassified: genetic information processing	Transcription	antB	anti-repressor protein
ElliotsPheasant225_54313	K07741	Not Included in Pathway or Brite	Unclassified: genetic information processing	Transcription	antB	anti-repressor protein
ElliotsPheasant225_54247	K07741	Not Included in Pathway or Brite	Unclassified: genetic information processing	Transcription	antB	anti-repressor protein
ElliotsPheasant225_54049	K07741	Not Included in Pathway or Brite	Unclassified: genetic information processing	Transcription	antB	anti-repressor protein
ElliotsPheasant225_53705	K07741	Not Included in Pathway or Brite	Unclassified: genetic information processing	Transcription	antB	anti-repressor protein
ElliotsPheasant225_53675	K07741	Not Included in Pathway or Brite	Unclassified: genetic information processing	Transcription	antB	anti-repressor protein
ElliotsPheasant225_53510	K07741	Not Included in Pathway or Brite	Unclassified: genetic information processing	Transcription	antB	anti-repressor protein
ElliotsPheasant225_53391	K07741	Not Included in Pathway or Brite	Unclassified: genetic information processing	Transcription	antB	anti-repressor protein
ElliotsPheasant225_5330	K07741	Not Included in Pathway or Brite	Unclassified: genetic information processing	Transcription	antB	anti-repressor protein
ElliotsPheasant225_52509	K07741	Not Included in Pathway or Brite	Unclassified: genetic information processing	Transcription	antB	anti-repressor protein
ElliotsPheasant225_52466	K07741	Not Included in Pathway or Brite	Unclassified: genetic information processing	Transcription	antB	anti-repressor protein
ElliotsPheasant225_52053	K07741	Not Included in Pathway or Brite	Unclassified: genetic information processing	Transcription	antB	anti-repressor protein
ElliotsPheasant225_52014	K07741	Not Included in Pathway or Brite	Unclassified: genetic information processing	Transcription	antB	anti-repressor protein
ElliotsPheasant225_51983	K07741	Not Included in Pathway or Brite	Unclassified: genetic information processing	Transcription	antB	anti-repressor protein
ElliotsPheasant225_51896	K07741	Not Included in Pathway or Brite	Unclassified: genetic information processing	Transcription	antB	anti-repressor protein
ElliotsPheasant225_51286	K07741	Not Included in Pathway or Brite	Unclassified: genetic information processing	Transcription	antB	anti-repressor protein
ElliotsPheasant225_5128	K07741	Not Included in Pathway or Brite	Unclassified: genetic information processing	Transcription	antB	anti-repressor protein
ElliotsPheasant225_51067	K07741	Not Included in Pathway or Brite	Unclassified: genetic information processing	Transcription	antB	anti-repressor protein
ElliotsPheasant225_50939	K07741	Not Included in Pathway or Brite	Unclassified: genetic information processing	Transcription	antB	anti-repressor protein
ElliotsPheasant225_50461	K07741	Not Included in Pathway or Brite	Unclassified: genetic information processing	Transcription	antB	anti-repressor protein
ElliotsPheasant225_50292	K07741	Not Included in Pathway or Brite	Unclassified: genetic information processing	Transcription	antB	anti-repressor protein
ElliotsPheasant225_49980	K07741	Not Included in Pathway or Brite	Unclassified: genetic information processing	Transcription	antB	anti-repressor protein
ElliotsPheasant225_49739	K07741	Not Included in Pathway or Brite	Unclassified: genetic information processing	Transcription	antB	anti-repressor protein
ElliotsPheasant225_4936	K07741	Not Included in Pathway or Brite	Unclassified: genetic information processing	Transcription	antB	anti-repressor protein
ElliotsPheasant225_49156	K07741	Not Included in Pathway or Brite	Unclassified: genetic information processing	Transcription	antB	anti-repressor protein
ElliotsPheasant225_49052	K07741	Not Included in Pathway or Brite	Unclassified: genetic information processing	Transcription	antB	anti-repressor protein
ElliotsPheasant225_48931	K07741	Not Included in Pathway or Brite	Unclassified: genetic information processing	Transcription	antB	anti-repressor protein
ElliotsPheasant225_48906	K07741	Not Included in Pathway or Brite	Unclassified: genetic information processing	Transcription	antB	anti-repressor protein
ElliotsPheasant225_48384	K07741	Not Included in Pathway or Brite	Unclassified: genetic information processing	Transcription	antB	anti-repressor protein
ElliotsPheasant225_48329	K07741	Not Included in Pathway or Brite	Unclassified: genetic information processing	Transcription	antB	anti-repressor protein
ElliotsPheasant225_47999	K07741	Not Included in Pathway or Brite	Unclassified: genetic information processing	Transcription	antB	anti-repressor protein
ElliotsPheasant225_47270	K07741	Not Included in Pathway or Brite	Unclassified: genetic information processing	Transcription	antB	anti-repressor protein
ElliotsPheasant225_47066	K07741	Not Included in Pathway or Brite	Unclassified: genetic information processing	Transcription	antB	anti-repressor protein
ElliotsPheasant225_46984	K07741	Not Included in Pathway or Brite	Unclassified: genetic information processing	Transcription	antB	anti-repressor protein
ElliotsPheasant225_46749	K07741	Not Included in Pathway or Brite	Unclassified: genetic information processing	Transcription	antB	anti-repressor protein
ElliotsPheasant225_46735	K07741	Not Included in Pathway or Brite	Unclassified: genetic information processing	Transcription	antB	anti-repressor protein
ElliotsPheasant225_46653	K07741	Not Included in Pathway or Brite	Unclassified: genetic information processing	Transcription	antB	anti-repressor protein
ElliotsPheasant225_46414	K07741	Not Included in Pathway or Brite	Unclassified: genetic information processing	Transcription	antB	anti-repressor protein
ElliotsPheasant225_46179	K07741	Not Included in Pathway or Brite	Unclassified: genetic information processing	Transcription	antB	anti-repressor protein
ElliotsPheasant225_45511	K07741	Not Included in Pathway or Brite	Unclassified: genetic information processing	Transcription	antB	anti-repressor protein
ElliotsPheasant225_42742	K07741	Not Included in Pathway or Brite	Unclassified: genetic information processing	Transcription	antB	anti-repressor protein
ElliotsPheasant225_42547	K07741	Not Included in Pathway or Brite	Unclassified: genetic information processing	Transcription	antB	anti-repressor protein
ElliotsPheasant225_75112	K07576	Not Included in Pathway or Brite	Unclassified: genetic information processing	Translation	K07576	metallo-beta-lactamase family protein
ElliotsPheasant225_75033	K07576	Not Included in Pathway or Brite	Unclassified: genetic information processing	Translation	K07576	metallo-beta-lactamase family protein
ElliotsPheasant225_73526	K07576	Not Included in Pathway or Brite	Unclassified: genetic information processing	Translation	K07576	metallo-beta-lactamase family protein
ElliotsPheasant225_73337	K07576	Not Included in Pathway or Brite	Unclassified: genetic information processing	Translation	K07576	metallo-beta-lactamase family protein
beangoose230_19903	K07570	Not Included in Pathway or Brite	Unclassified: genetic information processing	Translation	GSP13	general stress protein 13
ElliotsPheasant225_79191	K07505	Not Included in Pathway or Brite	Unclassified: genetic information processing	Replication and repair	repA	regulatory protein RepA
ElliotsPheasant225_78834	K07505	Not Included in Pathway or Brite	Unclassified: genetic information processing	Replication and repair	repA	regulatory protein RepA
ElliotsPheasant225_78635	K07505	Not Included in Pathway or Brite	Unclassified: genetic information processing	Replication and repair	repA	regulatory protein RepA
ElliotsPheasant225_78405	K07505	Not Included in Pathway or Brite	Unclassified: genetic information processing	Replication and repair	repA	regulatory protein RepA
ElliotsPheasant225_78292	K07505	Not Included in Pathway or Brite	Unclassified: genetic information processing	Replication and repair	repA	regulatory protein RepA
ElliotsPheasant225_78248	K07505	Not Included in Pathway or Brite	Unclassified: genetic information processing	Replication and repair	repA	regulatory protein RepA
ElliotsPheasant225_78235	K07505	Not Included in Pathway or Brite	Unclassified: genetic information processing	Replication and repair	repA	regulatory protein RepA
ElliotsPheasant225_77692	K07505	Not Included in Pathway or Brite	Unclassified: genetic information processing	Replication and repair	repA	regulatory protein RepA
ElliotsPheasant225_77131	K07505	Not Included in Pathway or Brite	Unclassified: genetic information processing	Replication and repair	repA	regulatory protein RepA
ElliotsPheasant225_77041	K07505	Not Included in Pathway or Brite	Unclassified: genetic information processing	Replication and repair	repA	regulatory protein RepA
ElliotsPheasant225_76876	K07505	Not Included in Pathway or Brite	Unclassified: genetic information processing	Replication and repair	repA	regulatory protein RepA
ElliotsPheasant225_76463	K07505	Not Included in Pathway or Brite	Unclassified: genetic information processing	Replication and repair	repA	regulatory protein RepA
ElliotsPheasant225_76447	K07505	Not Included in Pathway or Brite	Unclassified: genetic information processing	Replication and repair	repA	regulatory protein RepA
ElliotsPheasant225_76396	K07505	Not Included in Pathway or Brite	Unclassified: genetic information processing	Replication and repair	repA	regulatory protein RepA
ElliotsPheasant225_76240	K07505	Not Included in Pathway or Brite	Unclassified: genetic information processing	Replication and repair	repA	regulatory protein RepA
ElliotsPheasant225_76113	K07505	Not Included in Pathway or Brite	Unclassified: genetic information processing	Replication and repair	repA	regulatory protein RepA
ElliotsPheasant225_76025	K07505	Not Included in Pathway or Brite	Unclassified: genetic information processing	Replication and repair	repA	regulatory protein RepA
ElliotsPheasant225_75989	K07505	Not Included in Pathway or Brite	Unclassified: genetic information processing	Replication and repair	repA	regulatory protein RepA
ElliotsPheasant225_7948	K07504	Not Included in Pathway or Brite	Unclassified: genetic information processing	Others	K07504	predicted type IV restriction endonuclease
ElliotsPheasant225_79456	K07504	Not Included in Pathway or Brite	Unclassified: genetic information processing	Others	K07504	predicted type IV restriction endonuclease
ElliotsPheasant225_79826	K07501	Not Included in Pathway or Brite	Unclassified: genetic information processing	Replication and repair	K07501	3'-5' exonuclease
ElliotsPheasant225_7955	K07501	Not Included in Pathway or Brite	Unclassified: genetic information processing	Replication and repair	K07501	3'-5' exonuclease
ElliotsPheasant225_8264	K07497	Not Included in Pathway or Brite	Unclassified: genetic information processing	Replication and repair	K07497	putative transposase
ElliotsPheasant225_82603	K07497	Not Included in Pathway or Brite	Unclassified: genetic information processing	Replication and repair	K07497	putative transposase
ElliotsPheasant225_82460	K07497	Not Included in Pathway or Brite	Unclassified: genetic information processing	Replication and repair	K07497	putative transposase
ElliotsPheasant225_82452	K07497	Not Included in Pathway or Brite	Unclassified: genetic information processing	Replication and repair	K07497	putative transposase
ElliotsPheasant225_81693	K07497	Not Included in Pathway or Brite	Unclassified: genetic information processing	Replication and repair	K07497	putative transposase
ElliotsPheasant225_81637	K07497	Not Included in Pathway or Brite	Unclassified: genetic information processing	Replication and repair	K07497	putative transposase
ElliotsPheasant225_8030	K07497	Not Included in Pathway or Brite	Unclassified: genetic information processing	Replication and repair	K07497	putative transposase
ElliotsPheasant225_8006	K07497	Not Included in Pathway or Brite	Unclassified: genetic information processing	Replication and repair	K07497	putative transposase
ElliotsPheasant225_90976	K07496	Not Included in Pathway or Brite	Unclassified: genetic information processing	Replication and repair	K07496	putative transposase
ElliotsPheasant225_90817	K07496	Not Included in Pathway or Brite	Unclassified: genetic information processing	Replication and repair	K07496	putative transposase
ElliotsPheasant225_90758	K07496	Not Included in Pathway or Brite	Unclassified: genetic information processing	Replication and repair	K07496	putative transposase
ElliotsPheasant225_90383	K07496	Not Included in Pathway or Brite	Unclassified: genetic information processing	Replication and repair	K07496	putative transposase
ElliotsPheasant225_89962	K07496	Not Included in Pathway or Brite	Unclassified: genetic information processing	Replication and repair	K07496	putative transposase
ElliotsPheasant225_89767	K07496	Not Included in Pathway or Brite	Unclassified: genetic information processing	Replication and repair	K07496	putative transposase
ElliotsPheasant225_89558	K07496	Not Included in Pathway or Brite	Unclassified: genetic information processing	Replication and repair	K07496	putative transposase
ElliotsPheasant225_8945	K07496	Not Included in Pathway or Brite	Unclassified: genetic information processing	Replication and repair	K07496	putative transposase
ElliotsPheasant225_89402	K07496	Not Included in Pathway or Brite	Unclassified: genetic information processing	Replication and repair	K07496	putative transposase
ElliotsPheasant225_89324	K07496	Not Included in Pathway or Brite	Unclassified: genetic information processing	Replication and repair	K07496	putative transposase
ElliotsPheasant225_89320	K07496	Not Included in Pathway or Brite	Unclassified: genetic information processing	Replication and repair	K07496	putative transposase
ElliotsPheasant225_89284	K07496	Not Included in Pathway or Brite	Unclassified: genetic information processing	Replication and repair	K07496	putative transposase
ElliotsPheasant225_8914	K07496	Not Included in Pathway or Brite	Unclassified: genetic information processing	Replication and repair	K07496	putative transposase
ElliotsPheasant225_89060	K07496	Not Included in Pathway or Brite	Unclassified: genetic information processing	Replication and repair	K07496	putative transposase
ElliotsPheasant225_88233	K07496	Not Included in Pathway or Brite	Unclassified: genetic information processing	Replication and repair	K07496	putative transposase
ElliotsPheasant225_88017	K07496	Not Included in Pathway or Brite	Unclassified: genetic information processing	Replication and repair	K07496	putative transposase
ElliotsPheasant225_87940	K07496	Not Included in Pathway or Brite	Unclassified: genetic information processing	Replication and repair	K07496	putative transposase
ElliotsPheasant225_87883	K07496	Not Included in Pathway or Brite	Unclassified: genetic information processing	Replication and repair	K07496	putative transposase
ElliotsPheasant225_87800	K07496	Not Included in Pathway or Brite	Unclassified: genetic information processing	Replication and repair	K07496	putative transposase
ElliotsPheasant225_87782	K07496	Not Included in Pathway or Brite	Unclassified: genetic information processing	Replication and repair	K07496	putative transposase
ElliotsPheasant225_87765	K07496	Not Included in Pathway or Brite	Unclassified: genetic information processing	Replication and repair	K07496	putative transposase
ElliotsPheasant225_87725	K07496	Not Included in Pathway or Brite	Unclassified: genetic information processing	Replication and repair	K07496	putative transposase
ElliotsPheasant225_87458	K07496	Not Included in Pathway or Brite	Unclassified: genetic information processing	Replication and repair	K07496	putative transposase
ElliotsPheasant225_87118	K07496	Not Included in Pathway or Brite	Unclassified: genetic information processing	Replication and repair	K07496	putative transposase
ElliotsPheasant225_86776	K07496	Not Included in Pathway or Brite	Unclassified: genetic information processing	Replication and repair	K07496	putative transposase
ElliotsPheasant225_86526	K07496	Not Included in Pathway or Brite	Unclassified: genetic information processing	Replication and repair	K07496	putative transposase
ElliotsPheasant225_86137	K07496	Not Included in Pathway or Brite	Unclassified: genetic information processing	Replication and repair	K07496	putative transposase
ElliotsPheasant225_85804	K07496	Not Included in Pathway or Brite	Unclassified: genetic information processing	Replication and repair	K07496	putative transposase
ElliotsPheasant225_85398	K07496	Not Included in Pathway or Brite	Unclassified: genetic information processing	Replication and repair	K07496	putative transposase
ElliotsPheasant225_85137	K07496	Not Included in Pathway or Brite	Unclassified: genetic information processing	Replication and repair	K07496	putative transposase
ElliotsPheasant225_84167	K07496	Not Included in Pathway or Brite	Unclassified: genetic information processing	Replication and repair	K07496	putative transposase
ElliotsPheasant225_83480	K07496	Not Included in Pathway or Brite	Unclassified: genetic information processing	Replication and repair	K07496	putative transposase
ElliotsPheasant225_83160	K07496	Not Included in Pathway or Brite	Unclassified: genetic information processing	Replication and repair	K07496	putative transposase
ElliotsPheasant225_83046	K07496	Not Included in Pathway or Brite	Unclassified: genetic information processing	Replication and repair	K07496	putative transposase
ElliotsPheasant225_82641	K07496	Not Included in Pathway or Brite	Unclassified: genetic information processing	Replication and repair	K07496	putative transposase
blackswan219_108304	K07496	Not Included in Pathway or Brite	Unclassified: genetic information processing	Replication and repair	K07496	putative transposase
ElliotsPheasant225_92970	K07491	Not Included in Pathway or Brite	Unclassified: genetic information processing	Replication and repair	rayT	REP-associated tyrosine transposase
ElliotsPheasant225_92722	K07491	Not Included in Pathway or Brite	Unclassified: genetic information processing	Replication and repair	rayT	REP-associated tyrosine transposase
ElliotsPheasant225_92589	K07491	Not Included in Pathway or Brite	Unclassified: genetic information processing	Replication and repair	rayT	REP-associated tyrosine transposase
ElliotsPheasant225_92527	K07491	Not Included in Pathway or Brite	Unclassified: genetic information processing	Replication and repair	rayT	REP-associated tyrosine transposase
ElliotsPheasant225_92418	K07491	Not Included in Pathway or Brite	Unclassified: genetic information processing	Replication and repair	rayT	REP-associated tyrosine transposase
ElliotsPheasant225_91991	K07491	Not Included in Pathway or Brite	Unclassified: genetic information processing	Replication and repair	rayT	REP-associated tyrosine transposase
ElliotsPheasant225_95504	K07483	Not Included in Pathway or Brite	Unclassified: genetic information processing	Replication and repair	K07483	transposase
ElliotsPheasant225_94875	K07483	Not Included in Pathway or Brite	Unclassified: genetic information processing	Replication and repair	K07483	transposase
ElliotsPheasant225_94767	K07483	Not Included in Pathway or Brite	Unclassified: genetic information processing	Replication and repair	K07483	transposase
ElliotsPheasant225_94549	K07483	Not Included in Pathway or Brite	Unclassified: genetic information processing	Replication and repair	K07483	transposase
ElliotsPheasant225_94451	K07483	Not Included in Pathway or Brite	Unclassified: genetic information processing	Replication and repair	K07483	transposase
ElliotsPheasant225_94358	K07483	Not Included in Pathway or Brite	Unclassified: genetic information processing	Replication and repair	K07483	transposase
ElliotsPheasant225_9419	K07483	Not Included in Pathway or Brite	Unclassified: genetic information processing	Replication and repair	K07483	transposase
ElliotsPheasant225_94060	K07483	Not Included in Pathway or Brite	Unclassified: genetic information processing	Replication and repair	K07483	transposase
ElliotsPheasant225_93493	K07483	Not Included in Pathway or Brite	Unclassified: genetic information processing	Replication and repair	K07483	transposase
ElliotsPheasant225_93487	K07483	Not Included in Pathway or Brite	Unclassified: genetic information processing	Replication and repair	K07483	transposase
ElliotsPheasant225_93272	K07483	Not Included in Pathway or Brite	Unclassified: genetic information processing	Replication and repair	K07483	transposase
Flamingo06_7052	K07474	Not Included in Pathway or Brite	Unclassified: genetic information processing	Replication and repair	xtmA	phage terminase small subunit
Flamingo06_6361	K07474	Not Included in Pathway or Brite	Unclassified: genetic information processing	Replication and repair	xtmA	phage terminase small subunit
Flamingo06_6084	K07474	Not Included in Pathway or Brite	Unclassified: genetic information processing	Replication and repair	xtmA	phage terminase small subunit
Flamingo06_6056	K07474	Not Included in Pathway or Brite	Unclassified: genetic information processing	Replication and repair	xtmA	phage terminase small subunit
Flamingo06_5410	K07474	Not Included in Pathway or Brite	Unclassified: genetic information processing	Replication and repair	xtmA	phage terminase small subunit
Flamingo06_4890	K07474	Not Included in Pathway or Brite	Unclassified: genetic information processing	Replication and repair	xtmA	phage terminase small subunit
Flamingo06_4697	K07474	Not Included in Pathway or Brite	Unclassified: genetic information processing	Replication and repair	xtmA	phage terminase small subunit
Flamingo06_4460	K07474	Not Included in Pathway or Brite	Unclassified: genetic information processing	Replication and repair	xtmA	phage terminase small subunit
Flamingo06_4009	K07474	Not Included in Pathway or Brite	Unclassified: genetic information processing	Replication and repair	xtmA	phage terminase small subunit
Flamingo06_3859	K07474	Not Included in Pathway or Brite	Unclassified: genetic information processing	Replication and repair	xtmA	phage terminase small subunit
Flamingo06_1794	K07474	Not Included in Pathway or Brite	Unclassified: genetic information processing	Replication and repair	xtmA	phage terminase small subunit
Flamingo06_11985	K07474	Not Included in Pathway or Brite	Unclassified: genetic information processing	Replication and repair	xtmA	phage terminase small subunit
Flamingo06_11976	K07474	Not Included in Pathway or Brite	Unclassified: genetic information processing	Replication and repair	xtmA	phage terminase small subunit
Flamingo06_11644	K07474	Not Included in Pathway or Brite	Unclassified: genetic information processing	Replication and repair	xtmA	phage terminase small subunit
Flamingo06_11291	K07474	Not Included in Pathway or Brite	Unclassified: genetic information processing	Replication and repair	xtmA	phage terminase small subunit
Flamingo06_10562	K07474	Not Included in Pathway or Brite	Unclassified: genetic information processing	Replication and repair	xtmA	phage terminase small subunit
Flamingo06_10412	K07474	Not Included in Pathway or Brite	Unclassified: genetic information processing	Replication and repair	xtmA	phage terminase small subunit
Flamingo03_9902	K07474	Not Included in Pathway or Brite	Unclassified: genetic information processing	Replication and repair	xtmA	phage terminase small subunit
Flamingo03_9551	K07474	Not Included in Pathway or Brite	Unclassified: genetic information processing	Replication and repair	xtmA	phage terminase small subunit
Flamingo03_9337	K07474	Not Included in Pathway or Brite	Unclassified: genetic information processing	Replication and repair	xtmA	phage terminase small subunit
Flamingo03_9286	K07474	Not Included in Pathway or Brite	Unclassified: genetic information processing	Replication and repair	xtmA	phage terminase small subunit
Flamingo03_9274	K07474	Not Included in Pathway or Brite	Unclassified: genetic information processing	Replication and repair	xtmA	phage terminase small subunit
Flamingo03_8950	K07474	Not Included in Pathway or Brite	Unclassified: genetic information processing	Replication and repair	xtmA	phage terminase small subunit
Flamingo03_8209	K07474	Not Included in Pathway or Brite	Unclassified: genetic information processing	Replication and repair	xtmA	phage terminase small subunit
Flamingo03_8204	K07474	Not Included in Pathway or Brite	Unclassified: genetic information processing	Replication and repair	xtmA	phage terminase small subunit
Flamingo03_8056	K07474	Not Included in Pathway or Brite	Unclassified: genetic information processing	Replication and repair	xtmA	phage terminase small subunit
Flamingo03_7981	K07474	Not Included in Pathway or Brite	Unclassified: genetic information processing	Replication and repair	xtmA	phage terminase small subunit
Flamingo03_793	K07474	Not Included in Pathway or Brite	Unclassified: genetic information processing	Replication and repair	xtmA	phage terminase small subunit
Flamingo03_7816	K07474	Not Included in Pathway or Brite	Unclassified: genetic information processing	Replication and repair	xtmA	phage terminase small subunit
Flamingo03_7754	K07474	Not Included in Pathway or Brite	Unclassified: genetic information processing	Replication and repair	xtmA	phage terminase small subunit
Flamingo03_7397	K07474	Not Included in Pathway or Brite	Unclassified: genetic information processing	Replication and repair	xtmA	phage terminase small subunit
Flamingo03_7333	K07474	Not Included in Pathway or Brite	Unclassified: genetic information processing	Replication and repair	xtmA	phage terminase small subunit
Flamingo03_7010	K07474	Not Included in Pathway or Brite	Unclassified: genetic information processing	Replication and repair	xtmA	phage terminase small subunit
Flamingo03_6926	K07474	Not Included in Pathway or Brite	Unclassified: genetic information processing	Replication and repair	xtmA	phage terminase small subunit
Flamingo03_6836	K07474	Not Included in Pathway or Brite	Unclassified: genetic information processing	Replication and repair	xtmA	phage terminase small subunit
Flamingo03_6721	K07474	Not Included in Pathway or Brite	Unclassified: genetic information processing	Replication and repair	xtmA	phage terminase small subunit
Flamingo03_6514	K07474	Not Included in Pathway or Brite	Unclassified: genetic information processing	Replication and repair	xtmA	phage terminase small subunit
Flamingo03_6274	K07474	Not Included in Pathway or Brite	Unclassified: genetic information processing	Replication and repair	xtmA	phage terminase small subunit
Flamingo03_5997	K07474	Not Included in Pathway or Brite	Unclassified: genetic information processing	Replication and repair	xtmA	phage terminase small subunit
Flamingo03_4956	K07474	Not Included in Pathway or Brite	Unclassified: genetic information processing	Replication and repair	xtmA	phage terminase small subunit
Flamingo03_3855	K07474	Not Included in Pathway or Brite	Unclassified: genetic information processing	Replication and repair	xtmA	phage terminase small subunit
Flamingo03_2707	K07474	Not Included in Pathway or Brite	Unclassified: genetic information processing	Replication and repair	xtmA	phage terminase small subunit
Flamingo03_2557	K07474	Not Included in Pathway or Brite	Unclassified: genetic information processing	Replication and repair	xtmA	phage terminase small subunit
Flamingo03_1888	K07474	Not Included in Pathway or Brite	Unclassified: genetic information processing	Replication and repair	xtmA	phage terminase small subunit
Flamingo03_1748	K07474	Not Included in Pathway or Brite	Unclassified: genetic information processing	Replication and repair	xtmA	phage terminase small subunit
Flamingo03_1528	K07474	Not Included in Pathway or Brite	Unclassified: genetic information processing	Replication and repair	xtmA	phage terminase small subunit
Flamingo03_14525	K07474	Not Included in Pathway or Brite	Unclassified: genetic information processing	Replication and repair	xtmA	phage terminase small subunit
Flamingo03_14517	K07474	Not Included in Pathway or Brite	Unclassified: genetic information processing	Replication and repair	xtmA	phage terminase small subunit
Flamingo03_14434	K07474	Not Included in Pathway or Brite	Unclassified: genetic information processing	Replication and repair	xtmA	phage terminase small subunit
Flamingo03_14433	K07474	Not Included in Pathway or Brite	Unclassified: genetic information processing	Replication and repair	xtmA	phage terminase small subunit
Flamingo03_14392	K07474	Not Included in Pathway or Brite	Unclassified: genetic information processing	Replication and repair	xtmA	phage terminase small subunit
Flamingo03_14364	K07474	Not Included in Pathway or Brite	Unclassified: genetic information processing	Replication and repair	xtmA	phage terminase small subunit
Flamingo03_14351	K07474	Not Included in Pathway or Brite	Unclassified: genetic information processing	Replication and repair	xtmA	phage terminase small subunit
Flamingo03_14268	K07474	Not Included in Pathway or Brite	Unclassified: genetic information processing	Replication and repair	xtmA	phage terminase small subunit
Flamingo03_14202	K07474	Not Included in Pathway or Brite	Unclassified: genetic information processing	Replication and repair	xtmA	phage terminase small subunit
Flamingo03_14156	K07474	Not Included in Pathway or Brite	Unclassified: genetic information processing	Replication and repair	xtmA	phage terminase small subunit
Flamingo03_13954	K07474	Not Included in Pathway or Brite	Unclassified: genetic information processing	Replication and repair	xtmA	phage terminase small subunit
Flamingo03_13899	K07474	Not Included in Pathway or Brite	Unclassified: genetic information processing	Replication and repair	xtmA	phage terminase small subunit
Flamingo03_13873	K07474	Not Included in Pathway or Brite	Unclassified: genetic information processing	Replication and repair	xtmA	phage terminase small subunit
Flamingo03_13397	K07474	Not Included in Pathway or Brite	Unclassified: genetic information processing	Replication and repair	xtmA	phage terminase small subunit
Flamingo03_13314	K07474	Not Included in Pathway or Brite	Unclassified: genetic information processing	Replication and repair	xtmA	phage terminase small subunit
Flamingo03_13177	K07474	Not Included in Pathway or Brite	Unclassified: genetic information processing	Replication and repair	xtmA	phage terminase small subunit
Flamingo03_12816	K07474	Not Included in Pathway or Brite	Unclassified: genetic information processing	Replication and repair	xtmA	phage terminase small subunit
Flamingo03_12804	K07474	Not Included in Pathway or Brite	Unclassified: genetic information processing	Replication and repair	xtmA	phage terminase small subunit
Flamingo03_12235	K07474	Not Included in Pathway or Brite	Unclassified: genetic information processing	Replication and repair	xtmA	phage terminase small subunit
Flamingo03_12202	K07474	Not Included in Pathway or Brite	Unclassified: genetic information processing	Replication and repair	xtmA	phage terminase small subunit
Flamingo03_12066	K07474	Not Included in Pathway or Brite	Unclassified: genetic information processing	Replication and repair	xtmA	phage terminase small subunit
Flamingo03_11889	K07474	Not Included in Pathway or Brite	Unclassified: genetic information processing	Replication and repair	xtmA	phage terminase small subunit
Flamingo03_11807	K07474	Not Included in Pathway or Brite	Unclassified: genetic information processing	Replication and repair	xtmA	phage terminase small subunit
Flamingo03_11704	K07474	Not Included in Pathway or Brite	Unclassified: genetic information processing	Replication and repair	xtmA	phage terminase small subunit
Flamingo03_11643	K07474	Not Included in Pathway or Brite	Unclassified: genetic information processing	Replication and repair	xtmA	phage terminase small subunit
Flamingo03_11541	K07474	Not Included in Pathway or Brite	Unclassified: genetic information processing	Replication and repair	xtmA	phage terminase small subunit
Flamingo03_11312	K07474	Not Included in Pathway or Brite	Unclassified: genetic information processing	Replication and repair	xtmA	phage terminase small subunit
Flamingo03_11227	K07474	Not Included in Pathway or Brite	Unclassified: genetic information processing	Replication and repair	xtmA	phage terminase small subunit
Flamingo03_11167	K07474	Not Included in Pathway or Brite	Unclassified: genetic information processing	Replication and repair	xtmA	phage terminase small subunit
Flamingo03_11010	K07474	Not Included in Pathway or Brite	Unclassified: genetic information processing	Replication and repair	xtmA	phage terminase small subunit
Flamingo03_10894	K07474	Not Included in Pathway or Brite	Unclassified: genetic information processing	Replication and repair	xtmA	phage terminase small subunit
Flamingo03_10731	K07474	Not Included in Pathway or Brite	Unclassified: genetic information processing	Replication and repair	xtmA	phage terminase small subunit
Flamingo03_10055	K07474	Not Included in Pathway or Brite	Unclassified: genetic information processing	Replication and repair	xtmA	phage terminase small subunit
Flamingo02_8978	K07474	Not Included in Pathway or Brite	Unclassified: genetic information processing	Replication and repair	xtmA	phage terminase small subunit
Flamingo02_7001	K07474	Not Included in Pathway or Brite	Unclassified: genetic information processing	Replication and repair	xtmA	phage terminase small subunit
Flamingo02_6167	K07474	Not Included in Pathway or Brite	Unclassified: genetic information processing	Replication and repair	xtmA	phage terminase small subunit
Flamingo02_5242	K07474	Not Included in Pathway or Brite	Unclassified: genetic information processing	Replication and repair	xtmA	phage terminase small subunit
Flamingo02_4499	K07474	Not Included in Pathway or Brite	Unclassified: genetic information processing	Replication and repair	xtmA	phage terminase small subunit
Flamingo02_12655	K07474	Not Included in Pathway or Brite	Unclassified: genetic information processing	Replication and repair	xtmA	phage terminase small subunit
Flamingo02_12129	K07474	Not Included in Pathway or Brite	Unclassified: genetic information processing	Replication and repair	xtmA	phage terminase small subunit
Flamingo02_11666	K07474	Not Included in Pathway or Brite	Unclassified: genetic information processing	Replication and repair	xtmA	phage terminase small subunit
Flamingo02_11333	K07474	Not Included in Pathway or Brite	Unclassified: genetic information processing	Replication and repair	xtmA	phage terminase small subunit
ElliotsPheasant225_99989	K07474	Not Included in Pathway or Brite	Unclassified: genetic information processing	Replication and repair	xtmA	phage terminase small subunit
ElliotsPheasant225_9991	K07474	Not Included in Pathway or Brite	Unclassified: genetic information processing	Replication and repair	xtmA	phage terminase small subunit
ElliotsPheasant225_99769	K07474	Not Included in Pathway or Brite	Unclassified: genetic information processing	Replication and repair	xtmA	phage terminase small subunit
ElliotsPheasant225_99286	K07474	Not Included in Pathway or Brite	Unclassified: genetic information processing	Replication and repair	xtmA	phage terminase small subunit
ElliotsPheasant225_99268	K07474	Not Included in Pathway or Brite	Unclassified: genetic information processing	Replication and repair	xtmA	phage terminase small subunit
ElliotsPheasant225_99265	K07474	Not Included in Pathway or Brite	Unclassified: genetic information processing	Replication and repair	xtmA	phage terminase small subunit
ElliotsPheasant225_99061	K07474	Not Included in Pathway or Brite	Unclassified: genetic information processing	Replication and repair	xtmA	phage terminase small subunit
ElliotsPheasant225_98481	K07474	Not Included in Pathway or Brite	Unclassified: genetic information processing	Replication and repair	xtmA	phage terminase small subunit
ElliotsPheasant225_98281	K07474	Not Included in Pathway or Brite	Unclassified: genetic information processing	Replication and repair	xtmA	phage terminase small subunit
ElliotsPheasant225_9821	K07474	Not Included in Pathway or Brite	Unclassified: genetic information processing	Replication and repair	xtmA	phage terminase small subunit
ElliotsPheasant225_98089	K07474	Not Included in Pathway or Brite	Unclassified: genetic information processing	Replication and repair	xtmA	phage terminase small subunit
ElliotsPheasant225_9782	K07474	Not Included in Pathway or Brite	Unclassified: genetic information processing	Replication and repair	xtmA	phage terminase small subunit
ElliotsPheasant225_97520	K07474	Not Included in Pathway or Brite	Unclassified: genetic information processing	Replication and repair	xtmA	phage terminase small subunit
ElliotsPheasant225_97161	K07474	Not Included in Pathway or Brite	Unclassified: genetic information processing	Replication and repair	xtmA	phage terminase small subunit
ElliotsPheasant225_97148	K07474	Not Included in Pathway or Brite	Unclassified: genetic information processing	Replication and repair	xtmA	phage terminase small subunit
ElliotsPheasant225_967	K07474	Not Included in Pathway or Brite	Unclassified: genetic information processing	Replication and repair	xtmA	phage terminase small subunit
ElliotsPheasant225_96695	K07474	Not Included in Pathway or Brite	Unclassified: genetic information processing	Replication and repair	xtmA	phage terminase small subunit
ElliotsPheasant225_96210	K07474	Not Included in Pathway or Brite	Unclassified: genetic information processing	Replication and repair	xtmA	phage terminase small subunit
ElliotsPheasant225_9574	K07474	Not Included in Pathway or Brite	Unclassified: genetic information processing	Replication and repair	xtmA	phage terminase small subunit
ElliotsPheasant225_95709	K07474	Not Included in Pathway or Brite	Unclassified: genetic information processing	Replication and repair	xtmA	phage terminase small subunit
ElliotsPheasant225_95513	K07474	Not Included in Pathway or Brite	Unclassified: genetic information processing	Replication and repair	xtmA	phage terminase small subunit
beangoose236_8067	K07474	Not Included in Pathway or Brite	Unclassified: genetic information processing	Replication and repair	xtmA	phage terminase small subunit
beangoose236_7753	K07474	Not Included in Pathway or Brite	Unclassified: genetic information processing	Replication and repair	xtmA	phage terminase small subunit
beangoose236_7654	K07474	Not Included in Pathway or Brite	Unclassified: genetic information processing	Replication and repair	xtmA	phage terminase small subunit
beangoose236_4802	K07474	Not Included in Pathway or Brite	Unclassified: genetic information processing	Replication and repair	xtmA	phage terminase small subunit
beangoose236_3730	K07474	Not Included in Pathway or Brite	Unclassified: genetic information processing	Replication and repair	xtmA	phage terminase small subunit
beangoose236_289	K07474	Not Included in Pathway or Brite	Unclassified: genetic information processing	Replication and repair	xtmA	phage terminase small subunit
beangoose236_2003	K07474	Not Included in Pathway or Brite	Unclassified: genetic information processing	Replication and repair	xtmA	phage terminase small subunit
beangoose236_14991	K07474	Not Included in Pathway or Brite	Unclassified: genetic information processing	Replication and repair	xtmA	phage terminase small subunit
beangoose233_3689	K07474	Not Included in Pathway or Brite	Unclassified: genetic information processing	Replication and repair	xtmA	phage terminase small subunit
beangoose231_7452	K07474	Not Included in Pathway or Brite	Unclassified: genetic information processing	Replication and repair	xtmA	phage terminase small subunit
beangoose231_7337	K07474	Not Included in Pathway or Brite	Unclassified: genetic information processing	Replication and repair	xtmA	phage terminase small subunit
beangoose231_6902	K07474	Not Included in Pathway or Brite	Unclassified: genetic information processing	Replication and repair	xtmA	phage terminase small subunit
Flamingo06_9195	K07467	Not Included in Pathway or Brite	Unclassified: genetic information processing	Replication and repair	nicK	putative DNA relaxase
Flamingo06_8917	K07467	Not Included in Pathway or Brite	Unclassified: genetic information processing	Replication and repair	nicK	putative DNA relaxase
Flamingo06_8485	K07467	Not Included in Pathway or Brite	Unclassified: genetic information processing	Replication and repair	nicK	putative DNA relaxase
bluepeacock210_70454	K07467	Not Included in Pathway or Brite	Unclassified: genetic information processing	Replication and repair	nicK	putative DNA relaxase
flamingo67_12474	K07465	Not Included in Pathway or Brite	Unclassified: genetic information processing	Replication and repair	K07465	putative RecB family exonuclease
flamingo67_11920	K07465	Not Included in Pathway or Brite	Unclassified: genetic information processing	Replication and repair	K07465	putative RecB family exonuclease
flamingo67_11538	K07465	Not Included in Pathway or Brite	Unclassified: genetic information processing	Replication and repair	K07465	putative RecB family exonuclease
flamingo67_11469	K07465	Not Included in Pathway or Brite	Unclassified: genetic information processing	Replication and repair	K07465	putative RecB family exonuclease
flamingo67_10760	K07465	Not Included in Pathway or Brite	Unclassified: genetic information processing	Replication and repair	K07465	putative RecB family exonuclease
flamingo67_10662	K07465	Not Included in Pathway or Brite	Unclassified: genetic information processing	Replication and repair	K07465	putative RecB family exonuclease
flamingo67_10567	K07465	Not Included in Pathway or Brite	Unclassified: genetic information processing	Replication and repair	K07465	putative RecB family exonuclease
flamingo67_10151	K07465	Not Included in Pathway or Brite	Unclassified: genetic information processing	Replication and repair	K07465	putative RecB family exonuclease
Flamingo07_7631	K07465	Not Included in Pathway or Brite	Unclassified: genetic information processing	Replication and repair	K07465	putative RecB family exonuclease
Flamingo07_7582	K07465	Not Included in Pathway or Brite	Unclassified: genetic information processing	Replication and repair	K07465	putative RecB family exonuclease
Flamingo07_7092	K07465	Not Included in Pathway or Brite	Unclassified: genetic information processing	Replication and repair	K07465	putative RecB family exonuclease
Flamingo06_9494	K07465	Not Included in Pathway or Brite	Unclassified: genetic information processing	Replication and repair	K07465	putative RecB family exonuclease
BluePeacock205_59658	K07465	Not Included in Pathway or Brite	Unclassified: genetic information processing	Replication and repair	K07465	putative RecB family exonuclease
BluePeacock205_59566	K07465	Not Included in Pathway or Brite	Unclassified: genetic information processing	Replication and repair	K07465	putative RecB family exonuclease
BluePeacock205_5936	K07465	Not Included in Pathway or Brite	Unclassified: genetic information processing	Replication and repair	K07465	putative RecB family exonuclease
BluePeacock205_5934	K07465	Not Included in Pathway or Brite	Unclassified: genetic information processing	Replication and repair	K07465	putative RecB family exonuclease
BluePeacock205_58821	K07465	Not Included in Pathway or Brite	Unclassified: genetic information processing	Replication and repair	K07465	putative RecB family exonuclease
BluePeacock205_58522	K07465	Not Included in Pathway or Brite	Unclassified: genetic information processing	Replication and repair	K07465	putative RecB family exonuclease
flamingo67_25025	K07460	Not Included in Pathway or Brite	Unclassified: genetic information processing	Replication and repair	yraN	putative endonuclease
flamingo67_2411	K07460	Not Included in Pathway or Brite	Unclassified: genetic information processing	Replication and repair	yraN	putative endonuclease
flamingo67_22578	K07460	Not Included in Pathway or Brite	Unclassified: genetic information processing	Replication and repair	yraN	putative endonuclease
flamingo67_22307	K07460	Not Included in Pathway or Brite	Unclassified: genetic information processing	Replication and repair	yraN	putative endonuclease
flamingo67_22077	K07460	Not Included in Pathway or Brite	Unclassified: genetic information processing	Replication and repair	yraN	putative endonuclease
flamingo67_42619	K07454	Not Included in Pathway or Brite	Unclassified: genetic information processing	Replication and repair	K07454	putative restriction endonuclease
goldenpheasant222_109901	K07450	Not Included in Pathway or Brite	Unclassified: genetic information processing	Replication and repair	K07450	putative resolvase
goldenpheasant222_109801	K07450	Not Included in Pathway or Brite	Unclassified: genetic information processing	Replication and repair	K07450	putative resolvase
goldenpheasant222_109398	K07450	Not Included in Pathway or Brite	Unclassified: genetic information processing	Replication and repair	K07450	putative resolvase
BluePeacock205_45979	K06993	Not Included in Pathway or Brite	Unclassified: genetic information processing	Replication and repair	K06993	ribonuclease H-related protein
hornbill69_25406	K06919	Not Included in Pathway or Brite	Unclassified: genetic information processing	Replication and repair	K06919	putative DNA primase/helicase
hornbill69_25390	K06919	Not Included in Pathway or Brite	Unclassified: genetic information processing	Replication and repair	K06919	putative DNA primase/helicase
hornbill69_25341	K06919	Not Included in Pathway or Brite	Unclassified: genetic information processing	Replication and repair	K06919	putative DNA primase/helicase
hornbill69_25219	K06919	Not Included in Pathway or Brite	Unclassified: genetic information processing	Replication and repair	K06919	putative DNA primase/helicase
hornbill69_23772	K06919	Not Included in Pathway or Brite	Unclassified: genetic information processing	Replication and repair	K06919	putative DNA primase/helicase
hornbill69_23105	K06919	Not Included in Pathway or Brite	Unclassified: genetic information processing	Replication and repair	K06919	putative DNA primase/helicase
hornbill69_23062	K06919	Not Included in Pathway or Brite	Unclassified: genetic information processing	Replication and repair	K06919	putative DNA primase/helicase
hornbill69_2301	K06919	Not Included in Pathway or Brite	Unclassified: genetic information processing	Replication and repair	K06919	putative DNA primase/helicase
hornbill69_22936	K06919	Not Included in Pathway or Brite	Unclassified: genetic information processing	Replication and repair	K06919	putative DNA primase/helicase
hornbill69_22551	K06919	Not Included in Pathway or Brite	Unclassified: genetic information processing	Replication and repair	K06919	putative DNA primase/helicase
hornbill69_22001	K06919	Not Included in Pathway or Brite	Unclassified: genetic information processing	Replication and repair	K06919	putative DNA primase/helicase
hornbill69_21336	K06919	Not Included in Pathway or Brite	Unclassified: genetic information processing	Replication and repair	K06919	putative DNA primase/helicase
hornbill69_21049	K06919	Not Included in Pathway or Brite	Unclassified: genetic information processing	Replication and repair	K06919	putative DNA primase/helicase
hornbill69_20978	K06919	Not Included in Pathway or Brite	Unclassified: genetic information processing	Replication and repair	K06919	putative DNA primase/helicase
hornbill69_20244	K06919	Not Included in Pathway or Brite	Unclassified: genetic information processing	Replication and repair	K06919	putative DNA primase/helicase
hornbill69_18756	K06919	Not Included in Pathway or Brite	Unclassified: genetic information processing	Replication and repair	K06919	putative DNA primase/helicase
hornbill69_18734	K06919	Not Included in Pathway or Brite	Unclassified: genetic information processing	Replication and repair	K06919	putative DNA primase/helicase
hornbill69_18348	K06919	Not Included in Pathway or Brite	Unclassified: genetic information processing	Replication and repair	K06919	putative DNA primase/helicase
hornbill69_17983	K06919	Not Included in Pathway or Brite	Unclassified: genetic information processing	Replication and repair	K06919	putative DNA primase/helicase
hornbill69_17694	K06919	Not Included in Pathway or Brite	Unclassified: genetic information processing	Replication and repair	K06919	putative DNA primase/helicase
hornbill69_16628	K06919	Not Included in Pathway or Brite	Unclassified: genetic information processing	Replication and repair	K06919	putative DNA primase/helicase
hornbill69_15749	K06919	Not Included in Pathway or Brite	Unclassified: genetic information processing	Replication and repair	K06919	putative DNA primase/helicase
hornbill69_15386	K06919	Not Included in Pathway or Brite	Unclassified: genetic information processing	Replication and repair	K06919	putative DNA primase/helicase
hornbill69_15173	K06919	Not Included in Pathway or Brite	Unclassified: genetic information processing	Replication and repair	K06919	putative DNA primase/helicase
hornbill69_14534	K06919	Not Included in Pathway or Brite	Unclassified: genetic information processing	Replication and repair	K06919	putative DNA primase/helicase
hornbill69_13529	K06919	Not Included in Pathway or Brite	Unclassified: genetic information processing	Replication and repair	K06919	putative DNA primase/helicase
hornbill69_12776	K06919	Not Included in Pathway or Brite	Unclassified: genetic information processing	Replication and repair	K06919	putative DNA primase/helicase
hornbill69_12753	K06919	Not Included in Pathway or Brite	Unclassified: genetic information processing	Replication and repair	K06919	putative DNA primase/helicase
hornbill69_12513	K06919	Not Included in Pathway or Brite	Unclassified: genetic information processing	Replication and repair	K06919	putative DNA primase/helicase
hornbill69_12139	K06919	Not Included in Pathway or Brite	Unclassified: genetic information processing	Replication and repair	K06919	putative DNA primase/helicase
hornbill69_11365	K06919	Not Included in Pathway or Brite	Unclassified: genetic information processing	Replication and repair	K06919	putative DNA primase/helicase
hornbill69_10972	K06919	Not Included in Pathway or Brite	Unclassified: genetic information processing	Replication and repair	K06919	putative DNA primase/helicase
Grey-backedThrush104_2154	K06919	Not Included in Pathway or Brite	Unclassified: genetic information processing	Replication and repair	K06919	putative DNA primase/helicase
goldenpheasant222_99961	K06919	Not Included in Pathway or Brite	Unclassified: genetic information processing	Replication and repair	K06919	putative DNA primase/helicase
goldenpheasant222_99634	K06919	Not Included in Pathway or Brite	Unclassified: genetic information processing	Replication and repair	K06919	putative DNA primase/helicase
goldenpheasant222_99570	K06919	Not Included in Pathway or Brite	Unclassified: genetic information processing	Replication and repair	K06919	putative DNA primase/helicase
goldenpheasant222_99448	K06919	Not Included in Pathway or Brite	Unclassified: genetic information processing	Replication and repair	K06919	putative DNA primase/helicase
goldenpheasant222_99241	K06919	Not Included in Pathway or Brite	Unclassified: genetic information processing	Replication and repair	K06919	putative DNA primase/helicase
goldenpheasant222_98993	K06919	Not Included in Pathway or Brite	Unclassified: genetic information processing	Replication and repair	K06919	putative DNA primase/helicase
goldenpheasant222_98750	K06919	Not Included in Pathway or Brite	Unclassified: genetic information processing	Replication and repair	K06919	putative DNA primase/helicase
goldenpheasant222_98442	K06919	Not Included in Pathway or Brite	Unclassified: genetic information processing	Replication and repair	K06919	putative DNA primase/helicase
goldenpheasant222_98284	K06919	Not Included in Pathway or Brite	Unclassified: genetic information processing	Replication and repair	K06919	putative DNA primase/helicase
goldenpheasant222_98054	K06919	Not Included in Pathway or Brite	Unclassified: genetic information processing	Replication and repair	K06919	putative DNA primase/helicase
goldenpheasant222_97513	K06919	Not Included in Pathway or Brite	Unclassified: genetic information processing	Replication and repair	K06919	putative DNA primase/helicase
goldenpheasant222_96924	K06919	Not Included in Pathway or Brite	Unclassified: genetic information processing	Replication and repair	K06919	putative DNA primase/helicase
goldenpheasant222_96640	K06919	Not Included in Pathway or Brite	Unclassified: genetic information processing	Replication and repair	K06919	putative DNA primase/helicase
goldenpheasant222_95543	K06919	Not Included in Pathway or Brite	Unclassified: genetic information processing	Replication and repair	K06919	putative DNA primase/helicase
goldenpheasant222_95472	K06919	Not Included in Pathway or Brite	Unclassified: genetic information processing	Replication and repair	K06919	putative DNA primase/helicase
goldenpheasant222_95320	K06919	Not Included in Pathway or Brite	Unclassified: genetic information processing	Replication and repair	K06919	putative DNA primase/helicase
goldenpheasant222_95256	K06919	Not Included in Pathway or Brite	Unclassified: genetic information processing	Replication and repair	K06919	putative DNA primase/helicase
goldenpheasant222_95250	K06919	Not Included in Pathway or Brite	Unclassified: genetic information processing	Replication and repair	K06919	putative DNA primase/helicase
goldenpheasant222_94718	K06919	Not Included in Pathway or Brite	Unclassified: genetic information processing	Replication and repair	K06919	putative DNA primase/helicase
goldenpheasant222_94312	K06919	Not Included in Pathway or Brite	Unclassified: genetic information processing	Replication and repair	K06919	putative DNA primase/helicase
goldenpheasant222_9382	K06919	Not Included in Pathway or Brite	Unclassified: genetic information processing	Replication and repair	K06919	putative DNA primase/helicase
goldenpheasant222_92585	K06919	Not Included in Pathway or Brite	Unclassified: genetic information processing	Replication and repair	K06919	putative DNA primase/helicase
goldenpheasant222_92569	K06919	Not Included in Pathway or Brite	Unclassified: genetic information processing	Replication and repair	K06919	putative DNA primase/helicase
goldenpheasant222_92237	K06919	Not Included in Pathway or Brite	Unclassified: genetic information processing	Replication and repair	K06919	putative DNA primase/helicase
goldenpheasant222_90943	K06919	Not Included in Pathway or Brite	Unclassified: genetic information processing	Replication and repair	K06919	putative DNA primase/helicase
goldenpheasant222_90927	K06919	Not Included in Pathway or Brite	Unclassified: genetic information processing	Replication and repair	K06919	putative DNA primase/helicase
goldenpheasant222_90600	K06919	Not Included in Pathway or Brite	Unclassified: genetic information processing	Replication and repair	K06919	putative DNA primase/helicase
goldenpheasant222_90004	K06919	Not Included in Pathway or Brite	Unclassified: genetic information processing	Replication and repair	K06919	putative DNA primase/helicase
goldenpheasant222_89715	K06919	Not Included in Pathway or Brite	Unclassified: genetic information processing	Replication and repair	K06919	putative DNA primase/helicase
goldenpheasant222_8958	K06919	Not Included in Pathway or Brite	Unclassified: genetic information processing	Replication and repair	K06919	putative DNA primase/helicase
goldenpheasant222_88746	K06919	Not Included in Pathway or Brite	Unclassified: genetic information processing	Replication and repair	K06919	putative DNA primase/helicase
goldenpheasant222_8585	K06919	Not Included in Pathway or Brite	Unclassified: genetic information processing	Replication and repair	K06919	putative DNA primase/helicase
goldenpheasant222_85421	K06919	Not Included in Pathway or Brite	Unclassified: genetic information processing	Replication and repair	K06919	putative DNA primase/helicase
goldenpheasant222_84684	K06919	Not Included in Pathway or Brite	Unclassified: genetic information processing	Replication and repair	K06919	putative DNA primase/helicase
goldenpheasant222_83976	K06919	Not Included in Pathway or Brite	Unclassified: genetic information processing	Replication and repair	K06919	putative DNA primase/helicase
goldenpheasant222_82559	K06919	Not Included in Pathway or Brite	Unclassified: genetic information processing	Replication and repair	K06919	putative DNA primase/helicase
goldenpheasant222_82503	K06919	Not Included in Pathway or Brite	Unclassified: genetic information processing	Replication and repair	K06919	putative DNA primase/helicase
goldenpheasant222_82352	K06919	Not Included in Pathway or Brite	Unclassified: genetic information processing	Replication and repair	K06919	putative DNA primase/helicase
goldenpheasant222_81955	K06919	Not Included in Pathway or Brite	Unclassified: genetic information processing	Replication and repair	K06919	putative DNA primase/helicase
goldenpheasant222_80858	K06919	Not Included in Pathway or Brite	Unclassified: genetic information processing	Replication and repair	K06919	putative DNA primase/helicase
goldenpheasant222_80728	K06919	Not Included in Pathway or Brite	Unclassified: genetic information processing	Replication and repair	K06919	putative DNA primase/helicase
goldenpheasant222_80443	K06919	Not Included in Pathway or Brite	Unclassified: genetic information processing	Replication and repair	K06919	putative DNA primase/helicase
goldenpheasant222_79983	K06919	Not Included in Pathway or Brite	Unclassified: genetic information processing	Replication and repair	K06919	putative DNA primase/helicase
goldenpheasant222_79948	K06919	Not Included in Pathway or Brite	Unclassified: genetic information processing	Replication and repair	K06919	putative DNA primase/helicase
goldenpheasant222_79718	K06919	Not Included in Pathway or Brite	Unclassified: genetic information processing	Replication and repair	K06919	putative DNA primase/helicase
goldenpheasant222_78469	K06919	Not Included in Pathway or Brite	Unclassified: genetic information processing	Replication and repair	K06919	putative DNA primase/helicase
goldenpheasant222_77512	K06919	Not Included in Pathway or Brite	Unclassified: genetic information processing	Replication and repair	K06919	putative DNA primase/helicase
goldenpheasant222_77038	K06919	Not Included in Pathway or Brite	Unclassified: genetic information processing	Replication and repair	K06919	putative DNA primase/helicase
goldenpheasant222_76879	K06919	Not Included in Pathway or Brite	Unclassified: genetic information processing	Replication and repair	K06919	putative DNA primase/helicase
goldenpheasant222_75979	K06919	Not Included in Pathway or Brite	Unclassified: genetic information processing	Replication and repair	K06919	putative DNA primase/helicase
goldenpheasant222_75769	K06919	Not Included in Pathway or Brite	Unclassified: genetic information processing	Replication and repair	K06919	putative DNA primase/helicase
goldenpheasant222_75483	K06919	Not Included in Pathway or Brite	Unclassified: genetic information processing	Replication and repair	K06919	putative DNA primase/helicase
goldenpheasant222_7478	K06919	Not Included in Pathway or Brite	Unclassified: genetic information processing	Replication and repair	K06919	putative DNA primase/helicase
goldenpheasant222_74712	K06919	Not Included in Pathway or Brite	Unclassified: genetic information processing	Replication and repair	K06919	putative DNA primase/helicase
goldenpheasant222_74633	K06919	Not Included in Pathway or Brite	Unclassified: genetic information processing	Replication and repair	K06919	putative DNA primase/helicase
goldenpheasant222_74261	K06919	Not Included in Pathway or Brite	Unclassified: genetic information processing	Replication and repair	K06919	putative DNA primase/helicase
goldenpheasant222_73909	K06919	Not Included in Pathway or Brite	Unclassified: genetic information processing	Replication and repair	K06919	putative DNA primase/helicase
goldenpheasant222_73581	K06919	Not Included in Pathway or Brite	Unclassified: genetic information processing	Replication and repair	K06919	putative DNA primase/helicase
goldenpheasant222_73082	K06919	Not Included in Pathway or Brite	Unclassified: genetic information processing	Replication and repair	K06919	putative DNA primase/helicase
goldenpheasant222_73062	K06919	Not Included in Pathway or Brite	Unclassified: genetic information processing	Replication and repair	K06919	putative DNA primase/helicase
goldenpheasant222_73055	K06919	Not Included in Pathway or Brite	Unclassified: genetic information processing	Replication and repair	K06919	putative DNA primase/helicase
goldenpheasant222_73041	K06919	Not Included in Pathway or Brite	Unclassified: genetic information processing	Replication and repair	K06919	putative DNA primase/helicase
goldenpheasant222_72915	K06919	Not Included in Pathway or Brite	Unclassified: genetic information processing	Replication and repair	K06919	putative DNA primase/helicase
goldenpheasant222_72580	K06919	Not Included in Pathway or Brite	Unclassified: genetic information processing	Replication and repair	K06919	putative DNA primase/helicase
goldenpheasant222_72542	K06919	Not Included in Pathway or Brite	Unclassified: genetic information processing	Replication and repair	K06919	putative DNA primase/helicase
goldenpheasant222_72531	K06919	Not Included in Pathway or Brite	Unclassified: genetic information processing	Replication and repair	K06919	putative DNA primase/helicase
goldenpheasant222_72392	K06919	Not Included in Pathway or Brite	Unclassified: genetic information processing	Replication and repair	K06919	putative DNA primase/helicase
goldenpheasant222_72352	K06919	Not Included in Pathway or Brite	Unclassified: genetic information processing	Replication and repair	K06919	putative DNA primase/helicase
goldenpheasant222_71874	K06919	Not Included in Pathway or Brite	Unclassified: genetic information processing	Replication and repair	K06919	putative DNA primase/helicase
goldenpheasant222_71416	K06919	Not Included in Pathway or Brite	Unclassified: genetic information processing	Replication and repair	K06919	putative DNA primase/helicase
goldenpheasant222_70654	K06919	Not Included in Pathway or Brite	Unclassified: genetic information processing	Replication and repair	K06919	putative DNA primase/helicase
goldenpheasant222_70519	K06919	Not Included in Pathway or Brite	Unclassified: genetic information processing	Replication and repair	K06919	putative DNA primase/helicase
goldenpheasant222_69758	K06919	Not Included in Pathway or Brite	Unclassified: genetic information processing	Replication and repair	K06919	putative DNA primase/helicase
goldenpheasant222_68823	K06919	Not Included in Pathway or Brite	Unclassified: genetic information processing	Replication and repair	K06919	putative DNA primase/helicase
goldenpheasant222_68658	K06919	Not Included in Pathway or Brite	Unclassified: genetic information processing	Replication and repair	K06919	putative DNA primase/helicase
goldenpheasant222_6816	K06919	Not Included in Pathway or Brite	Unclassified: genetic information processing	Replication and repair	K06919	putative DNA primase/helicase
goldenpheasant222_67588	K06919	Not Included in Pathway or Brite	Unclassified: genetic information processing	Replication and repair	K06919	putative DNA primase/helicase
goldenpheasant222_67359	K06919	Not Included in Pathway or Brite	Unclassified: genetic information processing	Replication and repair	K06919	putative DNA primase/helicase
goldenpheasant222_67215	K06919	Not Included in Pathway or Brite	Unclassified: genetic information processing	Replication and repair	K06919	putative DNA primase/helicase
goldenpheasant222_67012	K06919	Not Included in Pathway or Brite	Unclassified: genetic information processing	Replication and repair	K06919	putative DNA primase/helicase
goldenpheasant222_66413	K06919	Not Included in Pathway or Brite	Unclassified: genetic information processing	Replication and repair	K06919	putative DNA primase/helicase
goldenpheasant222_65847	K06919	Not Included in Pathway or Brite	Unclassified: genetic information processing	Replication and repair	K06919	putative DNA primase/helicase
goldenpheasant222_65297	K06919	Not Included in Pathway or Brite	Unclassified: genetic information processing	Replication and repair	K06919	putative DNA primase/helicase
goldenpheasant222_65277	K06919	Not Included in Pathway or Brite	Unclassified: genetic information processing	Replication and repair	K06919	putative DNA primase/helicase
goldenpheasant222_65095	K06919	Not Included in Pathway or Brite	Unclassified: genetic information processing	Replication and repair	K06919	putative DNA primase/helicase
goldenpheasant222_63956	K06919	Not Included in Pathway or Brite	Unclassified: genetic information processing	Replication and repair	K06919	putative DNA primase/helicase
goldenpheasant222_63780	K06919	Not Included in Pathway or Brite	Unclassified: genetic information processing	Replication and repair	K06919	putative DNA primase/helicase
goldenpheasant222_63542	K06919	Not Included in Pathway or Brite	Unclassified: genetic information processing	Replication and repair	K06919	putative DNA primase/helicase
goldenpheasant222_632	K06919	Not Included in Pathway or Brite	Unclassified: genetic information processing	Replication and repair	K06919	putative DNA primase/helicase
goldenpheasant222_61871	K06919	Not Included in Pathway or Brite	Unclassified: genetic information processing	Replication and repair	K06919	putative DNA primase/helicase
goldenpheasant222_61822	K06919	Not Included in Pathway or Brite	Unclassified: genetic information processing	Replication and repair	K06919	putative DNA primase/helicase
goldenpheasant222_61676	K06919	Not Included in Pathway or Brite	Unclassified: genetic information processing	Replication and repair	K06919	putative DNA primase/helicase
goldenpheasant222_61608	K06919	Not Included in Pathway or Brite	Unclassified: genetic information processing	Replication and repair	K06919	putative DNA primase/helicase
goldenpheasant222_61072	K06919	Not Included in Pathway or Brite	Unclassified: genetic information processing	Replication and repair	K06919	putative DNA primase/helicase
goldenpheasant222_60563	K06919	Not Included in Pathway or Brite	Unclassified: genetic information processing	Replication and repair	K06919	putative DNA primase/helicase
goldenpheasant222_60175	K06919	Not Included in Pathway or Brite	Unclassified: genetic information processing	Replication and repair	K06919	putative DNA primase/helicase
goldenpheasant222_60167	K06919	Not Included in Pathway or Brite	Unclassified: genetic information processing	Replication and repair	K06919	putative DNA primase/helicase
goldenpheasant222_5961	K06919	Not Included in Pathway or Brite	Unclassified: genetic information processing	Replication and repair	K06919	putative DNA primase/helicase
goldenpheasant222_5936	K06919	Not Included in Pathway or Brite	Unclassified: genetic information processing	Replication and repair	K06919	putative DNA primase/helicase
goldenpheasant222_58806	K06919	Not Included in Pathway or Brite	Unclassified: genetic information processing	Replication and repair	K06919	putative DNA primase/helicase
goldenpheasant222_58519	K06919	Not Included in Pathway or Brite	Unclassified: genetic information processing	Replication and repair	K06919	putative DNA primase/helicase
goldenpheasant222_58020	K06919	Not Included in Pathway or Brite	Unclassified: genetic information processing	Replication and repair	K06919	putative DNA primase/helicase
goldenpheasant222_57814	K06919	Not Included in Pathway or Brite	Unclassified: genetic information processing	Replication and repair	K06919	putative DNA primase/helicase
goldenpheasant222_57647	K06919	Not Included in Pathway or Brite	Unclassified: genetic information processing	Replication and repair	K06919	putative DNA primase/helicase
goldenpheasant222_57544	K06919	Not Included in Pathway or Brite	Unclassified: genetic information processing	Replication and repair	K06919	putative DNA primase/helicase
goldenpheasant222_57052	K06919	Not Included in Pathway or Brite	Unclassified: genetic information processing	Replication and repair	K06919	putative DNA primase/helicase
goldenpheasant222_5641	K06919	Not Included in Pathway or Brite	Unclassified: genetic information processing	Replication and repair	K06919	putative DNA primase/helicase
goldenpheasant222_55677	K06919	Not Included in Pathway or Brite	Unclassified: genetic information processing	Replication and repair	K06919	putative DNA primase/helicase
goldenpheasant222_55441	K06919	Not Included in Pathway or Brite	Unclassified: genetic information processing	Replication and repair	K06919	putative DNA primase/helicase
goldenpheasant222_54030	K06919	Not Included in Pathway or Brite	Unclassified: genetic information processing	Replication and repair	K06919	putative DNA primase/helicase
goldenpheasant222_53828	K06919	Not Included in Pathway or Brite	Unclassified: genetic information processing	Replication and repair	K06919	putative DNA primase/helicase
goldenpheasant222_53779	K06919	Not Included in Pathway or Brite	Unclassified: genetic information processing	Replication and repair	K06919	putative DNA primase/helicase
goldenpheasant222_53764	K06919	Not Included in Pathway or Brite	Unclassified: genetic information processing	Replication and repair	K06919	putative DNA primase/helicase
goldenpheasant222_53669	K06919	Not Included in Pathway or Brite	Unclassified: genetic information processing	Replication and repair	K06919	putative DNA primase/helicase
goldenpheasant222_53264	K06919	Not Included in Pathway or Brite	Unclassified: genetic information processing	Replication and repair	K06919	putative DNA primase/helicase
goldenpheasant222_53249	K06919	Not Included in Pathway or Brite	Unclassified: genetic information processing	Replication and repair	K06919	putative DNA primase/helicase
goldenpheasant222_53122	K06919	Not Included in Pathway or Brite	Unclassified: genetic information processing	Replication and repair	K06919	putative DNA primase/helicase
goldenpheasant222_53034	K06919	Not Included in Pathway or Brite	Unclassified: genetic information processing	Replication and repair	K06919	putative DNA primase/helicase
goldenpheasant222_52082	K06919	Not Included in Pathway or Brite	Unclassified: genetic information processing	Replication and repair	K06919	putative DNA primase/helicase
goldenpheasant222_51540	K06919	Not Included in Pathway or Brite	Unclassified: genetic information processing	Replication and repair	K06919	putative DNA primase/helicase
goldenpheasant222_51315	K06919	Not Included in Pathway or Brite	Unclassified: genetic information processing	Replication and repair	K06919	putative DNA primase/helicase
goldenpheasant222_49965	K06919	Not Included in Pathway or Brite	Unclassified: genetic information processing	Replication and repair	K06919	putative DNA primase/helicase
goldenpheasant222_49829	K06919	Not Included in Pathway or Brite	Unclassified: genetic information processing	Replication and repair	K06919	putative DNA primase/helicase
goldenpheasant222_49615	K06919	Not Included in Pathway or Brite	Unclassified: genetic information processing	Replication and repair	K06919	putative DNA primase/helicase
goldenpheasant222_49441	K06919	Not Included in Pathway or Brite	Unclassified: genetic information processing	Replication and repair	K06919	putative DNA primase/helicase
goldenpheasant222_49090	K06919	Not Included in Pathway or Brite	Unclassified: genetic information processing	Replication and repair	K06919	putative DNA primase/helicase
goldenpheasant222_49022	K06919	Not Included in Pathway or Brite	Unclassified: genetic information processing	Replication and repair	K06919	putative DNA primase/helicase
goldenpheasant222_48756	K06919	Not Included in Pathway or Brite	Unclassified: genetic information processing	Replication and repair	K06919	putative DNA primase/helicase
goldenpheasant222_48480	K06919	Not Included in Pathway or Brite	Unclassified: genetic information processing	Replication and repair	K06919	putative DNA primase/helicase
goldenpheasant222_48136	K06919	Not Included in Pathway or Brite	Unclassified: genetic information processing	Replication and repair	K06919	putative DNA primase/helicase
goldenpheasant222_47921	K06919	Not Included in Pathway or Brite	Unclassified: genetic information processing	Replication and repair	K06919	putative DNA primase/helicase
goldenpheasant222_47914	K06919	Not Included in Pathway or Brite	Unclassified: genetic information processing	Replication and repair	K06919	putative DNA primase/helicase
goldenpheasant222_47746	K06919	Not Included in Pathway or Brite	Unclassified: genetic information processing	Replication and repair	K06919	putative DNA primase/helicase
goldenpheasant222_46797	K06919	Not Included in Pathway or Brite	Unclassified: genetic information processing	Replication and repair	K06919	putative DNA primase/helicase
goldenpheasant222_46743	K06919	Not Included in Pathway or Brite	Unclassified: genetic information processing	Replication and repair	K06919	putative DNA primase/helicase
goldenpheasant222_46233	K06919	Not Included in Pathway or Brite	Unclassified: genetic information processing	Replication and repair	K06919	putative DNA primase/helicase
goldenpheasant222_46095	K06919	Not Included in Pathway or Brite	Unclassified: genetic information processing	Replication and repair	K06919	putative DNA primase/helicase
goldenpheasant222_43913	K06919	Not Included in Pathway or Brite	Unclassified: genetic information processing	Replication and repair	K06919	putative DNA primase/helicase
goldenpheasant222_43820	K06919	Not Included in Pathway or Brite	Unclassified: genetic information processing	Replication and repair	K06919	putative DNA primase/helicase
goldenpheasant222_43485	K06919	Not Included in Pathway or Brite	Unclassified: genetic information processing	Replication and repair	K06919	putative DNA primase/helicase
goldenpheasant222_43461	K06919	Not Included in Pathway or Brite	Unclassified: genetic information processing	Replication and repair	K06919	putative DNA primase/helicase
goldenpheasant222_42294	K06919	Not Included in Pathway or Brite	Unclassified: genetic information processing	Replication and repair	K06919	putative DNA primase/helicase
goldenpheasant222_4223	K06919	Not Included in Pathway or Brite	Unclassified: genetic information processing	Replication and repair	K06919	putative DNA primase/helicase
goldenpheasant222_41739	K06919	Not Included in Pathway or Brite	Unclassified: genetic information processing	Replication and repair	K06919	putative DNA primase/helicase
goldenpheasant222_41662	K06919	Not Included in Pathway or Brite	Unclassified: genetic information processing	Replication and repair	K06919	putative DNA primase/helicase
goldenpheasant222_41480	K06919	Not Included in Pathway or Brite	Unclassified: genetic information processing	Replication and repair	K06919	putative DNA primase/helicase
goldenpheasant222_41281	K06919	Not Included in Pathway or Brite	Unclassified: genetic information processing	Replication and repair	K06919	putative DNA primase/helicase
goldenpheasant222_39892	K06919	Not Included in Pathway or Brite	Unclassified: genetic information processing	Replication and repair	K06919	putative DNA primase/helicase
goldenpheasant222_39824	K06919	Not Included in Pathway or Brite	Unclassified: genetic information processing	Replication and repair	K06919	putative DNA primase/helicase
goldenpheasant222_39242	K06919	Not Included in Pathway or Brite	Unclassified: genetic information processing	Replication and repair	K06919	putative DNA primase/helicase
goldenpheasant222_38886	K06919	Not Included in Pathway or Brite	Unclassified: genetic information processing	Replication and repair	K06919	putative DNA primase/helicase
goldenpheasant222_38651	K06919	Not Included in Pathway or Brite	Unclassified: genetic information processing	Replication and repair	K06919	putative DNA primase/helicase
goldenpheasant222_38537	K06919	Not Included in Pathway or Brite	Unclassified: genetic information processing	Replication and repair	K06919	putative DNA primase/helicase
goldenpheasant222_37924	K06919	Not Included in Pathway or Brite	Unclassified: genetic information processing	Replication and repair	K06919	putative DNA primase/helicase
goldenpheasant222_37602	K06919	Not Included in Pathway or Brite	Unclassified: genetic information processing	Replication and repair	K06919	putative DNA primase/helicase
goldenpheasant222_3648	K06919	Not Included in Pathway or Brite	Unclassified: genetic information processing	Replication and repair	K06919	putative DNA primase/helicase
goldenpheasant222_35973	K06919	Not Included in Pathway or Brite	Unclassified: genetic information processing	Replication and repair	K06919	putative DNA primase/helicase
goldenpheasant222_35662	K06919	Not Included in Pathway or Brite	Unclassified: genetic information processing	Replication and repair	K06919	putative DNA primase/helicase
goldenpheasant222_34915	K06919	Not Included in Pathway or Brite	Unclassified: genetic information processing	Replication and repair	K06919	putative DNA primase/helicase
goldenpheasant222_34787	K06919	Not Included in Pathway or Brite	Unclassified: genetic information processing	Replication and repair	K06919	putative DNA primase/helicase
goldenpheasant222_3423	K06919	Not Included in Pathway or Brite	Unclassified: genetic information processing	Replication and repair	K06919	putative DNA primase/helicase
goldenpheasant222_32419	K06919	Not Included in Pathway or Brite	Unclassified: genetic information processing	Replication and repair	K06919	putative DNA primase/helicase
goldenpheasant222_3167	K06919	Not Included in Pathway or Brite	Unclassified: genetic information processing	Replication and repair	K06919	putative DNA primase/helicase
goldenpheasant222_31087	K06919	Not Included in Pathway or Brite	Unclassified: genetic information processing	Replication and repair	K06919	putative DNA primase/helicase
goldenpheasant222_30669	K06919	Not Included in Pathway or Brite	Unclassified: genetic information processing	Replication and repair	K06919	putative DNA primase/helicase
goldenpheasant222_30397	K06919	Not Included in Pathway or Brite	Unclassified: genetic information processing	Replication and repair	K06919	putative DNA primase/helicase
goldenpheasant222_30125	K06919	Not Included in Pathway or Brite	Unclassified: genetic information processing	Replication and repair	K06919	putative DNA primase/helicase
goldenpheasant222_29878	K06919	Not Included in Pathway or Brite	Unclassified: genetic information processing	Replication and repair	K06919	putative DNA primase/helicase
goldenpheasant222_29502	K06919	Not Included in Pathway or Brite	Unclassified: genetic information processing	Replication and repair	K06919	putative DNA primase/helicase
goldenpheasant222_28973	K06919	Not Included in Pathway or Brite	Unclassified: genetic information processing	Replication and repair	K06919	putative DNA primase/helicase
goldenpheasant222_28797	K06919	Not Included in Pathway or Brite	Unclassified: genetic information processing	Replication and repair	K06919	putative DNA primase/helicase
goldenpheasant222_28592	K06919	Not Included in Pathway or Brite	Unclassified: genetic information processing	Replication and repair	K06919	putative DNA primase/helicase
goldenpheasant222_28512	K06919	Not Included in Pathway or Brite	Unclassified: genetic information processing	Replication and repair	K06919	putative DNA primase/helicase
bluepeacock211_32238	K06919	Not Included in Pathway or Brite	Unclassified: genetic information processing	Replication and repair	K06919	putative DNA primase/helicase
beangoose239_10619	K06919	Not Included in Pathway or Brite	Unclassified: genetic information processing	Replication and repair	K06919	putative DNA primase/helicase
beangoose230_19735	K06919	Not Included in Pathway or Brite	Unclassified: genetic information processing	Replication and repair	K06919	putative DNA primase/helicase
beangoose230_19411	K06919	Not Included in Pathway or Brite	Unclassified: genetic information processing	Replication and repair	K06919	putative DNA primase/helicase
Lorikeet03_1841	K06909	Not Included in Pathway or Brite	Unclassified: genetic information processing	Replication and repair	xtmB	phage terminase large subunit
Lorikeet03_18323	K06909	Not Included in Pathway or Brite	Unclassified: genetic information processing	Replication and repair	xtmB	phage terminase large subunit
Lorikeet03_1829	K06909	Not Included in Pathway or Brite	Unclassified: genetic information processing	Replication and repair	xtmB	phage terminase large subunit
Lorikeet03_1822	K06909	Not Included in Pathway or Brite	Unclassified: genetic information processing	Replication and repair	xtmB	phage terminase large subunit
Lorikeet03_18200	K06909	Not Included in Pathway or Brite	Unclassified: genetic information processing	Replication and repair	xtmB	phage terminase large subunit
Lorikeet03_18114	K06909	Not Included in Pathway or Brite	Unclassified: genetic information processing	Replication and repair	xtmB	phage terminase large subunit
Lorikeet03_18034	K06909	Not Included in Pathway or Brite	Unclassified: genetic information processing	Replication and repair	xtmB	phage terminase large subunit
Lorikeet03_17950	K06909	Not Included in Pathway or Brite	Unclassified: genetic information processing	Replication and repair	xtmB	phage terminase large subunit
Lorikeet03_17903	K06909	Not Included in Pathway or Brite	Unclassified: genetic information processing	Replication and repair	xtmB	phage terminase large subunit
Lorikeet03_1772	K06909	Not Included in Pathway or Brite	Unclassified: genetic information processing	Replication and repair	xtmB	phage terminase large subunit
Lorikeet03_17686	K06909	Not Included in Pathway or Brite	Unclassified: genetic information processing	Replication and repair	xtmB	phage terminase large subunit
Lorikeet03_1761	K06909	Not Included in Pathway or Brite	Unclassified: genetic information processing	Replication and repair	xtmB	phage terminase large subunit
Lorikeet03_17510	K06909	Not Included in Pathway or Brite	Unclassified: genetic information processing	Replication and repair	xtmB	phage terminase large subunit
Lorikeet03_17475	K06909	Not Included in Pathway or Brite	Unclassified: genetic information processing	Replication and repair	xtmB	phage terminase large subunit
Lorikeet03_17114	K06909	Not Included in Pathway or Brite	Unclassified: genetic information processing	Replication and repair	xtmB	phage terminase large subunit
Lorikeet03_17020	K06909	Not Included in Pathway or Brite	Unclassified: genetic information processing	Replication and repair	xtmB	phage terminase large subunit
Lorikeet03_16732	K06909	Not Included in Pathway or Brite	Unclassified: genetic information processing	Replication and repair	xtmB	phage terminase large subunit
Lorikeet03_16730	K06909	Not Included in Pathway or Brite	Unclassified: genetic information processing	Replication and repair	xtmB	phage terminase large subunit
Lorikeet03_16714	K06909	Not Included in Pathway or Brite	Unclassified: genetic information processing	Replication and repair	xtmB	phage terminase large subunit
Lorikeet03_16487	K06909	Not Included in Pathway or Brite	Unclassified: genetic information processing	Replication and repair	xtmB	phage terminase large subunit
Lorikeet03_16347	K06909	Not Included in Pathway or Brite	Unclassified: genetic information processing	Replication and repair	xtmB	phage terminase large subunit
Lorikeet03_1628	K06909	Not Included in Pathway or Brite	Unclassified: genetic information processing	Replication and repair	xtmB	phage terminase large subunit
Lorikeet03_16172	K06909	Not Included in Pathway or Brite	Unclassified: genetic information processing	Replication and repair	xtmB	phage terminase large subunit
Lorikeet03_15698	K06909	Not Included in Pathway or Brite	Unclassified: genetic information processing	Replication and repair	xtmB	phage terminase large subunit
Lorikeet03_15611	K06909	Not Included in Pathway or Brite	Unclassified: genetic information processing	Replication and repair	xtmB	phage terminase large subunit
Lorikeet03_15456	K06909	Not Included in Pathway or Brite	Unclassified: genetic information processing	Replication and repair	xtmB	phage terminase large subunit
Lorikeet03_15379	K06909	Not Included in Pathway or Brite	Unclassified: genetic information processing	Replication and repair	xtmB	phage terminase large subunit
Lorikeet03_15243	K06909	Not Included in Pathway or Brite	Unclassified: genetic information processing	Replication and repair	xtmB	phage terminase large subunit
Lorikeet03_15070	K06909	Not Included in Pathway or Brite	Unclassified: genetic information processing	Replication and repair	xtmB	phage terminase large subunit
Lorikeet03_1501	K06909	Not Included in Pathway or Brite	Unclassified: genetic information processing	Replication and repair	xtmB	phage terminase large subunit
Lorikeet03_15002	K06909	Not Included in Pathway or Brite	Unclassified: genetic information processing	Replication and repair	xtmB	phage terminase large subunit
Lorikeet03_14776	K06909	Not Included in Pathway or Brite	Unclassified: genetic information processing	Replication and repair	xtmB	phage terminase large subunit
Lorikeet03_1474	K06909	Not Included in Pathway or Brite	Unclassified: genetic information processing	Replication and repair	xtmB	phage terminase large subunit
Lorikeet03_14497	K06909	Not Included in Pathway or Brite	Unclassified: genetic information processing	Replication and repair	xtmB	phage terminase large subunit
Lorikeet03_14450	K06909	Not Included in Pathway or Brite	Unclassified: genetic information processing	Replication and repair	xtmB	phage terminase large subunit
Lorikeet03_14318	K06909	Not Included in Pathway or Brite	Unclassified: genetic information processing	Replication and repair	xtmB	phage terminase large subunit
Lorikeet03_14308	K06909	Not Included in Pathway or Brite	Unclassified: genetic information processing	Replication and repair	xtmB	phage terminase large subunit
Lorikeet03_14162	K06909	Not Included in Pathway or Brite	Unclassified: genetic information processing	Replication and repair	xtmB	phage terminase large subunit
Lorikeet03_14104	K06909	Not Included in Pathway or Brite	Unclassified: genetic information processing	Replication and repair	xtmB	phage terminase large subunit
Lorikeet03_14041	K06909	Not Included in Pathway or Brite	Unclassified: genetic information processing	Replication and repair	xtmB	phage terminase large subunit
Lorikeet03_13830	K06909	Not Included in Pathway or Brite	Unclassified: genetic information processing	Replication and repair	xtmB	phage terminase large subunit
Lorikeet03_13759	K06909	Not Included in Pathway or Brite	Unclassified: genetic information processing	Replication and repair	xtmB	phage terminase large subunit
Lorikeet03_13515	K06909	Not Included in Pathway or Brite	Unclassified: genetic information processing	Replication and repair	xtmB	phage terminase large subunit
Lorikeet03_13465	K06909	Not Included in Pathway or Brite	Unclassified: genetic information processing	Replication and repair	xtmB	phage terminase large subunit
Lorikeet03_13297	K06909	Not Included in Pathway or Brite	Unclassified: genetic information processing	Replication and repair	xtmB	phage terminase large subunit
Lorikeet03_12517	K06909	Not Included in Pathway or Brite	Unclassified: genetic information processing	Replication and repair	xtmB	phage terminase large subunit
Lorikeet03_12455	K06909	Not Included in Pathway or Brite	Unclassified: genetic information processing	Replication and repair	xtmB	phage terminase large subunit
Lorikeet03_12434	K06909	Not Included in Pathway or Brite	Unclassified: genetic information processing	Replication and repair	xtmB	phage terminase large subunit
Lorikeet03_12377	K06909	Not Included in Pathway or Brite	Unclassified: genetic information processing	Replication and repair	xtmB	phage terminase large subunit
Lorikeet03_12351	K06909	Not Included in Pathway or Brite	Unclassified: genetic information processing	Replication and repair	xtmB	phage terminase large subunit
Lorikeet03_12301	K06909	Not Included in Pathway or Brite	Unclassified: genetic information processing	Replication and repair	xtmB	phage terminase large subunit
Lorikeet03_12297	K06909	Not Included in Pathway or Brite	Unclassified: genetic information processing	Replication and repair	xtmB	phage terminase large subunit
Lorikeet03_12054	K06909	Not Included in Pathway or Brite	Unclassified: genetic information processing	Replication and repair	xtmB	phage terminase large subunit
Lorikeet03_11835	K06909	Not Included in Pathway or Brite	Unclassified: genetic information processing	Replication and repair	xtmB	phage terminase large subunit
Lorikeet03_11823	K06909	Not Included in Pathway or Brite	Unclassified: genetic information processing	Replication and repair	xtmB	phage terminase large subunit
Lorikeet03_11625	K06909	Not Included in Pathway or Brite	Unclassified: genetic information processing	Replication and repair	xtmB	phage terminase large subunit
Lorikeet03_11417	K06909	Not Included in Pathway or Brite	Unclassified: genetic information processing	Replication and repair	xtmB	phage terminase large subunit
Lorikeet03_11281	K06909	Not Included in Pathway or Brite	Unclassified: genetic information processing	Replication and repair	xtmB	phage terminase large subunit
Lorikeet03_10979	K06909	Not Included in Pathway or Brite	Unclassified: genetic information processing	Replication and repair	xtmB	phage terminase large subunit
Lorikeet03_10955	K06909	Not Included in Pathway or Brite	Unclassified: genetic information processing	Replication and repair	xtmB	phage terminase large subunit
Lorikeet03_10743	K06909	Not Included in Pathway or Brite	Unclassified: genetic information processing	Replication and repair	xtmB	phage terminase large subunit
Lorikeet03_10610	K06909	Not Included in Pathway or Brite	Unclassified: genetic information processing	Replication and repair	xtmB	phage terminase large subunit
Lorikeet03_10574	K06909	Not Included in Pathway or Brite	Unclassified: genetic information processing	Replication and repair	xtmB	phage terminase large subunit
Lorikeet02_1216	K06909	Not Included in Pathway or Brite	Unclassified: genetic information processing	Replication and repair	xtmB	phage terminase large subunit
Lorikeet02_1210	K06909	Not Included in Pathway or Brite	Unclassified: genetic information processing	Replication and repair	xtmB	phage terminase large subunit
Lorikeet02_1203	K06909	Not Included in Pathway or Brite	Unclassified: genetic information processing	Replication and repair	xtmB	phage terminase large subunit
Lorikeet02_1182	K06909	Not Included in Pathway or Brite	Unclassified: genetic information processing	Replication and repair	xtmB	phage terminase large subunit
Lorikeet01_991	K06909	Not Included in Pathway or Brite	Unclassified: genetic information processing	Replication and repair	xtmB	phage terminase large subunit
Lorikeet01_9810	K06909	Not Included in Pathway or Brite	Unclassified: genetic information processing	Replication and repair	xtmB	phage terminase large subunit
Lorikeet01_9562	K06909	Not Included in Pathway or Brite	Unclassified: genetic information processing	Replication and repair	xtmB	phage terminase large subunit
Lorikeet01_9325	K06909	Not Included in Pathway or Brite	Unclassified: genetic information processing	Replication and repair	xtmB	phage terminase large subunit
Lorikeet01_9258	K06909	Not Included in Pathway or Brite	Unclassified: genetic information processing	Replication and repair	xtmB	phage terminase large subunit
Lorikeet01_8345	K06909	Not Included in Pathway or Brite	Unclassified: genetic information processing	Replication and repair	xtmB	phage terminase large subunit
Lorikeet01_8191	K06909	Not Included in Pathway or Brite	Unclassified: genetic information processing	Replication and repair	xtmB	phage terminase large subunit
Lorikeet01_7902	K06909	Not Included in Pathway or Brite	Unclassified: genetic information processing	Replication and repair	xtmB	phage terminase large subunit
Lorikeet01_7712	K06909	Not Included in Pathway or Brite	Unclassified: genetic information processing	Replication and repair	xtmB	phage terminase large subunit
Lorikeet01_7590	K06909	Not Included in Pathway or Brite	Unclassified: genetic information processing	Replication and repair	xtmB	phage terminase large subunit
Lorikeet01_7501	K06909	Not Included in Pathway or Brite	Unclassified: genetic information processing	Replication and repair	xtmB	phage terminase large subunit
Lorikeet01_7313	K06909	Not Included in Pathway or Brite	Unclassified: genetic information processing	Replication and repair	xtmB	phage terminase large subunit
Lorikeet01_7302	K06909	Not Included in Pathway or Brite	Unclassified: genetic information processing	Replication and repair	xtmB	phage terminase large subunit
Lorikeet01_7167	K06909	Not Included in Pathway or Brite	Unclassified: genetic information processing	Replication and repair	xtmB	phage terminase large subunit
Lorikeet01_6806	K06909	Not Included in Pathway or Brite	Unclassified: genetic information processing	Replication and repair	xtmB	phage terminase large subunit
Lorikeet01_6795	K06909	Not Included in Pathway or Brite	Unclassified: genetic information processing	Replication and repair	xtmB	phage terminase large subunit
Lorikeet01_6522	K06909	Not Included in Pathway or Brite	Unclassified: genetic information processing	Replication and repair	xtmB	phage terminase large subunit
Lorikeet01_6444	K06909	Not Included in Pathway or Brite	Unclassified: genetic information processing	Replication and repair	xtmB	phage terminase large subunit
Lorikeet01_5978	K06909	Not Included in Pathway or Brite	Unclassified: genetic information processing	Replication and repair	xtmB	phage terminase large subunit
Lorikeet01_5928	K06909	Not Included in Pathway or Brite	Unclassified: genetic information processing	Replication and repair	xtmB	phage terminase large subunit
Lorikeet01_5775	K06909	Not Included in Pathway or Brite	Unclassified: genetic information processing	Replication and repair	xtmB	phage terminase large subunit
Lorikeet01_5605	K06909	Not Included in Pathway or Brite	Unclassified: genetic information processing	Replication and repair	xtmB	phage terminase large subunit
Lorikeet01_5109	K06909	Not Included in Pathway or Brite	Unclassified: genetic information processing	Replication and repair	xtmB	phage terminase large subunit
Lorikeet01_4988	K06909	Not Included in Pathway or Brite	Unclassified: genetic information processing	Replication and repair	xtmB	phage terminase large subunit
Lorikeet01_4909	K06909	Not Included in Pathway or Brite	Unclassified: genetic information processing	Replication and repair	xtmB	phage terminase large subunit
Lorikeet01_4756	K06909	Not Included in Pathway or Brite	Unclassified: genetic information processing	Replication and repair	xtmB	phage terminase large subunit
Lorikeet01_4686	K06909	Not Included in Pathway or Brite	Unclassified: genetic information processing	Replication and repair	xtmB	phage terminase large subunit
Lorikeet01_4403	K06909	Not Included in Pathway or Brite	Unclassified: genetic information processing	Replication and repair	xtmB	phage terminase large subunit
Lorikeet01_4320	K06909	Not Included in Pathway or Brite	Unclassified: genetic information processing	Replication and repair	xtmB	phage terminase large subunit
Lorikeet01_4280	K06909	Not Included in Pathway or Brite	Unclassified: genetic information processing	Replication and repair	xtmB	phage terminase large subunit
Lorikeet01_4210	K06909	Not Included in Pathway or Brite	Unclassified: genetic information processing	Replication and repair	xtmB	phage terminase large subunit
Lorikeet01_4165	K06909	Not Included in Pathway or Brite	Unclassified: genetic information processing	Replication and repair	xtmB	phage terminase large subunit
Lorikeet01_3575	K06909	Not Included in Pathway or Brite	Unclassified: genetic information processing	Replication and repair	xtmB	phage terminase large subunit
Lorikeet01_3573	K06909	Not Included in Pathway or Brite	Unclassified: genetic information processing	Replication and repair	xtmB	phage terminase large subunit
Lorikeet01_3196	K06909	Not Included in Pathway or Brite	Unclassified: genetic information processing	Replication and repair	xtmB	phage terminase large subunit
Lorikeet01_3005	K06909	Not Included in Pathway or Brite	Unclassified: genetic information processing	Replication and repair	xtmB	phage terminase large subunit
Lorikeet01_2922	K06909	Not Included in Pathway or Brite	Unclassified: genetic information processing	Replication and repair	xtmB	phage terminase large subunit
Lorikeet01_2901	K06909	Not Included in Pathway or Brite	Unclassified: genetic information processing	Replication and repair	xtmB	phage terminase large subunit
Lorikeet01_2872	K06909	Not Included in Pathway or Brite	Unclassified: genetic information processing	Replication and repair	xtmB	phage terminase large subunit
Lorikeet01_2758	K06909	Not Included in Pathway or Brite	Unclassified: genetic information processing	Replication and repair	xtmB	phage terminase large subunit
Lorikeet01_2685	K06909	Not Included in Pathway or Brite	Unclassified: genetic information processing	Replication and repair	xtmB	phage terminase large subunit
Lorikeet01_2488	K06909	Not Included in Pathway or Brite	Unclassified: genetic information processing	Replication and repair	xtmB	phage terminase large subunit
Lorikeet01_2364	K06909	Not Included in Pathway or Brite	Unclassified: genetic information processing	Replication and repair	xtmB	phage terminase large subunit
Lorikeet01_2267	K06909	Not Included in Pathway or Brite	Unclassified: genetic information processing	Replication and repair	xtmB	phage terminase large subunit
Lorikeet01_2145	K06909	Not Included in Pathway or Brite	Unclassified: genetic information processing	Replication and repair	xtmB	phage terminase large subunit
Lorikeet01_2030	K06909	Not Included in Pathway or Brite	Unclassified: genetic information processing	Replication and repair	xtmB	phage terminase large subunit
Lorikeet01_20	K06909	Not Included in Pathway or Brite	Unclassified: genetic information processing	Replication and repair	xtmB	phage terminase large subunit
Lorikeet01_1869	K06909	Not Included in Pathway or Brite	Unclassified: genetic information processing	Replication and repair	xtmB	phage terminase large subunit
Lorikeet01_15670	K06909	Not Included in Pathway or Brite	Unclassified: genetic information processing	Replication and repair	xtmB	phage terminase large subunit
Lorikeet01_15667	K06909	Not Included in Pathway or Brite	Unclassified: genetic information processing	Replication and repair	xtmB	phage terminase large subunit
Lorikeet01_15666	K06909	Not Included in Pathway or Brite	Unclassified: genetic information processing	Replication and repair	xtmB	phage terminase large subunit
Lorikeet01_15663	K06909	Not Included in Pathway or Brite	Unclassified: genetic information processing	Replication and repair	xtmB	phage terminase large subunit
Lorikeet01_15661	K06909	Not Included in Pathway or Brite	Unclassified: genetic information processing	Replication and repair	xtmB	phage terminase large subunit
Lorikeet01_15660	K06909	Not Included in Pathway or Brite	Unclassified: genetic information processing	Replication and repair	xtmB	phage terminase large subunit
Lorikeet01_15659	K06909	Not Included in Pathway or Brite	Unclassified: genetic information processing	Replication and repair	xtmB	phage terminase large subunit
Lorikeet01_15658	K06909	Not Included in Pathway or Brite	Unclassified: genetic information processing	Replication and repair	xtmB	phage terminase large subunit
Lorikeet01_15656	K06909	Not Included in Pathway or Brite	Unclassified: genetic information processing	Replication and repair	xtmB	phage terminase large subunit
Lorikeet01_15625	K06909	Not Included in Pathway or Brite	Unclassified: genetic information processing	Replication and repair	xtmB	phage terminase large subunit
Lorikeet01_15562	K06909	Not Included in Pathway or Brite	Unclassified: genetic information processing	Replication and repair	xtmB	phage terminase large subunit
Lorikeet01_15494	K06909	Not Included in Pathway or Brite	Unclassified: genetic information processing	Replication and repair	xtmB	phage terminase large subunit
Lorikeet01_15485	K06909	Not Included in Pathway or Brite	Unclassified: genetic information processing	Replication and repair	xtmB	phage terminase large subunit
Lorikeet01_15479	K06909	Not Included in Pathway or Brite	Unclassified: genetic information processing	Replication and repair	xtmB	phage terminase large subunit
Lorikeet01_15471	K06909	Not Included in Pathway or Brite	Unclassified: genetic information processing	Replication and repair	xtmB	phage terminase large subunit
Lorikeet01_15437	K06909	Not Included in Pathway or Brite	Unclassified: genetic information processing	Replication and repair	xtmB	phage terminase large subunit
Lorikeet01_15375	K06909	Not Included in Pathway or Brite	Unclassified: genetic information processing	Replication and repair	xtmB	phage terminase large subunit
Lorikeet01_15275	K06909	Not Included in Pathway or Brite	Unclassified: genetic information processing	Replication and repair	xtmB	phage terminase large subunit
Lorikeet01_15254	K06909	Not Included in Pathway or Brite	Unclassified: genetic information processing	Replication and repair	xtmB	phage terminase large subunit
Lorikeet01_15213	K06909	Not Included in Pathway or Brite	Unclassified: genetic information processing	Replication and repair	xtmB	phage terminase large subunit
Lorikeet01_15195	K06909	Not Included in Pathway or Brite	Unclassified: genetic information processing	Replication and repair	xtmB	phage terminase large subunit
Lorikeet01_14927	K06909	Not Included in Pathway or Brite	Unclassified: genetic information processing	Replication and repair	xtmB	phage terminase large subunit
Lorikeet01_14861	K06909	Not Included in Pathway or Brite	Unclassified: genetic information processing	Replication and repair	xtmB	phage terminase large subunit
Lorikeet01_14740	K06909	Not Included in Pathway or Brite	Unclassified: genetic information processing	Replication and repair	xtmB	phage terminase large subunit
Lorikeet01_14734	K06909	Not Included in Pathway or Brite	Unclassified: genetic information processing	Replication and repair	xtmB	phage terminase large subunit
Lorikeet01_14647	K06909	Not Included in Pathway or Brite	Unclassified: genetic information processing	Replication and repair	xtmB	phage terminase large subunit
Lorikeet01_14619	K06909	Not Included in Pathway or Brite	Unclassified: genetic information processing	Replication and repair	xtmB	phage terminase large subunit
Lorikeet01_14176	K06909	Not Included in Pathway or Brite	Unclassified: genetic information processing	Replication and repair	xtmB	phage terminase large subunit
Lorikeet01_14149	K06909	Not Included in Pathway or Brite	Unclassified: genetic information processing	Replication and repair	xtmB	phage terminase large subunit
Lorikeet01_14020	K06909	Not Included in Pathway or Brite	Unclassified: genetic information processing	Replication and repair	xtmB	phage terminase large subunit
Lorikeet01_13968	K06909	Not Included in Pathway or Brite	Unclassified: genetic information processing	Replication and repair	xtmB	phage terminase large subunit
Lorikeet01_13276	K06909	Not Included in Pathway or Brite	Unclassified: genetic information processing	Replication and repair	xtmB	phage terminase large subunit
Lorikeet01_13215	K06909	Not Included in Pathway or Brite	Unclassified: genetic information processing	Replication and repair	xtmB	phage terminase large subunit
Lorikeet01_13149	K06909	Not Included in Pathway or Brite	Unclassified: genetic information processing	Replication and repair	xtmB	phage terminase large subunit
Lorikeet01_13060	K06909	Not Included in Pathway or Brite	Unclassified: genetic information processing	Replication and repair	xtmB	phage terminase large subunit
Lorikeet01_12993	K06909	Not Included in Pathway or Brite	Unclassified: genetic information processing	Replication and repair	xtmB	phage terminase large subunit
Lorikeet01_12861	K06909	Not Included in Pathway or Brite	Unclassified: genetic information processing	Replication and repair	xtmB	phage terminase large subunit
Lorikeet01_12738	K06909	Not Included in Pathway or Brite	Unclassified: genetic information processing	Replication and repair	xtmB	phage terminase large subunit
Lorikeet01_12733	K06909	Not Included in Pathway or Brite	Unclassified: genetic information processing	Replication and repair	xtmB	phage terminase large subunit
Lorikeet01_12732	K06909	Not Included in Pathway or Brite	Unclassified: genetic information processing	Replication and repair	xtmB	phage terminase large subunit
Lorikeet01_12511	K06909	Not Included in Pathway or Brite	Unclassified: genetic information processing	Replication and repair	xtmB	phage terminase large subunit
Lorikeet01_12317	K06909	Not Included in Pathway or Brite	Unclassified: genetic information processing	Replication and repair	xtmB	phage terminase large subunit
Lorikeet01_12076	K06909	Not Included in Pathway or Brite	Unclassified: genetic information processing	Replication and repair	xtmB	phage terminase large subunit
Lorikeet01_12069	K06909	Not Included in Pathway or Brite	Unclassified: genetic information processing	Replication and repair	xtmB	phage terminase large subunit
Lorikeet01_11981	K06909	Not Included in Pathway or Brite	Unclassified: genetic information processing	Replication and repair	xtmB	phage terminase large subunit
Lorikeet01_11746	K06909	Not Included in Pathway or Brite	Unclassified: genetic information processing	Replication and repair	xtmB	phage terminase large subunit
Lorikeet01_11187	K06909	Not Included in Pathway or Brite	Unclassified: genetic information processing	Replication and repair	xtmB	phage terminase large subunit
Lorikeet01_10796	K06909	Not Included in Pathway or Brite	Unclassified: genetic information processing	Replication and repair	xtmB	phage terminase large subunit
Lorikeet01_10548	K06909	Not Included in Pathway or Brite	Unclassified: genetic information processing	Replication and repair	xtmB	phage terminase large subunit
Lorikeet01_10375	K06909	Not Included in Pathway or Brite	Unclassified: genetic information processing	Replication and repair	xtmB	phage terminase large subunit
Lorikeet01_10296	K06909	Not Included in Pathway or Brite	Unclassified: genetic information processing	Replication and repair	xtmB	phage terminase large subunit
Lorikeet01_10168	K06909	Not Included in Pathway or Brite	Unclassified: genetic information processing	Replication and repair	xtmB	phage terminase large subunit
Lorikeet01_10160	K06909	Not Included in Pathway or Brite	Unclassified: genetic information processing	Replication and repair	xtmB	phage terminase large subunit
Lorikeet01_10075	K06909	Not Included in Pathway or Brite	Unclassified: genetic information processing	Replication and repair	xtmB	phage terminase large subunit
Lorikeet01_10049	K06909	Not Included in Pathway or Brite	Unclassified: genetic information processing	Replication and repair	xtmB	phage terminase large subunit
long-tailedtit163_12493	K06909	Not Included in Pathway or Brite	Unclassified: genetic information processing	Replication and repair	xtmB	phage terminase large subunit
hornbill69_9227	K06909	Not Included in Pathway or Brite	Unclassified: genetic information processing	Replication and repair	xtmB	phage terminase large subunit
hornbill69_8849	K06909	Not Included in Pathway or Brite	Unclassified: genetic information processing	Replication and repair	xtmB	phage terminase large subunit
hornbill69_8803	K06909	Not Included in Pathway or Brite	Unclassified: genetic information processing	Replication and repair	xtmB	phage terminase large subunit
hornbill69_6148	K06909	Not Included in Pathway or Brite	Unclassified: genetic information processing	Replication and repair	xtmB	phage terminase large subunit
hornbill69_5904	K06909	Not Included in Pathway or Brite	Unclassified: genetic information processing	Replication and repair	xtmB	phage terminase large subunit
hornbill69_517	K06909	Not Included in Pathway or Brite	Unclassified: genetic information processing	Replication and repair	xtmB	phage terminase large subunit
hornbill69_4341	K06909	Not Included in Pathway or Brite	Unclassified: genetic information processing	Replication and repair	xtmB	phage terminase large subunit
hornbill69_4156	K06909	Not Included in Pathway or Brite	Unclassified: genetic information processing	Replication and repair	xtmB	phage terminase large subunit
hornbill69_3806	K06909	Not Included in Pathway or Brite	Unclassified: genetic information processing	Replication and repair	xtmB	phage terminase large subunit
bluepeacock211_33342	K06909	Not Included in Pathway or Brite	Unclassified: genetic information processing	Replication and repair	xtmB	phage terminase large subunit
bluepeacock211_33177	K06909	Not Included in Pathway or Brite	Unclassified: genetic information processing	Replication and repair	xtmB	phage terminase large subunit
bluepeacock211_33136	K06909	Not Included in Pathway or Brite	Unclassified: genetic information processing	Replication and repair	xtmB	phage terminase large subunit
beangoose231_6880	K06909	Not Included in Pathway or Brite	Unclassified: genetic information processing	Replication and repair	xtmB	phage terminase large subunit
beangoose231_6350	K06909	Not Included in Pathway or Brite	Unclassified: genetic information processing	Replication and repair	xtmB	phage terminase large subunit
beangoose231_6159	K06909	Not Included in Pathway or Brite	Unclassified: genetic information processing	Replication and repair	xtmB	phage terminase large subunit
beangoose231_5925	K06909	Not Included in Pathway or Brite	Unclassified: genetic information processing	Replication and repair	xtmB	phage terminase large subunit
beangoose231_5753	K06909	Not Included in Pathway or Brite	Unclassified: genetic information processing	Replication and repair	xtmB	phage terminase large subunit
beangoose231_5480	K06909	Not Included in Pathway or Brite	Unclassified: genetic information processing	Replication and repair	xtmB	phage terminase large subunit
beangoose231_3529	K06909	Not Included in Pathway or Brite	Unclassified: genetic information processing	Replication and repair	xtmB	phage terminase large subunit
beangoose231_3498	K06909	Not Included in Pathway or Brite	Unclassified: genetic information processing	Replication and repair	xtmB	phage terminase large subunit
beangoose231_3032	K06909	Not Included in Pathway or Brite	Unclassified: genetic information processing	Replication and repair	xtmB	phage terminase large subunit
beangoose230_18491	K06909	Not Included in Pathway or Brite	Unclassified: genetic information processing	Replication and repair	xtmB	phage terminase large subunit
beangoose230_15913	K06909	Not Included in Pathway or Brite	Unclassified: genetic information processing	Replication and repair	xtmB	phage terminase large subunit
beangoose230_15876	K06909	Not Included in Pathway or Brite	Unclassified: genetic information processing	Replication and repair	xtmB	phage terminase large subunit
beangoose230_15742	K06909	Not Included in Pathway or Brite	Unclassified: genetic information processing	Replication and repair	xtmB	phage terminase large subunit
beangoose230_15704	K06909	Not Included in Pathway or Brite	Unclassified: genetic information processing	Replication and repair	xtmB	phage terminase large subunit
beangoose230_15560	K06909	Not Included in Pathway or Brite	Unclassified: genetic information processing	Replication and repair	xtmB	phage terminase large subunit
beangoose230_15154	K06909	Not Included in Pathway or Brite	Unclassified: genetic information processing	Replication and repair	xtmB	phage terminase large subunit
beangoose230_13811	K06909	Not Included in Pathway or Brite	Unclassified: genetic information processing	Replication and repair	xtmB	phage terminase large subunit
beangoose230_13180	K06909	Not Included in Pathway or Brite	Unclassified: genetic information processing	Replication and repair	xtmB	phage terminase large subunit
beangoose230_12891	K06909	Not Included in Pathway or Brite	Unclassified: genetic information processing	Replication and repair	xtmB	phage terminase large subunit
beangoose230_1273	K06909	Not Included in Pathway or Brite	Unclassified: genetic information processing	Replication and repair	xtmB	phage terminase large subunit
beangoose230_11974	K06909	Not Included in Pathway or Brite	Unclassified: genetic information processing	Replication and repair	xtmB	phage terminase large subunit
beangoose230_11546	K06909	Not Included in Pathway or Brite	Unclassified: genetic information processing	Replication and repair	xtmB	phage terminase large subunit
beangoose230_11319	K06909	Not Included in Pathway or Brite	Unclassified: genetic information processing	Replication and repair	xtmB	phage terminase large subunit
beangoose230_11101	K06909	Not Included in Pathway or Brite	Unclassified: genetic information processing	Replication and repair	xtmB	phage terminase large subunit
ParrotFe061_21307	K06191	Not Included in Pathway or Brite	Unclassified: genetic information processing	Protein processing	nrdH	glutaredoxin-like protein NrdH
ParrotFe061_20192	K06191	Not Included in Pathway or Brite	Unclassified: genetic information processing	Protein processing	nrdH	glutaredoxin-like protein NrdH
ParrotFe061_19044	K06191	Not Included in Pathway or Brite	Unclassified: genetic information processing	Protein processing	nrdH	glutaredoxin-like protein NrdH
ParrotFe061_18844	K06191	Not Included in Pathway or Brite	Unclassified: genetic information processing	Protein processing	nrdH	glutaredoxin-like protein NrdH
bluepeacock210_47723	K06191	Not Included in Pathway or Brite	Unclassified: genetic information processing	Protein processing	nrdH	glutaredoxin-like protein NrdH
bluepeacock210_47461	K06191	Not Included in Pathway or Brite	Unclassified: genetic information processing	Protein processing	nrdH	glutaredoxin-like protein NrdH
bluepeacock210_47320	K06191	Not Included in Pathway or Brite	Unclassified: genetic information processing	Protein processing	nrdH	glutaredoxin-like protein NrdH
bluepeacock210_47169	K06191	Not Included in Pathway or Brite	Unclassified: genetic information processing	Protein processing	nrdH	glutaredoxin-like protein NrdH
bluepeacock210_47141	K06191	Not Included in Pathway or Brite	Unclassified: genetic information processing	Protein processing	nrdH	glutaredoxin-like protein NrdH
bluepeacock210_47115	K06191	Not Included in Pathway or Brite	Unclassified: genetic information processing	Protein processing	nrdH	glutaredoxin-like protein NrdH
bluepeacock210_46975	K06191	Not Included in Pathway or Brite	Unclassified: genetic information processing	Protein processing	nrdH	glutaredoxin-like protein NrdH
bluepeacock210_46954	K06191	Not Included in Pathway or Brite	Unclassified: genetic information processing	Protein processing	nrdH	glutaredoxin-like protein NrdH
bluepeacock210_4686	K06191	Not Included in Pathway or Brite	Unclassified: genetic information processing	Protein processing	nrdH	glutaredoxin-like protein NrdH
bluepeacock210_46839	K06191	Not Included in Pathway or Brite	Unclassified: genetic information processing	Protein processing	nrdH	glutaredoxin-like protein NrdH
bluepeacock210_46791	K06191	Not Included in Pathway or Brite	Unclassified: genetic information processing	Protein processing	nrdH	glutaredoxin-like protein NrdH
bluepeacock210_46274	K06191	Not Included in Pathway or Brite	Unclassified: genetic information processing	Protein processing	nrdH	glutaredoxin-like protein NrdH
bluepeacock210_4610	K06191	Not Included in Pathway or Brite	Unclassified: genetic information processing	Protein processing	nrdH	glutaredoxin-like protein NrdH
bluepeacock210_45177	K06191	Not Included in Pathway or Brite	Unclassified: genetic information processing	Protein processing	nrdH	glutaredoxin-like protein NrdH
bluepeacock210_45033	K06191	Not Included in Pathway or Brite	Unclassified: genetic information processing	Protein processing	nrdH	glutaredoxin-like protein NrdH
bluepeacock210_4479	K06191	Not Included in Pathway or Brite	Unclassified: genetic information processing	Protein processing	nrdH	glutaredoxin-like protein NrdH
bluepeacock210_44600	K06191	Not Included in Pathway or Brite	Unclassified: genetic information processing	Protein processing	nrdH	glutaredoxin-like protein NrdH
bluepeacock210_44587	K06191	Not Included in Pathway or Brite	Unclassified: genetic information processing	Protein processing	nrdH	glutaredoxin-like protein NrdH
bluepeacock210_44556	K06191	Not Included in Pathway or Brite	Unclassified: genetic information processing	Protein processing	nrdH	glutaredoxin-like protein NrdH
bluepeacock210_4406	K06191	Not Included in Pathway or Brite	Unclassified: genetic information processing	Protein processing	nrdH	glutaredoxin-like protein NrdH
bluepeacock210_43979	K06191	Not Included in Pathway or Brite	Unclassified: genetic information processing	Protein processing	nrdH	glutaredoxin-like protein NrdH
bluepeacock210_4386	K06191	Not Included in Pathway or Brite	Unclassified: genetic information processing	Protein processing	nrdH	glutaredoxin-like protein NrdH
bluepeacock210_43698	K06191	Not Included in Pathway or Brite	Unclassified: genetic information processing	Protein processing	nrdH	glutaredoxin-like protein NrdH
bluepeacock210_43642	K06191	Not Included in Pathway or Brite	Unclassified: genetic information processing	Protein processing	nrdH	glutaredoxin-like protein NrdH
bluepeacock210_43633	K06191	Not Included in Pathway or Brite	Unclassified: genetic information processing	Protein processing	nrdH	glutaredoxin-like protein NrdH
bluepeacock210_43613	K06191	Not Included in Pathway or Brite	Unclassified: genetic information processing	Protein processing	nrdH	glutaredoxin-like protein NrdH
bluepeacock210_43560	K06191	Not Included in Pathway or Brite	Unclassified: genetic information processing	Protein processing	nrdH	glutaredoxin-like protein NrdH
bluepeacock210_43450	K06191	Not Included in Pathway or Brite	Unclassified: genetic information processing	Protein processing	nrdH	glutaredoxin-like protein NrdH
bluepeacock210_43387	K06191	Not Included in Pathway or Brite	Unclassified: genetic information processing	Protein processing	nrdH	glutaredoxin-like protein NrdH
bluepeacock210_43295	K06191	Not Included in Pathway or Brite	Unclassified: genetic information processing	Protein processing	nrdH	glutaredoxin-like protein NrdH
bluepeacock210_4313	K06191	Not Included in Pathway or Brite	Unclassified: genetic information processing	Protein processing	nrdH	glutaredoxin-like protein NrdH
bluepeacock210_43089	K06191	Not Included in Pathway or Brite	Unclassified: genetic information processing	Protein processing	nrdH	glutaredoxin-like protein NrdH
bluepeacock210_42839	K06191	Not Included in Pathway or Brite	Unclassified: genetic information processing	Protein processing	nrdH	glutaredoxin-like protein NrdH
bluepeacock210_42838	K06191	Not Included in Pathway or Brite	Unclassified: genetic information processing	Protein processing	nrdH	glutaredoxin-like protein NrdH
bluepeacock210_42687	K06191	Not Included in Pathway or Brite	Unclassified: genetic information processing	Protein processing	nrdH	glutaredoxin-like protein NrdH
bluepeacock210_42039	K06191	Not Included in Pathway or Brite	Unclassified: genetic information processing	Protein processing	nrdH	glutaredoxin-like protein NrdH
bluepeacock210_41565	K06191	Not Included in Pathway or Brite	Unclassified: genetic information processing	Protein processing	nrdH	glutaredoxin-like protein NrdH
bluepeacock210_41481	K06191	Not Included in Pathway or Brite	Unclassified: genetic information processing	Protein processing	nrdH	glutaredoxin-like protein NrdH
bluepeacock210_41417	K06191	Not Included in Pathway or Brite	Unclassified: genetic information processing	Protein processing	nrdH	glutaredoxin-like protein NrdH
bluepeacock210_41274	K06191	Not Included in Pathway or Brite	Unclassified: genetic information processing	Protein processing	nrdH	glutaredoxin-like protein NrdH
bluepeacock210_41171	K06191	Not Included in Pathway or Brite	Unclassified: genetic information processing	Protein processing	nrdH	glutaredoxin-like protein NrdH
bluepeacock210_40956	K06191	Not Included in Pathway or Brite	Unclassified: genetic information processing	Protein processing	nrdH	glutaredoxin-like protein NrdH
bluepeacock210_40725	K06191	Not Included in Pathway or Brite	Unclassified: genetic information processing	Protein processing	nrdH	glutaredoxin-like protein NrdH
bluepeacock210_40457	K06191	Not Included in Pathway or Brite	Unclassified: genetic information processing	Protein processing	nrdH	glutaredoxin-like protein NrdH
bluepeacock210_3997	K06191	Not Included in Pathway or Brite	Unclassified: genetic information processing	Protein processing	nrdH	glutaredoxin-like protein NrdH
bluepeacock210_39632	K06191	Not Included in Pathway or Brite	Unclassified: genetic information processing	Protein processing	nrdH	glutaredoxin-like protein NrdH
bluepeacock210_39474	K06191	Not Included in Pathway or Brite	Unclassified: genetic information processing	Protein processing	nrdH	glutaredoxin-like protein NrdH
bluepeacock210_39041	K06191	Not Included in Pathway or Brite	Unclassified: genetic information processing	Protein processing	nrdH	glutaredoxin-like protein NrdH
bluepeacock210_38673	K06191	Not Included in Pathway or Brite	Unclassified: genetic information processing	Protein processing	nrdH	glutaredoxin-like protein NrdH
bluepeacock210_38424	K06191	Not Included in Pathway or Brite	Unclassified: genetic information processing	Protein processing	nrdH	glutaredoxin-like protein NrdH
bluepeacock210_38264	K06191	Not Included in Pathway or Brite	Unclassified: genetic information processing	Protein processing	nrdH	glutaredoxin-like protein NrdH
bluepeacock210_37633	K06191	Not Included in Pathway or Brite	Unclassified: genetic information processing	Protein processing	nrdH	glutaredoxin-like protein NrdH
bluepeacock210_37441	K06191	Not Included in Pathway or Brite	Unclassified: genetic information processing	Protein processing	nrdH	glutaredoxin-like protein NrdH
bluepeacock210_3739	K06191	Not Included in Pathway or Brite	Unclassified: genetic information processing	Protein processing	nrdH	glutaredoxin-like protein NrdH
bluepeacock210_3727	K06191	Not Included in Pathway or Brite	Unclassified: genetic information processing	Protein processing	nrdH	glutaredoxin-like protein NrdH
bluepeacock210_36633	K06191	Not Included in Pathway or Brite	Unclassified: genetic information processing	Protein processing	nrdH	glutaredoxin-like protein NrdH
bluepeacock210_36534	K06191	Not Included in Pathway or Brite	Unclassified: genetic information processing	Protein processing	nrdH	glutaredoxin-like protein NrdH
bluepeacock210_36485	K06191	Not Included in Pathway or Brite	Unclassified: genetic information processing	Protein processing	nrdH	glutaredoxin-like protein NrdH
bluepeacock210_36351	K06191	Not Included in Pathway or Brite	Unclassified: genetic information processing	Protein processing	nrdH	glutaredoxin-like protein NrdH
bluepeacock210_3633	K06191	Not Included in Pathway or Brite	Unclassified: genetic information processing	Protein processing	nrdH	glutaredoxin-like protein NrdH
bluepeacock210_36052	K06191	Not Included in Pathway or Brite	Unclassified: genetic information processing	Protein processing	nrdH	glutaredoxin-like protein NrdH
bluepeacock210_35958	K06191	Not Included in Pathway or Brite	Unclassified: genetic information processing	Protein processing	nrdH	glutaredoxin-like protein NrdH
bluepeacock210_35588	K06191	Not Included in Pathway or Brite	Unclassified: genetic information processing	Protein processing	nrdH	glutaredoxin-like protein NrdH
bluepeacock210_35455	K06191	Not Included in Pathway or Brite	Unclassified: genetic information processing	Protein processing	nrdH	glutaredoxin-like protein NrdH
bluepeacock210_35234	K06191	Not Included in Pathway or Brite	Unclassified: genetic information processing	Protein processing	nrdH	glutaredoxin-like protein NrdH
bluepeacock210_34405	K06191	Not Included in Pathway or Brite	Unclassified: genetic information processing	Protein processing	nrdH	glutaredoxin-like protein NrdH
bluepeacock210_34343	K06191	Not Included in Pathway or Brite	Unclassified: genetic information processing	Protein processing	nrdH	glutaredoxin-like protein NrdH
bluepeacock210_34251	K06191	Not Included in Pathway or Brite	Unclassified: genetic information processing	Protein processing	nrdH	glutaredoxin-like protein NrdH
bluepeacock210_33840	K06191	Not Included in Pathway or Brite	Unclassified: genetic information processing	Protein processing	nrdH	glutaredoxin-like protein NrdH
bluepeacock210_33675	K06191	Not Included in Pathway or Brite	Unclassified: genetic information processing	Protein processing	nrdH	glutaredoxin-like protein NrdH
bluepeacock210_33378	K06191	Not Included in Pathway or Brite	Unclassified: genetic information processing	Protein processing	nrdH	glutaredoxin-like protein NrdH
bluepeacock210_33233	K06191	Not Included in Pathway or Brite	Unclassified: genetic information processing	Protein processing	nrdH	glutaredoxin-like protein NrdH
bluepeacock210_3307	K06191	Not Included in Pathway or Brite	Unclassified: genetic information processing	Protein processing	nrdH	glutaredoxin-like protein NrdH
bluepeacock210_32999	K06191	Not Included in Pathway or Brite	Unclassified: genetic information processing	Protein processing	nrdH	glutaredoxin-like protein NrdH
bluepeacock210_32981	K06191	Not Included in Pathway or Brite	Unclassified: genetic information processing	Protein processing	nrdH	glutaredoxin-like protein NrdH
bluepeacock210_32565	K06191	Not Included in Pathway or Brite	Unclassified: genetic information processing	Protein processing	nrdH	glutaredoxin-like protein NrdH
pheasant217_126575	K04096	Not Included in Pathway or Brite	Unclassified: genetic information processing	Replication and repair	smf	DNA processing protein
pheasant217_126346	K04096	Not Included in Pathway or Brite	Unclassified: genetic information processing	Replication and repair	smf	DNA processing protein
pheasant217_126213	K04096	Not Included in Pathway or Brite	Unclassified: genetic information processing	Replication and repair	smf	DNA processing protein
pheasant217_125756	K04096	Not Included in Pathway or Brite	Unclassified: genetic information processing	Replication and repair	smf	DNA processing protein
bluepeacock212_16880	K04096	Not Included in Pathway or Brite	Unclassified: genetic information processing	Replication and repair	smf	DNA processing protein
bluepeacock212_16602	K04096	Not Included in Pathway or Brite	Unclassified: genetic information processing	Replication and repair	smf	DNA processing protein
BluePeacock205_17835	K04096	Not Included in Pathway or Brite	Unclassified: genetic information processing	Replication and repair	smf	DNA processing protein
BluePeacock205_178225	K04096	Not Included in Pathway or Brite	Unclassified: genetic information processing	Replication and repair	smf	DNA processing protein
BluePeacock205_177833	K04096	Not Included in Pathway or Brite	Unclassified: genetic information processing	Replication and repair	smf	DNA processing protein
pheasant217_134285	K03969	Not Included in Pathway or Brite	Unclassified: genetic information processing	Others	pspA	phage shock protein A
pheasant217_134006	K03969	Not Included in Pathway or Brite	Unclassified: genetic information processing	Others	pspA	phage shock protein A
pheasant217_29670	K03704	Not Included in Pathway or Brite	Unclassified: genetic information processing	Transcription	cspA	cold shock protein
pheasant217_29515	K03704	Not Included in Pathway or Brite	Unclassified: genetic information processing	Transcription	cspA	cold shock protein
pheasant217_55378	K03630	Not Included in Pathway or Brite	Unclassified: genetic information processing	Replication and repair	radC	DNA repair protein RadC
pheasant217_54796	K03630	Not Included in Pathway or Brite	Unclassified: genetic information processing	Replication and repair	radC	DNA repair protein RadC
pheasant217_54792	K03630	Not Included in Pathway or Brite	Unclassified: genetic information processing	Replication and repair	radC	DNA repair protein RadC
pheasant217_5462	K03630	Not Included in Pathway or Brite	Unclassified: genetic information processing	Replication and repair	radC	DNA repair protein RadC
pheasant217_54104	K03630	Not Included in Pathway or Brite	Unclassified: genetic information processing	Replication and repair	radC	DNA repair protein RadC
pheasant217_53921	K03630	Not Included in Pathway or Brite	Unclassified: genetic information processing	Replication and repair	radC	DNA repair protein RadC
BluePeacock205_68574	K03630	Not Included in Pathway or Brite	Unclassified: genetic information processing	Replication and repair	radC	DNA repair protein RadC
blackswan219_115982	K03545	Not Included in Pathway or Brite	Unclassified: genetic information processing	Protein processing	tig	trigger factor
blackswan219_115448	K03545	Not Included in Pathway or Brite	Unclassified: genetic information processing	Protein processing	tig	trigger factor
blackswan219_114880	K03545	Not Included in Pathway or Brite	Unclassified: genetic information processing	Protein processing	tig	trigger factor
toucan80_14232	K01201	Cellular Processes	Transport and catabolism	Lysosome	GBA, srfJ	glucosylceramidase
toucan80_14159	K01201	Cellular Processes	Transport and catabolism	Lysosome	GBA, srfJ	glucosylceramidase
toucan80_15078	K01195	Cellular Processes	Transport and catabolism	Lysosome	uidA, GUSB	beta-glucuronidase
toucan80_16222	K01186	Cellular Processes	Transport and catabolism	Lysosome	NEU1	sialidase-1
toucan80_15801	K01186	Cellular Processes	Transport and catabolism	Lysosome	NEU1	sialidase-1
toucan80_15785	K01186	Cellular Processes	Transport and catabolism	Lysosome	NEU1	sialidase-1
toucan80_15771	K01186	Cellular Processes	Transport and catabolism	Lysosome	NEU1	sialidase-1
bluepeacock210_71012	K01186	Cellular Processes	Transport and catabolism	Lysosome	NEU1	sialidase-1
toucan80_8398	K01179	Environmental Information Processing	Signal transduction	Two-component system	E3.2.1.4	endoglucanase
toucan80_8348	K01179	Environmental Information Processing	Signal transduction	Two-component system	E3.2.1.4	endoglucanase
toucan80_8104	K01179	Environmental Information Processing	Signal transduction	Two-component system	E3.2.1.4	endoglucanase
toucan80_8010	K01179	Environmental Information Processing	Signal transduction	Two-component system	E3.2.1.4	endoglucanase
toucan80_7920	K01179	Environmental Information Processing	Signal transduction	Two-component system	E3.2.1.4	endoglucanase
toucan80_7777	K01179	Environmental Information Processing	Signal transduction	Two-component system	E3.2.1.4	endoglucanase
toucan80_7552	K01179	Environmental Information Processing	Signal transduction	Two-component system	E3.2.1.4	endoglucanase
toucan80_7445	K01179	Environmental Information Processing	Signal transduction	Two-component system	E3.2.1.4	endoglucanase
toucan80_7380	K01179	Environmental Information Processing	Signal transduction	Two-component system	E3.2.1.4	endoglucanase
toucan80_7230	K01179	Environmental Information Processing	Signal transduction	Two-component system	E3.2.1.4	endoglucanase
toucan80_7167	K01179	Environmental Information Processing	Signal transduction	Two-component system	E3.2.1.4	endoglucanase
toucan80_6406	K01179	Environmental Information Processing	Signal transduction	Two-component system	E3.2.1.4	endoglucanase
toucan80_6170	K01179	Environmental Information Processing	Signal transduction	Two-component system	E3.2.1.4	endoglucanase
toucan80_6114	K01179	Environmental Information Processing	Signal transduction	Two-component system	E3.2.1.4	endoglucanase
toucan80_6102	K01179	Environmental Information Processing	Signal transduction	Two-component system	E3.2.1.4	endoglucanase
toucan80_5946	K01179	Environmental Information Processing	Signal transduction	Two-component system	E3.2.1.4	endoglucanase
toucan80_5509	K01179	Environmental Information Processing	Signal transduction	Two-component system	E3.2.1.4	endoglucanase
toucan80_5443	K01179	Environmental Information Processing	Signal transduction	Two-component system	E3.2.1.4	endoglucanase
toucan80_5397	K01179	Environmental Information Processing	Signal transduction	Two-component system	E3.2.1.4	endoglucanase
toucan80_5176	K01179	Environmental Information Processing	Signal transduction	Two-component system	E3.2.1.4	endoglucanase
toucan80_5159	K01179	Environmental Information Processing	Signal transduction	Two-component system	E3.2.1.4	endoglucanase
toucan80_3969	K01179	Environmental Information Processing	Signal transduction	Two-component system	E3.2.1.4	endoglucanase
toucan80_3310	K01179	Environmental Information Processing	Signal transduction	Two-component system	E3.2.1.4	endoglucanase
toucan80_3163	K01179	Environmental Information Processing	Signal transduction	Two-component system	E3.2.1.4	endoglucanase
toucan80_3087	K01179	Environmental Information Processing	Signal transduction	Two-component system	E3.2.1.4	endoglucanase
toucan80_2759	K01179	Environmental Information Processing	Signal transduction	Two-component system	E3.2.1.4	endoglucanase
toucan80_27439	K01179	Environmental Information Processing	Signal transduction	Two-component system	E3.2.1.4	endoglucanase
toucan80_27426	K01179	Environmental Information Processing	Signal transduction	Two-component system	E3.2.1.4	endoglucanase
bluepeacock211_26332	K01179	Environmental Information Processing	Signal transduction	Two-component system	E3.2.1.4	endoglucanase
CabotsTragopan223_85479	K21993	Brite Hierarchies	Protein families: signaling and cellular processes	Transporters	fdhC	formate transporter
CabotsTragopan223_8523	K21993	Brite Hierarchies	Protein families: signaling and cellular processes	Transporters	fdhC	formate transporter
CabotsTragopan223_84549	K21993	Brite Hierarchies	Protein families: signaling and cellular processes	Transporters	fdhC	formate transporter
bluepeacock211_44486	K21993	Brite Hierarchies	Protein families: signaling and cellular processes	Transporters	fdhC	formate transporter
CabotsTragopan223_96850	K21572	Brite Hierarchies	Protein families: signaling and cellular processes	Transporters	susD	starch-binding outer membrane protein, SusD/RagB family
CabotsTragopan223_96797	K21572	Brite Hierarchies	Protein families: signaling and cellular processes	Transporters	susD	starch-binding outer membrane protein, SusD/RagB family
CabotsTragopan223_96579	K21572	Brite Hierarchies	Protein families: signaling and cellular processes	Transporters	susD	starch-binding outer membrane protein, SusD/RagB family
CabotsTragopan223_96348	K21572	Brite Hierarchies	Protein families: signaling and cellular processes	Transporters	susD	starch-binding outer membrane protein, SusD/RagB family
Chestnut-flankedWhite-eye59_2077	K21498	Brite Hierarchies	Protein families: signaling and cellular processes	Prokaryotic defense system	higA-1	antitoxin HigA-1
Chestnut-flankedWhite-eye59_1810	K21498	Brite Hierarchies	Protein families: signaling and cellular processes	Prokaryotic defense system	higA-1	antitoxin HigA-1
Chestnut-flankedWhite-eye59_1778	K21498	Brite Hierarchies	Protein families: signaling and cellular processes	Prokaryotic defense system	higA-1	antitoxin HigA-1
bluepeacock211_2490	K21498	Brite Hierarchies	Protein families: signaling and cellular processes	Prokaryotic defense system	higA-1	antitoxin HigA-1
beangoose232_24860	K21498	Brite Hierarchies	Protein families: signaling and cellular processes	Prokaryotic defense system	higA-1	antitoxin HigA-1
crane191_18326	K21449	Brite Hierarchies	Protein families: signaling and cellular processes	Transporters	ata, sadA, emaA	trimeric autotransporter adhesin
crane191_18176	K21449	Brite Hierarchies	Protein families: signaling and cellular processes	Transporters	ata, sadA, emaA	trimeric autotransporter adhesin
crane191_18167	K21449	Brite Hierarchies	Protein families: signaling and cellular processes	Transporters	ata, sadA, emaA	trimeric autotransporter adhesin
crane191_18045	K21449	Brite Hierarchies	Protein families: signaling and cellular processes	Transporters	ata, sadA, emaA	trimeric autotransporter adhesin
crane191_17938	K21449	Brite Hierarchies	Protein families: signaling and cellular processes	Transporters	ata, sadA, emaA	trimeric autotransporter adhesin
crane191_17841	K21449	Brite Hierarchies	Protein families: signaling and cellular processes	Transporters	ata, sadA, emaA	trimeric autotransporter adhesin
crane191_15869	K21449	Brite Hierarchies	Protein families: signaling and cellular processes	Transporters	ata, sadA, emaA	trimeric autotransporter adhesin
crane191_15705	K21449	Brite Hierarchies	Protein families: signaling and cellular processes	Transporters	ata, sadA, emaA	trimeric autotransporter adhesin
crane191_14331	K21449	Brite Hierarchies	Protein families: signaling and cellular processes	Transporters	ata, sadA, emaA	trimeric autotransporter adhesin
crane191_14307	K21449	Brite Hierarchies	Protein families: signaling and cellular processes	Transporters	ata, sadA, emaA	trimeric autotransporter adhesin
crane191_14285	K21449	Brite Hierarchies	Protein families: signaling and cellular processes	Transporters	ata, sadA, emaA	trimeric autotransporter adhesin
crane191_14248	K21449	Brite Hierarchies	Protein families: signaling and cellular processes	Transporters	ata, sadA, emaA	trimeric autotransporter adhesin
crane191_13431	K21449	Brite Hierarchies	Protein families: signaling and cellular processes	Transporters	ata, sadA, emaA	trimeric autotransporter adhesin
crane191_12844	K21449	Brite Hierarchies	Protein families: signaling and cellular processes	Transporters	ata, sadA, emaA	trimeric autotransporter adhesin
crane191_1259	K21449	Brite Hierarchies	Protein families: signaling and cellular processes	Transporters	ata, sadA, emaA	trimeric autotransporter adhesin
crane191_12236	K21449	Brite Hierarchies	Protein families: signaling and cellular processes	Transporters	ata, sadA, emaA	trimeric autotransporter adhesin
crane191_11131	K21449	Brite Hierarchies	Protein families: signaling and cellular processes	Transporters	ata, sadA, emaA	trimeric autotransporter adhesin
crane191_10800	K21449	Brite Hierarchies	Protein families: signaling and cellular processes	Transporters	ata, sadA, emaA	trimeric autotransporter adhesin
crane191_10432	K21449	Brite Hierarchies	Protein families: signaling and cellular processes	Transporters	ata, sadA, emaA	trimeric autotransporter adhesin
crane191_10321	K21449	Brite Hierarchies	Protein families: signaling and cellular processes	Transporters	ata, sadA, emaA	trimeric autotransporter adhesin
crane190_9647	K21449	Brite Hierarchies	Protein families: signaling and cellular processes	Transporters	ata, sadA, emaA	trimeric autotransporter adhesin
crane190_9455	K21449	Brite Hierarchies	Protein families: signaling and cellular processes	Transporters	ata, sadA, emaA	trimeric autotransporter adhesin
crane190_8730	K21449	Brite Hierarchies	Protein families: signaling and cellular processes	Transporters	ata, sadA, emaA	trimeric autotransporter adhesin
crane190_8685	K21449	Brite Hierarchies	Protein families: signaling and cellular processes	Transporters	ata, sadA, emaA	trimeric autotransporter adhesin
crane190_7766	K21449	Brite Hierarchies	Protein families: signaling and cellular processes	Transporters	ata, sadA, emaA	trimeric autotransporter adhesin
crane190_6520	K21449	Brite Hierarchies	Protein families: signaling and cellular processes	Transporters	ata, sadA, emaA	trimeric autotransporter adhesin
crane190_6073	K21449	Brite Hierarchies	Protein families: signaling and cellular processes	Transporters	ata, sadA, emaA	trimeric autotransporter adhesin
crane190_4914	K21449	Brite Hierarchies	Protein families: signaling and cellular processes	Transporters	ata, sadA, emaA	trimeric autotransporter adhesin
crane190_29399	K21449	Brite Hierarchies	Protein families: signaling and cellular processes	Transporters	ata, sadA, emaA	trimeric autotransporter adhesin
crane190_29202	K21449	Brite Hierarchies	Protein families: signaling and cellular processes	Transporters	ata, sadA, emaA	trimeric autotransporter adhesin
crane190_28779	K21449	Brite Hierarchies	Protein families: signaling and cellular processes	Transporters	ata, sadA, emaA	trimeric autotransporter adhesin
crane190_2822	K21449	Brite Hierarchies	Protein families: signaling and cellular processes	Transporters	ata, sadA, emaA	trimeric autotransporter adhesin
crane190_27706	K21449	Brite Hierarchies	Protein families: signaling and cellular processes	Transporters	ata, sadA, emaA	trimeric autotransporter adhesin
crane190_27648	K21449	Brite Hierarchies	Protein families: signaling and cellular processes	Transporters	ata, sadA, emaA	trimeric autotransporter adhesin
crane190_26961	K21449	Brite Hierarchies	Protein families: signaling and cellular processes	Transporters	ata, sadA, emaA	trimeric autotransporter adhesin
crane190_25386	K21449	Brite Hierarchies	Protein families: signaling and cellular processes	Transporters	ata, sadA, emaA	trimeric autotransporter adhesin
crane190_24595	K21449	Brite Hierarchies	Protein families: signaling and cellular processes	Transporters	ata, sadA, emaA	trimeric autotransporter adhesin
crane190_24182	K21449	Brite Hierarchies	Protein families: signaling and cellular processes	Transporters	ata, sadA, emaA	trimeric autotransporter adhesin
crane190_2361	K21449	Brite Hierarchies	Protein families: signaling and cellular processes	Transporters	ata, sadA, emaA	trimeric autotransporter adhesin
crane190_23415	K21449	Brite Hierarchies	Protein families: signaling and cellular processes	Transporters	ata, sadA, emaA	trimeric autotransporter adhesin
crane190_23286	K21449	Brite Hierarchies	Protein families: signaling and cellular processes	Transporters	ata, sadA, emaA	trimeric autotransporter adhesin
CabotsTragopan223_153980	K21449	Brite Hierarchies	Protein families: signaling and cellular processes	Transporters	ata, sadA, emaA	trimeric autotransporter adhesin
CabotsTragopan223_153660	K21449	Brite Hierarchies	Protein families: signaling and cellular processes	Transporters	ata, sadA, emaA	trimeric autotransporter adhesin
BluePeacock205_109158	K21449	Brite Hierarchies	Protein families: signaling and cellular processes	Transporters	ata, sadA, emaA	trimeric autotransporter adhesin
beangoose242_11735	K21449	Brite Hierarchies	Protein families: signaling and cellular processes	Transporters	ata, sadA, emaA	trimeric autotransporter adhesin
beangoose242_1173	K21449	Brite Hierarchies	Protein families: signaling and cellular processes	Transporters	ata, sadA, emaA	trimeric autotransporter adhesin
beangoose232_24508	K21449	Brite Hierarchies	Protein families: signaling and cellular processes	Transporters	ata, sadA, emaA	trimeric autotransporter adhesin
beangoose232_24392	K21449	Brite Hierarchies	Protein families: signaling and cellular processes	Transporters	ata, sadA, emaA	trimeric autotransporter adhesin
beangoose230_19005	K21449	Brite Hierarchies	Protein families: signaling and cellular processes	Transporters	ata, sadA, emaA	trimeric autotransporter adhesin
bluepeacock210_85456	K19779	Brite Hierarchies	Protein families: signaling and cellular processes	Prokaryotic defense system	ralR	endodeoxyribonuclease RalR
crane191_41904	K19720	Brite Hierarchies	Protein families: signaling and cellular processes	Glycosaminoglycan binding proteins	COL3A	collagen type III alpha
crane191_41519	K19720	Brite Hierarchies	Protein families: signaling and cellular processes	Glycosaminoglycan binding proteins	COL3A	collagen type III alpha
crane191_49840	K19170	Brite Hierarchies	Protein families: signaling and cellular processes	Prokaryotic defense system	dndC	DNA sulfur modification protein DndC
crane191_49919	K19169	Brite Hierarchies	Protein families: signaling and cellular processes	Prokaryotic defense system	dndB	DNA sulfur modification protein DndB
crane191_50800	K19167	Brite Hierarchies	Protein families: signaling and cellular processes	Prokaryotic defense system	abiQ	protein AbiQ
crane191_51999	K19157	Brite Hierarchies	Protein families: signaling and cellular processes	Prokaryotic defense system	yafQ	mRNA interferase YafQ
crane191_51458	K19157	Brite Hierarchies	Protein families: signaling and cellular processes	Prokaryotic defense system	yafQ	mRNA interferase YafQ
crane191_51433	K19157	Brite Hierarchies	Protein families: signaling and cellular processes	Prokaryotic defense system	yafQ	mRNA interferase YafQ
crane191_51259	K19157	Brite Hierarchies	Protein families: signaling and cellular processes	Prokaryotic defense system	yafQ	mRNA interferase YafQ
crane191_53358	K19144	Brite Hierarchies	Protein families: signaling and cellular processes	Prokaryotic defense system	csx3	CRISPR-associated protein Csx3
crane191_5326	K19144	Brite Hierarchies	Protein families: signaling and cellular processes	Prokaryotic defense system	csx3	CRISPR-associated protein Csx3
crane191_54196	K19127	Brite Hierarchies	Protein families: signaling and cellular processes	Prokaryotic defense system	csy1	CRISPR-associated protein Csy1
crane191_53391	K19127	Brite Hierarchies	Protein families: signaling and cellular processes	Prokaryotic defense system	csy1	CRISPR-associated protein Csy1
crane191_62618	K18923	Brite Hierarchies	Protein families: signaling and cellular processes	Prokaryotic defense system	stbD	antitoxin StbD
crane191_66114	K18843	Brite Hierarchies	Protein families: signaling and cellular processes	Prokaryotic defense system	hicB	antitoxin HicB
crane191_65954	K18843	Brite Hierarchies	Protein families: signaling and cellular processes	Prokaryotic defense system	hicB	antitoxin HicB
crane191_65782	K18843	Brite Hierarchies	Protein families: signaling and cellular processes	Prokaryotic defense system	hicB	antitoxin HicB
crane191_65046	K18843	Brite Hierarchies	Protein families: signaling and cellular processes	Prokaryotic defense system	hicB	antitoxin HicB
crane191_64365	K18843	Brite Hierarchies	Protein families: signaling and cellular processes	Prokaryotic defense system	hicB	antitoxin HicB
crane191_76394	K18640	Brite Hierarchies	Protein families: signaling and cellular processes	Cytoskeleton proteins	parM, stbA	plasmid segregation protein ParM
crane191_76211	K18640	Brite Hierarchies	Protein families: signaling and cellular processes	Cytoskeleton proteins	parM, stbA	plasmid segregation protein ParM
crane191_75209	K18640	Brite Hierarchies	Protein families: signaling and cellular processes	Cytoskeleton proteins	parM, stbA	plasmid segregation protein ParM
crane191_75063	K18640	Brite Hierarchies	Protein families: signaling and cellular processes	Cytoskeleton proteins	parM, stbA	plasmid segregation protein ParM
crane191_72693	K18640	Brite Hierarchies	Protein families: signaling and cellular processes	Cytoskeleton proteins	parM, stbA	plasmid segregation protein ParM
crane191_7152	K18640	Brite Hierarchies	Protein families: signaling and cellular processes	Cytoskeleton proteins	parM, stbA	plasmid segregation protein ParM
crane191_71208	K18640	Brite Hierarchies	Protein families: signaling and cellular processes	Cytoskeleton proteins	parM, stbA	plasmid segregation protein ParM
crane191_70169	K18640	Brite Hierarchies	Protein families: signaling and cellular processes	Cytoskeleton proteins	parM, stbA	plasmid segregation protein ParM
crane191_70068	K18640	Brite Hierarchies	Protein families: signaling and cellular processes	Cytoskeleton proteins	parM, stbA	plasmid segregation protein ParM
crane191_69290	K18640	Brite Hierarchies	Protein families: signaling and cellular processes	Cytoskeleton proteins	parM, stbA	plasmid segregation protein ParM
crane191_76900	K18481	Brite Hierarchies	Protein families: signaling and cellular processes	Transporters	mas	Mce-associated membrane protein
beangoose250_5323	K18234	Brite Hierarchies	Protein families: signaling and cellular processes	Antimicrobial resistance genes	vat	virginiamycin A acetyltransferase
beangoose250_5034	K18234	Brite Hierarchies	Protein families: signaling and cellular processes	Antimicrobial resistance genes	vat	virginiamycin A acetyltransferase
crane70_21414	K16785	Brite Hierarchies	Protein families: signaling and cellular processes	Transporters	ecfT	energy-coupling factor transport system permease protein
crane70_21358	K16785	Brite Hierarchies	Protein families: signaling and cellular processes	Transporters	ecfT	energy-coupling factor transport system permease protein
crane70_21207	K16785	Brite Hierarchies	Protein families: signaling and cellular processes	Transporters	ecfT	energy-coupling factor transport system permease protein
beangoose239_13200	K16785	Brite Hierarchies	Protein families: signaling and cellular processes	Transporters	ecfT	energy-coupling factor transport system permease protein
crane70_21474	K16214	Brite Hierarchies	Protein families: signaling and cellular processes	Prokaryotic defense system	pezT	UDP-N-acetylglucosamine kinase
crane70_21515	K16079	Brite Hierarchies	Protein families: signaling and cellular processes	Transporters	omp31	outer membrane immunogenic protein
BluePeacock205_18404	K15771	Brite Hierarchies	Protein families: signaling and cellular processes	Transporters	ganP, mdxF	arabinogalactan oligomer / maltooligosaccharide transport system permease protein
beangoose231_16495	K15771	Brite Hierarchies	Protein families: signaling and cellular processes	Transporters	ganP, mdxF	arabinogalactan oligomer / maltooligosaccharide transport system permease protein
bluepeacock210_28271	K15583	Brite Hierarchies	Protein families: signaling and cellular processes	Transporters	oppD	oligopeptide transport system ATP-binding protein
crane70_22638	K15383	Brite Hierarchies	Protein families: signaling and cellular processes	Transporters	K15383	MtN3 and saliva related transmembrane protein
crane70_23086	K15125	Brite Hierarchies	Protein families: signaling and cellular processes	Glycosaminoglycan binding proteins	fhaB	filamentous hemagglutinin
crane70_23067	K15125	Brite Hierarchies	Protein families: signaling and cellular processes	Glycosaminoglycan binding proteins	fhaB	filamentous hemagglutinin
beangoose233_3177	K15125	Brite Hierarchies	Protein families: signaling and cellular processes	Glycosaminoglycan binding proteins	fhaB	filamentous hemagglutinin
beangoose233_2520	K15125	Brite Hierarchies	Protein families: signaling and cellular processes	Glycosaminoglycan binding proteins	fhaB	filamentous hemagglutinin
beangoose232_15557	K12287	Brite Hierarchies	Protein families: signaling and cellular processes	Secretion system	mshQ	MSHA biogenesis protein MshQ
bluepeacock210_77084	K12257	Brite Hierarchies	Protein families: signaling and cellular processes	Secretion system	secDF	SecD/SecF fusion protein
eagle206_19597	K12217	Brite Hierarchies	Protein families: signaling and cellular processes	Secretion system	icmO, trbC, dotL	intracellular multiplication protein IcmO
bluepeacock211_20075	K12212	Brite Hierarchies	Protein families: signaling and cellular processes	Secretion system	icmJ, dotN	intracellular multiplication protein IcmJ
eagle206_20184	K12056	Brite Hierarchies	Protein families: signaling and cellular processes	Secretion system	traG	conjugal transfer mating pair stabilization protein TraG
blackswan219_102731	K12056	Brite Hierarchies	Protein families: signaling and cellular processes	Secretion system	traG	conjugal transfer mating pair stabilization protein TraG
blackswan219_102516	K12056	Brite Hierarchies	Protein families: signaling and cellular processes	Secretion system	traG	conjugal transfer mating pair stabilization protein TraG
blackswan219_100138	K12056	Brite Hierarchies	Protein families: signaling and cellular processes	Secretion system	traG	conjugal transfer mating pair stabilization protein TraG
Black-facedBunting129_17335	K12056	Brite Hierarchies	Protein families: signaling and cellular processes	Secretion system	traG	conjugal transfer mating pair stabilization protein TraG
Black-facedBunting129_17170	K12056	Brite Hierarchies	Protein families: signaling and cellular processes	Secretion system	traG	conjugal transfer mating pair stabilization protein TraG
Black-facedBunting129_16718	K12056	Brite Hierarchies	Protein families: signaling and cellular processes	Secretion system	traG	conjugal transfer mating pair stabilization protein TraG
beangoose255_8760	K12056	Brite Hierarchies	Protein families: signaling and cellular processes	Secretion system	traG	conjugal transfer mating pair stabilization protein TraG
eagle206_20240	K11904	Brite Hierarchies	Protein families: signaling and cellular processes	Secretion system	vgrG	type VI secretion system secreted protein VgrG
eagle206_21115	K11891	Brite Hierarchies	Protein families: signaling and cellular processes	Secretion system	impL, vasK, icmF	type VI secretion system protein ImpL
eagle206_21029	K11891	Brite Hierarchies	Protein families: signaling and cellular processes	Secretion system	impL, vasK, icmF	type VI secretion system protein ImpL
eagle206_20650	K11891	Brite Hierarchies	Protein families: signaling and cellular processes	Secretion system	impL, vasK, icmF	type VI secretion system protein ImpL
eagle206_20569	K11891	Brite Hierarchies	Protein families: signaling and cellular processes	Secretion system	impL, vasK, icmF	type VI secretion system protein ImpL
eagle206_20462	K11891	Brite Hierarchies	Protein families: signaling and cellular processes	Secretion system	impL, vasK, icmF	type VI secretion system protein ImpL
eagle206_21758	K11044	Brite Hierarchies	Protein families: signaling and cellular processes	Bacterial toxins	spyA	C3 family ADP-ribosyltransferase
CabotsTragopan223_38903	K11014	Brite Hierarchies	Protein families: signaling and cellular processes	Bacterial toxins	cdtB	cytolethal distending toxin subunit B
CabotsTragopan223_37591	K11014	Brite Hierarchies	Protein families: signaling and cellular processes	Bacterial toxins	cdtB	cytolethal distending toxin subunit B
CabotsTragopan223_37587	K11014	Brite Hierarchies	Protein families: signaling and cellular processes	Bacterial toxins	cdtB	cytolethal distending toxin subunit B
eagle206_22538	K10954	Brite Hierarchies	Protein families: signaling and cellular processes	Bacterial toxins	zot	zona occludens toxin
eagle206_22453	K10954	Brite Hierarchies	Protein families: signaling and cellular processes	Bacterial toxins	zot	zona occludens toxin
eagle206_22265	K10954	Brite Hierarchies	Protein families: signaling and cellular processes	Bacterial toxins	zot	zona occludens toxin
eagle206_22152	K10954	Brite Hierarchies	Protein families: signaling and cellular processes	Bacterial toxins	zot	zona occludens toxin
beangoose230_11036	K10954	Brite Hierarchies	Protein families: signaling and cellular processes	Bacterial toxins	zot	zona occludens toxin
eagle206_22662	K10953	Brite Hierarchies	Protein families: signaling and cellular processes	Bacterial toxins	rtxA	RTX toxin RtxA
eagle206_22630	K10953	Brite Hierarchies	Protein families: signaling and cellular processes	Bacterial toxins	rtxA	RTX toxin RtxA
eagle206_22552	K10953	Brite Hierarchies	Protein families: signaling and cellular processes	Bacterial toxins	rtxA	RTX toxin RtxA
BluePeacock205_30264	K10953	Brite Hierarchies	Protein families: signaling and cellular processes	Bacterial toxins	rtxA	RTX toxin RtxA
BluePeacock205_30181	K10953	Brite Hierarchies	Protein families: signaling and cellular processes	Bacterial toxins	rtxA	RTX toxin RtxA
BluePeacock205_29959	K10953	Brite Hierarchies	Protein families: signaling and cellular processes	Bacterial toxins	rtxA	RTX toxin RtxA
BluePeacock205_29581	K10953	Brite Hierarchies	Protein families: signaling and cellular processes	Bacterial toxins	rtxA	RTX toxin RtxA
BluePeacock205_29473	K10953	Brite Hierarchies	Protein families: signaling and cellular processes	Bacterial toxins	rtxA	RTX toxin RtxA
BluePeacock205_28684	K10953	Brite Hierarchies	Protein families: signaling and cellular processes	Bacterial toxins	rtxA	RTX toxin RtxA
BluePeacock205_28176	K10953	Brite Hierarchies	Protein families: signaling and cellular processes	Bacterial toxins	rtxA	RTX toxin RtxA
bluepeacock211_46047	K10943	Brite Hierarchies	Protein families: signaling and cellular processes	Two-component system	flrC, fleR, flaM	two-component system, response regulator FlrC
CabotsTragopan223_58346	K10823	Brite Hierarchies	Protein families: signaling and cellular processes	Transporters	oppF	oligopeptide transport system ATP-binding protein
bluepeacock210_84291	K09800	Brite Hierarchies	Protein families: signaling and cellular processes	Transporters	tamB	translocation and assembly module TamB
bluepeacock210_77019	K09800	Brite Hierarchies	Protein families: signaling and cellular processes	Transporters	tamB	translocation and assembly module TamB
bluepeacock210_76879	K09800	Brite Hierarchies	Protein families: signaling and cellular processes	Transporters	tamB	translocation and assembly module TamB
bluepeacock210_7679	K09800	Brite Hierarchies	Protein families: signaling and cellular processes	Transporters	tamB	translocation and assembly module TamB
bluepeacock210_76509	K09800	Brite Hierarchies	Protein families: signaling and cellular processes	Transporters	tamB	translocation and assembly module TamB
bluepeacock210_76461	K09800	Brite Hierarchies	Protein families: signaling and cellular processes	Transporters	tamB	translocation and assembly module TamB
bluepeacock210_76288	K09800	Brite Hierarchies	Protein families: signaling and cellular processes	Transporters	tamB	translocation and assembly module TamB
ElliotsPheasant225_26636	K09774	Brite Hierarchies	Protein families: signaling and cellular processes	Transporters	lptA	lipopolysaccharide export system protein LptA
ElliotsPheasant225_2666	K09771	Brite Hierarchies	Protein families: signaling and cellular processes	Transporters	TC.SMR3	small multidrug resistance family-3 protein
ElliotsPheasant225_29376	K09125	Brite Hierarchies	Protein families: signaling and cellular processes	Transporters	yhhQ	queuosine precursor transporter
ElliotsPheasant225_29230	K09125	Brite Hierarchies	Protein families: signaling and cellular processes	Transporters	yhhQ	queuosine precursor transporter
ElliotsPheasant225_29046	K09125	Brite Hierarchies	Protein families: signaling and cellular processes	Transporters	yhhQ	queuosine precursor transporter
ElliotsPheasant225_28983	K09125	Brite Hierarchies	Protein families: signaling and cellular processes	Transporters	yhhQ	queuosine precursor transporter
ElliotsPheasant225_28846	K09125	Brite Hierarchies	Protein families: signaling and cellular processes	Transporters	yhhQ	queuosine precursor transporter
ElliotsPheasant225_28247	K09125	Brite Hierarchies	Protein families: signaling and cellular processes	Transporters	yhhQ	queuosine precursor transporter
bluepeacock210_7742	K09125	Brite Hierarchies	Protein families: signaling and cellular processes	Transporters	yhhQ	queuosine precursor transporter
bluepeacock210_77409	K09125	Brite Hierarchies	Protein families: signaling and cellular processes	Transporters	yhhQ	queuosine precursor transporter
bluepeacock210_77351	K09125	Brite Hierarchies	Protein families: signaling and cellular processes	Transporters	yhhQ	queuosine precursor transporter
beangoose232_15844	K09125	Brite Hierarchies	Protein families: signaling and cellular processes	Transporters	yhhQ	queuosine precursor transporter
CabotsTragopan223_68722	K08083	Brite Hierarchies	Protein families: signaling and cellular processes	Two-component system	algR	two-component system, LytTR family, response regulator AlgR
bluepeacock210_28807	K07712	Brite Hierarchies	Protein families: signaling and cellular processes	Two-component system	glnG, ntrC	two-component system, NtrC family, nitrogen regulation response regulator GlnG
BluePeacock205_176683	K07699	Brite Hierarchies	Protein families: signaling and cellular processes	Two-component system	spo0A	two-component system, response regulator, stage 0 sporulation protein A
BluePeacock205_176301	K07699	Brite Hierarchies	Protein families: signaling and cellular processes	Two-component system	spo0A	two-component system, response regulator, stage 0 sporulation protein A
BluePeacock205_176286	K07699	Brite Hierarchies	Protein families: signaling and cellular processes	Two-component system	spo0A	two-component system, response regulator, stage 0 sporulation protein A
ElliotsPheasant225_71675	K07684	Brite Hierarchies	Protein families: signaling and cellular processes	Two-component system	narL	two-component system, NarL family, nitrate/nitrite response regulator NarL
bluepeacock210_70866	K07684	Brite Hierarchies	Protein families: signaling and cellular processes	Two-component system	narL	two-component system, NarL family, nitrate/nitrite response regulator NarL
bluepeacock210_23447	K07658	Brite Hierarchies	Protein families: signaling and cellular processes	Two-component system	phoB1, phoP	two-component system, OmpR family, alkaline phosphatase synthesis response regulator PhoP
BluePeacock205_174528	K07657	Brite Hierarchies	Protein families: signaling and cellular processes	Two-component system	phoB	two-component system, OmpR family, phosphate regulon response regulator PhoB
Flamingo06_8375	K07473	Brite Hierarchies	Protein families: signaling and cellular processes	Prokaryotic defense system	dinJ	DNA-damage-inducible protein J
Flamingo06_7160	K07473	Brite Hierarchies	Protein families: signaling and cellular processes	Prokaryotic defense system	dinJ	DNA-damage-inducible protein J
flamingo67_15388	K07464	Brite Hierarchies	Protein families: signaling and cellular processes	Prokaryotic defense system	cas4	CRISPR-associated exonuclease Cas4
flamingo67_15248	K07464	Brite Hierarchies	Protein families: signaling and cellular processes	Prokaryotic defense system	cas4	CRISPR-associated exonuclease Cas4
flamingo67_14508	K07464	Brite Hierarchies	Protein families: signaling and cellular processes	Prokaryotic defense system	cas4	CRISPR-associated exonuclease Cas4
flamingo67_13615	K07464	Brite Hierarchies	Protein families: signaling and cellular processes	Prokaryotic defense system	cas4	CRISPR-associated exonuclease Cas4
flamingo67_13321	K07464	Brite Hierarchies	Protein families: signaling and cellular processes	Prokaryotic defense system	cas4	CRISPR-associated exonuclease Cas4
flamingo67_12720	K07464	Brite Hierarchies	Protein families: signaling and cellular processes	Prokaryotic defense system	cas4	CRISPR-associated exonuclease Cas4
flamingo67_43308	K07452	Brite Hierarchies	Protein families: signaling and cellular processes	Prokaryotic defense system	mcrB	5-methylcytosine-specific restriction enzyme B
goldenpheasant222_109366	K07451	Brite Hierarchies	Protein families: signaling and cellular processes	Prokaryotic defense system	mcrA	5-methylcytosine-specific restriction enzyme A
goldenpheasant222_10894	K07451	Brite Hierarchies	Protein families: signaling and cellular processes	Prokaryotic defense system	mcrA	5-methylcytosine-specific restriction enzyme A
goldenpheasant222_108904	K07451	Brite Hierarchies	Protein families: signaling and cellular processes	Prokaryotic defense system	mcrA	5-methylcytosine-specific restriction enzyme A
goldenpheasant222_107408	K07451	Brite Hierarchies	Protein families: signaling and cellular processes	Prokaryotic defense system	mcrA	5-methylcytosine-specific restriction enzyme A
goldenpheasant222_105342	K07451	Brite Hierarchies	Protein families: signaling and cellular processes	Prokaryotic defense system	mcrA	5-methylcytosine-specific restriction enzyme A
goldenpheasant222_105146	K07451	Brite Hierarchies	Protein families: signaling and cellular processes	Prokaryotic defense system	mcrA	5-methylcytosine-specific restriction enzyme A
goldenpheasant222_105131	K07451	Brite Hierarchies	Protein families: signaling and cellular processes	Prokaryotic defense system	mcrA	5-methylcytosine-specific restriction enzyme A
goldenpheasant222_10487	K07451	Brite Hierarchies	Protein families: signaling and cellular processes	Prokaryotic defense system	mcrA	5-methylcytosine-specific restriction enzyme A
goldenpheasant222_10422	K07451	Brite Hierarchies	Protein families: signaling and cellular processes	Prokaryotic defense system	mcrA	5-methylcytosine-specific restriction enzyme A
goldenpheasant222_104129	K07451	Brite Hierarchies	Protein families: signaling and cellular processes	Prokaryotic defense system	mcrA	5-methylcytosine-specific restriction enzyme A
goldenpheasant222_104025	K07451	Brite Hierarchies	Protein families: signaling and cellular processes	Prokaryotic defense system	mcrA	5-methylcytosine-specific restriction enzyme A
goldenpheasant222_103349	K07451	Brite Hierarchies	Protein families: signaling and cellular processes	Prokaryotic defense system	mcrA	5-methylcytosine-specific restriction enzyme A
goldenpheasant222_103081	K07451	Brite Hierarchies	Protein families: signaling and cellular processes	Prokaryotic defense system	mcrA	5-methylcytosine-specific restriction enzyme A
goldenpheasant222_102932	K07451	Brite Hierarchies	Protein families: signaling and cellular processes	Prokaryotic defense system	mcrA	5-methylcytosine-specific restriction enzyme A
goldenpheasant222_102753	K07451	Brite Hierarchies	Protein families: signaling and cellular processes	Prokaryotic defense system	mcrA	5-methylcytosine-specific restriction enzyme A
goldenpheasant222_102325	K07451	Brite Hierarchies	Protein families: signaling and cellular processes	Prokaryotic defense system	mcrA	5-methylcytosine-specific restriction enzyme A
goldenpheasant222_101264	K07451	Brite Hierarchies	Protein families: signaling and cellular processes	Prokaryotic defense system	mcrA	5-methylcytosine-specific restriction enzyme A
goldenpheasant222_101140	K07451	Brite Hierarchies	Protein families: signaling and cellular processes	Prokaryotic defense system	mcrA	5-methylcytosine-specific restriction enzyme A
goldenpheasant222_100476	K07451	Brite Hierarchies	Protein families: signaling and cellular processes	Prokaryotic defense system	mcrA	5-methylcytosine-specific restriction enzyme A
goldenpheasant222_100475	K07451	Brite Hierarchies	Protein families: signaling and cellular processes	Prokaryotic defense system	mcrA	5-methylcytosine-specific restriction enzyme A
goldenpheasant215_9130	K07451	Brite Hierarchies	Protein families: signaling and cellular processes	Prokaryotic defense system	mcrA	5-methylcytosine-specific restriction enzyme A
goldenpheasant215_8979	K07451	Brite Hierarchies	Protein families: signaling and cellular processes	Prokaryotic defense system	mcrA	5-methylcytosine-specific restriction enzyme A
goldenpheasant215_7973	K07451	Brite Hierarchies	Protein families: signaling and cellular processes	Prokaryotic defense system	mcrA	5-methylcytosine-specific restriction enzyme A
goldenpheasant215_7499	K07451	Brite Hierarchies	Protein families: signaling and cellular processes	Prokaryotic defense system	mcrA	5-methylcytosine-specific restriction enzyme A
goldenpheasant215_4880	K07451	Brite Hierarchies	Protein families: signaling and cellular processes	Prokaryotic defense system	mcrA	5-methylcytosine-specific restriction enzyme A
goldenpheasant215_4776	K07451	Brite Hierarchies	Protein families: signaling and cellular processes	Prokaryotic defense system	mcrA	5-methylcytosine-specific restriction enzyme A
goldenpheasant215_4758	K07451	Brite Hierarchies	Protein families: signaling and cellular processes	Prokaryotic defense system	mcrA	5-methylcytosine-specific restriction enzyme A
goldenpheasant215_4727	K07451	Brite Hierarchies	Protein families: signaling and cellular processes	Prokaryotic defense system	mcrA	5-methylcytosine-specific restriction enzyme A
goldenpheasant215_4659	K07451	Brite Hierarchies	Protein families: signaling and cellular processes	Prokaryotic defense system	mcrA	5-methylcytosine-specific restriction enzyme A
goldenpheasant215_4554	K07451	Brite Hierarchies	Protein families: signaling and cellular processes	Prokaryotic defense system	mcrA	5-methylcytosine-specific restriction enzyme A
goldenpheasant215_4452	K07451	Brite Hierarchies	Protein families: signaling and cellular processes	Prokaryotic defense system	mcrA	5-methylcytosine-specific restriction enzyme A
goldenpheasant215_3656	K07451	Brite Hierarchies	Protein families: signaling and cellular processes	Prokaryotic defense system	mcrA	5-methylcytosine-specific restriction enzyme A
goldenpheasant215_13218	K07451	Brite Hierarchies	Protein families: signaling and cellular processes	Prokaryotic defense system	mcrA	5-methylcytosine-specific restriction enzyme A
goldenpheasant215_13181	K07451	Brite Hierarchies	Protein families: signaling and cellular processes	Prokaryotic defense system	mcrA	5-methylcytosine-specific restriction enzyme A
goldenpheasant215_12703	K07451	Brite Hierarchies	Protein families: signaling and cellular processes	Prokaryotic defense system	mcrA	5-methylcytosine-specific restriction enzyme A
goldenpheasant215_12701	K07451	Brite Hierarchies	Protein families: signaling and cellular processes	Prokaryotic defense system	mcrA	5-methylcytosine-specific restriction enzyme A
goldenpheasant215_12618	K07451	Brite Hierarchies	Protein families: signaling and cellular processes	Prokaryotic defense system	mcrA	5-methylcytosine-specific restriction enzyme A
goldenpheasant215_12593	K07451	Brite Hierarchies	Protein families: signaling and cellular processes	Prokaryotic defense system	mcrA	5-methylcytosine-specific restriction enzyme A
goldenpheasant215_10658	K07451	Brite Hierarchies	Protein families: signaling and cellular processes	Prokaryotic defense system	mcrA	5-methylcytosine-specific restriction enzyme A
goldenpheasant215_10498	K07451	Brite Hierarchies	Protein families: signaling and cellular processes	Prokaryotic defense system	mcrA	5-methylcytosine-specific restriction enzyme A
goldenpheasant215_10283	K07451	Brite Hierarchies	Protein families: signaling and cellular processes	Prokaryotic defense system	mcrA	5-methylcytosine-specific restriction enzyme A
flycatcher107_3082	K07451	Brite Hierarchies	Protein families: signaling and cellular processes	Prokaryotic defense system	mcrA	5-methylcytosine-specific restriction enzyme A
flamingo67_9803	K07451	Brite Hierarchies	Protein families: signaling and cellular processes	Prokaryotic defense system	mcrA	5-methylcytosine-specific restriction enzyme A
flamingo67_9443	K07451	Brite Hierarchies	Protein families: signaling and cellular processes	Prokaryotic defense system	mcrA	5-methylcytosine-specific restriction enzyme A
flamingo67_9065	K07451	Brite Hierarchies	Protein families: signaling and cellular processes	Prokaryotic defense system	mcrA	5-methylcytosine-specific restriction enzyme A
flamingo67_8846	K07451	Brite Hierarchies	Protein families: signaling and cellular processes	Prokaryotic defense system	mcrA	5-methylcytosine-specific restriction enzyme A
flamingo67_8834	K07451	Brite Hierarchies	Protein families: signaling and cellular processes	Prokaryotic defense system	mcrA	5-methylcytosine-specific restriction enzyme A
flamingo67_8619	K07451	Brite Hierarchies	Protein families: signaling and cellular processes	Prokaryotic defense system	mcrA	5-methylcytosine-specific restriction enzyme A
flamingo67_8436	K07451	Brite Hierarchies	Protein families: signaling and cellular processes	Prokaryotic defense system	mcrA	5-methylcytosine-specific restriction enzyme A
flamingo67_7351	K07451	Brite Hierarchies	Protein families: signaling and cellular processes	Prokaryotic defense system	mcrA	5-methylcytosine-specific restriction enzyme A
flamingo67_7259	K07451	Brite Hierarchies	Protein families: signaling and cellular processes	Prokaryotic defense system	mcrA	5-methylcytosine-specific restriction enzyme A
flamingo67_6199	K07451	Brite Hierarchies	Protein families: signaling and cellular processes	Prokaryotic defense system	mcrA	5-methylcytosine-specific restriction enzyme A
flamingo67_4618	K07451	Brite Hierarchies	Protein families: signaling and cellular processes	Prokaryotic defense system	mcrA	5-methylcytosine-specific restriction enzyme A
flamingo67_4587	K07451	Brite Hierarchies	Protein families: signaling and cellular processes	Prokaryotic defense system	mcrA	5-methylcytosine-specific restriction enzyme A
flamingo67_4532	K07451	Brite Hierarchies	Protein families: signaling and cellular processes	Prokaryotic defense system	mcrA	5-methylcytosine-specific restriction enzyme A
flamingo67_45301	K07451	Brite Hierarchies	Protein families: signaling and cellular processes	Prokaryotic defense system	mcrA	5-methylcytosine-specific restriction enzyme A
flamingo67_45298	K07451	Brite Hierarchies	Protein families: signaling and cellular processes	Prokaryotic defense system	mcrA	5-methylcytosine-specific restriction enzyme A
flamingo67_45291	K07451	Brite Hierarchies	Protein families: signaling and cellular processes	Prokaryotic defense system	mcrA	5-methylcytosine-specific restriction enzyme A
flamingo67_45285	K07451	Brite Hierarchies	Protein families: signaling and cellular processes	Prokaryotic defense system	mcrA	5-methylcytosine-specific restriction enzyme A
flamingo67_45283	K07451	Brite Hierarchies	Protein families: signaling and cellular processes	Prokaryotic defense system	mcrA	5-methylcytosine-specific restriction enzyme A
flamingo67_45281	K07451	Brite Hierarchies	Protein families: signaling and cellular processes	Prokaryotic defense system	mcrA	5-methylcytosine-specific restriction enzyme A
flamingo67_45271	K07451	Brite Hierarchies	Protein families: signaling and cellular processes	Prokaryotic defense system	mcrA	5-methylcytosine-specific restriction enzyme A
flamingo67_45267	K07451	Brite Hierarchies	Protein families: signaling and cellular processes	Prokaryotic defense system	mcrA	5-methylcytosine-specific restriction enzyme A
flamingo67_45258	K07451	Brite Hierarchies	Protein families: signaling and cellular processes	Prokaryotic defense system	mcrA	5-methylcytosine-specific restriction enzyme A
flamingo67_45239	K07451	Brite Hierarchies	Protein families: signaling and cellular processes	Prokaryotic defense system	mcrA	5-methylcytosine-specific restriction enzyme A
flamingo67_45217	K07451	Brite Hierarchies	Protein families: signaling and cellular processes	Prokaryotic defense system	mcrA	5-methylcytosine-specific restriction enzyme A
flamingo67_45050	K07451	Brite Hierarchies	Protein families: signaling and cellular processes	Prokaryotic defense system	mcrA	5-methylcytosine-specific restriction enzyme A
flamingo67_44973	K07451	Brite Hierarchies	Protein families: signaling and cellular processes	Prokaryotic defense system	mcrA	5-methylcytosine-specific restriction enzyme A
flamingo67_44680	K07451	Brite Hierarchies	Protein families: signaling and cellular processes	Prokaryotic defense system	mcrA	5-methylcytosine-specific restriction enzyme A
flamingo67_44475	K07451	Brite Hierarchies	Protein families: signaling and cellular processes	Prokaryotic defense system	mcrA	5-methylcytosine-specific restriction enzyme A
flamingo67_4433	K07451	Brite Hierarchies	Protein families: signaling and cellular processes	Prokaryotic defense system	mcrA	5-methylcytosine-specific restriction enzyme A
flamingo67_44107	K07451	Brite Hierarchies	Protein families: signaling and cellular processes	Prokaryotic defense system	mcrA	5-methylcytosine-specific restriction enzyme A
flamingo67_44102	K07451	Brite Hierarchies	Protein families: signaling and cellular processes	Prokaryotic defense system	mcrA	5-methylcytosine-specific restriction enzyme A
flamingo67_43861	K07451	Brite Hierarchies	Protein families: signaling and cellular processes	Prokaryotic defense system	mcrA	5-methylcytosine-specific restriction enzyme A
flamingo67_43746	K07451	Brite Hierarchies	Protein families: signaling and cellular processes	Prokaryotic defense system	mcrA	5-methylcytosine-specific restriction enzyme A
flamingo67_43434	K07451	Brite Hierarchies	Protein families: signaling and cellular processes	Prokaryotic defense system	mcrA	5-methylcytosine-specific restriction enzyme A
flamingo67_43373	K07451	Brite Hierarchies	Protein families: signaling and cellular processes	Prokaryotic defense system	mcrA	5-methylcytosine-specific restriction enzyme A
goldenpheasant222_112461	K07341	Brite Hierarchies	Protein families: signaling and cellular processes	Prokaryotic defense system	doc	death on curing protein
goldenpheasant222_112093	K07341	Brite Hierarchies	Protein families: signaling and cellular processes	Prokaryotic defense system	doc	death on curing protein
goldenpheasant222_11175	K07341	Brite Hierarchies	Protein families: signaling and cellular processes	Prokaryotic defense system	doc	death on curing protein
bluepeacock212_19231	K07341	Brite Hierarchies	Protein families: signaling and cellular processes	Prokaryotic defense system	doc	death on curing protein
goldenpheasant222_113866	K07339	Brite Hierarchies	Protein families: signaling and cellular processes	Prokaryotic defense system	hicA	mRNA interferase HicA
goldenpheasant222_11370	K07339	Brite Hierarchies	Protein families: signaling and cellular processes	Prokaryotic defense system	hicA	mRNA interferase HicA
goldenpheasant222_113177	K07339	Brite Hierarchies	Protein families: signaling and cellular processes	Prokaryotic defense system	hicA	mRNA interferase HicA
goldenpheasant222_11259	K07339	Brite Hierarchies	Protein families: signaling and cellular processes	Prokaryotic defense system	hicA	mRNA interferase HicA
goldenpheasant222_115244	K07335	Brite Hierarchies	Protein families: signaling and cellular processes	Transporters	bmpA, bmpB, tmpC	basic membrane protein A and related proteins
goldenpheasant222_114225	K07335	Brite Hierarchies	Protein families: signaling and cellular processes	Transporters	bmpA, bmpB, tmpC	basic membrane protein A and related proteins
goldenpheasant222_114039	K07335	Brite Hierarchies	Protein families: signaling and cellular processes	Transporters	bmpA, bmpB, tmpC	basic membrane protein A and related proteins
bluepeacock211_25615	K07334	Brite Hierarchies	Protein families: signaling and cellular processes	Prokaryotic defense system	higB-1	toxin HigB-1
bluepeacock211_25465	K07334	Brite Hierarchies	Protein families: signaling and cellular processes	Prokaryotic defense system	higB-1	toxin HigB-1
bluepeacock211_25345	K07334	Brite Hierarchies	Protein families: signaling and cellular processes	Prokaryotic defense system	higB-1	toxin HigB-1
goldenpheasant222_117895	K07319	Brite Hierarchies	Protein families: signaling and cellular processes	Prokaryotic defense system	yhdJ	adenine-specific DNA-methyltransferase
goldenpheasant222_117687	K07319	Brite Hierarchies	Protein families: signaling and cellular processes	Prokaryotic defense system	yhdJ	adenine-specific DNA-methyltransferase
goldenpheasant222_117654	K07319	Brite Hierarchies	Protein families: signaling and cellular processes	Prokaryotic defense system	yhdJ	adenine-specific DNA-methyltransferase
goldenpheasant222_117426	K07319	Brite Hierarchies	Protein families: signaling and cellular processes	Prokaryotic defense system	yhdJ	adenine-specific DNA-methyltransferase
goldenpheasant222_117350	K07319	Brite Hierarchies	Protein families: signaling and cellular processes	Prokaryotic defense system	yhdJ	adenine-specific DNA-methyltransferase
goldenpheasant222_116826	K07319	Brite Hierarchies	Protein families: signaling and cellular processes	Prokaryotic defense system	yhdJ	adenine-specific DNA-methyltransferase
goldenpheasant222_116208	K07319	Brite Hierarchies	Protein families: signaling and cellular processes	Prokaryotic defense system	yhdJ	adenine-specific DNA-methyltransferase
goldenpheasant222_116023	K07319	Brite Hierarchies	Protein families: signaling and cellular processes	Prokaryotic defense system	yhdJ	adenine-specific DNA-methyltransferase
goldenpheasant222_115623	K07319	Brite Hierarchies	Protein families: signaling and cellular processes	Prokaryotic defense system	yhdJ	adenine-specific DNA-methyltransferase
goldenpheasant222_115314	K07319	Brite Hierarchies	Protein families: signaling and cellular processes	Prokaryotic defense system	yhdJ	adenine-specific DNA-methyltransferase
CabotsTragopan223_140521	K07318	Brite Hierarchies	Protein families: signaling and cellular processes	Prokaryotic defense system	K07318	adenine-specific DNA-methyltransferase
goldenpheasant222_118065	K07317	Brite Hierarchies	Protein families: signaling and cellular processes	Prokaryotic defense system	K07317	adenine-specific DNA-methyltransferase
goldenpheasant222_118411	K07316	Brite Hierarchies	Protein families: signaling and cellular processes	Prokaryotic defense system	mod	adenine-specific DNA-methyltransferase
goldenpheasant222_118327	K07316	Brite Hierarchies	Protein families: signaling and cellular processes	Prokaryotic defense system	mod	adenine-specific DNA-methyltransferase
goldenpheasant222_118167	K07316	Brite Hierarchies	Protein families: signaling and cellular processes	Prokaryotic defense system	mod	adenine-specific DNA-methyltransferase
bluepeacock210_74016	K07316	Brite Hierarchies	Protein families: signaling and cellular processes	Prokaryotic defense system	mod	adenine-specific DNA-methyltransferase
goldenpheasant222_131046	K07240	Brite Hierarchies	Protein families: signaling and cellular processes	Transporters	chrA	chromate transporter
goldenpheasant222_134778	K07172	Brite Hierarchies	Protein families: signaling and cellular processes	Prokaryotic defense system	mazE, chpAI	antitoxin MazE
goldenpheasant222_139464	K07171	Brite Hierarchies	Protein families: signaling and cellular processes	Prokaryotic defense system	mazF, ndoA, chpA	mRNA interferase MazF
goldenpheasant222_13916	K07171	Brite Hierarchies	Protein families: signaling and cellular processes	Prokaryotic defense system	mazF, ndoA, chpA	mRNA interferase MazF
goldenpheasant222_138846	K07171	Brite Hierarchies	Protein families: signaling and cellular processes	Prokaryotic defense system	mazF, ndoA, chpA	mRNA interferase MazF
goldenpheasant222_138818	K07171	Brite Hierarchies	Protein families: signaling and cellular processes	Prokaryotic defense system	mazF, ndoA, chpA	mRNA interferase MazF
goldenpheasant222_138696	K07171	Brite Hierarchies	Protein families: signaling and cellular processes	Prokaryotic defense system	mazF, ndoA, chpA	mRNA interferase MazF
goldenpheasant222_138287	K07171	Brite Hierarchies	Protein families: signaling and cellular processes	Prokaryotic defense system	mazF, ndoA, chpA	mRNA interferase MazF
goldenpheasant222_137902	K07171	Brite Hierarchies	Protein families: signaling and cellular processes	Prokaryotic defense system	mazF, ndoA, chpA	mRNA interferase MazF
goldenpheasant222_137469	K07171	Brite Hierarchies	Protein families: signaling and cellular processes	Prokaryotic defense system	mazF, ndoA, chpA	mRNA interferase MazF
goldenpheasant222_137374	K07171	Brite Hierarchies	Protein families: signaling and cellular processes	Prokaryotic defense system	mazF, ndoA, chpA	mRNA interferase MazF
goldenpheasant222_136732	K07171	Brite Hierarchies	Protein families: signaling and cellular processes	Prokaryotic defense system	mazF, ndoA, chpA	mRNA interferase MazF
goldenpheasant222_136103	K07171	Brite Hierarchies	Protein families: signaling and cellular processes	Prokaryotic defense system	mazF, ndoA, chpA	mRNA interferase MazF
goldenpheasant222_135941	K07171	Brite Hierarchies	Protein families: signaling and cellular processes	Prokaryotic defense system	mazF, ndoA, chpA	mRNA interferase MazF
goldenpheasant222_135939	K07171	Brite Hierarchies	Protein families: signaling and cellular processes	Prokaryotic defense system	mazF, ndoA, chpA	mRNA interferase MazF
goldenpheasant222_134793	K07171	Brite Hierarchies	Protein families: signaling and cellular processes	Prokaryotic defense system	mazF, ndoA, chpA	mRNA interferase MazF
bluepeacock210_70734	K07171	Brite Hierarchies	Protein families: signaling and cellular processes	Prokaryotic defense system	mazF, ndoA, chpA	mRNA interferase MazF
bluepeacock210_70674	K07171	Brite Hierarchies	Protein families: signaling and cellular processes	Prokaryotic defense system	mazF, ndoA, chpA	mRNA interferase MazF
bluepeacock210_70550	K07171	Brite Hierarchies	Protein families: signaling and cellular processes	Prokaryotic defense system	mazF, ndoA, chpA	mRNA interferase MazF
goldenpheasant222_139566	K07156	Brite Hierarchies	Protein families: signaling and cellular processes	Transporters	copC, pcoC	copper resistance protein C
goldenpheasant222_145948	K07114	Brite Hierarchies	Protein families: signaling and cellular processes	Transporters	yfbK	Ca-activated chloride channel homolog
goldenpheasant222_145830	K07114	Brite Hierarchies	Protein families: signaling and cellular processes	Transporters	yfbK	Ca-activated chloride channel homolog
goldenpheasant222_145042	K07114	Brite Hierarchies	Protein families: signaling and cellular processes	Transporters	yfbK	Ca-activated chloride channel homolog
goldenpheasant222_18790	K07012	Brite Hierarchies	Protein families: signaling and cellular processes	Prokaryotic defense system	cas3	CRISPR-associated endonuclease/helicase Cas3
CabotsTragopan223_43517	K07012	Brite Hierarchies	Protein families: signaling and cellular processes	Prokaryotic defense system	cas3	CRISPR-associated endonuclease/helicase Cas3
parrot78_21844	K06767	Brite Hierarchies	Protein families: signaling and cellular processes	Cell adhesion molecules	DSCAM	Down syndrome cell adhesion molecule
parrot78_3951	K06237	Brite Hierarchies	Protein families: signaling and cellular processes	Exosome	COL4A	collagen type IV alpha
parrot78_3901	K06237	Brite Hierarchies	Protein families: signaling and cellular processes	Exosome	COL4A	collagen type IV alpha
parrot78_3630	K06237	Brite Hierarchies	Protein families: signaling and cellular processes	Exosome	COL4A	collagen type IV alpha
parrot78_23565	K06237	Brite Hierarchies	Protein families: signaling and cellular processes	Exosome	COL4A	collagen type IV alpha
parrot78_23564	K06237	Brite Hierarchies	Protein families: signaling and cellular processes	Exosome	COL4A	collagen type IV alpha
parrot78_23560	K06237	Brite Hierarchies	Protein families: signaling and cellular processes	Exosome	COL4A	collagen type IV alpha
parrot78_4853	K06236	Brite Hierarchies	Protein families: signaling and cellular processes	Glycosaminoglycan binding proteins	COL1A	collagen type I alpha
parrot78_4784	K06236	Brite Hierarchies	Protein families: signaling and cellular processes	Glycosaminoglycan binding proteins	COL1A	collagen type I alpha
parrot78_4629	K06236	Brite Hierarchies	Protein families: signaling and cellular processes	Glycosaminoglycan binding proteins	COL1A	collagen type I alpha
ParrotFe061_11915	K06218	Brite Hierarchies	Protein families: signaling and cellular processes	Prokaryotic defense system	relE, stbE	mRNA interferase RelE/StbE
parrot83_2754	K06218	Brite Hierarchies	Protein families: signaling and cellular processes	Prokaryotic defense system	relE, stbE	mRNA interferase RelE/StbE
ParrotFe061_24509	K05881	Brite Hierarchies	Protein families: signaling and cellular processes	Transporters	dhaM	phosphoenolpyruvate---glycerone phosphotransferase subunit DhaM
ParrotFe061_24475	K05881	Brite Hierarchies	Protein families: signaling and cellular processes	Transporters	dhaM	phosphoenolpyruvate---glycerone phosphotransferase subunit DhaM
ParrotFe061_26843	K05802	Brite Hierarchies	Protein families: signaling and cellular processes	Transporters	mscK, kefA, aefA	potassium-dependent mechanosensitive channel
ParrotFe061_26190	K05802	Brite Hierarchies	Protein families: signaling and cellular processes	Transporters	mscK, kefA, aefA	potassium-dependent mechanosensitive channel
ParrotFe061_2615	K05802	Brite Hierarchies	Protein families: signaling and cellular processes	Transporters	mscK, kefA, aefA	potassium-dependent mechanosensitive channel
beangoose231_1758	K05802	Brite Hierarchies	Protein families: signaling and cellular processes	Transporters	mscK, kefA, aefA	potassium-dependent mechanosensitive channel
ParrotFe061_37122	K05567	Brite Hierarchies	Protein families: signaling and cellular processes	Transporters	mnhC, mrpC	multicomponent Na+:H+ antiporter subunit C
bluepeacock210_19068	K03811	Brite Hierarchies	Protein families: signaling and cellular processes	Transporters	pnuC	nicotinamide mononucleotide transporter
pheasant217_52809	K03646	Brite Hierarchies	Protein families: signaling and cellular processes	Transporters	tolA	colicin import membrane protein
pheasant217_52206	K03646	Brite Hierarchies	Protein families: signaling and cellular processes	Transporters	tolA	colicin import membrane protein
pheasant217_51824	K03646	Brite Hierarchies	Protein families: signaling and cellular processes	Transporters	tolA	colicin import membrane protein
bluepeacock211_50440	K03561	Brite Hierarchies	Protein families: signaling and cellular processes	Transporters	exbB	biopolymer transport protein ExbB
ReevessPheasant221_11336	K03427	Brite Hierarchies	Protein families: signaling and cellular processes	Prokaryotic defense system	hsdM	type I restriction enzyme M protein
ReevessPheasant221_11117	K03427	Brite Hierarchies	Protein families: signaling and cellular processes	Prokaryotic defense system	hsdM	type I restriction enzyme M protein
ReevessPheasant221_1081	K03427	Brite Hierarchies	Protein families: signaling and cellular processes	Prokaryotic defense system	hsdM	type I restriction enzyme M protein
Red-flankedBluetail93_4310	K03427	Brite Hierarchies	Protein families: signaling and cellular processes	Prokaryotic defense system	hsdM	type I restriction enzyme M protein
Red-flankedBluetail200_7408	K03427	Brite Hierarchies	Protein families: signaling and cellular processes	Prokaryotic defense system	hsdM	type I restriction enzyme M protein
Red-flankedBluetail200_7083	K03427	Brite Hierarchies	Protein families: signaling and cellular processes	Prokaryotic defense system	hsdM	type I restriction enzyme M protein
Red-flankedBluetail200_12131	K03427	Brite Hierarchies	Protein families: signaling and cellular processes	Prokaryotic defense system	hsdM	type I restriction enzyme M protein
Red-flankedBluetail200_11040	K03427	Brite Hierarchies	Protein families: signaling and cellular processes	Prokaryotic defense system	hsdM	type I restriction enzyme M protein
Red-flankedBluetail200_10576	K03427	Brite Hierarchies	Protein families: signaling and cellular processes	Prokaryotic defense system	hsdM	type I restriction enzyme M protein
Red-flankedBluetail198_9832	K03427	Brite Hierarchies	Protein families: signaling and cellular processes	Prokaryotic defense system	hsdM	type I restriction enzyme M protein
bluepeacock211_23603	K03427	Brite Hierarchies	Protein families: signaling and cellular processes	Prokaryotic defense system	hsdM	type I restriction enzyme M protein
beangoose249_14272	K03386	Brite Hierarchies	Protein families: signaling and cellular processes	Exosome	PRDX2_4, ahpC	peroxiredoxin 2/4
ReevessPheasant221_12391	K03316	Brite Hierarchies	Protein families: signaling and cellular processes	Transporters	nhaP, nhaS1, nhaS2	Na+:H+ antiporter
ReevessPheasant221_12733	K03297	Brite Hierarchies	Protein families: signaling and cellular processes	Transporters	emrE, qac, mmr, smr	small multidrug resistance pump
ReevessPheasant221_14265	K03286	Brite Hierarchies	Protein families: signaling and cellular processes	Transporters	TC.OOP	OmpA-OmpF porin, OOP family
beangoose250_441	K03200	Brite Hierarchies	Protein families: signaling and cellular processes	Secretion system	virB5, lvhB5	type IV secretion system protein VirB5
beangoose249_9944	K03200	Brite Hierarchies	Protein families: signaling and cellular processes	Secretion system	virB5, lvhB5	type IV secretion system protein VirB5
BluePeacock205_23284	K02824	Brite Hierarchies	Protein families: signaling and cellular processes	Transporters	uraA, pyrP	uracil permease
robin114_2381	K02806	Brite Hierarchies	Protein families: signaling and cellular processes	Transporters	ptsN	nitrogen PTS system EIIA component
BluePeacock205_78385	K02806	Brite Hierarchies	Protein families: signaling and cellular processes	Transporters	ptsN	nitrogen PTS system EIIA component
robin181_5970	K02666	Brite Hierarchies	Protein families: signaling and cellular processes	Secretion system	pilQ	type IV pilus assembly protein PilQ
robin180_7565	K02666	Brite Hierarchies	Protein families: signaling and cellular processes	Secretion system	pilQ	type IV pilus assembly protein PilQ
bluepeacock210_20015	K02650	Brite Hierarchies	Protein families: signaling and cellular processes	Secretion system	pilA	type IV pilus assembly protein PilA
bluepeacock211_52373	K02557	Brite Hierarchies	Protein families: signaling and cellular processes	Transporters	motB	chemotaxis protein MotB
bluepeacock211_5231	K02557	Brite Hierarchies	Protein families: signaling and cellular processes	Transporters	motB	chemotaxis protein MotB
[truncated: 4,627 more rows]

## Sheet: ARGs
Supplementary Table 9. The detailed information of 6,625 identified AMGs and 14 ARGs.
ORF_ID	Contig	Start	Stop	Orientation	Cut_Off	Pass_Bitscore	Best_Hit_Bitscore	Best_Hit_ARO	Best_Identities	ARO	Model_type	SNPs_in_Best_Hit_ARO	Other_SNPs	Drug Class	Resistance Mechanism	AMR Gene Family	Predicted_DNA	Predicted_Protein	CARD_Protein_Sequence	Percentage Length of Reference Sequence	ID	Model_ID	Nudged	Note
beangoose232_8206_8 # 6611 # 7429 # 1 # ID=164_8;partial=00;start_type=ATG;rbs_motif=GGAGG;rbs_spacer=5-10bp;gc_cont=0.717	beangoose232_8206_8	6611	7429	+	Strict	50	53.9138	vanY gene in vanA cluster	32.26	3002955	protein homolog model	n/a	n/a	glycopeptide antibiotic	antibiotic target alteration	vanY; glycopeptide resistance gene cluster	ATGGCCTACGCCAACGGACGCCTACCCGACTCCGCCCTCGCGACGATCCCCGGCACGACACAGCGAGTCCGGGCGGACCTCCTCCCCCAGACGATCGCGCTCCGCGCTGCGTTCCGGGTGCAGTTCGGCCGGGACCTGATCATCACCGACGGGTACCGCTCCTACGAGCAGCAGGTCATCACGAAGGCGCTCAAGGGCTCGTTCGCCGCGACCCCCGGCAAGTCCGTCCACGGGTGGGGCGCGGCCCTCGACCTGGGCAGCGGCGTGAACTTCTCGCTGACCAGCCCTGAGCACCGGTGGATGCGAGACGCGGGCCGCTGCTTCGGCTGGGTCAATCCCGACTGGGCGCGCGACAGCAACCCCGCGAACGGCCAGTTCGAGCCGTGGCACCACGAGGCC…	MAYANGRLPDSALATIPGTTQRVRADLLPQTIALRAAFRVQFGRDLIITDGYRSYEQQVITKALKGSFAATPGKSVHGWGAALDLGSGVNFSLTSPEHRWMRDAGRCFGWVNPDWARDSNPANGQFEPWHHEAVGVAPVSSYRHIPGAVPHVPSVTPLDPLTPEDSMSAAGEAAILAGIKNLEGILATERAGGIRADVLGLREAFDAQAAHIAAVVQNIENILARDGAGGMRGDLIAIRDSLAALKPGGVVAAGPTPAQVADELGRRLAKGA	MKKLFFLLLLLFLIYLGYDYVNEALFSQEKVEFQNYDQNPKEHLENSGTSENTQEKTITEEQVYQGNLLLINSKYPVRQESVKSDIVNLSKHDELINGYGLLDSNIYMSKEIAQKFSEMVNDAVKGGVSHFIINSGYRDFDEQSVLYQEMGAEYALPAGYSEHNSGLSLDVGSSLTKMERAPEGKWIEENAWKYGFILRYPEDKTELTGIQYEPWHIRYVGLPHSAIMKEKNFVLEEYMDYLKEEKTISVSVNGEKYEIFYYPVTKNTTIHVPTNLRYEISGNNIDGVIVTVFPGSTHTNSRR	89.77	gnl|BL_ORD_ID|4669|hsp_num:0	89
beangoose232_24738_3 # 1331 # 2032 # -1 # ID=258_3;partial=00;start_type=ATG;rbs_motif=AGGAG;rbs_spacer=3-4bp;gc_cont=0.546	beangoose232_24738_3	1331	2032	-	Strict	50	54.299	vanY gene in vanF cluster	35.56	3002958	protein homolog model	n/a	n/a	glycopeptide antibiotic	antibiotic target alteration	vanY; glycopeptide resistance gene cluster	ATGTCCTATTCTAACGGGCAAATCCCACTGTCGGCGCTAACTAAGTGCTCGACAGGACTTTATCTACGCTCAGATGCTGCGGCCTCCTATGAACGTATGGCTAAGGCATTTAACCGAGTGCACGGTCCGATGTATATGACCGACGCATATCGTGATCTGGCGACGCAGAAGCGACTCAAGAAGGAAAAGGGTTCTTTTGCAGCCACCCCAGGTACTTCAAATCACGGATGGGGAATTGCAGTAGACTTCGCCTCCCGGATTAACATCTCTACCTCGGTTCAGCATCAGTGGATGGACCGAAACGCATCCGAGTATGGTTGGGTAAACCCACTCTGGGCGCGGGACAATGTTAGGAGCAACGGAGAATTTGAGCCGTGGCACTGGGAATATGTGCCTGCC…	MSYSNGQIPLSALTKCSTGLYLRSDAAASYERMAKAFNRVHGPMYMTDAYRDLATQKRLKKEKGSFAATPGTSNHGWGIAVDFASRINISTSVQHQWMDRNASEYGWVNPLWARDNVRSNGEFEPWHWEYVPALDKHAGGTLSQVPAFPLKSGYYFGPASGGKFSISGFYSNAADFKVWQTQMKKRGWVINPDGKYGAESRQVIIDFQTEKGLEVDGRVGPATWRAAWTAPIT	MKKWGLLLVFALFLVFIFNILPISQDKVEDRIYEQNDKDTSDDKMTAENMQKIELTEEQIYQGNLLLVNNEHPVHQKSIKSDIINLFTHKELTKGYGLLDNEIKLSEEIAGKFSEMIAAAEEDGVSNFLISSGYRDLDEQSRLYEEMGSDFALPAGHSEHNLGLSLDVGSTQMKMDKAPEGKWIEKNCWEYGFILRYPLDKTDVTGIQYEPWHIRYVGLPHSAIMQEMNLALEEYLDYLKEEKSISVRVDGKKYTISYDPISQNETIEVEVPADEQYEISGNNIDGVIVTTFS	79.52	gnl|BL_ORD_ID|1808|hsp_num:0	1899
beangoose242_11735_59 # 41844 # 44708 # -1 # ID=362_59;partial=00;start_type=ATG;rbs_motif=GGA/GAG/AGG;rbs_spacer=5-10bp;gc_cont=0.587	beangoose242_11735_59	41844	44708	-	Strict	50	60.077	vanY gene in vanF cluster	31.43	3002958	protein homolog model	n/a	n/a	glycopeptide antibiotic	antibiotic target alteration	vanY; glycopeptide resistance gene cluster	ATGGTAACGGTTCCAACATACGGCGGGCAACAGGTTTCGCTTCGGCCTGAATTGCAGCAAGGCATTTCGGTGCAGGCAACGCCCGGTGCGTTCGGTGCTGACATCGGCGCTGGAATGCAGAAGGTCGGGCAGGGCCTCGGGCAAGCGGCTGACGCTGTATCCCAACTGCGCGAATTCCAAGACAAGCTGAAAGCAAAGGATAGCCTGACCGCGTTCGAGCGCGAAAAGATGCAGCTTGATTATGGCCCGAACGGCTACATGACGCAGCAAGGCGCGAACGCCGCTGAAGGCTATTCCAAGTATCAGCAAGACCTTGAAGCCCTGAAGAAGAAGCACGGATCGGTGCTGAAGGGATCGGCGGCGCAGGTCTTCGATCAGGCTGCGACGGATGCCGTGACG…	MVTVPTYGGQQVSLRPELQQGISVQATPGAFGADIGAGMQKVGQGLGQAADAVSQLREFQDKLKAKDSLTAFEREKMQLDYGPNGYMTQQGANAAEGYSKYQQDLEALKKKHGSVLKGSAAQVFDQAATDAVTQGMRSGIVHAAQGTKDWAASSSTARLATFGDQALAAYNKPAEIQRNIAAGFSEINEQGKLMGWGSEVLDLKKREFATGVHANVALAMASKPNGAGAALTYLNQNAALIDTKTRLDMETKLKPYVDEEKATSVINDLMSRSRATASPSAAAGRAGPTAAQAGPTAARADLINRAKAAGKGADHVDGLDDHFATNLSSLFQDAPENIRAGLQVGSGYRSIQRQQELWDASDKTGKWVARPGGSKHNHGQAVDIWYNGQRLDKAPAEVR…	MKKWGLLLVFALFLVFIFNILPISQDKVEDRIYEQNDKDTSDDKMTAENMQKIELTEEQIYQGNLLLVNNEHPVHQKSIKSDIINLFTHKELTKGYGLLDNEIKLSEEIAGKFSEMIAAAEEDGVSNFLISSGYRDLDEQSRLYEEMGSDFALPAGHSEHNLGLSLDVGSTQMKMDKAPEGKWIEKNCWEYGFILRYPLDKTDVTGIQYEPWHIRYVGLPHSAIMQEMNLALEEYLDYLKEEKSISVRVDGKKYTISYDPISQNETIEVEVPADEQYEISGNNIDGVIVTTFS	325.6	gnl|BL_ORD_ID|1808|hsp_num:0	1899
crane193_19548_4 # 2139 # 2885 # 1 # ID=6123_4;partial=00;start_type=ATG;rbs_motif=AGGAG;rbs_spacer=5-10bp;gc_cont=0.636	crane193_19548_4	2139	2885	+	Strict	50	59.3066	vanY gene in vanM cluster	33.03	3002961	protein homolog model	n/a	n/a	glycopeptide antibiotic	antibiotic target alteration	vanY; glycopeptide resistance gene cluster	ATGGCATACAGCAACGGCAGACTACCTGCGAAGGCACTTACGGAAATCAAGAGCCACAAGAAGTACTTCAACGTCACCAGGAAGGCACAGCCGAAGGCAGCGGCGGCGTTCGACCGGCTAGACGCGGCGTTCTACAAGAAGTTCGGCAAGCACATCTACATCACGGACTCGTACCGTTCGTACGAGGAGCAGGTGGCTCTCAAGGCGGTGAAGGGGCCGTACGCGGCGACACCCGGCACGAGCAACCACGGCTGGGGGCTTGCGCTCGACCTCGGGAGCAACATCAACGTTGCGACGAGCGCGGAGCACAAGTGGATGGACTCTGCCGCTAAGACGTTCGGCTGGGTGAACCCGTGGTGGGCGCAGGACGCCAACCCGGCCAACGGGCAGTTCGAGCCG…	MAYSNGRLPAKALTEIKSHKKYFNVTRKAQPKAAAAFDRLDAAFYKKFGKHIYITDSYRSYEEQVALKAVKGPYAATPGTSNHGWGLALDLGSNINVATSAEHKWMDSAAKTFGWVNPWWAQDANPANGQFEPWHWEYDAAKDRSAFKRIRVTGKFDKATVYALQRATHRPVTAASTAAGRKALWKAIQKHLRAGLKVDGVPGPTTIRALQTHLRKVNRLPANRPKVTGVLDRATLKAWQRSLNARKF	MVFQGNLLLVNNEYPVLEESIKTDVVNLFKHDELTKGYELLNREIYLSEKVAREFSEMVDAAEKEGVRHFSINSGFRNFDEQNALYQEMGSDYALPAGYSEHNLGLALDIGSTQMEMSEAPEGKWLEDNAWEYGFILRYPMDKTAITGIQYEPWHFRYVGLPHSAIIEEKNFALEEYLDFLKEQKSISGTIHGENYEISYYPITEKTDIEMPANLHYEISGNNMDGVIVTVYR	106.44	gnl|BL_ORD_ID|1673|hsp_num:0	1713
eagle206_14755_30 # 13647 # 16250 # -1 # ID=6427_30;partial=00;start_type=ATG;rbs_motif=GGA/GAG/AGG;rbs_spacer=11-12bp;gc_cont=0.620	eagle206_14755_30	13647	16250	-	Strict	50	56.6102	vanY gene in vanG cluster	30.71	3002959	protein homolog model	n/a	n/a	glycopeptide antibiotic	antibiotic target alteration	vanY; glycopeptide resistance gene cluster	ATGGGTGACCTCATGGCTTATGCGGTCGGGGGCGCAACCCGGCCGGATAGCTTCTCGGGCATGGATGAGCAGTTCTCCGGCGCTCTGTCGAGAATGTTCGCAGATGCCCCTGAAAACATCAGGTCCAGCCTCAAGGTCAGTTCGGGGTTCCGCTCGAAACAGCGGCAGGCCCAGCTATGGGCTGATGCACTCCAGAAATACGGCTCTGCCGATAGGGCAAGGAAGTGGGTGGCCCCTCCGGGCCGATCCCAGCATAACCACGGCAACGCCGCCGACCTGAAATTCCTATCGGATGACGCAAGGAAGTGGGCGCATGAGAACGCCTCGAAGTATGGCCTGGCGTTTCCTCTCTCCAATGAAAACTGGCACATCGAACTCGCTGGGGCTCGAATGAACGAC…	MGDLMAYAVGGATRPDSFSGMDEQFSGALSRMFADAPENIRSSLKVSSGFRSKQRQAQLWADALQKYGSADRARKWVAPPGRSQHNHGNAADLKFLSDDARKWAHENASKYGLAFPLSNENWHIELAGARMNDKVARAPLDPVETASAGPSAGFTGDRSALKERARKELLKRRAKAELERRKGAKPDTAAMFDADRFGPSEKGDRVIPASARGSMQGTELSVAERVGNALYDAGKAIGLPVDRMRQDNRAADAFVRGAADVVSLGTADEIAAAGDAVTGLTGERGNYSGNLDYQRAQDDFDAATHPVARTGGQLAGGVVGGTLAAPRMAAANAIGRIKQGAGFGAASGGAYGFGSGEGLEDRALNAMGGAGIGATIGVAIPAASSIVNRGYNTLADLTI…	MNHMNMKHRRRKRRRNQSFLFTGILLLVVVSASSFLWYGFGNAAKKDSVIEEMPFTITQDGMQAKEEIKKTVLETSYGGKQQVAEENHGNTQNAGTDEAWNLMLVNRDNAIPDNYEVNLVEVEGGERVDERIYEPLMEMLNAAREENWGELPMVVSGYRTQEKQQSLYDEKIAKFKKEGYSDSEAVRQAEQWVAVPGHSEHQLGFAVDINGATYDVYLWLQENSYKYGFIFRYPGSKTDITGTAEEVWHYRYVGVEAATEMYENGLCLEEYLEKKQSEN	310.75	gnl|BL_ORD_ID|4732|hsp_num:0	298
flamingo67_9803_2 # 884 # 1630 # 1 # ID=7919_2;partial=00;start_type=ATG;rbs_motif=AGGAG;rbs_spacer=5-10bp;gc_cont=0.633	flamingo67_9803_2	884	1630	+	Strict	50	59.3066	vanY gene in vanM cluster	33.03	3002961	protein homolog model	n/a	n/a	glycopeptide antibiotic	antibiotic target alteration	vanY; glycopeptide resistance gene cluster	ATGGCATACAGCAATGGCAAACTGCCCGCGAAGGCACTTACGGAAATCAAGAGCCACAAGAAGTACTTCAACACCACCCGAAAGGCACAGCCGAAGGCAGCGGCGGCGTTCGACCGGCTCGACGCTGCGTTCTACAAGAAGTTCGGCAAGCACATCTACATCACGGACTCGTACCGTTCGTACGAGGAGCAGGTGGCGCTCAAGGCGGTGAAGGGGCCGTACGCGGCTACGCCGGGAACCTCGAACCACGGCTGGGGGCTTGCGCTCGACCTCGGGAGCAACATCAACGTTGCTGCCTCTGCGGAGCACAAGTGGATGGACTCTGCCGCTAAGACGTTCGGCTGGGTGAACCCGTGGTGGGCGCAGGACGCCAACCCGGCCAACGGGCAGTTCGAGCCG…	MAYSNGKLPAKALTEIKSHKKYFNTTRKAQPKAAAAFDRLDAAFYKKFGKHIYITDSYRSYEEQVALKAVKGPYAATPGTSNHGWGLALDLGSNINVAASAEHKWMDSAAKTFGWVNPWWAQDANPANGQFEPWHWEYDAAKDRSAFKRIRVTGKFDKATVYALQRATHRPVTAASTAAGRKALWKAIQKHLGAGLKVDGVPGPATIRALQTHLRKVNRLPANRPKVTGVLDRATLKAWQRSLNARKF	MVFQGNLLLVNNEYPVLEESIKTDVVNLFKHDELTKGYELLNREIYLSEKVAREFSEMVDAAEKEGVRHFSINSGFRNFDEQNALYQEMGSDYALPAGYSEHNLGLALDIGSTQMEMSEAPEGKWLEDNAWEYGFILRYPMDKTAITGIQYEPWHFRYVGLPHSAIIEEKNFALEEYLDFLKEQKSISGTIHGENYEISYYPITEKTDIEMPANLHYEISGNNMDGVIVTVYR	106.44	gnl|BL_ORD_ID|1673|hsp_num:0	1713
hornbill69_21002_8 # 5195 # 6664 # 1 # ID=9147_8;partial=00;start_type=ATG;rbs_motif=GGAG/GAGG;rbs_spacer=5-10bp;gc_cont=0.499	hornbill69_21002_8	5195	6664	+	Strict	50	54.299	vanY gene in vanB cluster	31.3	3002956	protein homolog model	n/a	n/a	glycopeptide antibiotic	antibiotic target alteration	vanY; glycopeptide resistance gene cluster	ATGAGCTATATTTTCAAGAAACAACTAGTAGATGTTGATAAGATCAAGCTGAGCAAGCCTGATTATTCGAGGCCGGCATATTCTGATGTGAATACGCATCAGTACCTTACCATCCACGAGACAGATAATACTGATCTGGGTGCAGACGCACAGGCACACGCCGATCTCCAGTCTAATGGATATTCAGAATCCTGGCAGTACCAGTCTGATGATAAGCAGGTGATTCAGTCCTGGGAAGACGATATTTCATGCTACCACGCCGGAGACGGATCTTCCAATAATGGTCTAGGATCCAAGACTTCCGTGGCTCTAGAAATCTGCGTGAATGAAGGAATCGACGTCGCGAAGTCACGATCCATTGCCGAGGAGTTCGCTGCCGATTGGTTGTTTAAAAACGGC…	MSYIFKKQLVDVDKIKLSKPDYSRPAYSDVNTHQYLTIHETDNTDLGADAQAHADLQSNGYSESWQYQSDDKQVIQSWEDDISCYHAGDGSSNNGLGSKTSVALEICVNEGIDVAKSRSIAEEFAADWLFKNGHDVDHIRLHKDWSGKKCPDTIITEGYFPKFKENVQTYLKRLSGTEDSMANNLLVSAQGSKIPAGTYAAYLQMAAAFKKATGYDLLITDAYRTYAQQKSLYDRWKAGTFKAPSVARPGTSLHETGRALDLRESGNSPGVTVAGNSRSNWIRSNSRKYGFEPAGYGFNEPWHVEYLGNVWAASTTSSGTNYNPNGYSASYVKDVQKKLSALGYSIGSSGADGILGKDTFNSIKAFQKDKGLVVDGIPGANTLKAMSTQSPVKAVQAAV…	MEKSNYHSNVNHHKRHMKQSGEKRAFLWAFIISFTVCTLFLGWRLVSVLEATQLPPIPATHTGSGTGVAENPEENTLATAKEQGDEQEWSLILVNRQNPIPAQYDVELEQLSNGERIDIRISPYLQDLFDAARADGVYPIVASGYRTTEKQQEIMDEKVAEYKAKGYTSAQAKAEAETWVAVPGTSEHQLGLAVDINADGIHSTGNEVYRWLDENSYRFGFIRRYPPDKTEITGVSNEPWHYRYVGIEAATKIYHQGLCLEEYLNTEK	182.46	gnl|BL_ORD_ID|602|hsp_num:0	556
Lorikeet03_22186_5 # 1588 # 5925 # -1 # ID=9762_5;partial=00;start_type=ATG;rbs_motif=TAA;rbs_spacer=15bp;gc_cont=0.407	Lorikeet03_22186_5	1588	5925	-	Strict	50	55.8398	vanY gene in vanG cluster	26.09	3002959	protein homolog model	n/a	n/a	glycopeptide antibiotic	antibiotic target alteration	vanY; glycopeptide resistance gene cluster	ATGAATAACAACAACCGTGGGCCTCAAGATGATAACATTCTTGAGGCTTTTCTGTTTAATCAAATTGATAAGCAAAAACGTGATAGCGAAATTGAAGCAAAGTCACGAGAAGTTGATGCCAAAACCCAAAAAGAAATCGTTAAAAGTTTGGGTAGAATATACACCCCAATTATAGAGACTCGAAACCTATTACTTAATTTTGGTAAGCTAGCATACAATAAACAAAAACAAAATGATAAGTCACACAACGAAACCATTAAGTTGCTTCGTGATAATGCTTTGAATACAAAAGCTCTATACAATTTAATGGAAAAGCGTGATGGGGAAGCTGAATTGAGACTACAAGAGTCTGAATTCAAAACCCAAAAAGAAATCGTTAAAAGTTTGGGTAGAATATAC…	MNNNNRGPQDDNILEAFLFNQIDKQKRDSEIEAKSREVDAKTQKEIVKSLGRIYTPIIETRNLLLNFGKLAYNKQKQNDKSHNETIKLLRDNALNTKALYNLMEKRDGEAELRLQESEFKTQKEIVKSLGRIYTPITETQNVLTSFGKFTTNQQKRNIKAQDESIELLRESTSNMKSLLKLMEKTFDSKKPQPGVAASKQTNGQPTTSTSEKKSKHEELILGPSADPSIPILQSINKNTSEILKLMKGGAKEDHSAKLSGVGIAGLLAGLVGPAVAAALAVASPEVGNGIKAGLGLIKAAGTAGTAIKAGVTAASGARAAAALASTKGPQKIGTLGKIGAGLGVGATIGRAMEGDTVGATLQGISTALPLLLAKTKYGKLASLAGAGIDVGLLGRDYIK…	MNHMNMKHRRRKRRRNQSFLFTGILLLVVVSASSFLWYGFGNAAKKDSVIEEMPFTITQDGMQAKEEIKKTVLETSYGGKQQVAEENHGNTQNAGTDEAWNLMLVNRDNAIPDNYEVNLVEVEGGERVDERIYEPLMEMLNAAREENWGELPMVVSGYRTQEKQQSLYDEKIAKFKKEGYSDSEAVRQAEQWVAVPGHSEHQLGFAVDINGATYDVYLWLQENSYKYGFIFRYPGSKTDITGTAEEVWHYRYVGVEAATEMYENGLCLEEYLEKKQSEN	517.92	gnl|BL_ORD_ID|4732|hsp_num:0	298
pheasant217_126213_11 # 5728 # 6474 # 1 # ID=11441_11;partial=00;start_type=ATG;rbs_motif=AGGAG;rbs_spacer=5-10bp;gc_cont=0.632	pheasant217_126213_11	5728	6474	+	Strict	50	60.077	vanY gene in vanM cluster	33.03	3002961	protein homolog model	n/a	n/a	glycopeptide antibiotic	antibiotic target alteration	vanY; glycopeptide resistance gene cluster	ATGGCATACAGCAACGGCAAACTGCCCGCGAAGGCACTTACGGAAATCAAGAGCCACAAGAAGTACTTCAACGTTACCAGGAAGGCACAGCCGAAGGCAGCGGCGGCGTTCGACCGGCTCGACGCGGCCTTCTACAAGAAGTTCGGCAAGCACATCTACATCACGGACTCGTACCGTTCGTACGAGGAGCAGGTGGCGCTCAAGAAGGCGAAGGGGCCTTACGCGGCTACGCCCGGCACGAGCAACCACGGCTGGGGGCTTGCGCTAGACCTCGGGAGCAACATCAACGTTGCTGTCTCTGCGGAGCACAAGTGGATGGACTCTGCCGCTAAGACGTTCGGCTGGGTGAACCCGTGGTGGGCGCAGGACGCCAACCCGGCCAACGGGCAGTTCGAGCCG…	MAYSNGKLPAKALTEIKSHKKYFNVTRKAQPKAAAAFDRLDAAFYKKFGKHIYITDSYRSYEEQVALKKAKGPYAATPGTSNHGWGLALDLGSNINVAVSAEHKWMDSAAKTFGWVNPWWAQDANPANGQFEPWHWEYDAAKDRSAFKRIRVTGKFDKATVYALQRATHRPVTAASTAAGRKALWKAIQKHLRAGLKVDGVPGPATIRALQTHLRKVNRLPANRPKVTGVLDRATLKAWQRSLNARKF	MVFQGNLLLVNNEYPVLEESIKTDVVNLFKHDELTKGYELLNREIYLSEKVAREFSEMVDAAEKEGVRHFSINSGFRNFDEQNALYQEMGSDYALPAGYSEHNLGLALDIGSTQMEMSEAPEGKWLEDNAWEYGFILRYPMDKTAITGIQYEPWHFRYVGLPHSAIIEEKNFALEEYLDFLKEQKSISGTIHGENYEISYYPITEKTDIEMPANLHYEISGNNMDGVIVTVYR	106.44	gnl|BL_ORD_ID|1673|hsp_num:0	1713
ReevessPheasant221_31866_5 # 3397 # 5685 # 1 # ID=11844_5;partial=00;start_type=ATG;rbs_motif=GGA/GAG/AGG;rbs_spacer=5-10bp;gc_cont=0.575	ReevessPheasant221_31866_5	3397	5685	+	Strict	50	65.0846	vanY gene in vanF cluster	32.39	3002958	protein homolog model	n/a	n/a	glycopeptide antibiotic	antibiotic target alteration	vanY; glycopeptide resistance gene cluster	ATGGTTCAAGTTCCGGTTTACGGCGGGCAACAGGTTTCGCTTCGGCCTGAAATGCAGCAAGGCATTTCGGTGCAGGCCACGCCAAGCGCGTTCGGCGCTGACATCGGGCAGGGGATGCAGCGCGTCGGGCAGGGCCTCGGTCAAGCGGCTGACGCTGTTGTTGGTCTGCGCGAATTTCAAGACAAGCTGAAGGCCAAGGATAGCCTGACGGCGTTCGAGCGCGAAAAGATGCAGCTTGATTATGGCCCGAATGGCTACATGACGCAGCAAGGGGCGAACGCTGCCCAAGGCTATTCCAAGTATCAGGCGGATCTTGAAGCCCTGAAGAAGAAACACGCTTCGGCTCTGAATGGAACGGCGGCGCAAGTCTTCGATCAGGCCGCAACGGATGCCGTCACC…	MVQVPVYGGQQVSLRPEMQQGISVQATPSAFGADIGQGMQRVGQGLGQAADAVVGLREFQDKLKAKDSLTAFEREKMQLDYGPNGYMTQQGANAAQGYSKYQADLEALKKKHASALNGTAAQVFDQAATDAVTNGMRSGIVHAAQGTKEWAAASSTARLATFGDQALAAYNKPAEIQRNIAAGFAEINEQGKLMGWGSEVLDFKKREFATGVHANVALAMASKPNGAGAAMTYLNQNAALIDTKTRLDMETKLKPYADEEQATSIINGLMSKPRASAAPAAADTAGSAGPTSARADLINRAKAAGKGADHVDGLDQHFATNLSSMFQDAPENIRAGLQVGSGYRSIQRQQELWDASDKTGKWVARPGGSKHNHGQAVDIWYNGQRLDKAPAEVREWVHA…	MKKWGLLLVFALFLVFIFNILPISQDKVEDRIYEQNDKDTSDDKMTAENMQKIELTEEQIYQGNLLLVNNEHPVHQKSIKSDIINLFTHKELTKGYGLLDNEIKLSEEIAGKFSEMIAAAEEDGVSNFLISSGYRDLDEQSRLYEEMGSDFALPAGHSEHNLGLSLDVGSTQMKMDKAPEGKWIEKNCWEYGFILRYPLDKTDVTGIQYEPWHIRYVGLPHSAIMQEMNLALEEYLDYLKEEKSISVRVDGKKYTISYDPISQNETIEVEVPADEQYEISGNNIDGVIVTTFS	260.07	gnl|BL_ORD_ID|1808|hsp_num:0	1899
silverpheasant213_178942_2 # 4228 # 6639 # -1 # ID=13287_2;partial=00;start_type=ATG;rbs_motif=AGGA;rbs_spacer=5-10bp;gc_cont=0.561	silverpheasant213_178942_2	4228	6639	-	Strict	50	50.0618	vanY gene in vanG cluster	32.41	3002959	protein homolog model	n/a	n/a	glycopeptide antibiotic	antibiotic target alteration	vanY; glycopeptide resistance gene cluster	ATGGTTCGCGTCCCAACGTATGAGCAGCAGGTTTCACAGCGGCCCATCTTCCAGCAAGAGTTAGCCGCGAATGCTACGGCTGAAGCGTTCGGCTCTGGCATTGGTCGCGGAATGCAGCAGCTTGGGCAGGGGCTAGGGCAGGCCGCTGACGCCGTTGCTCAGGTCCGCTCGTTGCAGGATACCTTGAAGGCCAAGGAGGCTCTGACGGCGTTTGAACGCGAGAAGACGCAGCTTGATTATGGGCCGAATGGGTTCATGACCACGCAGGGCATGAATGCTGCTACGGGACTGGATAAATATAATGATAGCCTTGAGGCGCTGCGTAAGAAATATGGCGCTGCCCTGACCGGTGCGGCGGCGCAGAAGTATAGTGAGGCATCCACGAACGTGGTAACTCAG…	MVRVPTYEQQVSQRPIFQQELAANATAEAFGSGIGRGMQQLGQGLGQAADAVAQVRSLQDTLKAKEALTAFEREKTQLDYGPNGFMTTQGMNAATGLDKYNDSLEALRKKYGAALTGAAAQKYSEASTNVVTQGMRSGIIHSAQGTKEWVANTAQANLDLYADQALTAWQNPAEVQKSIALGFGEINDLGAQQGWGPEVLDLKKKEFASGIHTKVALAMAGQTGGAGQAIEYIKKNSALIDPATRMDLEQKLKPFADNEAGMKAWDDFARAPDVGRDYETSSGSPAAAPARARGPTAAKGFLSSISANAGRAGDTLNINDAFAENLAALIQDAPAEIRNVLQVGSGWRSEARQAELWEEALAKYGSPEAARKWVAPHGRSKHGAGTAVDLNYNGRSLKH…	MNHMNMKHRRRKRRRNQSFLFTGILLLVVVSASSFLWYGFGNAAKKDSVIEEMPFTITQDGMQAKEEIKKTVLETSYGGKQQVAEENHGNTQNAGTDEAWNLMLVNRDNAIPDNYEVNLVEVEGGERVDERIYEPLMEMLNAAREENWGELPMVVSGYRTQEKQQSLYDEKIAKFKKEGYSDSEAVRQAEQWVAVPGHSEHQLGFAVDINGATYDVYLWLQENSYKYGFIFRYPGSKTDITGTAEEVWHYRYVGVEAATEMYENGLCLEEYLEKKQSEN	287.81	gnl|BL_ORD_ID|4732|hsp_num:0	298
silverpheasant213_212663_7 # 4565 # 5260 # -1 # ID=13518_7;partial=00;start_type=ATG;rbs_motif=AGGAGG;rbs_spacer=3-4bp;gc_cont=0.579	silverpheasant213_212663_7	4565	5260	-	Strict	50	51.2174	vanY gene in vanB cluster	43.08	3002956	protein homolog model	n/a	n/a	glycopeptide antibiotic	antibiotic target alteration	vanY; glycopeptide resistance gene cluster	ATGACCGTTAACGGTAAACTCGCCACCACTGCCACCTTGTATGCGGGGCACCGGTTGCGAGCTGATGCTGCTGCTGCTTGGGCGCGCCTAATCGCCGCATACGGGCAGCAGATTAAGATCACTGACTCGTACCGGCCGTACGCTGTACAGGAGCGGATTTTCTTGCAGCGGTATACACCTCAGTTATCTGGTGGTGGCTTTTTTGGGGACGTGCGGCACTGGAAAGGCGTCCGGTACGTGCGCAAACCCGGTACCGCTGCAGCCGCAGTACCTGGCACGTCCAACCACGGTTGGGGGTTGGCCTTAGACCTCGCAGACGGCGTGAATAATGGCCGTGGACCTGCTTGGGACTGGTTGCAGAAGAACGCTGCACGCTTCGGATGGCACAACCCTCCGTGG…	MTVNGKLATTATLYAGHRLRADAAAAWARLIAAYGQQIKITDSYRPYAVQERIFLQRYTPQLSGGGFFGDVRHWKGVRYVRKPGTAAAAVPGTSNHGWGLALDLADGVNNGRGPAWDWLQKNAARFGWHNPPWATQARFFEPWHWEYDPALDRSKPTAGKQQINITEPEPEPEEEEPDMHVIHANGGRYALVSGGRAIKLALHEFNNYKAAGTRAVKLSDARFDQIIKEWK	MEKSNYHSNVNHHKRHMKQSGEKRAFLWAFIISFTVCTLFLGWRLVSVLEATQLPPIPATHTGSGTGVAENPEENTLATAKEQGDEQEWSLILVNRQNPIPAQYDVELEQLSNGERIDIRISPYLQDLFDAARADGVYPIVASGYRTTEKQQEIMDEKVAEYKAKGYTSAQAKAEAETWVAVPGTSEHQLGLAVDINADGIHSTGNEVYRWLDENSYRFGFIRRYPPDKTEITGVSNEPWHYRYVGIEAATKIYHQGLCLEEYLNTEK	86.19	gnl|BL_ORD_ID|602|hsp_num:0	556
stork73_32017_10 # 5983 # 6678 # 1 # ID=13679_10;partial=00;start_type=GTG;rbs_motif=GGA/GAG/AGG;rbs_spacer=5-10bp;gc_cont=0.675	stork73_32017_10	5983	6678	+	Strict	50	50.8322	vanY gene in vanF cluster	28.1	3002958	protein homolog model	n/a	n/a	glycopeptide antibiotic	antibiotic target alteration	vanY; glycopeptide resistance gene cluster	GTGGACCTTGTTGCGATCACCGGCGGGGGGAGGCTCGCGCCCGCCGCAGCCGCTCAGTGGGAGCTGCTGTCGGCCGCGTTCGCGGCCGAGTTCGGCGCGGCCCCCCGAGTCACGTCCGCGTATCGGTCGCGGGCGGAGCAGCAGAAGCTGTATGACCGGTGGCTGACCGTGCCTGGTGCGCCGCTCGCGGCGAAACCTGGCCGGTCGCTTCACGAGCGGGGCCTGGCCGTGGATGTCGGCTCGGGAGTGAACATCGGCGGCAGTCGACAGCATCAGTGGATGCGGCGCCACGGGCCCGCCTACGGGTGGGCGGTCGGCGTCATCCGATCAGAGCCCTGGCACATCGAATACACCCTGACCCCGACCATCACACCGTCACCGGCACCCGAACGCGAGGAA…	MDLVAITGGGRLAPAAAAQWELLSAAFAAEFGAAPRVTSAYRSRAEQQKLYDRWLTVPGAPLAAKPGRSLHERGLAVDVGSGVNIGGSRQHQWMRRHGPAYGWAVGVIRSEPWHIEYTLTPTITPSPAPEREEDDMTKARIIQAFGLPDQGVIGGGLAYAFPNEAQLNHFLNVERPFNPDIDKKQIVGDASMTEQQRRDVFNQIIEIYASAQGIQRTLATVRADIGKLPRR	MKKWGLLLVFALFLVFIFNILPISQDKVEDRIYEQNDKDTSDDKMTAENMQKIELTEEQIYQGNLLLVNNEHPVHQKSIKSDIINLFTHKELTKGYGLLDNEIKLSEEIAGKFSEMIAAAEEDGVSNFLISSGYRDLDEQSRLYEEMGSDFALPAGHSEHNLGLSLDVGSTQMKMDKAPEGKWIEKNCWEYGFILRYPLDKTDVTGIQYEPWHIRYVGLPHSAIMQEMNLALEEYLDYLKEEKSISVRVDGKKYTISYDPISQNETIEVEVPADEQYEISGNNIDGVIVTTFS	78.84	gnl|BL_ORD_ID|1808|hsp_num:0	1899
toucan80_23879_6 # 4045 # 6240 # -1 # ID=14240_6;partial=00;start_type=ATG;rbs_motif=None;rbs_spacer=None;gc_cont=0.507	toucan80_23879_6	4045	6240	-	Strict	50	56.9954	vanY gene in vanG cluster	34	3002959	protein homolog model	n/a	n/a	glycopeptide antibiotic	antibiotic target alteration	vanY; glycopeptide resistance gene cluster	ATGGCTAACTTACAACAGATTATCCCTGCATTCTTTACCGGTCCTAATGGCCAACCTCTTACGCCTGACCAAATCGCACAGCGTCAGGAAGTGGCAAAATCTCTATTGCAACAGGCTTCTGATACTTCGCCTAATGCGGGGGGGTGGGCTAGTGTTCTTGCAAAAGGTTTACAAGGTGGCATCGCAGGCTACCAGCAGGGCCGTGCTGATGATGCGGCTGCATTGAACGCAAAAACCGATCAAGCCAATATTGAGGCGGGGCTTGGCTCTATTTTCGGCGGCGGCATCAATCCTGCCGGTAGCGTTGGCGGCGCGTTCCCGTCTGCGGTAGCCCAAGGCGCATCTCCGACAAGTGGTGTTGCTACTGGGACAGCTACGAATATTCCGCAAGAACCTGCT…	MANLQQIIPAFFTGPNGQPLTPDQIAQRQEVAKSLLQQASDTSPNAGGWASVLAKGLQGGIAGYQQGRADDAAALNAKTDQANIEAGLGSIFGGGINPAGSVGGAFPSAVAQGASPTSGVATGTATNIPQEPAVNLASYLTPDKDKSHLQFESGFSNQLQRFLADAPDGGISIYSGYRSPERQAQLWEAALKKYGSPEAARKWVAPPGRSNHNHGTAADLRYASDAQKKWAHENAAKYGLNFRLGNEPWHIEPIKGWKESPQQAIQAIAPIEQAANPYPEAGQVAPHDFTGNTQLSAAAGVPMQGIPSGQFDARFNGQASAPMAMTAETQAPQQQQIDPRLAAINDQMLGGALSETGRSEVAQALTGYFPDAPSANRAPITAQNNAMPQAPMQQPTGGV…	MNHMNMKHRRRKRRRNQSFLFTGILLLVVVSASSFLWYGFGNAAKKDSVIEEMPFTITQDGMQAKEEIKKTVLETSYGGKQQVAEENHGNTQNAGTDEAWNLMLVNRDNAIPDNYEVNLVEVEGGERVDERIYEPLMEMLNAAREENWGELPMVVSGYRTQEKQQSLYDEKIAKFKKEGYSDSEAVRQAEQWVAVPGHSEHQLGFAVDINGATYDVYLWLQENSYKYGFIFRYPGSKTDITGTAEEVWHYRYVGVEAATEMYENGLCLEEYLEKKQSEN	262.01	gnl|BL_ORD_ID|4732|hsp_num:0	298
